# Supplementary material for: VPS39-deficiency observed in type 2 diabetes impairs muscle stem cell differentiation via altered autophagy and epigenetics
Source: Nat Commun. 2021 Apr 23;12:2431. doi: 10.1038/s41467-021-22068-5 (PMC8065135; doi:10.1038/s41467-021-22068-5)
Supplement: Supplementary file 4 — Supplementary Data 1 [file 41467_2021_22068_MOESM4_ESM.xlsx]

## Sheet: A. Myoblasts_NGT_vs_T2D
Sup data 1. Gene expression in myoblasts from controls (NGT) vs. individuals with type 2 diabetes (T2D). N=13 per group.
Statistics are calculated using linear model and false discovery rate (FDR) <5% applied (q<0.05).
One gene can be targeted by more than one probe. Thus, number of unique genes may be less than number of unique IlluminaID.
Data are presented as mean±SD.
				expression
IlluminaID	Accession number	Gene Symbol	Gene Name	NGT	T2D	Ratio	p-value	q-value	Also significant in myotubes
3440204	NM_001999	FBN2	fibrillin 2	358.5±258.3	92.23±76.64	0.26	5.30288e-06	0.00736168	x
150309	NM_020689	SLC24A3	solute carrier family 24 (sodium/potassium/calcium exchanger), member 3	124.5±69.5	49.36±40.93	0.40	0.000917354	0.039589
5270541	XM_001726954	GAPDHL6	NA	331.4±253.7	139.63±149.15	0.42	0.00095434	0.0399572
2640010	XR_042487	LOC727768	NA	89.3±28.3	40.81±15.48	0.46	2.45896e-05	0.0103874
1400102	NR_003610	PDXDC2	pyridoxal-dependent decarboxylase domain containing 2, pseudogene	63.9±15.1	35.00±16.50	0.55	1.72138e-05	0.0091473	x
2350168	NM_002977	SCN9A	sodium channel, voltage-gated, type IX, alpha subunit	188.7±85.6	111.87±50.60	0.59	0.000689843	0.0355784
3940050	XM_928441	FLJ46906	NA	86.3±30.4	52.53±10.12	0.61	0.000529413	0.0318299
1260538	NM_130463	ATP6V1G2	ATPase, H+ transporting, lysosomal 13kDa, V1 subunit G2	40.4±9.1	24.73±6.44	0.61	1.17271e-05	0.00858025
5890279	NM_001846	COL4A2	collagen, type IV, alpha 2	657.8±129.7	409.95±168.25	0.62	0.00109346	0.0414272
7610131	NM_001430	EPAS1	endothelial PAS domain protein 1	1367.3±422.6	873.77±344.40	0.64	0.00113065	0.0420864
4200367	NM_203370	C3orf54	family with sequence similarity 212, member A	143.7±33.5	93.50±19.46	0.65	5.72581e-05	0.0119078
6590594	NM_003512	HIST1H2AC	histone cluster 1, H2ac	83.2±45.0	54.82±14.15	0.66	0.000544436	0.0319358
4040128	NM_001005389	NFASC	neurofascin	50.9±18.4	34.28±15.80	0.67	0.000281117	0.0245235
6280092	NM_024103	SLC25A23	solute carrier family 25 (mitochondrial carrier; phosphate carrier), member 23	371.5±88.5	256.00±76.85	0.69	4.41648e-05	0.0119078
3190048	NM_001024683	ZNF688	zinc finger protein 688	70.9±10.9	48.89±12.01	0.69	4.74482e-05	0.0119078
5270619	NM_033086	FGD3	FYVE, RhoGEF and PH domain containing 3	42.8±9.4	30.01±6.98	0.70	0.00155645	0.0471118
3800398	NM_018438	FBXO6	F-box protein 6	59.9±18.9	42.06±6.01	0.70	0.000233446	0.0224359
5670142	XR_038464	LOC100132535	NA	264.7±54.4	186.21±41.23	0.70	0.000974492	0.0399572
5360148	NM_000235	LIPA	lipase A, lysosomal acid, cholesterol esterase	1276.3±354.1	900.77±271.02	0.71	0.000644108	0.034848
3610202	NM_017540	GALNT10	UDP-N-acetyl-alpha-D-galactosamine:polypeptide N-acetylgalactosaminyltransferase 10 (GalNAc-T10)	509.8±137.6	362.26±79.34	0.71	3.41502e-05	0.011137
4230168	NM_005908	MANBA	mannosidase, beta A, lysosomal	243.2±50.4	172.92±46.06	0.71	0.000141805	0.0180723
1690121	NM_004071	CLK1	CDC-like kinase 1	62.8±20.8	44.67±16.42	0.71	0.00170659	0.0485464
4880392	NM_025182	KIAA1539	family with sequence similarity 214, member B	407.4±111.5	290.31±73.59	0.71	0.0007877	0.037221
5390347	NM_007135	ZNF79	zinc finger protein 79	50.1±9.3	35.74±9.46	0.71	0.000465867	0.0311004
6350392	NM_003038	SLC1A4	solute carrier family 1 (glutamate/neutral amino acid transporter), member 4	109.3±24.0	78.17±41.76	0.72	0.0008672	0.0385826
5570435	NM_152618	BBS12	Bardet-Biedl syndrome 12	36.3±5.3	25.95±4.58	0.72	0.000124331	0.017195
1400484	NM_012317	LDOC1	leucine zipper, down-regulated in cancer 1	367.3±119.4	264.37±72.03	0.72	9.63624e-05	0.015178
3440079	NM_001153	ANXA4	annexin A4	148.1±25.4	106.80±17.35	0.72	0.000579163	0.0330609
580743	NM_025163	PIGZ	phosphatidylinositol glycan anchor biosynthesis, class Z	34.1±8.9	24.60±6.41	0.72	0.000722062	0.036092
6450154	NM_002340	LSS	lanosterol synthase (2,3-oxidosqualene-lanosterol cyclase)	340.3±61.5	246.29±29.04	0.72	0.000108927	0.0163664
540100	NM_022171	TCTA	T-cell leukemia translocation altered	178.9±36.5	129.60±33.52	0.72	0.00137861	0.0451721
2760048	NM_012175	FBXO3	F-box protein 3	96.0±19.1	69.83±9.42	0.73	5.84721e-05	0.0119078
7550048	NM_016174	CERCAM	cerebral endothelial cell adhesion molecule	428.8±86.7	312.39±75.29	0.73	0.00166359	0.0480465
2120161	NM_144654	C9orf116	chromosome 9 open reading frame 116	73.6±16.8	54.02±9.02	0.73	8.7043e-05	0.0148069
450326	NM_052817	MID2	midline 2	48.3±9.7	35.46±9.76	0.73	0.000106173	0.0162882
2900451	NM_001531	MR1	major histocompatibility complex, class I-related	125.7±32.1	92.53±21.38	0.74	0.000709148	0.0358968
5090450	NM_004818	DDX23	DEAD (Asp-Glu-Ala-Asp) box polypeptide 23	232.1±41.1	171.69±28.23	0.74	8.58839e-06	0.00777658
6760719	NM_007046	EMILIN1	elastin microfibril interfacer 1	129.1±30.0	95.65±23.17	0.74	0.000692284	0.0355784
1010446	NM_031910	C1QTNF6	C1q and tumor necrosis factor related protein 6	46.8±11.2	34.75±5.10	0.74	0.000964673	0.0399572
4180270	NM_014578	RHOD	ras homolog family member D	110.9±33.8	82.37±26.57	0.74	0.00054346	0.0319358
3940609	AW511112		NA	50.0±10.0	37.17±8.03	0.74	0.000600981	0.033519
6450192	NM_001078173	FAM127C	family with sequence similarity 127, member C	48.1±8.8	35.78±8.03	0.74	0.000334458	0.0263401
5720487	NM_001014794	ILK	integrin-linked kinase	609.1±123.0	456.20±74.89	0.75	0.000477908	0.0311004
6450347	NM_206839	MORF4L1	mortality factor 4 like 1	61.4±10.6	46.20±6.34	0.75	0.000159415	0.018832
6960408	NM_175063	C19orf63	ER membrane protein complex subunit 10	68.7±12.0	51.66±11.76	0.75	0.00164661	0.0477181
3390735	NM_199162	ADPRHL1	ADP-ribosylhydrolase like 1	43.6±13.3	32.84±6.29	0.75	0.000378705	0.0275306
2510441	NM_024682	TBC1D17	TBC1 domain family, member 17	47.2±8.1	35.56±6.46	0.75	0.000622982	0.0341857
3060754	NM_004263	SEMA4F	sema domain, immunoglobulin domain (Ig), transmembrane domain (TM) and short cytoplasmic domain, (semaphorin) 4F	145.3±23.0	109.55±23.55	0.75	0.000434328	0.0305304
2570131	NM_182639	HPS1	Hermansky-Pudlak syndrome 1	94.1±23.2	70.91±18.69	0.75	0.00160039	0.0475947
5340201	XR_038625	LOC100132535	NA	2435.0±407.8	1838.52±397.03	0.76	0.000993416	0.0399572
1500193	NM_001007593	SMPD1	sphingomyelin phosphodiesterase 1, acid lysosomal	244.4±41.2	184.87±21.51	0.76	0.000210316	0.0214246
6940088	NM_201554	DGKA	diacylglycerol kinase, alpha 80kDa	125.9±15.9	95.28±16.84	0.76	0.00178349	0.0492958
6770360	NM_001005416	MARCH2	membrane-associated ring finger (C3HC4) 2, E3 ubiquitin protein ligase	77.9±13.5	58.96±8.41	0.76	0.000131897	0.017529
3420719	NM_005316	GTF2H1	general transcription factor IIH, polypeptide 1, 62kDa	144.5±22.4	109.52±14.42	0.76	0.000178248	0.0200777
3520521	NM_024301	FKRP	fukutin related protein	81.0±12.8	61.57±10.31	0.76	2.68217e-06	0.00715758
2940095	NM_078483	SLC36A1	solute carrier family 36 (proton/amino acid symporter), member 1	120.8±25.4	92.02±14.07	0.76	3.18679e-05	0.0109015
2230382	BX647087		mannosyl (alpha-1,6-)-glycoprotein beta-1,6-N-acetyl-glucosaminyltransferase	278.4±47.8	212.16±32.11	0.76	0.000651385	0.0349259
6860019	NM_178532	RNF180	ring finger protein 180	40.1±8.5	30.60±4.43	0.76	5.10068e-05	0.0119078
7100743	NM_001029859	KCTD21	potassium channel tetramerization domain containing 21	64.3±11.8	49.19±13.82	0.77	3.02496e-05	0.0109015
6960168	NM_020452	ATP8B2	ATPase, aminophospholipid transporter, class I, type 8B, member 2	475.1±76.1	363.70±83.02	0.77	0.000486061	0.0311004
2490470	NM_003953	MPZL1	myelin protein zero-like 1	102.2±30.9	78.27±26.68	0.77	5.29917e-05	0.0119078
4640196	NM_032508	TMEM185A	transmembrane protein 185A	124.1±16.8	95.03±15.15	0.77	3.43073e-06	0.00715758
3460110	NM_175886	PRPS1L1	phosphoribosyl pyrophosphate synthetase 1-like 1	88.5±17.4	67.90±11.93	0.77	5.19873e-05	0.0119078
20017	XM_945833	LOC650128	NA	131.5±27.5	101.01±27.99	0.77	0.000315368	0.0261393
2480025	NM_001610	ACP2	acid phosphatase 2, lysosomal	267.3±41.8	206.03±31.64	0.77	0.00092625	0.039589
1070709	NM_024927	PLEKHH3	pleckstrin homology domain containing, family H (with MyTH4 domain) member 3	245.6±34.9	189.90±19.31	0.77	0.000172079	0.0196458
3400133	NM_007108	TCEB2	transcription elongation factor B (SIII), polypeptide 2 (18kDa, elongin B)	241.9±41.7	187.17±34.37	0.77	0.000581262	0.0330697
1980768	NM_005067	SIAH2	siah E3 ubiquitin protein ligase 2	129.5±26.5	100.37±13.18	0.78	2.56148e-05	0.0103874
460180	NM_003705	SLC25A12	solute carrier family 25 (aspartate/glutamate carrier), member 12	129.7±32.6	100.56±17.76	0.78	0.00120821	0.0433603
4290079	NM_017843	BCAS4	breast carcinoma amplified sequence 4	180.3±26.0	139.81±26.78	0.78	0.000360912	0.0270462
7000114	NM_000943	PPIC	peptidylprolyl isomerase C (cyclophilin C)	1059.5±141.9	821.94±139.91	0.78	0.000135821	0.0177023
5310114	NM_003791	MBTPS1	membrane-bound transcription factor peptidase, site 1	127.2±15.2	98.80±19.17	0.78	7.75617e-05	0.0138885
460379	NM_145249	IFI27L1	interferon, alpha-inducible protein 27-like 1	638.7±114.6	496.04±97.09	0.78	4.60652e-05	0.0119078	x
3460575	NM_018266	TMEM39A	transmembrane protein 39A	112.3±16.0	87.22±11.24	0.78	0.00128101	0.044167
2100484	NM_139276	STAT3	signal transducer and activator of transcription 3 (acute-phase response factor)	91.6±18.9	71.15±18.31	0.78	0.00173568	0.0486986
1430463	NM_014632	MICAL2	microtubule associated monooxygenase, calponin and LIM domain containing 2	300.1±83.1	233.23±57.13	0.78	0.000665537	0.0351892
1850019	NM_001188	BAK1	BCL2-antagonist/killer 1	88.1±21.1	68.52±13.04	0.78	3.48092e-05	0.011137
2260619	NM_080875	MIB2	mindbomb E3 ubiquitin protein ligase 2	129.5±21.4	100.77±14.02	0.78	0.000591814	0.0332938
1690753	NM_001080422	FAM108A3	abhydrolase domain containing 17A pseudogene 2	54.0±8.1	42.03±9.71	0.78	0.000641653	0.034848	x
3830626	XR_038241	LOC100133773	NA	64.3±9.6	50.15±10.14	0.78	0.00163231	0.0477181
2470528	NM_144654	C9orf116	chromosome 9 open reading frame 116	56.8±9.7	44.24±12.00	0.78	5.47279e-05	0.0119078
4890609	NM_000033	ABCD1	ATP-binding cassette, sub-family D (ALD), member 1	47.9±10.6	37.35±6.07	0.78	0.00097098	0.0399572
5670471	NM_030907	C1orf89	REM2 and RAB-like small GTPase 1	36.2±7.3	28.22±9.31	0.78	0.000512422	0.0317275
6510037	NM_016128	COPG	coatomer protein complex, subunit gamma 1	705.4±104.3	550.32±65.75	0.78	0.000171345	0.0196458
3440017	NM_015638	TRPC4AP	transient receptor potential cation channel, subfamily C, member 4 associated protein	796.9±175.8	622.36±153.87	0.78	1.1887e-06	0.00715758
7040554	NM_018075	ANO10	anoctamin 10	172.5±30.6	134.94±22.31	0.78	0.000625368	0.0342062
4780133	NM_001005742	GBA	glucosidase, beta, acid	384.2±69.2	300.61±63.16	0.78	0.000116415	0.0163664
2140392	NM_016202	ZNF580	zinc finger protein 580	189.2±36.1	148.46±26.04	0.78	0.00029584	0.0250273
5870594	NM_031296	RAB33B	RAB33B, member RAS oncogene family	210.2±23.9	165.01±25.07	0.78	0.000226529	0.0220199
3780408	NM_198490	RAB43	RAB43, member RAS oncogene family	75.7±15.2	59.44±7.25	0.79	0.000393234	0.0282249
2710433	XR_017127	LOC646547	NA	51.0±9.7	40.04±7.77	0.79	0.000152976	0.018832
2710204	NM_015289	VPS39	vacuolar protein sorting 39 homolog (S. cerevisiae)	81.0±10.0	63.66±14.15	0.79	0.00026285	0.0236018	x
6620682	NM_000401	EXT2	exostosin glycosyltransferase 2	759.5±120.2	596.86±102.93	0.79	9.17471e-05	0.0150068
5890646	NM_019014	POLR1B	polymerase (RNA) I polypeptide B, 128kDa	59.5±8.0	46.83±9.13	0.79	1.97593e-05	0.00933682
5390703	NM_153334	SCARF2	scavenger receptor class F, member 2	437.5±53.8	344.74±50.20	0.79	1.35798e-05	0.00858025
1510072	NM_014889	PITRM1	pitrilysin metallopeptidase 1	628.6±119.0	495.85±86.22	0.79	7.44959e-05	0.0136263	x
5960079	BX537506		ST3 beta-galactoside alpha-2,3-sialyltransferase 1	67.4±21.1	53.17±18.96	0.79	0.000960767	0.0399572
6400121	NM_004082	DCTN1	dynactin 1	148.4±18.9	117.36±15.31	0.79	1.25029e-05	0.00858025
3710647	NM_006454	MXD4	MAX dimerization protein 4	1263.7±260.9	999.74±240.73	0.79	0.00119385	0.043079
1260524	NM_003156	STIM1	stromal interaction molecule 1	149.1±18.2	117.94±18.55	0.79	0.000794593	0.0372854
6250110	NM_022648	TNS1	tensin 1	227.3±69.6	179.99±37.38	0.79	0.00116266	0.0424915
1660246	NM_021629	GNB4	guanine nucleotide binding protein (G protein), beta polypeptide 4	124.5±23.1	98.69±16.66	0.79	0.00161466	0.0476859
1780079	NM_134445	CD99L2	CD99 molecule-like 2	406.5±52.3	322.13±51.32	0.79	0.000752717	0.036689
1980747	XM_927536	ALDH1L2	NA	641.0±167.7	508.06±211.74	0.79	0.00141522	0.0453377
6620056	NM_001013840	C10orf61	NA	158.9±28.8	126.15±23.10	0.79	0.000386791	0.0278801
6590333	NM_138570	SLC38A10	solute carrier family 38, member 10	251.3±40.9	199.59±40.89	0.79	1.74879e-05	0.0091473
4760349	NM_014045	LRP10	low density lipoprotein receptor-related protein 10	2846.2±414.1	2260.67±245.66	0.79	0.000449779	0.0308048
130703	NM_012142	CCNDBP1	cyclin D-type binding-protein 1	78.4±11.4	62.25±11.90	0.79	0.000604219	0.0335721
5720438	NM_001008397	LOC493869	glutathione peroxidase 8 (putative)	2964.8±517.6	2356.82±475.97	0.79	0.00121412	0.0434809
2600131	NM_005219	DIAPH1	diaphanous-related formin 1	151.9±20.4	120.84±16.75	0.80	0.000698558	0.0357927
5090376	NM_006555	YKT6	YKT6 v-SNARE homolog (S. cerevisiae)	49.2±10.5	39.16±7.46	0.80	0.000850596	0.0385826
2570008	NM_012398	PIP5K1C	phosphatidylinositol-4-phosphate 5-kinase, type I, gamma	257.1±32.9	204.78±28.05	0.80	8.63432e-05	0.0148069
2470161	NM_024310	PLEKHF1	pleckstrin homology domain containing, family F (with FYVE domain) member 1	352.6±180.3	281.00±177.92	0.80	0.00156204	0.0471525
4730156	NR_021487	KIAA1908	PSMG3 antisense RNA 1 (head to head)	34.9±11.0	27.88±9.97	0.80	0.00135049	0.0447361
3850433	NM_005346	HSPA1B	heat shock 70kDa protein 1B	993.6±207.0	793.06±216.61	0.80	0.000250944	0.0233268
2320088	NM_022773	LMF1	lipase maturation factor 1	47.2±11.3	37.69±11.56	0.80	0.000499997	0.0315268
2490598	NM_001155	ANXA6	annexin A6	359.8±52.9	287.58±56.51	0.80	0.00146841	0.0457494
6330437	NM_024562	TMCO7	transport and golgi organization 6 homolog (Drosophila)	61.7±8.1	49.38±9.13	0.80	0.000783063	0.0372086
4780632	NM_007171	POMT1	protein-O-mannosyltransferase 1	179.4±18.5	143.50±23.17	0.80	0.000158192	0.018832
840259	NM_198941	SERINC3	serine incorporator 3	72.1±20.7	57.75±19.39	0.80	0.00160495	0.0476471
20279	BC038747		NA	47.4±12.0	37.99±5.30	0.80	4.69739e-06	0.0072643
730100	NM_001035247	UFD1L	ubiquitin fusion degradation 1 like (yeast)	66.2±12.1	53.12±9.87	0.80	8.07271e-06	0.00777658	x
1470184	NM_001009566	CLSTN1	calsyntenin 1	1349.0±125.0	1082.35±140.44	0.80	0.000333366	0.0263401
5900735	NM_001157	ANXA11	annexin A11	434.7±61.7	348.82±73.52	0.80	9.57987e-05	0.015178
7650703	NM_001141936	C4orf48	chromosome 4 open reading frame 48	129.5±46.0	103.96±31.56	0.80	0.000672239	0.0353647
6200017	NM_021128	POLR2L	polymerase (RNA) II (DNA directed) polypeptide L, 7.6kDa	338.7±51.7	271.97±54.37	0.80	5.61918e-05	0.0119078
7150253	NM_144641	PPM1M	protein phosphatase, Mg2+/Mn2+ dependent, 1M	306.2±50.8	245.94±37.73	0.80	9.76324e-05	0.0152369
3170093	NM_014734	KIAA0247	KIAA0247	133.6±22.2	107.35±14.68	0.80	0.000352148	0.0269837
1190673	NM_030805	LMAN2L	lectin, mannose-binding 2-like	469.2±45.3	377.10±49.65	0.80	3.31816e-05	0.0110677
5080523	NM_014601	EHD2	EH-domain containing 2	890.7±132.4	715.99±90.85	0.80	0.000107241	0.0162882
1710546	NM_018641	CHST12	carbohydrate (chondroitin 4) sulfotransferase 12	163.4±21.0	131.67±17.49	0.81	0.000186478	0.0202049
2750427	NM_012175	FBXO3	F-box protein 3	109.4±13.1	88.17±13.30	0.81	6.23005e-05	0.0119078
2350471	NM_024325	ZNF343	zinc finger protein 343	66.2±11.1	53.41±12.04	0.81	0.00109608	0.0414343
6760593	NM_017784	OSBPL10	oxysterol binding protein-like 10	219.2±88.5	176.82±49.83	0.81	0.000967685	0.0399572
1740326	NM_019015	CHPF2	chondroitin polymerizing factor 2	183.3±24.0	147.94±14.12	0.81	2.56465e-05	0.0103874
7610026	NM_015723	PNPLA8	patatin-like phospholipase domain containing 8	133.4±19.4	107.66±10.36	0.81	0.000144039	0.0180723
2680474	NM_001042470	SUMF2	sulfatase modifying factor 2	300.6±55.2	243.16±35.31	0.81	0.000779016	0.03712
620731	NM_006415	SPTLC1	serine palmitoyltransferase, long chain base subunit 1	1027.8±105.9	832.61±82.61	0.81	0.000211588	0.0214246
4280010	NM_017980	LIMS2	LIM and senescent cell antigen-like domains 2	308.2±56.1	249.70±62.07	0.81	0.00130983	0.0444462
1510414	NM_015246	MGRN1	mahogunin ring finger 1, E3 ubiquitin protein ligase	135.5±19.3	109.81±17.24	0.81	1.76801e-05	0.0091473
1300274	NM_001157	ANXA11	annexin A11	267.8±42.2	217.56±38.04	0.81	0.000155834	0.018832
2690598	NM_021626	SCPEP1	serine carboxypeptidase 1	290.2±25.7	235.93±30.19	0.81	0.000482066	0.0311004
3370575	NM_018161	NADSYN1	NAD synthetase 1	251.1±33.2	204.34±30.05	0.81	0.00151436	0.0462828
2640086	NM_144580	C1orf85	chromosome 1 open reading frame 85	860.6±160.3	700.31±114.81	0.81	0.000537017	0.0318299
3420286	NM_201545	LGALS8	lectin, galactoside-binding, soluble, 8	80.9±11.6	65.80±9.94	0.81	0.00106431	0.0408691
6650379	NM_203344	SERTAD3	SERTA domain containing 3	44.7±8.2	36.41±7.16	0.81	0.000211373	0.0214246
3800487	NM_021035	ZNFX1	zinc finger, NFX1-type containing 1	350.7±57.7	285.48±56.32	0.81	0.000196434	0.0208846
6560390	NM_024324	CRELD2	cysteine-rich with EGF-like domains 2	1389.7±175.3	1131.90±114.99	0.81	0.00050256	0.0315268
4670671	NM_016361	ACP6	acid phosphatase 6, lysophosphatidic	71.7±12.9	58.42±19.23	0.81	0.00110587	0.0416771
6580433	NM_017821	RHBDL2	rhomboid, veinlet-like 2 (Drosophila)	70.9±12.2	57.78±9.38	0.82	0.0017041	0.0485464
50592	NM_007075	WDR45	WD repeat domain 45	136.2±24.1	111.01±31.54	0.82	0.000220778	0.0218352
6940356	NM_002726	PREP	prolyl endopeptidase	303.0±44.1	247.29±25.95	0.82	0.00103483	0.0400989
50364	NR_015353	LOC92249	uncharacterized LOC92249	175.2±34.2	143.16±27.21	0.82	0.00108513	0.0412957
5670088	NM_012210	TRIM32	tripartite motif containing 32	254.0±18.6	207.54±32.54	0.82	0.000729861	0.036092
1090433	NM_194359	RNF41	ring finger protein 41	112.6±19.4	92.05±15.70	0.82	0.00120341	0.0432796
5130209	XM_937239	LOC648189	NA	49.2±12.6	40.27±8.83	0.82	0.00135709	0.0447361
60463	NM_017602	OTUD5	OTU domain containing 5	88.5±8.8	72.46±8.45	0.82	6.08875e-05	0.0119078
1660086	NM_145253	FAM100A	UBA-like domain containing 1	83.1±14.7	68.07±12.66	0.82	0.000990576	0.0399572
7040647	XM_001132495	SLC26A11	NA	57.2±12.5	46.86±10.10	0.82	0.000493479	0.0314404
1050309	NM_021958	HLX	H2.0-like homeobox	106.4±24.8	87.19±27.56	0.82	0.000500712	0.0315268
4780521	NM_002764	PRPS1	phosphoribosyl pyrophosphate synthetase 1	2040.6±400.0	1673.35±431.06	0.82	0.000348598	0.0269837
840598	NM_181349	SMURF1	SMAD specific E3 ubiquitin protein ligase 1	58.0±8.1	47.58±8.94	0.82	0.000158368	0.018832
5820753	NM_006462	RBCK1	RanBP-type and C3HC4-type zinc finger containing 1	188.9±30.1	155.05±30.62	0.82	3.10958e-05	0.0109015
3440053	NM_201274	MPRIP	myosin phosphatase Rho interacting protein	576.4±95.4	473.28±63.33	0.82	0.00140198	0.0452027
6250458	NM_017771	PXK	PX domain containing serine/threonine kinase	78.4±21.1	64.48±16.97	0.82	0.000401464	0.0285745
4290730	NM_005567	LGALS3BP	lectin, galactoside-binding, soluble, 3 binding protein	369.8±54.6	303.99±62.01	0.82	0.000254981	0.0234459
3800470	NM_024298	MBOAT7	membrane bound O-acyltransferase domain containing 7	444.0±44.9	365.44±55.85	0.82	0.00126744	0.044167
4810288	NM_030628	INTS5	integrator complex subunit 5	103.5±17.8	85.23±10.92	0.82	0.00101361	0.0399572	x
4220086	NM_014335	EID1	EP300 interacting inhibitor of differentiation 1	120.0±18.2	98.86±22.20	0.82	0.000942719	0.039793
5720129	NM_002501	NFIX	nuclear factor I/X (CCAAT-binding transcription factor)	1677.2±194.9	1382.19±251.84	0.82	0.00122541	0.0435279
50544	NM_017794	KIAA1797	focadhesin	142.8±19.9	117.70±20.91	0.82	0.000291704	0.0250273
3870630	NM_004231	ATP6V1F	ATPase, H+ transporting, lysosomal 14kDa, V1 subunit F	1863.6±342.4	1536.70±183.06	0.82	0.00115231	0.0423453
1440050	NM_173691	C9orf75	taperin	65.0±18.3	53.60±8.70	0.82	0.000278367	0.0245235
5130594	NM_152348	WDR81	WD repeat domain 81	95.1±15.1	78.43±16.91	0.82	6.00007e-05	0.0119078
160630	NM_001084	PLOD3	procollagen-lysine, 2-oxoglutarate 5-dioxygenase 3	1891.9±179.2	1564.55±161.99	0.83	0.000497587	0.0315268
4590167	NM_152400	C4orf32	chromosome 4 open reading frame 32	129.1±48.2	106.81±44.49	0.83	0.000516834	0.0317275
6650086	NM_006532	ELL	elongation factor RNA polymerase II	163.8±19.3	135.56±15.42	0.83	0.000262181	0.0236018
3170497	NM_003607	CDC42BPA	CDC42 binding protein kinase alpha (DMPK-like)	172.2±27.0	142.56±26.66	0.83	7.26281e-06	0.00777658
5130468	NM_032486	DCTN5	dynactin 5 (p25)	517.5±82.3	428.43±45.13	0.83	0.000202002	0.0213432
3440156	NM_005025	SERPINI1	serpin peptidase inhibitor, clade I (neuroserpin), member 1	37.1±6.5	30.73±6.34	0.83	0.000476447	0.0311004
1980192	NM_183245	INVS	inversin	159.6±21.9	132.27±13.74	0.83	0.000444795	0.0308048
5690066	NM_005080	XBP1	X-box binding protein 1	3263.2±472.9	2705.96±379.00	0.83	0.000791508	0.0372854
7330142	NM_015927	TGFB1I1	transforming growth factor beta 1 induced transcript 1	1420.7±186.3	1178.95±126.80	0.83	0.00022451	0.0219491
7000630	NM_006260	DNAJC3	DnaJ (Hsp40) homolog, subfamily C, member 3	96.3±17.6	79.92±13.79	0.83	1.85604e-05	0.0091473
2060110	NM_018319	TDP1	tyrosyl-DNA phosphodiesterase 1	2233.3±452.8	1854.13±254.95	0.83	0.00137228	0.0450653	x
5810687	NM_197958	LARP6	La ribonucleoprotein domain family, member 6	1310.4±276.6	1088.24±205.11	0.83	0.000328558	0.0261393
4610044	NM_006411	AGPAT1	1-acylglycerol-3-phosphate O-acyltransferase 1	223.7±28.0	185.81±21.48	0.83	0.000293709	0.0250273
6400630	NM_016256	NAGPA	N-acetylglucosamine-1-phosphodiester alpha-N-acetylglucosaminidase	164.7±22.7	136.85±21.41	0.83	0.001394	0.0452027
4880465	NM_014942	ANKRD6	ankyrin repeat domain 6	70.2±30.4	58.34±23.46	0.83	0.000328835	0.0261393
580204	NM_032799	ZDHHC12	zinc finger, DHHC-type containing 12	149.3±21.7	124.24±21.89	0.83	0.000425506	0.0300344
1050240	NM_021173	POLD4	polymerase (DNA-directed), delta 4, accessory subunit	154.9±23.6	128.86±24.35	0.83	0.00115111	0.0423453
4480519	NM_018217	EDEM2	ER degradation enhancer, mannosidase alpha-like 2	223.9±39.8	186.43±27.44	0.83	5.64347e-05	0.0119078
5390324	NM_032317	DNAJC30	DnaJ (Hsp40) homolog, subfamily C, member 30	80.8±9.9	67.34±9.53	0.83	0.00110913	0.0416771
50646	XR_017586	LOC644988	NA	234.9±22.2	195.89±22.09	0.83	0.00035114	0.0269837
5090221	AY726563		PR domain containing 11	149.0±17.9	124.38±26.93	0.83	0.000744921	0.0365181
5560086	NM_003804	RIPK1	receptor (TNFRSF)-interacting serine-threonine kinase 1	265.2±63.3	221.40±31.83	0.83	0.000504103	0.0315268
5670167	NM_005137	DGCR2	DiGeorge syndrome critical region gene 2	121.8±16.0	101.73±16.59	0.83	0.00170395	0.0485464
5310259	NM_018714	COG1	component of oligomeric golgi complex 1	95.3±12.9	79.73±7.66	0.84	0.000218994	0.0217854
3310376	NM_012456	TIMM10	translocase of inner mitochondrial membrane 10 homolog (yeast)	913.3±265.0	764.26±269.10	0.84	0.00164578	0.0477181
5550608	NM_022465	IKZF4	IKAROS family zinc finger 4 (Eos)	44.4±3.2	37.19±4.70	0.84	0.000114901	0.0163664
1690209	NM_203385	RNH1	ribonuclease/angiogenin inhibitor 1	611.3±69.7	512.87±84.33	0.84	0.000795842	0.0372854
670561	NM_015510	DHRS7B	dehydrogenase/reductase (SDR family) member 7B	220.0±33.9	184.62±20.00	0.84	0.00060588	0.0335721
6480142	NM_002294	LAMP2	lysosomal-associated membrane protein 2	1392.7±125.8	1168.80±151.78	0.84	0.00104392	0.0402677
4560292	XM_939124	LOC650034	NA	48.2±8.6	40.49±6.13	0.84	0.00153847	0.0467336
1770753	NM_005343	HRAS	Harvey rat sarcoma viral oncogene homolog	748.3±70.4	628.37±63.54	0.84	0.000860756	0.0385826
4200703	NM_006035	CDC42BPB	CDC42 binding protein kinase beta (DMPK-like)	251.7±24.4	211.42±19.07	0.84	0.00057123	0.0328283
1710288	XM_042978	FRMPD3	FERM and PDZ domain containing 3	46.7±10.1	39.21±6.81	0.84	0.0017347	0.0486986
2650274	NM_001100418	C19orf60	chromosome 19 open reading frame 60	263.5±56.5	221.62±53.46	0.84	0.000848471	0.0385826
3610274	NM_001032396	PJA1	praja ring finger 1, E3 ubiquitin protein ligase	116.9±13.2	98.33±13.91	0.84	0.000536888	0.0318299
2000431	NM_020422	TMEM159	transmembrane protein 159	79.1±22.7	66.58±16.32	0.84	0.000594987	0.0332938
380551	NM_032641	SPSB2	splA/ryanodine receptor domain and SOCS box containing 2	94.9±19.8	79.93±17.24	0.84	0.00138615	0.0451721
1690546	XM_001722897	LOC650515	NA	123.7±23.2	104.22±20.18	0.84	0.000172013	0.0196458
6200670	NM_145693	LPIN1	lipin 1	745.2±53.7	628.16±67.00	0.84	0.000806111	0.0373644
160669	NM_198398	ERGIC3	ERGIC and golgi 3	534.9±42.3	451.35±64.93	0.84	0.000563595	0.0327212
1410678	NM_015262	FAM21C	family with sequence similarity 21, member C	57.9±11.8	48.90±10.11	0.84	0.000317097	0.0261393
6760070	NM_207122	EXT2	exostosin glycosyltransferase 2	690.6±89.0	583.21±79.58	0.84	0.00151588	0.0462828
4230132	NM_004517	ILK	integrin-linked kinase	4574.8±442.3	3866.79±437.00	0.85	0.000514783	0.0317275
540717	NM_004793	LONP1	lon peptidase 1, mitochondrial	688.0±142.4	582.12±100.68	0.85	4.84727e-05	0.0119078
6330377	NM_004691	ATP6V0D1	ATPase, H+ transporting, lysosomal 38kDa, V0 subunit d1	554.6±91.2	469.45±60.55	0.85	2.75482e-05	0.0108982
4180717	NM_144498	OSBPL2	oxysterol binding protein-like 2	376.4±28.4	318.72±49.94	0.85	0.000156227	0.018832
2970735	NM_000943	PPIC	peptidylprolyl isomerase C (cyclophilin C)	1144.0±174.8	969.78±159.02	0.85	0.00151155	0.0462828
7550437	XM_001128220	PLEKHM1	NA	101.0±15.7	85.65±15.57	0.85	0.000556078	0.0323954
6130678	XM_930748	LOC642361	NA	117.2±18.3	99.42±18.82	0.85	6.20682e-05	0.0119078
1170482	NM_004565	PEX14	peroxisomal biogenesis factor 14	98.6±12.0	83.74±9.95	0.85	0.00103449	0.0400989
3610114	NM_014186	COMMD9	COMM domain containing 9	443.3±63.3	376.58±50.71	0.85	9.49216e-05	0.015178
5360653	NM_000098	CPT2	carnitine palmitoyltransferase 2	250.2±43.1	212.64±16.36	0.85	0.00162105	0.0477087
5570286	NM_206861	TACC2	transforming, acidic coiled-coil containing protein 2	53.3±13.0	45.29±10.31	0.85	0.000663307	0.0351892
1770048	NM_001039877	STRN4	striatin, calmodulin binding protein 4	102.2±13.0	86.88±10.95	0.85	0.00149771	0.0462387
4010753	NM_001665	RHOG	ras homolog family member G	952.9±119.9	810.08±88.28	0.85	0.000185733	0.0202049
20450	XM_001130700	LOC729580	NA	193.1±47.2	164.30±40.87	0.85	0.00135438	0.0447361
4280167	NM_021646	ZNF500	zinc finger protein 500	92.8±15.7	78.94±14.29	0.85	0.0011953	0.043079
3890528	NM_001077198	ATG9A	autophagy related 9A	304.5±29.2	259.22±44.72	0.85	0.00093557	0.0396882
2370414	NM_001001410	C16orf42	TSR3, 20S rRNA accumulation, homolog (S. cerevisiae)	228.4±18.8	194.62±22.99	0.85	0.00099926	0.0399572
6960441	NR_024441	LOC731779	uncharacterized LOC731779	79.3±12.8	67.68±7.58	0.85	0.00117975	0.0427976
3390026	NM_002956	CLIP1	CAP-GLY domain containing linker protein 1	65.5±10.9	55.99±10.22	0.85	0.00140689	0.0452027
7550181	NM_000629	IFNAR1	interferon (alpha, beta and omega) receptor 1	187.2±36.8	159.94±26.74	0.85	0.00168364	0.0484608
4200692	NM_000434	NEU1	sialidase 1 (lysosomal sialidase)	181.6±33.6	155.19±23.91	0.85	0.000177866	0.0200777
7330347	NM_017849	TMEM127	transmembrane protein 127	126.2±19.6	107.91±16.26	0.85	0.00168716	0.0484801
1450348	NM_144686	TMC4	transmembrane channel-like 4	49.4±6.4	42.25±7.05	0.86	0.00162584	0.0477181
5550253	NM_014874	MFN2	mitofusin 2	254.5±21.8	217.71±25.81	0.86	0.000757341	0.0367041
4640017	XM_001716571	LOC100133666	NA	41.7±4.4	35.72±6.10	0.86	0.000729799	0.036092
150528	NM_005882	MAEA	macrophage erythroblast attacher	249.7±29.7	213.97±43.95	0.86	0.000682065	0.0355696	x
6590082	AW183894		NA	700.7±69.1	601.31±47.07	0.86	0.000223554	0.0219491
3940059	NM_018347	C20orf29	adaptor-related protein complex 5, sigma 1 subunit	201.1±34.0	172.66±26.03	0.86	0.000129126	0.017529
1820068	NM_001008219	AMY1C	amylase, alpha 1C (salivary)	8706.6±1264.0	7480.94±1261.41	0.86	0.000525244	0.0317969
1030593	NM_006812	OS9	osteosarcoma amplified 9, endoplasmic reticulum lectin	104.3±11.6	89.70±13.92	0.86	0.00128256	0.044167
4780707	NM_017670	OTUB1	OTU domain, ubiquitin aldehyde binding 1	135.6±16.0	116.56±14.92	0.86	0.000324124	0.0261393
1240386	NM_014851	KLHL21	kelch-like family member 21	182.4±43.4	156.81±36.70	0.86	0.000979068	0.0399572
780296	NM_006405	TM9SF1	transmembrane 9 superfamily member 1	272.7±30.8	234.57±23.29	0.86	0.000144485	0.0180723
2060372	XR_015320	LOC728565	NA	108.9±14.0	93.70±14.37	0.86	0.000106485	0.0162882
940477	NM_017750	RETSAT	retinol saturase (all-trans-retinol 13,14-reductase)	138.4±26.9	119.11±24.30	0.86	0.00150529	0.0462828
1660209	XM_001718070	LOC100134291	NA	109.5±14.4	94.39±17.69	0.86	0.00061435	0.0338211
5700278	NM_002047	GARS	glycyl-tRNA synthetase	5301.7±887.1	4571.78±879.14	0.86	0.00117995	0.0427976
2710601	NM_022749	FAM160B2	family with sequence similarity 160, member B2	164.3±11.4	141.73±17.11	0.86	0.000185736	0.0202049
2630376	NM_197939	RNF135	ring finger protein 135	245.5±30.0	211.83±14.03	0.86	0.000632965	0.0345108
4480162	NM_014390	SND1	staphylococcal nuclease and tudor domain containing 1	959.9±125.7	828.46±106.93	0.86	5.69838e-05	0.0119078
5220491	NM_014667	VGLL4	vestigial like 4 (Drosophila)	620.2±112.5	535.32±123.65	0.86	0.00135072	0.0447361
4280102	NM_014933	SEC31A	SEC31 homolog A (S. cerevisiae)	108.1±11.4	93.31±17.21	0.86	0.00087921	0.0385826
1660307	NM_001017977	DCAF6	DDB1 and CUL4 associated factor 6	1642.2±189.5	1418.03±124.66	0.86	0.000419875	0.0297604
4670750	NM_001065	TNFRSF1A	tumor necrosis factor receptor superfamily, member 1A	857.8±89.8	740.76±95.77	0.86	0.000858146	0.0385826
6180056	NM_014506	TOR1B	torsin family 1, member B (torsin B)	301.0±30.5	260.21±42.38	0.86	0.000776608	0.0371092
580133	NM_001040097	MOSPD3	motile sperm domain containing 3	128.0±13.9	110.96±12.01	0.87	0.00085881	0.0385826
3290270	NM_207340	ZDHHC24	zinc finger, DHHC-type containing 24	98.9±15.6	85.77±14.12	0.87	0.00125446	0.0440901
5890136	NM_015037	KIAA0913	zinc finger, SWIM-type containing 8	425.0±38.1	368.91±38.41	0.87	0.000736198	0.0362999
4900747	NM_020179	C11orf75	single-pass membrane protein with coiled-coil domains 4	238.3±65.1	206.92±53.53	0.87	0.00023289	0.0224359
5130687	NM_001040648	CRCP	CGRP receptor component	60.2±9.5	52.31±9.56	0.87	0.00037393	0.0274178
1430136	NM_001660	ARF4	ADP-ribosylation factor 4	1081.6±230.8	941.38±109.14	0.87	0.0013389	0.044659
7570397	NM_001012981	ZKSCAN2	zinc finger with KRAB and SCAN domains 2	86.0±12.9	74.88±14.09	0.87	0.00163486	0.0477181
1230192	NM_032038	SPNS1	spinster homolog 1 (Drosophila)	661.7±170.2	576.12±119.70	0.87	0.00102267	0.0399572
2510523	NM_031229	RBCK1	RanBP-type and C3HC4-type zinc finger containing 1	620.0±110.5	541.08±121.27	0.87	0.000825477	0.0380342
1570168	NM_198859	PRICKLE2	prickle homolog 2 (Drosophila)	401.4±104.2	350.48±112.13	0.87	0.00115344	0.0423453
5690382	NM_005605	PPP3CC	protein phosphatase 3, catalytic subunit, gamma isozyme	577.3±59.3	504.30±54.50	0.87	0.000966462	0.0399572
2940451	NM_004251	RAB9A	RAB9A, member RAS oncogene family	851.5±240.0	743.94±164.25	0.87	0.000520914	0.0317608
3310564	NM_181652	PRDX5	peroxiredoxin 5	4890.0±444.1	4274.00±413.95	0.87	0.00112814	0.0420851
380242	NM_138387	G6PC3	glucose 6 phosphatase, catalytic, 3	252.4±53.5	220.97±40.81	0.88	0.0014912	0.0461215
6400639	XM_927732	MGC18216	NA	211.9±23.1	185.63±31.90	0.88	0.00179089	0.0492958
1190750	NM_032148	SLC41A2	solute carrier family 41 (magnesium transporter), member 2	48.3±4.6	42.27±8.05	0.88	0.0010168	0.0399572
6040114	NM_021131	PPP2R4	protein phosphatase 2A activator, regulatory subunit 4	1132.5±136.7	992.52±175.65	0.88	0.000954622	0.0399572
3120735	NM_001001555	GRB10	growth factor receptor-bound protein 10	58.6±11.5	51.33±8.51	0.88	0.000700776	0.0357985
3990594	NM_031431	COG3	component of oligomeric golgi complex 3	100.5±6.7	88.11±11.22	0.88	0.00104231	0.0402677
6290112	NM_003139	SRPR	signal recognition particle receptor (docking protein)	306.1±34.7	268.52±27.48	0.88	0.000717592	0.036092
2680047	NM_003010	MAP2K4	mitogen-activated protein kinase kinase 4	338.2±30.3	296.67±30.13	0.88	0.00158123	0.0473561
3520753	NM_001607	ACAA1	acetyl-CoA acyltransferase 1	215.3±38.4	188.92±30.00	0.88	0.000139652	0.0179972
1940482	NM_014970	KIFAP3	kinesin-associated protein 3	691.0±72.0	606.56±48.21	0.88	0.000518502	0.0317275
4860195	NM_001032289	SLC35A2	solute carrier family 35 (UDP-galactose transporter), member A2	781.4±75.8	686.05±49.98	0.88	0.00151273	0.0462828
2630356	NM_006659	TUBGCP2	tubulin, gamma complex associated protein 2	337.1±36.9	296.72±38.39	0.88	7.75246e-05	0.0138885
430369	NM_015926	TEX264	testis expressed 264	239.5±27.6	211.03±31.27	0.88	0.00161983	0.0477087
3890220	NM_078474	TM2D3	TM2 domain containing 3	1104.6±84.5	973.21±88.95	0.88	0.00171884	0.0486508
5690500	NM_004481	GALNT2	UDP-N-acetyl-alpha-D-galactosamine:polypeptide N-acetylgalactosaminyltransferase 2 (GalNAc-T2)	123.2±17.7	108.63±18.60	0.88	0.00132057	0.0444835
1410392	NM_194457	UBE2J2	ubiquitin-conjugating enzyme E2, J2	59.0±9.0	52.00±7.55	0.88	0.00154485	0.0468439
6100719	NM_001077523	AP3D1	adaptor-related protein complex 3, delta 1 subunit	441.4±36.4	389.46±48.15	0.88	3.92614e-05	0.0119078
5550408	NM_007364	TMED3	transmembrane emp24 protein transport domain containing 3	4774.0±485.2	4212.06±487.36	0.88	0.000192467	0.0206769
5900445	NM_018209	ARFGAP1	ADP-ribosylation factor GTPase activating protein 1	249.4±30.2	220.01±21.00	0.88	0.00130014	0.0444024
5870286	NM_203382	AMACR	alpha-methylacyl-CoA racemase	41.7±14.4	36.84±7.68	0.88	0.00124487	0.0438435
7380445	NM_017691	LRRC49	leucine rich repeat containing 49	101.1±18.5	89.37±18.92	0.88	6.217e-05	0.0119078
2350661	NM_003313	TSTA3	tissue specific transplantation antigen P35B	176.9±37.6	156.49±21.96	0.88	0.0017377	0.0486986
2650746	NM_018241	TMEM184C	transmembrane protein 184C	302.6±35.8	267.84±29.71	0.89	0.0017862	0.0492958
6980114	NM_001006115	IP6K1	inositol hexakisphosphate kinase 1	335.9±49.1	298.30±41.61	0.89	0.00133797	0.044659
650167	NM_198476	C19orf54	chromosome 19 open reading frame 54	77.9±13.0	69.24±14.13	0.89	0.000742368	0.0364983
3120228	NM_004069	AP2S1	adaptor-related protein complex 2, sigma 1 subunit	3755.3±546.3	3339.47±474.51	0.89	0.000747064	0.0365181
60326	NM_017994	C7orf42	transmembrane protein 248	355.7±37.4	317.18±33.13	0.89	0.0014502	0.045683
6370661	NM_004069	AP2S1	adaptor-related protein complex 2, sigma 1 subunit	9904.1±1002.4	8832.82±1031.39	0.89	0.00127824	0.044167
6130537	NM_153273	IP6K1	inositol hexakisphosphate kinase 1	300.6±42.5	268.24±43.47	0.89	0.00150611	0.0462828
1470561	NM_023933	FAM173A	family with sequence similarity 173, member A	441.1±75.2	393.80±71.99	0.89	0.00092436	0.039589
5670400	NM_000285	PEPD	peptidase D	1196.4±183.3	1068.48±140.71	0.89	0.00173636	0.0486986
610154	NM_152353	CLDND2	claudin domain containing 2	65.0±21.5	58.03±15.23	0.89	4.65157e-05	0.0119078
2030376	NM_012201	GLG1	golgi glycoprotein 1	2386.2±191.4	2131.90±277.52	0.89	0.00138572	0.0451721
4490133	NM_032102	SFRS2B	serine/arginine-rich splicing factor 8	412.0±75.6	368.33±53.72	0.89	0.000876801	0.0385826
7380279	NM_024656	GLT25D1	collagen beta(1-O)galactosyltransferase 1	1259.9±236.0	1129.81±243.28	0.90	0.000691916	0.0355784
1010296	NM_022350	LRAP	endoplasmic reticulum aminopeptidase 2	6562.6±771.0	5885.77±515.16	0.90	0.000711142	0.0358968
2630553	NM_006067	COX4NB	ER membrane protein complex subunit 8	178.8±17.9	160.46±21.24	0.90	0.00164029	0.0477181
2630246	NR_024447	LOC100128288	uncharacterized LOC100128288	2307.8±346.9	2072.21±206.26	0.90	0.00128419	0.044167
5560180	NM_014933	SEC31A	SEC31 homolog A (S. cerevisiae)	3215.6±160.9	2895.30±255.63	0.90	0.000215244	0.0215779
6040064	NM_001006115	IP6K1	inositol hexakisphosphate kinase 1	474.8±53.8	427.82±64.91	0.90	0.00100529	0.0399572
5900592	NM_002406	MGAT1	mannosyl (alpha-1,3-)-glycoprotein beta-1,2-N-acetylglucosaminyltransferase	985.5±79.8	889.24±64.69	0.90	0.00145285	0.045683
430411	NM_022371	TOR3A	torsin family 3, member A	138.3±24.4	124.97±34.03	0.90	8.02028e-05	0.0139217
1780661	NM_016219	MAN1B1	mannosidase, alpha, class 1B, member 1	831.1±104.0	751.19±105.67	0.90	0.000726457	0.036092
540239	NM_201627	TRIM41	tripartite motif containing 41	388.6±22.5	351.81±29.88	0.91	0.000363431	0.0270707
3120577	BI827719		NA	45.2±11.0	40.97±8.84	0.91	0.00164531	0.0477181
1070451	NM_001154	ANXA5	annexin A5	7079.7±992.7	6425.58±844.45	0.91	0.00174246	0.0487516
1990274	NM_018035	ATP5SL	ATP5S-like	527.0±42.3	478.42±39.41	0.91	0.00146053	0.0457494
430630	NM_004134	HSPA9	heat shock 70kDa protein 9 (mortalin)	2499.9±277.8	2281.50±326.37	0.91	5.96778e-05	0.0119078
6330279	NM_213619	ATP6V1H	ATPase, H+ transporting, lysosomal 50/57kDa, V1 subunit H	504.8±68.3	462.47±75.65	0.92	0.0004744	0.0311004
6940647	NM_022744	C16orf58	chromosome 16 open reading frame 58	1542.7±159.6	1414.69±219.78	0.92	0.00170287	0.0485464
4610369	NM_139178	ALKBH3	alkB, alkylation repair homolog 3 (E. coli)	354.7±30.3	325.24±34.20	0.92	0.00103301	0.0400989
2570088	NM_014300	SEC11A	SEC11 homolog A (S. cerevisiae)	3058.7±271.0	2814.08±199.16	0.92	0.000771801	0.0369834
6100687	NM_001008	RPS4Y1	ribosomal protein S4, Y-linked 1	2657.0±2592.0	2451.02±2361.44	0.92	4.72876e-05	0.0119078
770711	NM_001010917	GOLGA7B	golgin A7 family, member B	40.8±8.8	37.66±5.35	0.92	0.000265281	0.0236266
2140671	NM_001014436	DBNL	drebrin-like	1889.8±176.7	1748.01±185.24	0.92	0.00164431	0.0477181
3170468	NM_001892	CSNK1A1	casein kinase 1, alpha 1	294.8±29.6	273.31±27.41	0.93	0.000449448	0.0308048
5290465	NM_033339	CASP7	caspase 7, apoptosis-related cysteine peptidase	89.7±18.1	83.56±20.20	0.93	0.000351681	0.0269837
1400008	NM_006649	UTP14A	UTP14, U3 small nucleolar ribonucleoprotein, homolog A (yeast)	405.5±47.7	383.34±35.85	0.95	0.00178928	0.0492958
2650477	NM_004295	TRAF4	TNF receptor-associated factor 4	47.3±11.5	49.40±8.93	1.04	0.000370804	0.0273063
1240593	NM_003879	CFLAR	CASP8 and FADD-like apoptosis regulator	363.4±56.5	392.07±58.50	1.08	0.00144951	0.045683
1410309	NM_183372	LOC200030	neuroblastoma breakpoint family, member 11	1020.8±153.9	1102.53±151.72	1.08	0.00152143	0.0462987
5900129	NM_006107	CROP	LUC7-like 3 (S. cerevisiae)	636.2±65.8	687.43±92.37	1.08	0.00174947	0.0487872
6100324	NM_018480	TMEM126B	transmembrane protein 126B	1286.1±151.9	1397.66±176.50	1.09	0.00086431	0.0385826
4250246	NM_016121	KCTD3	potassium channel tetramerization domain containing 3	783.0±107.3	851.87±110.08	1.09	0.00146697	0.0457494
2470519	NM_004477	FRG1	FSHD region gene 1	1229.9±77.2	1338.58±121.94	1.09	0.0013153	0.0444462
2480039	NM_015878	AZIN1	antizyme inhibitor 1	1918.0±280.3	2115.84±193.35	1.10	0.000971813	0.0399572
1050082	NM_001080392	KIAA1147	KIAA1147	196.7±31.6	217.04±31.17	1.10	0.00107137	0.0410476
5050477	XM_938229	PIAS2	NA	97.6±9.0	107.76±14.81	1.10	0.000263614	0.0236018
2750600	NM_018480	TMEM126B	transmembrane protein 126B	1799.4±167.4	1992.13±157.33	1.11	0.000450908	0.0308048
610082	NM_182620	SKA2	spindle and kinetochore associated complex subunit 2	262.9±58.9	292.05±76.06	1.11	0.00176663	0.0490913
3060148	XR_019471	LOC389168	NA	3999.6±458.1	4459.57±395.35	1.12	0.000118667	0.0165463
2000392	NM_024604	RPAP3	RNA polymerase II associated protein 3	311.2±33.8	347.13±36.03	1.12	0.000852871	0.0385826
770021	NM_003690	PRKRA	protein kinase, interferon-inducible double stranded RNA dependent activator	1430.9±115.1	1599.98±162.61	1.12	0.000484016	0.0311004
7560201	NM_022451	NOC3L	nucleolar complex associated 3 homolog (S. cerevisiae)	581.3±59.3	650.88±65.73	1.12	0.00131223	0.0444462
2630703	NM_016623	FAM49B	family with sequence similarity 49, member B	302.1±39.7	338.75±49.61	1.12	0.00032111	0.0261393
1230554	XM_942442	LOC654121	NA	1224.6±132.2	1373.28±146.23	1.12	0.00172579	0.0486986
6580612	NM_024647	NUP43	nucleoporin 43kDa	945.2±106.6	1060.21±99.58	1.12	0.00180869	0.0495454
5080121	NM_001040653	ZXDC	ZXD family zinc finger C	41.6±9.0	46.64±7.26	1.12	0.00144216	0.045683
6280370	XR_038043	LOC646688	NA	3912.1±402.5	4394.25±612.07	1.12	0.000908956	0.0393442
5080471	NM_004672	MAP3K6	mitogen-activated protein kinase kinase kinase 6	501.1±74.3	563.82±60.82	1.13	0.0014247	0.0453824
5690487	NM_001100816	MED7	mediator complex subunit 7	229.1±38.6	258.10±44.85	1.13	0.00151818	0.0462828
780010	NM_004719	SFRS2IP	SR-related CTD-associated factor 11	1168.0±229.5	1316.38±201.85	1.13	0.00139446	0.0452027
2480338	NM_020548	DBI	diazepam binding inhibitor (GABA receptor modulator, acyl-CoA binding protein)	956.4±120.8	1077.93±114.90	1.13	0.000896035	0.0390159
5050669	NM_003753	EIF3D	eukaryotic translation initiation factor 3, subunit D	1861.4±109.5	2099.60±146.27	1.13	0.00110985	0.0416771
4260184	NM_032864	PRPF38A	PRP38 pre-mRNA processing factor 38 (yeast) domain containing A	188.7±33.0	213.31±30.27	1.13	0.00176589	0.0490913
2260601	BX405679		phosphatidic acid phosphatase type 2 domain containing 1B	50.0±9.9	56.50±8.70	1.13	0.000920566	0.039589
2060433	NM_015491	SFRS18	PNN-interacting serine/arginine-rich protein	345.9±55.4	391.58±52.26	1.13	0.00131685	0.0444462
3450253	NM_004773	ZNHIT3	zinc finger, HIT-type containing 3	2364.8±169.6	2677.49±237.91	1.13	0.00098856	0.0399572
6280079	NM_001325	CSTF2	cleavage stimulation factor, 3' pre-RNA, subunit 2, 64kDa	424.2±45.0	480.65±71.89	1.13	0.000755497	0.0367041
3850445	NM_181705	LYRM7	LYR motif containing 7	215.0±23.7	243.70±26.80	1.13	0.00142983	0.0453824
4640392	NM_005937	MLLT6	myeloid/lymphoid or mixed-lineage leukemia (trithorax homolog, Drosophila); translocated to, 6	153.1±28.6	173.64±23.25	1.13	0.00140835	0.0452027
5810673	NM_001042546	ATPAF1	ATP synthase mitochondrial F1 complex assembly factor 1	113.0±16.1	128.14±24.30	1.13	0.00068375	0.0355696
2690064	NM_025180	CEP63	centrosomal protein 63kDa	612.1±93.1	694.55±92.28	1.13	0.000882289	0.0385826
630356	NM_014764	DAZAP2	DAZ associated protein 2	3538.7±251.9	4018.12±203.56	1.14	0.000155431	0.018832
7550743	NM_001017980	LOC203547	VMA21 vacuolar H+-ATPase homolog (S. cerevisiae)	1383.9±96.9	1574.96±129.09	1.14	0.00142995	0.0453824
1030327	NM_014683	ULK2	unc-51 like autophagy activating kinase 2	118.1±25.6	134.40±29.14	1.14	0.00100798	0.0399572
1580475	NM_005358	LMO7	LIM domain 7	165.5±68.1	188.54±57.56	1.14	0.000115579	0.0163664
4390349	NM_005773	ZNF256	zinc finger protein 256	190.5±29.3	217.26±31.46	1.14	0.000531724	0.0318299
7150139	CA439922		NA	48.0±6.9	54.83±10.61	1.14	0.000881806	0.0385826
4490537	NM_018084	CCDC88A	coiled-coil domain containing 88A	130.7±37.3	149.14±32.70	1.14	0.00169653	0.0485464
4180403	NM_018323	PI4K2B	phosphatidylinositol 4-kinase type 2 beta	85.3±9.5	97.43±18.24	1.14	0.000647986	0.0348826
430196	NM_032111	MRPL14	mitochondrial ribosomal protein L14	1151.5±93.3	1315.67±148.28	1.14	0.000678367	0.0355068
5550014	NM_025150	TARS2	threonyl-tRNA synthetase 2, mitochondrial (putative)	77.7±8.4	88.84±11.57	1.14	0.00118819	0.043005
3290669	NM_139168	SFRS12	splicing regulatory glutamine/lysine-rich protein 1	202.7±39.3	231.83±36.89	1.14	0.000827268	0.0380342
3830274	NM_021151	CROT	carnitine O-octanoyltransferase	90.3±11.5	103.38±13.52	1.15	0.000845303	0.0385826
6060379	NM_016516	VPS54	vacuolar protein sorting 54 homolog (S. cerevisiae)	133.8±24.8	153.33±26.37	1.15	0.000357672	0.0270462
2070367	NM_014755	SERTAD2	SERTA domain containing 2	3101.8±469.0	3557.55±300.72	1.15	0.00123139	0.0436399
450546	XR_036905	LOC100132863	NA	4129.8±749.1	4745.79±694.08	1.15	0.000297328	0.0250273
3180564	NM_016216	DBR1	debranching RNA lariats 1	107.1±23.1	123.06±19.36	1.15	7.99471e-05	0.0139217
2450612	NM_006055	LANCL1	LanC lantibiotic synthetase component C-like 1 (bacterial)	729.0±146.0	839.65±105.93	1.15	0.000181654	0.0201968
1340047	NM_020901	PHRF1	PHD and ring finger domains 1	730.7±68.6	842.41±78.68	1.15	0.000292887	0.0250273
6770279	NM_001017922	ERMAP	erythroblast membrane-associated protein (Scianna blood group)	123.1±41.5	142.04±44.28	1.15	0.000209554	0.0214246
3420377	NM_015203	RPRD2	regulation of nuclear pre-mRNA domain containing 2	274.2±28.9	316.50±34.32	1.15	0.000977317	0.0399572
2450446	NM_015906	TRIM33	tripartite motif containing 33	354.0±75.6	409.13±39.64	1.16	0.00111762	0.0418762
770164	NM_032308	RPAIN	RPA interacting protein	1338.4±146.4	1547.91±154.04	1.16	0.000767987	0.0369834
6860524	NM_019852	METTL3	methyltransferase like 3	260.5±24.1	301.40±52.47	1.16	0.000440179	0.030688
6380296	NM_016275	SELT	selenoprotein T	409.8±62.9	474.56±76.28	1.16	0.000298078	0.0250273
4480520	NM_139048	HLTF	helicase-like transcription factor	603.3±103.8	699.04±133.17	1.16	0.000690696	0.0355784
5670458	NM_025263	PRR3	proline rich 3	144.0±23.7	167.08±30.27	1.16	0.000666094	0.0351892
2350563	NM_005791	MPHOSPH10	M-phase phosphoprotein 10 (U3 small nucleolar ribonucleoprotein)	611.4±67.7	709.69±73.51	1.16	0.00157492	0.0473337
540487	NM_001098615	PUS7L	pseudouridylate synthase 7 homolog (S. cerevisiae)-like	110.3±16.7	128.13±29.62	1.16	0.00166871	0.0481127
6650228	XM_941950	LOC652489	NA	1189.3±126.5	1382.81±185.62	1.16	0.00126471	0.044167
1820072	NM_017917	PPP2R3C	protein phosphatase 2, regulatory subunit B'', gamma	754.5±109.7	877.28±86.17	1.16	0.000550426	0.0321763
3190364	NM_001080541	MGA	MGA, MAX dimerization protein	164.6±21.9	191.47±18.26	1.16	0.00135962	0.0447361
7510204	NM_016403	CWC15	CWC15 spliceosome-associated protein homolog (S. cerevisiae)	1207.9±165.3	1404.88±191.06	1.16	0.00021564	0.0215779
1050450	NM_016023	OTUD6B	OTU domain containing 6B	142.2±16.8	165.53±14.27	1.16	0.00094508	0.0397939
6280132	NM_022774	DEM1	exonuclease 5	44.7±4.2	52.11±8.10	1.16	0.0011341	0.0420896
5570309	NM_005131	THOC1	THO complex 1	376.1±39.8	438.06±40.65	1.16	0.000319153	0.0261393
2940647	NM_032497	ZNF559	zinc finger protein 559	243.2±35.6	283.26±48.50	1.16	0.000185562	0.0202049
5860546	NM_006963	ZNF22	zinc finger protein 22	1026.6±189.2	1197.06±189.21	1.17	0.00174884	0.0487872
2600066	NM_001005849	SUMO2	small ubiquitin-like modifier 2	2078.2±254.4	2426.09±275.15	1.17	0.000586254	0.0332426
6620196	NM_016025	METTL9	methyltransferase like 9	102.7±15.3	119.92±15.45	1.17	2.93457e-05	0.0109015
1770195	NM_032175	UTP15	UTP15, U3 small nucleolar ribonucleoprotein, homolog (S. cerevisiae)	86.4±12.0	100.96±11.93	1.17	0.000325757	0.0261393
6760600	XM_001714722	LOC729608	NA	1451.8±225.9	1697.63±179.88	1.17	0.00047959	0.0311004
1510050	XR_015946	LOC729200	NA	359.4±40.5	420.26±65.98	1.17	0.0008509	0.0385826
3400482	NM_144563	RPIA	ribose 5-phosphate isomerase A	274.2±40.8	320.67±31.54	1.17	0.000328632	0.0261393
6580672	NM_203291	RBBP8	retinoblastoma binding protein 8	829.3±134.5	970.92±156.21	1.17	0.00159928	0.0475947
6380047	NR_030313	MIR586	microRNA 586	115.9±16.5	135.92±17.69	1.17	0.00181644	0.0496775
4610022	NR_024142	NCRNA00081	NA	222.9±39.9	261.60±55.76	1.17	0.000906815	0.0393442
5670487	NM_001077442	HNRNPC	heterogeneous nuclear ribonucleoprotein C (C1/C2)	419.1±63.7	492.26±38.69	1.17	0.0015687	0.0472304
4730162	BX091062		NA	39.7±7.3	46.65±8.95	1.17	0.00171074	0.0485573
5490739	NM_031243	HNRNPA2B1	heterogeneous nuclear ribonucleoprotein A2/B1	1116.0±159.6	1310.98±203.82	1.17	0.000456816	0.0310836
5050255	NM_138798	MITD1	MIT, microtubule interacting and transport, domain containing 1	534.5±79.1	627.92±75.95	1.17	0.000724834	0.036092
5910026	NM_020894	KIAA1530	UV-stimulated scaffold protein A	132.3±23.0	155.57±26.22	1.18	0.000880977	0.0385826
1580204	NM_032870	SFRS18	PNN-interacting serine/arginine-rich protein	505.3±96.1	594.57±89.67	1.18	0.00180729	0.0495454
4070538	NM_018319	TDP1	tyrosyl-DNA phosphodiesterase 1	106.9±28.5	125.85±24.37	1.18	0.000882256	0.0385826
5550678	XR_041521	LOC729362	NA	245.6±40.3	289.28±63.82	1.18	0.00102412	0.0399572
5050341	NM_152478	ZNF583	zinc finger protein 583	165.9±25.0	195.56±33.19	1.18	3.12663e-05	0.0109015
4040746	NM_201443	TEAD4	TEA domain family member 4	685.5±98.4	808.23±84.67	1.18	0.00166183	0.0480465
6480274	XM_001130291	LOC730995	NA	98.1±25.1	115.84±24.47	1.18	0.00135779	0.0447361
4760091	NM_032171	CEP78	centrosomal protein 78kDa	267.8±64.0	316.41±58.00	1.18	0.00112508	0.0420632
5220575	NM_015032	PDS5B	PDS5, regulator of cohesion maintenance, homolog B (S. cerevisiae)	208.3±30.9	246.39±44.19	1.18	0.00130214	0.0444024
2350368	NM_032194	RPF2	ribosome production factor 2 homolog (S. cerevisiae)	1537.4±216.4	1820.02±272.32	1.18	0.000237105	0.0225329
4200543	NM_015696	GPX7	glutathione peroxidase 7	653.8±248.1	775.20±178.48	1.19	0.000318748	0.0261393
5690181	NM_001040157	KIAA1712	centrosomal protein 44kDa	258.3±56.8	306.43±58.86	1.19	0.00128521	0.044167
1850672	NM_001017999	KIAA1026	kazrin, periplakin interacting protein	40.8±11.2	48.42±9.57	1.19	0.000539397	0.03186
6660446	NM_015426	WDR51A	POC1 centriolar protein A	541.7±87.6	643.00±111.17	1.19	0.00144839	0.045683
380619	XM_001714055	LOC100130195	NA	32.5±5.1	38.60±6.96	1.19	0.00100755	0.0399572
4150564	NM_015323	KIAA0776	UFM1-specific ligase 1	61.6±10.2	73.11±12.13	1.19	0.000377915	0.0275306
110328	NM_144578	C14orf32	mitogen-activated protein kinase 1 interacting protein 1-like	972.4±120.5	1154.71±103.87	1.19	0.000110064	0.0163664
3990202	NM_001008735	HMGB1L1	high mobility group box 1 pseudogene 1	1585.8±219.2	1887.97±348.69	1.19	9.36244e-05	0.0151681
4780398	NM_013248	NXT1	NTF2-like export factor 1	879.5±127.5	1047.11±114.03	1.19	0.000878214	0.0385826
3830465	NM_001645	APOC1	apolipoprotein C-I	35.2±7.1	41.90±12.90	1.19	0.000437866	0.0306524
3610722	NM_015127	CLCC1	chloride channel CLIC-like 1	511.3±130.3	610.51±150.11	1.19	0.000259017	0.0235623
610377	NM_000251	MSH2	mutS homolog 2, colon cancer, nonpolyposis type 1 (E. coli)	76.2±12.4	90.98±20.11	1.19	0.00011391	0.0163664
3610091	NM_015960	CUTC	cutC copper transporter	310.9±32.5	371.33±53.72	1.19	0.00115503	0.0423453
4010131	NM_005760	CEBPZ	CCAAT/enhancer binding protein (C/EBP), zeta	1429.4±115.5	1707.46±156.18	1.19	0.000246103	0.0231296
6900079	NM_182649	PCNA	proliferating cell nuclear antigen	2117.3±206.1	2533.98±399.57	1.20	0.000143143	0.0180723
650162	XM_001719745	LOC100128975	NA	105.1±18.4	126.20±20.19	1.20	0.000880039	0.0385826
1110538	NM_001040694	INCENP	inner centromere protein antigens 135/155kDa	103.8±30.0	124.71±32.21	1.20	0.000938608	0.0397181
5810201	NM_015871	ZNF593	zinc finger protein 593	783.3±94.1	941.20±126.53	1.20	0.00159762	0.0475947
2810605	NM_006631	ZNF266	zinc finger protein 266	173.1±29.2	208.18±23.44	1.20	0.000654951	0.0349259
2760255	NM_007358	MTF2	metal response element binding transcription factor 2	228.8±38.4	275.09±42.92	1.20	0.000513473	0.0317275
2120377	XM_001723189	LOC100130561	NA	1947.3±357.7	2341.84±303.58	1.20	0.000934995	0.0396882
5290192	NM_001093756	C5orf44	trafficking protein particle complex 13	69.4±15.4	83.51±11.42	1.20	0.00148363	0.0461215
3850292	NM_144636	CHCHD4	coiled-coil-helix-coiled-coil-helix domain containing 4	416.1±40.5	500.92±62.17	1.20	0.000131608	0.017529
520224	NM_032359	C3orf26	cms1 ribosomal small subunit homolog (yeast)	337.1±32.2	405.88±69.91	1.20	0.000209565	0.0214246
5960066	XR_019241	LOC644101	NA	546.4±70.5	657.88±69.86	1.20	5.1477e-05	0.0119078
6110470	XM_001126211	LOC727761	NA	911.7±190.9	1098.47±169.33	1.20	0.0014263	0.0453824
6280626	NM_016631	C21orf66	PAX3 and PAX7 binding protein 1	299.0±48.3	360.34±54.63	1.20	0.00117385	0.0427589
1580110	NM_002446	MAP3K10	mitogen-activated protein kinase kinase kinase 10	57.3±7.6	69.13±8.59	1.21	0.00148671	0.0461215
6840685	NM_138391	TMEM183A	transmembrane protein 183A	76.8±12.1	92.59±13.17	1.21	0.000167879	0.0195603
7040184	NM_030771	CCDC34	coiled-coil domain containing 34	898.1±159.9	1082.94±222.31	1.21	0.000280271	0.0245235
4810546	NM_024622	FASTKD1	FAST kinase domains 1	176.0±29.9	212.30±29.79	1.21	5.62588e-06	0.00736168
5360189	XM_001726952	LOC729423	NA	571.9±87.8	690.19±102.76	1.21	0.000468775	0.0311004
4850711	NR_004390	SNORA57	small nucleolar RNA, H/ACA box 57	62.8±10.8	75.78±11.26	1.21	0.000483216	0.0311004
4670398	NM_003598	TEAD2	TEA domain family member 2	1271.3±281.3	1535.04±290.46	1.21	0.00108783	0.0413059
2810040	NM_152902	TIPRL	TIP41, TOR signaling pathway regulator-like (S. cerevisiae)	627.4±94.5	757.84±107.18	1.21	0.00133218	0.0446097
6380445	NM_006925	SFRS5	serine/arginine-rich splicing factor 5	1662.7±168.9	2010.07±146.28	1.21	0.000136324	0.0177023
5340692	NM_018387	STRBP	spermatid perinuclear RNA binding protein	49.4±15.9	59.75±13.45	1.21	0.000802295	0.0372892
10020	DA877611		NA	44.4±6.2	53.68±7.09	1.21	0.000798871	0.0372854
650598	NM_001033505	CSTF3	cleavage stimulation factor, 3' pre-RNA, subunit 3, 77kDa	462.6±76.9	559.78±74.60	1.21	0.00124328	0.0438435
4040750	NM_017767	SLC39A4	solute carrier family 39 (zinc transporter), member 4	55.5±13.9	67.20±11.74	1.21	0.000703988	0.0358549
4480180	NM_003472	DEK	DEK oncogene	2062.8±379.0	2497.44±308.29	1.21	7.31947e-05	0.0135339
1110722	NM_018321	BRIX1	BRX1, biogenesis of ribosomes, homolog (S. cerevisiae)	642.4±128.3	779.24±148.52	1.21	0.000925669	0.039589
5690333	NM_003400	XPO1	exportin 1 (CRM1 homolog, yeast)	1589.1±287.8	1927.78±194.47	1.21	0.0013025	0.0444024
6060066	NM_018355	ZNF415	zinc finger protein 415	106.3±26.2	129.15±32.66	1.21	0.00122567	0.0435279
6330039	NM_001008735	HMGB1L1	high mobility group box 1 pseudogene 1	1805.2±319.0	2195.54±374.44	1.22	0.00113597	0.0420896
1340128	NM_032303	HSDL2	hydroxysteroid dehydrogenase like 2	358.1±34.0	436.43±85.10	1.22	0.000179402	0.0200777
6520661	NM_018465	C9orf46	plasminogen receptor, C-terminal lysine transmembrane protein	867.0±165.9	1058.49±179.08	1.22	0.00057807	0.0330609
6660497	NM_016299	HSPA14	heat shock 70kDa protein 14	428.6±44.4	523.58±51.00	1.22	0.000250628	0.0233268
4780349	NM_014283	C1orf9	SUN domain containing ossification factor	44.0±7.8	53.73±12.86	1.22	0.000608317	0.0335977
6290369	NM_001037164	ARL4A	ADP-ribosylation factor-like 4A	63.8±14.2	78.00±11.47	1.22	0.00163108	0.0477181
840725	XR_041527	ZNF788	NA	119.9±33.2	146.64±40.43	1.22	0.000398258	0.0284654
4590241	NM_013354	CNOT7	CCR4-NOT transcription complex, subunit 7	583.7±114.0	713.93±76.17	1.22	5.18693e-05	0.0119078
7380711	NM_022909	CENPH	centromere protein H	149.9±33.7	183.41±53.98	1.22	0.000359752	0.0270462
6280725	NR_003697	C7orf40	small nucleolar RNA host gene 15 (non-protein coding)	430.6±71.9	526.82±100.99	1.22	0.000337231	0.0264361
2070470	NM_030806	C1orf21	chromosome 1 open reading frame 21	64.2±16.9	78.60±17.92	1.22	0.00101805	0.0399572
5490291	NM_001142725	ERI2	ERI1 exoribonuclease family member 2	47.5±8.9	58.24±13.59	1.22	0.00139716	0.0452027
5340341	NM_004792	PPIG	peptidylprolyl isomerase G (cyclophilin G)	357.8±66.9	438.57±58.90	1.23	6.10967e-05	0.0119078
6510239	XM_934410	LOC643995	NA	92.3±30.1	113.20±31.81	1.23	0.00177392	0.0491468
5570523	NM_017891	C1orf159	chromosome 1 open reading frame 159	46.0±12.5	56.40±7.73	1.23	0.00099606	0.0399572
1050021	XM_001126125	PGAM5	NA	96.7±17.1	118.61±15.47	1.23	0.0017956	0.0493457
7150725	NM_198524	TEX9	testis expressed 9	33.8±3.7	41.55±7.85	1.23	0.000326377	0.0261393
4260731	NM_005563	STMN1	stathmin 1	122.3±44.2	150.26±38.73	1.23	0.00134914	0.0447361
1990575	NM_017906	PAK1IP1	PAK1 interacting protein 1	308.6±39.4	379.18±55.31	1.23	0.000131209	0.017529
6020520	NM_022900	CASD1	CAS1 domain containing 1	46.8±9.3	57.49±8.78	1.23	0.00122062	0.0435279
5080239	NM_172177	MRPL42	mitochondrial ribosomal protein L42	157.1±28.2	193.20±34.11	1.23	0.000365346	0.0270707
4250192	BX447862		transmembrane emp24 protein transport domain containing 4	109.9±14.7	135.19±21.20	1.23	0.000517146	0.0317275
840292	NM_022768	RBM15	RNA binding motif protein 15	376.6±89.5	463.83±62.61	1.23	0.00108001	0.0412857
5960176	NR_003004	SCARNA22	small Cajal body-specific RNA 22	48.8±15.2	60.09±17.75	1.23	0.000653282	0.0349259
3440424	XM_930579	LOC653820	NA	74.8±13.3	92.28±17.25	1.23	0.00108463	0.0412957
3360619	NM_022473	ZFP106	zinc finger protein 106	541.4±120.9	668.07±123.63	1.23	0.0010123	0.0399572
6660010	NR_002560	SNORD31	small nucleolar RNA, C/D box 31	62.9±16.4	77.68±20.05	1.23	0.000486316	0.0311004
2650494	NM_001042550	SMC2	structural maintenance of chromosomes 2	179.4±39.2	221.76±54.05	1.24	0.000800022	0.0372854
10356	NR_000016	SNORD36C	small nucleolar RNA, C/D box 36C	120.1±22.1	148.51±35.17	1.24	0.000157434	0.018832
460561	NM_018451	CENPJ	centromere protein J	197.3±51.2	244.11±56.05	1.24	0.00170392	0.0485464
630403	NM_005830	MRPS31	mitochondrial ribosomal protein S31	503.4±57.7	622.86±66.26	1.24	2.55885e-06	0.00715758
5860743	NM_016480	PAIP2	poly(A) binding protein interacting protein 2	68.1±10.6	84.42±20.41	1.24	0.00176903	0.0490913
7050471	NM_016122	CCDC41	coiled-coil domain containing 41	96.4±17.7	119.64±25.94	1.24	0.000896787	0.0390159
3190484	NM_014066	COMMD5	COMM domain containing 5	51.9±8.6	64.41±7.31	1.24	0.000981771	0.0399572
1240577	NR_002912	SNORA67	small nucleolar RNA, H/ACA box 67	168.9±32.7	209.68±43.19	1.24	0.000112066	0.0163664
2600739	NM_003384	VRK1	vaccinia related kinase 1	236.6±51.4	294.29±69.31	1.24	0.000821844	0.0379902
3450408	NM_030771	CCDC34	coiled-coil domain containing 34	377.3±82.3	469.54±98.90	1.24	0.000360812	0.0270462
7040711	NM_018204	CKAP2	cytoskeleton associated protein 2	711.5±161.4	885.94±208.92	1.25	0.000523757	0.0317969
3130358	AK096179		small nucleolar RNA host gene 15 (non-protein coding)	457.4±75.7	569.83±122.58	1.25	0.000193265	0.0206769
2940403	NM_001135811	FAM60A	family with sequence similarity 60, member A	153.6±43.7	191.69±33.02	1.25	0.000207151	0.0214246
6510044	NM_016058	TPRKB	TP53RK binding protein	539.1±99.9	673.05±93.81	1.25	0.000163559	0.0191883
1090338	NM_018365	MNS1	meiosis-specific nuclear structural 1	223.2±50.2	278.78±58.78	1.25	0.000723017	0.036092
3610743	NM_201997	SF1	splicing factor 1	47.1±9.0	58.89±7.67	1.25	0.00157855	0.0473561
130326	NM_018983	GAR1	GAR1 ribonucleoprotein	117.7±17.4	147.33±14.38	1.25	0.000474728	0.0311004
360682	NM_016396	CTDSPL2	CTD (carboxy-terminal domain, RNA polymerase II, polypeptide A) small phosphatase like 2	166.3±32.5	208.23±33.93	1.25	0.00127453	0.044167
1090491	NM_014055	IFT81	intraflagellar transport 81 homolog (Chlamydomonas)	32.2±9.6	40.32±9.41	1.25	0.00161445	0.0476859
5570343	NM_001002926	TWISTNB	TWIST neighbor	97.8±24.5	122.52±20.41	1.25	1.31831e-05	0.00858025
2750187	NM_144573	NEXN	nexilin (F actin binding protein)	992.6±150.3	1245.62±218.83	1.25	0.000987513	0.0399572
6130762	NM_001098533	CDK10	cyclin-dependent kinase 10	63.0±8.1	79.12±15.17	1.26	0.000479328	0.0311004
6940343	NM_021238	FAM60A	family with sequence similarity 60, member A	40.4±10.9	50.76±9.35	1.26	2.54722e-05	0.0103874
290392	XM_001131589	LOC643446	NA	144.5±19.1	181.65±22.41	1.26	0.00034963	0.0269837
1050672	NM_001098525	CKAP2	cytoskeleton associated protein 2	554.4±172.9	699.04±149.01	1.26	0.00132379	0.0445041
2760634	NM_171982	TRIM35	tripartite motif containing 35	53.8±13.4	67.90±16.15	1.26	0.000570323	0.0328283
7150554	NM_032440	LCOR	ligand dependent nuclear receptor corepressor	311.1±78.6	393.10±75.48	1.26	0.00130873	0.0444462
4040504	NM_022490	POLR1E	polymerase (RNA) I polypeptide E, 53kDa	868.2±120.5	1097.47±180.84	1.26	0.000298662	0.0250273
2970072	NM_012298	CAND2	cullin-associated and neddylation-dissociated 2 (putative)	54.4±18.6	68.83±26.91	1.26	0.000961693	0.0399572
4150360	NM_007086	WDHD1	WD repeat and HMG-box DNA binding protein 1	75.5±11.6	95.52±20.99	1.26	0.000592638	0.0332938
160593	NM_018944	C21orf45	MIS18 kinetochore protein homolog A (S. pombe)	280.2±56.5	354.43±68.98	1.26	0.000115589	0.0163664
1510681	NM_001039703	NBPF10	neuroblastoma breakpoint family, member 10	3378.2±911.9	4275.69±674.27	1.27	0.000785777	0.037221	x
4920537	NM_002689	POLA2	polymerase (DNA directed), alpha 2, accessory subunit	540.7±99.7	684.63±134.88	1.27	0.000252722	0.0233644
840204	NM_005328	HAS2	hyaluronan synthase 2	912.6±266.5	1155.77±294.58	1.27	0.00070794	0.0358968
3990131	NM_020401	NUP107	nucleoporin 107kDa	565.0±89.9	715.77±126.28	1.27	0.000114411	0.0163664
4480121	NM_001008393	C4orf46	chromosome 4 open reading frame 46	216.6±60.2	274.72±65.23	1.27	0.00173014	0.0486986
6200593	NM_025004	CCDC15	coiled-coil domain containing 15	62.4±13.3	79.24±13.58	1.27	0.00156334	0.0471525
2360754	NM_144703	LSM14B	LSM14B, SCD6 homolog B (S. cerevisiae)	40.1±5.2	50.96±7.21	1.27	5.7081e-05	0.0119078
6060050	NM_001039841	ARHGAP11B	Rho GTPase activating protein 11B	60.2±17.7	76.82±16.45	1.28	0.00116401	0.0424915
2320343	NM_005491	MAMLD1	mastermind-like domain containing 1	343.0±53.6	438.03±64.76	1.28	0.000448467	0.0308048
540411	NM_007304	BRCA1	NA	79.6±24.6	102.04±29.10	1.28	1.88205e-05	0.0091473
3800278	NR_002920	SNORA8	small nucleolar RNA, H/ACA box 8	118.4±33.7	151.69±30.37	1.28	0.000566466	0.0327761
2120678	NM_024629	MLF1IP	MLF1 interacting protein	245.3±65.4	314.57±68.09	1.28	0.000380777	0.0275634
3180553	NM_031465	C12orf32	NA	304.6±61.7	390.77±46.87	1.28	0.000126685	0.0173793
1010370	NM_022473	ZFP106	zinc finger protein 106	513.8±109.7	661.39±109.65	1.29	3.16418e-05	0.0109015
1400044	NM_025015	HSPA12A	heat shock 70kDa protein 12A	404.6±155.4	521.19±176.90	1.29	0.00146805	0.0457494
1510452	NM_001099672	C8orf59	chromosome 8 open reading frame 59	2182.8±373.5	2816.72±411.11	1.29	0.000474291	0.0311004
5960095	AK026373		heterogeneous nuclear ribonucleoprotein A2/B1	335.1±72.4	432.39±80.22	1.29	4.18072e-07	0.00711183
6510433	NR_002436	SNORA33	small nucleolar RNA, H/ACA box 33	86.7±14.4	112.21±17.54	1.29	1.45268e-05	0.00858025
5270343	NM_018134	IQCC	IQ motif containing C	129.9±21.0	168.11±21.54	1.29	0.000357432	0.0270462
3610750	NM_003362	UNG	uracil-DNA glycosylase	855.1±212.9	1106.66±176.56	1.29	0.00126957	0.044167
360719	NM_000610	CD44	CD44 molecule (Indian blood group)	66.5±19.6	86.17±22.61	1.30	0.000531361	0.0318299
4040296	NM_012333	MYCBP	MYC binding protein	36.7±6.9	47.55±13.03	1.30	4.16131e-06	0.00715758
4670717	NM_007314	ABL2	c-abl oncogene 2, non-receptor tyrosine kinase	51.5±10.8	66.82±18.93	1.30	0.000993628	0.0399572
5870475	NR_002324	SNORA62	small nucleolar RNA, H/ACA box 62	81.0±21.6	105.26±21.81	1.30	2.45731e-05	0.0103874
4060086	XR_037039	LOC100134393	NA	361.8±92.8	471.02±116.31	1.30	0.00102332	0.0399572
2630044	NM_020645	NRIP3	nuclear receptor interacting protein 3	406.4±115.3	529.16±145.88	1.30	0.000366014	0.0270707
1570743	NM_001077180	METTL9	methyltransferase like 9	48.3±9.3	62.98±11.53	1.31	6.00033e-05	0.0119078
4060224	XR_037892	LOC100130550	NA	140.5±27.5	183.32±39.99	1.31	0.000239078	0.0225942
670431	NM_148894	FAM44A	biorientation of chromosomes in cell division 1-like 1	34.3±4.9	44.83±8.03	1.31	0.000673574	0.0353647
3440689	NM_001107	ACYP1	acylphosphatase 1, erythrocyte (common) type	183.7±43.4	239.99±59.56	1.31	0.000283834	0.0246342
6270286	NM_001777	CD47	CD47 molecule	97.1±25.3	127.48±24.28	1.31	4.09064e-05	0.0119078
2940646	NM_014374	REPIN1	replication initiator 1	1010.0±136.8	1326.90±282.75	1.31	0.00140647	0.0452027
6270711	XM_001133884	LOC732450	NA	94.2±24.5	124.12±23.45	1.32	0.000211163	0.0214246
5890253	NM_014288	ITGB3BP	integrin beta 3 binding protein (beta3-endonexin)	202.0±58.1	266.03±69.16	1.32	0.00138176	0.0451721
5080561	NM_000465	BARD1	BRCA1 associated RING domain 1	255.1±60.0	336.06±87.45	1.32	0.00105637	0.040656
730673	NM_018257	PCMTD2	protein-L-isoaspartate (D-aspartate) O-methyltransferase domain containing 2	160.1±29.6	211.62±34.18	1.32	9.143e-06	0.00777658	x
2480722	NM_014176	UBE2T	ubiquitin-conjugating enzyme E2T (putative)	654.0±149.1	865.51±258.70	1.32	0.00048594	0.0311004
1570722	NM_002137	HNRNPA2B1	heterogeneous nuclear ribonucleoprotein A2/B1	212.7±65.6	281.60±59.95	1.32	4.27413e-05	0.0119078
7200315	NM_000140	FECH	ferrochelatase	180.3±26.9	238.72±50.53	1.32	0.00148895	0.0461215	x
5910148	NM_001107	ACYP1	acylphosphatase 1, erythrocyte (common) type	396.6±97.1	526.20±137.52	1.33	0.00140536	0.0452027
3400315	NM_030763	NSBP1	high mobility group nucleosome binding domain 5	49.6±11.1	65.84±12.97	1.33	6.32731e-05	0.0119593
6220372	NM_182543	NSUN6	NOP2/Sun domain family, member 6	86.5±13.7	114.95±26.27	1.33	2.93666e-06	0.00715758	x
4290377	NM_032933	C18orf45	transmembrane protein 241	91.4±8.4	121.55±19.11	1.33	8.88189e-06	0.00777658
4260682	NM_002482	NASP	nuclear autoantigenic sperm protein (histone-binding)	135.8±29.0	181.09±23.87	1.33	0.00128449	0.044167
2810465	NM_007299	BRCA1	breast cancer 1, early onset	114.6±25.4	153.10±29.01	1.34	3.20425e-05	0.0109015
2600403	NR_003009	SCARNA8	small Cajal body-specific RNA 8	32.8±11.3	43.83±28.75	1.34	0.00183066	0.0499862
6290605	NM_000251	MSH2	mutS homolog 2, colon cancer, nonpolyposis type 1 (E. coli)	146.8±19.4	196.29±33.51	1.34	1.45807e-05	0.00858025
1500575	AW236020		NA	46.5±4.9	62.25±12.06	1.34	2.05573e-05	0.00945134
4780112	NM_025114	CEP290	centrosomal protein 290kDa	81.8±22.5	109.75±34.60	1.34	7.23742e-05	0.0135292
6940348	NM_017858	TIPIN	TIMELESS interacting protein	162.9±26.1	219.43±48.35	1.35	3.53535e-05	0.011137
1990176	AU252491		DEAD (Asp-Glu-Ala-Asp) box helicase 5	92.6±15.9	124.80±20.35	1.35	1.5104e-06	0.00715758
1090148	NR_002959	SNORA18	small nucleolar RNA, H/ACA box 18	257.1±66.7	347.39±58.05	1.35	7.84322e-05	0.013898
450100	XM_001726946	NBPF8	NA	793.9±242.6	1073.11±308.50	1.35	8.38873e-06	0.00777658	x
2810328	NM_006047	RBM12	RNA binding motif protein 12	287.8±48.7	390.34±50.87	1.36	3.95052e-06	0.00715758
3420593	NM_005573	LMNB1	lamin B1	127.0±36.3	172.44±33.75	1.36	9.14521e-05	0.0150068
2630100	BU607825		androgen receptor	43.5±10.1	59.09±15.72	1.36	4.19559e-05	0.0119078
2640072	NM_001040144	CHTF8	CTF8, chromosome transmission fidelity factor 8 homolog (S. cerevisiae)	52.6±15.4	71.74±17.91	1.36	0.00161251	0.0476859
1300349	NM_199421	SOCS4	suppressor of cytokine signaling 4	46.1±8.5	62.87±6.48	1.37	1.05495e-05	0.00815714
5310050	NM_022903	CCDC71	coiled-coil domain containing 71	146.5±28.4	200.29±24.33	1.37	5.59489e-05	0.0119078	x
5550431	NM_012329	MMD	monocyte to macrophage differentiation-associated	376.7±89.6	516.44±130.85	1.37	0.000935419	0.0396882
6200309	NM_003462	DNALI1	dynein, axonemal, light intermediate chain 1	93.2±17.7	128.05±27.66	1.37	0.000533306	0.0318299
7150154	NM_021190	PTBP2	polypyrimidine tract binding protein 2	205.9±50.1	283.69±68.86	1.38	0.00046465	0.0311004
3390328	NM_152742	GPC2	glypican 2	105.7±39.8	145.83±32.50	1.38	9.05552e-05	0.0150068
6110095	NM_025004	CCDC15	coiled-coil domain containing 15	143.7±39.0	198.45±48.25	1.38	3.81221e-05	0.0117908
2100521	NM_014725	STARD8	StAR-related lipid transfer (START) domain containing 8	80.6±31.8	111.76±32.50	1.39	0.000999048	0.0399572
1400743	NM_017915	C12orf48	PARP1 binding protein	58.8±16.2	82.03±21.77	1.40	0.000236086	0.0225329
1410021	NM_031426	AIF1L	allograft inflammatory factor 1-like	152.0±156.5	212.26±122.03	1.40	9.07135e-06	0.00777658
3290390	XR_039304	LOC729841	NA	1345.1±248.7	1899.18±244.79	1.41	0.000280835	0.0245235	x
6130148	NM_013343	LOH3CR2A	long intergenic non-protein coding RNA 312	27.4±5.6	38.85±8.10	1.42	0.00100138	0.0399572
1450156	NM_002370	MAGOH	mago-nashi homolog, proliferation-associated (Drosophila)	329.6±68.5	468.67±94.79	1.42	0.00145858	0.0457494	x
610408	NM_014278	HSPA4L	heat shock 70kDa protein 4-like	42.3±12.6	60.27±16.73	1.43	0.00127008	0.044167
4560717	NM_001012334	MDK	midkine (neurite growth-promoting factor 2)	526.2±224.5	754.52±269.92	1.43	0.00159962	0.0475947
5310044	NM_001037675	NBPF20	neuroblastoma breakpoint family, member 9	2018.1±641.2	2917.36±439.18	1.45	4.7812e-05	0.0119078	x
2140653	NM_001018008	TPM1	tropomyosin 1 (alpha)	231.8±87.8	335.22±97.14	1.45	0.00025636	0.0234459
70270	NM_194324	MGC39900	thymosin beta 15B	644.4±192.0	932.32±228.37	1.45	0.00122239	0.0435279
2680220	NM_174858	AK5	adenylate kinase 5	79.5±17.3	115.84±36.06	1.46	1.83051e-05	0.0091473
7650195	XM_001719071	LOC727908	NA	264.6±68.2	385.51±96.36	1.46	4.20762e-06	0.00715758	x
2940438	NM_000958	PTGER4	prostaglandin E receptor 4 (subtype EP4)	150.3±50.2	220.53±62.65	1.47	0.000859417	0.0385826
6270148	NM_012093	AK5	adenylate kinase 5	221.5±75.0	325.55±139.35	1.47	9.15041e-05	0.0150068
4730674	NM_005983	SKP2	S-phase kinase-associated protein 2, E3 ubiquitin protein ligase	119.4±37.7	176.17±43.47	1.48	0.000645295	0.034848
4890324	BC035081		leucine rich repeat containing 8 family, member B	65.0±21.9	96.19±17.18	1.48	0.00123998	0.0438435
3360400	NM_001042550	SMC2	structural maintenance of chromosomes 2	289.7±94.3	430.77±102.55	1.49	4.46125e-05	0.0119078
6250131	NM_153768	CABYR	calcium binding tyrosine-(Y)-phosphorylation regulated	102.8±27.8	153.04±46.53	1.49	0.00113816	0.0420896
4200148	NM_033332	CDC14B	cell division cycle 14B	121.9±37.0	183.85±60.52	1.51	0.00077154	0.0369834
6550070	NM_005296	LPAR4	lysophosphatidic acid receptor 4	33.2±5.5	50.57±10.19	1.52	6.08899e-05	0.0119078
7570326	NM_000024	ADRB2	adrenoceptor beta 2, surface	294.4±179.4	454.19±274.78	1.54	0.00142352	0.0453824
4730427	NM_138403	MYLC2PL	myosin, light chain 10, regulatory	68.5±39.8	106.78±50.58	1.56	0.000593908	0.0332938
5860053	NM_031218	ZNF93	zinc finger protein 93	34.8±7.4	54.37±16.95	1.56	1.46274e-05	0.00858025
5720482	NM_016323	HERC5	HECT and RLD domain containing E3 ubiquitin protein ligase 5	42.5±9.5	66.33±15.69	1.56	0.000136018	0.0177023
1740291	NM_021992	TMSB15A	thymosin beta 15a	894.9±298.6	1443.76±390.27	1.61	0.00171268	0.0485573
6900196	NM_004975	KCNB1	potassium voltage-gated channel, Shab-related subfamily, member 1	31.5±9.4	52.93±15.07	1.68	0.00132873	0.0445819
6220112	NR_002569	SCARNA9	small Cajal body-specific RNA 9	128.2±30.7	232.49±103.09	1.81	1.01506e-05	0.00815714
5080692	NM_001080840	HLA-A29.1	NA	249.8±125.5	458.40±440.94	1.84	0.00129088	0.0442726
10397	NM_014310	RASD2	RASD family, member 2	107.4±88.9	198.16±102.31	1.84	0.000764814	0.0369609

## Sheet: B. Myotubes_NGT_vs_T2D
Sup data 1. Gene expression in myotubes from controls (NGT) vs. individuals with type 2 diabetes (T2D). N=13 per group.
Statistics are calculated using linear model and false discovery rate (FDR) <5% applied (q<0.05).
One gene can be targeted by more than one probe. Thus, number of unique genes may be less than number of unique IlluminaID.
Data are presented as mean±SD.
				expression
IlluminaID	Accession number	Gene Symbol	Gene Name	NGT	T2D	Ratio	p-value	q-value	Also significant in Myoblasts
7650195	XM_001719071	LOC727908	NA	266.7±38.9	443.49±107.10	1.66	1.40519e-09	2.39036e-05	x
5310044	NM_001037675	NBPF20	neuroblastoma breakpoint family, member 9	2046.5±358.1	3452.58±653.33	1.69	1.45532e-08	0.000123782	x
3290390	XR_039304	LOC729841	NA	953.4±211.8	1726.07±171.65	1.81	3.18629e-08	0.000180674	x
7380193	NM_005719	ARPC3	actin related protein 2/3 complex, subunit 3, 21kDa	1726.4±355.1	2867.83±268.22	1.66	1.39451e-07	0.000593052	x
450100	XM_001726946	NBPF8	NA	699.6±123.0	1112.70±308.51	1.59	4.16714e-07	0.00141775	x
1510681	NM_001039703	NBPF10	neuroblastoma breakpoint family, member 10	3595.6±581.7	5175.53±880.34	1.44	1.17091e-06	0.00331973
2030386	NM_012133	COPG2	coatomer protein complex, subunit gamma 2	152.6±39.7	271.09±75.00	1.78	1.58104e-06	0.00384216
3870184	XR_038026	LOC441131	NA	536.1±124.7	952.55±157.87	1.78	2.13345e-06	0.00453651
6220372	NM_182543	NSUN6	NOP2/Sun domain family, member 6	83.6±9.3	112.28±19.90	1.34	2.89133e-06	0.00546494	x
3440204	NM_001999	FBN2	fibrillin 2	301.2±378.2	41.46±28.98	0.14	3.77802e-06	0.00642679	x
730100	NM_001035247	UFD1L	ubiquitin fusion degradation 1 like (yeast)	104.3±10.3	79.63±14.69	0.76	4.51401e-06	0.00690177	x
4050414	XM_935540	LOC442609	NA	74.4±15.6	123.19±18.94	1.66	4.86869e-06	0.00690177
7200315	NM_000140	FECH	ferrochelatase	160.6±27.5	225.89±44.36	1.41	7.36706e-06	0.00964008	x
360482	NM_015383	NBPF14	neuroblastoma breakpoint family, member 14	61.7±11.7	92.83±17.50	1.50	9.06927e-06	0.0108481
1400102	NR_003610	PDXDC2	pyridoxal-dependent decarboxylase domain containing 2, pseudogene	78.3±10.4	37.82±26.37	0.48	9.56563e-06	0.0108481	x
150528	NM_005882	MAEA	macrophage erythroblast attacher	223.0±39.8	177.45±31.17	0.80	1.16396e-05	0.0120709	x
870750	NR_024407	LOC100009676	ZBTB11 antisense RNA 1	64.2±8.3	52.73±8.07	0.82	1.24861e-05	0.0120709
5820703	NM_007295	BRCA1	breast cancer 1, early onset	44.2±6.1	31.91±4.04	0.72	1.32405e-05	0.0120709
1660437	U62823		RNA, U6atac small nuclear (U12-dependent splicing)	50.1±10.5	36.77±13.75	0.73	1.34823e-05	0.0120709
4810615	NM_014655	SLC25A44	solute carrier family 25, member 44	575.2±68.3	518.56±55.82	0.90	1.65518e-05	0.0140781
4730040	XM_001127807	LOC642255	NA	106.5±18.0	98.88±17.51	0.93	3.1233e-05	0.0243094
4810288	NM_030628	INTS5	integrator complex subunit 5	78.1±11.6	61.58±8.28	0.79	3.15121e-05	0.0243094	x
1450156	NM_002370	MAGOH	mago-nashi homolog, proliferation-associated (Drosophila)	210.8±45.1	307.73±44.09	1.46	3.28679e-05	0.0243094	x
1690753	NM_001080422	FAM108A3	abhydrolase domain containing 17A pseudogene 2	53.4±13.2	38.59±9.27	0.72	4.12036e-05	0.0284673	x
6520730	NM_198395	G3BP1	GTPase activating protein (SH3 domain) binding protein 1	104.9±12.6	84.88±10.51	0.81	4.18367e-05	0.0284673
7040600	NM_000046	ARSB	arylsulfatase B	89.4±17.7	75.27±12.72	0.84	4.67664e-05	0.0305978
2710204	NM_015289	VPS39	vacuolar protein sorting 39 homolog (S. cerevisiae)	85.4±18.5	65.22±15.92	0.76	5.11561e-05	0.0322302	x
4010092	NM_152437	ZNF664	zinc finger protein 664	39.0±6.1	50.92±9.19	1.31	5.32659e-05	0.0323609
7050768	NM_000916	OXTR	oxytocin receptor	1561.8±750.1	715.21±475.89	0.46	6.33858e-05	0.0371813
460379	NM_145249	IFI27L1	interferon, alpha-inducible protein 27-like 1	606.5±89.2	530.53±96.40	0.87	6.84725e-05	0.0388262	x
5550619	NM_031284	ADPGK	ADP-dependent glucokinase	228.0±20.9	182.75±12.01	0.80	7.26518e-05	0.0398671
3780280	NM_018260	ZNF701	zinc finger protein 701	61.7±14.8	72.92±10.90	1.18	7.83198e-05	0.0416343
3400474	NM_002780	PSG4	pregnancy specific beta-1-glycoprotein 4	55.6±47.5	23.51±11.39	0.42	8.59856e-05	0.0443243
1010379	NM_018461	PPP2R2D	protein phosphatase 2, regulatory subunit B, delta	96.1±16.9	88.74±19.23	0.92	9.08167e-05	0.0452616
730341	AK126342		cAMP responsive element binding protein 1	143.7±40.7	180.49±45.29	1.26	9.56865e-05	0.0452616
1510072	NM_014889	PITRM1	pitrilysin metallopeptidase 1	489.5±79.8	399.77±60.90	0.82	9.68946e-05	0.0452616	x
6380037	XM_001720343	LOC100130516	NA	6822.3±912.8	5664.94±1004.48	0.83	9.84469e-05	0.0452616
4230040	XM_001131725	LOC729905	NA	48.6±8.7	36.03±9.58	0.74	0.000109732	0.0491222
6770201	NR_002164	GTF2IRD2P	GTF2I repeat domain containing 2 pseudogene 1	66.9±8.2	55.49±8.29	0.83	0.000118756	0.0497195
2060110	NM_018319	TDP1	tyrosyl-DNA phosphodiesterase 1	2445.1±282.7	2077.29±210.93	0.85	0.000120458	0.0497195	x
5310050	NM_022903	CCDC71	coiled-coil domain containing 71	116.9±38.3	179.69±34.75	1.54	0.000121114	0.0497195	x
5960411	NR_001568	BCYRN1	brain cytoplasmic RNA 1	3050.5±518.1	2444.90±558.51	0.80	0.000124072	0.0497195
460373	NM_032857	LACTB	lactamase, beta	264.1±44.3	207.52±31.04	0.79	0.000127659	0.0497195
730673	NM_018257	PCMTD2	protein-L-isoaspartate (D-aspartate) O-methyltransferase domain containing 2	212.6±52.3	264.65±52.49	1.25	0.000128603	0.0497195	x

## Sheet: C. T2D_Myoblasts_vs_Myotubes
Sup data 1. Gene expression in myoblasts versus myotubes from 13 individuals with type 2 diabetes.
Statistics are calculated using paired wilcoxon test and false discovery rate (FDR) <5% applied (q<0.05).
One gene can be targeted by more than one probe. Thus, number of unique genes may be less than number of unique IlluminaID.
Data are presented as mean±SD.
				expression
IlluminaID	Accession number	Gene Symbol	Gene Name	Myoblasts	Myotubes	Ratio	p-value	q-value
2370438	NM_000014	A2M	alpha-2-macroglobulin	22.35±13.67	593.46±508.58	26.55	0.000244141	0.00116922
7210327	NM_020792	AADACL1	neutral cholesterol ester hydrolase 1	1025.81±267.42	434.20±108.95	0.42	0.000244141	0.00116922
7650020	NM_020792	AADACL1	neutral cholesterol ester hydrolase 1	615.60±213.32	180.96±58.83	0.29	0.000244141	0.00116922
2710392	NM_007168	ABCA8	ATP-binding cassette, sub-family A (ABC1), member 8	55.27±47.19	141.02±158.96	2.55	0.000244141	0.00116922
5290598	NM_019624	ABCB9	ATP-binding cassette, sub-family B (MDR/TAP), member 9	50.30±18.72	86.56±15.65	1.72	0.000244141	0.00116922
6900241	NM_019624	ABCB9	ATP-binding cassette, sub-family B (MDR/TAP), member 9	153.18±66.74	280.85±70.49	1.83	0.000244141	0.00116922
1500187	NM_019900	ABCC1	ATP-binding cassette, sub-family C (CFTR/MRP), member 1	43.09±7.69	30.19±6.98	0.70	0.000244141	0.00116922
7610050	NM_001023587	ABCC5	ATP-binding cassette, sub-family C (CFTR/MRP), member 5	98.28±30.61	230.89±29.82	2.35	0.000244141	0.00116922
4890609	NM_000033	ABCD1	ATP-binding cassette, sub-family D (ALD), member 1	37.66±5.77	52.13±7.36	1.38	0.000244141	0.00116922
1940068	NM_148916	ABHD11	abhydrolase domain containing 11	66.30±11.85	41.17±8.99	0.62	0.000244141	0.00116922
2710615	NM_015600	ABHD12	abhydrolase domain containing 12	270.31±103.04	143.69±54.32	0.53	0.000244141	0.00116922
7100615	NM_001042472	ABHD12	abhydrolase domain containing 12	161.20±39.64	97.41±21.88	0.60	0.000244141	0.00116922
7610382	NM_001042472	ABHD12	abhydrolase domain containing 12	162.07±28.57	105.38±23.78	0.65	0.000244141	0.00116922
5340450	NM_198147	ABHD15	abhydrolase domain containing 15	93.80±19.05	140.96±35.84	1.50	0.000244141	0.00116922
5860215	NM_016006	ABHD5	abhydrolase domain containing 5	716.23±185.11	307.95±71.55	0.43	0.000244141	0.00116922
2570112	NM_006720	ABLIM1	actin binding LIM protein 1	199.86±63.74	752.42±211.32	3.76	0.000244141	0.00116922
6400243	NM_001003407	ABLIM1	actin binding LIM protein 1	60.36±19.16	156.25±44.86	2.59	0.000244141	0.00116922
2350747	NM_014945	ABLIM3	actin binding LIM protein family, member 3	95.33±30.12	516.03±269.73	5.41	0.000244141	0.00116922
2190414	NM_198836	ACACA	acetyl-CoA carboxylase alpha	474.68±39.32	715.93±84.36	1.51	0.000244141	0.00116922
2630692	NM_198839	ACACA	acetyl-CoA carboxylase alpha	349.36±40.71	572.61±60.77	1.64	0.000244141	0.00116922
3370136	NM_032169	ACAD11	acyl-CoA dehydrogenase family, member 11	205.58±31.71	455.43±125.30	2.22	0.000244141	0.00116922
2070605	NM_000019	ACAT1	acetyl-CoA acetyltransferase 1	2042.51±237.75	1590.54±127.39	0.78	0.000244141	0.00116922
6420056	NM_005891	ACAT2	acetyl-CoA acetyltransferase 2	45.38±8.98	86.42±17.01	1.90	0.000244141	0.00116922
7330753	NM_005891	ACAT2	acetyl-CoA acetyltransferase 2	964.69±224.70	1833.68±261.41	1.90	0.000244141	0.00116922
1690050	NM_001095	ACCN2	acid-sensing (proton-gated) ion channel 1	57.00±19.63	107.47±25.96	1.89	0.000244141	0.00116922
2450608	NM_002197	ACO1	aconitase 1, soluble	1984.27±333.59	2615.35±384.58	1.32	0.000244141	0.00116922
6290059	NM_006821	ACOT2	acyl-CoA thioesterase 2	85.44±8.91	124.91±21.46	1.46	0.000244141	0.00116922
7160592	NM_001033583	ACOT9	acyl-CoA thioesterase 9	818.11±88.05	592.26±74.58	0.72	0.000244141	0.00116922
1190327	NM_007292	ACOX1	acyl-CoA oxidase 1, palmitoyl	142.18±18.60	184.21±20.65	1.30	0.000244141	0.00116922
1010114	NM_003500	ACOX2	acyl-CoA oxidase 2, branched chain	187.27±41.67	421.38±97.16	2.25	0.000244141	0.00116922
6110672	NM_001040649	ACP1	acid phosphatase 1, soluble	3070.18±241.48	2724.21±181.10	0.89	0.000244141	0.00116922
1030431	NM_001995	ACSL1	acyl-CoA synthetase long-chain family member 1	227.05±47.30	562.68±106.45	2.48	0.000244141	0.00116922
1580524	NM_203372	ACSL3	acyl-CoA synthetase long-chain family member 3	1033.86±202.14	1820.57±257.88	1.76	0.000244141	0.00116922
4490524	NM_001076552	ACSS2	acyl-CoA synthetase short-chain family member 2	325.33±41.04	604.46±91.85	1.86	0.000244141	0.00116922
4670544	NM_018677	ACSS2	acyl-CoA synthetase short-chain family member 2	383.42±44.42	738.58±112.69	1.93	0.000244141	0.00116922
5080132	NM_001100	ACTA1	actin, alpha 1, skeletal muscle	257.64±282.30	10115.94±8421.23	39.26	0.000244141	0.00116922
6480059	NM_001613	ACTA2	actin, alpha 2, smooth muscle, aorta	6490.53±3117.65	15229.27±2784.81	2.35	0.000244141	0.00116922
5270730	NM_001101	ACTB	actin, beta	11757.16±1125.08	8811.79±1663.53	0.75	0.000244141	0.00116922
6510072	NM_001614	ACTG1	actin, gamma 1	9285.73±959.50	6763.49±864.85	0.73	0.000244141	0.00116922
5080603	NM_177989	ACTL6A	actin-like 6A	1445.56±189.32	947.90±103.40	0.66	0.000244141	0.00116922
5220358	NM_004301	ACTL6A	actin-like 6A	965.55±98.28	628.02±61.15	0.65	0.000244141	0.00116922
3400110	NM_001103	ACTN2	actinin, alpha 2	17.69±7.17	396.06±290.31	22.38	0.000244141	0.00116922
2710368	NM_138289	ACTRT1	actin-related protein T1	109.25±11.45	141.58±19.26	1.30	0.000244141	0.00116922
6940360	NM_001105	ACVR1	activin A receptor, type I	1249.75±215.16	1958.75±223.35	1.57	0.000244141	0.00116922
4570240	NM_004302	ACVR1B	activin A receptor, type IB	183.10±27.25	263.42±39.55	1.44	0.000244141	0.00116922
3440689	NM_001107	ACYP1	acylphosphatase 1, erythrocyte (common) type	240.41±53.35	123.17±23.71	0.51	0.000244141	0.00116922
5290672	NM_138448	ACYP2	acylphosphatase 2, muscle type	243.76±66.93	519.87±118.38	2.13	0.000244141	0.00116922
6900086	NM_006988	ADAMTS1	ADAM metallopeptidase with thrombospondin type 1 motif, 1	3427.64±924.56	1410.48±657.00	0.41	0.000244141	0.00116922
3140368	NM_001040272	ADAMTSL1	ADAMTS-like 1	140.67±30.12	77.40±21.20	0.55	0.000244141	0.00116922
4810575	NM_014694	ADAMTSL2	ADAMTS-like 2	35.17±11.07	109.34±34.71	3.11	0.000244141	0.00116922
130707	NM_052998	ADC	arginine decarboxylase	40.10±16.04	258.33±116.31	6.44	0.000244141	0.00116922
50735	NM_001114	ADCY7	adenylate cyclase 7	371.15±116.03	127.22±19.27	0.34	0.000244141	0.00116922
5900685	NM_176801	ADD1	adducin 1 (alpha)	3282.76±201.30	4021.20±359.41	1.22	0.000244141	0.00116922
1990468	NM_001121	ADD3	adducin 3 (gamma)	1698.61±271.18	2789.93±733.65	1.64	0.000244141	0.00116922
3420747	NM_001121	ADD3	adducin 3 (gamma)	371.73±90.40	588.97±179.67	1.58	0.000244141	0.00116922
3460201	NM_015999	ADIPOR1	adiponectin receptor 1	276.00±40.27	434.00±52.05	1.57	0.000244141	0.00116922
7550161	NM_001123	ADK	adenosine kinase	193.60±38.80	122.21±17.37	0.63	0.000244141	0.00116922
5670465	NM_001124	ADM	adrenomedullin	3311.63±1118.57	1091.34±790.42	0.33	0.000244141	0.00116922
4480546	NM_032804	ADO	2-aminoethanethiol (cysteamine) dioxygenase	668.71±87.15	908.43±99.32	1.36	0.000244141	0.00116922
5550619	NM_031284	ADPGK	ADP-dependent glucokinase	262.03±28.21	182.68±15.17	0.70	0.000244141	0.00116922
4590133	NM_001001936	AFAP1L2	actin filament associated protein 1-like 2	25.11±11.00	116.98±32.53	4.66	0.000244141	0.00116922
6620711	NM_032550	AFAP1L2	actin filament associated protein 1-like 2	20.75±8.18	70.10±21.61	3.38	0.000244141	0.00116922
60609	NM_001031805	AFG3L1	AFG3 ATPase family member 3-like 1 (S. cerevisiae), pseudogene	111.36±14.19	74.23±11.33	0.67	0.000244141	0.00116922
6040747	NM_015446	AHCTF1	AT hook containing transcription factor 1	181.15±30.67	115.64±10.91	0.64	0.000244141	0.00116922
1410021	NM_031426	AIF1L	allograft inflammatory factor 1-like	170.08±77.97	2979.53±1600.43	17.52	0.000244141	0.00116922
4010647	NM_031426	AIF1L	allograft inflammatory factor 1-like	20.36±8.77	423.36±252.18	20.79	0.000244141	0.00116922
5130162	NM_000476	AK1	adenylate kinase 1	640.83±140.96	1375.99±463.19	2.15	0.000244141	0.00116922
1990491	NM_001625	AK2	adenylate kinase 2	1594.74±138.52	2170.41±251.13	1.36	0.000244141	0.00116922
3140441	NM_013411	AK2	adenylate kinase 2	130.35±23.11	89.12±13.18	0.68	0.000244141	0.00116922
670463	NM_016282	AK3	adenylate kinase 3	831.89±79.39	1473.61±168.83	1.77	0.000244141	0.00116922
2680220	NM_174858	AK5	adenylate kinase 5	113.13±27.84	49.20±15.37	0.43	0.000244141	0.00116922
650050	NM_144767	AKAP13	A kinase (PRKA) anchor protein 13	50.46±11.02	113.32±30.52	2.25	0.000244141	0.00116922
2060341	NM_006738	AKAP13	A kinase (PRKA) anchor protein 13	36.47±7.83	68.61±20.11	1.88	0.000244141	0.00116922
3940440	NM_007200	AKAP13	A kinase (PRKA) anchor protein 13	238.06±60.38	608.19±167.77	2.55	0.000244141	0.00116922
5340504	NM_004842	AKAP7	A kinase (PRKA) anchor protein 7	197.14±18.61	148.80±25.68	0.75	0.000244141	0.00116922
4260139	NM_001628	AKR1B1	aldo-keto reductase family 1, member B1 (aldose reductase)	2190.15±263.04	1574.53±280.00	0.72	0.000244141	0.00116922
5870561	NM_181690	AKT3	v-akt murine thymoma viral oncogene homolog 3	89.73±13.86	52.79±10.05	0.59	0.000244141	0.00116922
4480338	NM_001012398	AKTIP	AKT interacting protein	730.81±90.17	1124.84±176.59	1.54	0.000244141	0.00116922
5720703	NM_022476	AKTIP	AKT interacting protein	238.95±21.98	367.89±60.99	1.54	0.000244141	0.00116922
2070575	NM_001627	ALCAM	activated leukocyte cell adhesion molecule	3082.91±595.21	1527.12±411.16	0.50	0.000244141	0.00116922
840253	NM_000690	ALDH2	aldehyde dehydrogenase 2 family (mitochondrial)	113.37±44.49	220.78±68.76	1.95	0.000244141	0.00116922
2970356	NM_000694	ALDH3B1	aldehyde dehydrogenase 3 family, member B1	261.20±88.78	111.65±42.17	0.43	0.000244141	0.00116922
2640088	NM_184041	ALDOA	aldolase A, fructose-bisphosphate	4775.36±646.16	3611.12±693.70	0.76	0.000244141	0.00116922
6660411	NM_018466	ALG13	ALG13, UDP-N-acetylglucosaminyltransferase subunit	598.52±103.99	412.97±61.46	0.69	0.000244141	0.00116922
6960243	NM_013339	ALG6	ALG6, alpha-1,3-glucosyltransferase	206.37±27.11	149.97±22.61	0.73	0.000244141	0.00116922
2970296	NM_001007027	ALG8	ALG8, alpha-1,3-glucosyltransferase	438.90±34.82	383.11±37.28	0.87	0.000244141	0.00116922
450204	NM_001077692	ALG9	ALG9, alpha-1,2-mannosyltransferase	583.41±50.21	372.59±42.42	0.64	0.000244141	0.00116922
2140156	NM_020919	ALS2	amyotrophic lateral sclerosis 2 (juvenile)	735.43±98.00	948.18±99.33	1.29	0.000244141	0.00116922
50050	NM_001033059	AMD1	adenosylmethionine decarboxylase 1	1498.66±306.71	869.72±152.84	0.58	0.000244141	0.00116922
3870619	NM_001634	AMD1	adenosylmethionine decarboxylase 1	382.13±83.81	219.26±36.38	0.57	0.000244141	0.00116922
1740220	NM_004038	AMY1A	amylase, alpha 1A (salivary)	3201.37±483.76	2245.80±443.62	0.70	0.000244141	0.00116922
5550288	NM_001008218	AMY1B	amylase, alpha 1B (salivary)	715.93±106.02	490.20±90.43	0.68	0.000244141	0.00116922
1820068	NM_001008219	AMY1C	amylase, alpha 1C (salivary)	7635.26±1071.79	6141.47±1539.93	0.80	0.000244141	0.00116922
6840706	NM_014885	ANAPC10	anaphase promoting complex subunit 10	564.37±72.77	405.75±48.43	0.72	0.000244141	0.00116922
4730408	NM_016237	ANAPC5	anaphase promoting complex subunit 5	1398.22±133.86	1596.41±148.54	1.14	0.000244141	0.00116922
4780437	NM_020977	ANK2	ankyrin 2, neuronal	35.56±11.73	140.78±37.59	3.96	0.000244141	0.00116922
7400114	NM_023039	ANKRA2	ankyrin repeat, family A (RFXANK-like), 2	388.97±55.55	617.58±86.00	1.59	0.000244141	0.00116922
4540689	NM_017664	ANKRD10	ankyrin repeat domain 10	175.27±58.18	505.72±262.39	2.89	0.000244141	0.00116922
6900674	NM_017664	ANKRD10	ankyrin repeat domain 10	306.47±102.00	907.01±457.72	2.96	0.000244141	0.00116922
2120224	NM_033121	ANKRD13A	ankyrin repeat domain 13A	3601.27±496.74	2057.23±358.25	0.57	0.000244141	0.00116922
6450661	NM_032250	ANKRD20A1	ankyrin repeat domain 20 family, member A1	54.10±25.30	33.04±13.73	0.61	0.000244141	0.00116922
360064	NM_015199	ANKRD28	ankyrin repeat domain 28	109.96±24.80	74.82±13.55	0.68	0.000244141	0.00116922
2760563	NM_015199	ANKRD28	ankyrin repeat domain 28	447.49±98.17	277.79±55.30	0.62	0.000244141	0.00116922
1770273	NM_001029862	ANKRD30B	ankyrin repeat domain 30B	2821.37±261.05	2363.91±176.29	0.84	0.000244141	0.00116922
1070736	NM_032290	ANKRD32	ankyrin repeat domain 32	93.31±27.70	54.91±17.55	0.59	0.000244141	0.00116922
1090142	NM_001039888	ANKRD34A	ankyrin repeat domain 34A	44.52±11.12	79.59±10.20	1.79	0.000244141	0.00116922
5810050	NM_198555	ANKRD36	ankyrin repeat domain 36	96.22±13.97	58.67±15.73	0.61	0.000244141	0.00116922
4880465	NM_014942	ANKRD6	ankyrin repeat domain 6	57.84±21.14	139.39±78.32	2.41	0.000244141	0.00116922
5390064	NM_015245	ANKS1A	ankyrin repeat and sterile alpha motif domain containing 1A	280.36±38.08	1059.65±296.63	3.78	0.000244141	0.00116922
6450669	NM_018685	ANLN	anillin, actin binding protein	1071.39±239.50	236.90±108.37	0.22	0.000244141	0.00116922
3850053	NM_006401	ANP32B	acidic (leucine-rich) nuclear phosphoprotein 32 family, member B	6565.27±532.20	4937.93±449.06	0.75	0.000244141	0.00116922
3120689	NM_053034	ANTXR1	anthrax toxin receptor 1	633.60±212.51	276.12±65.79	0.44	0.000244141	0.00116922
5700025	NM_032208	ANTXR1	anthrax toxin receptor 1	511.28±174.83	254.04±64.09	0.50	0.000244141	0.00116922
770730	NM_001002857	ANXA2	annexin A2	3444.44±502.88	1175.65±260.14	0.34	0.000244141	0.00116922
3520328	NM_001002857	ANXA2	annexin A2	1133.94±168.95	679.99±163.71	0.60	0.000244141	0.00116922
270609	NR_001562	ANXA2P1	annexin A2 pseudogene 1	4127.71±819.55	2559.41±507.27	0.62	0.000244141	0.00116922
3370202	NR_001562	ANXA2P1	annexin A2 pseudogene 1	13687.20±1576.53	11255.39±1382.57	0.82	0.000244141	0.00116922
2810411	NR_001446	ANXA2P3	annexin A2 pseudogene 3	751.02±147.30	403.24±60.51	0.54	0.000244141	0.00116922
2490598	NM_001155	ANXA6	annexin A6	289.19±51.72	391.74±66.06	1.35	0.000244141	0.00116922
2190341	NM_057089	AP1S1	adaptor-related protein complex 1, sigma 1 subunit	469.37±58.32	303.89±58.44	0.65	0.000244141	0.00116922
5490673	NM_057089	AP1S1	adaptor-related protein complex 1, sigma 1 subunit	423.43±52.20	245.75±47.15	0.58	0.000244141	0.00116922
7040079	NM_001283	AP1S1	adaptor-related protein complex 1, sigma 1 subunit	536.00±33.15	345.50±73.80	0.64	0.000244141	0.00116922
2340451	NM_001282	AP2B1	adaptor-related protein complex 2, beta 1 subunit	184.84±29.20	143.53±23.99	0.78	0.000244141	0.00116922
2230603	NM_003664	AP3B1	adaptor-related protein complex 3, beta 1 subunit	1460.17±119.14	1834.64±142.23	1.26	0.000244141	0.00116922
3420128	NM_006803	AP3M2	adaptor-related protein complex 3, mu 2 subunit	214.60±28.44	337.89±59.23	1.57	0.000244141	0.00116922
510129	NM_006594	AP4B1	adaptor-related protein complex 4, beta 1 subunit	406.53±31.01	329.93±21.79	0.81	0.000244141	0.00116922
7560243	NM_031232	APBA2BP	N-terminal EF-hand calcium binding protein 3	38.39±8.39	81.33±33.27	2.12	0.000244141	0.00116922
4070014	NM_004886	APBA3	amyloid beta (A4) precursor protein-binding, family A, member 3	153.60±18.06	205.46±24.67	1.34	0.000244141	0.00116922
6200202	NM_015957	APIP	APAF1 interacting protein	502.23±58.08	351.40±61.56	0.70	0.000244141	0.00116922
7200427	NM_017413	APLN	apelin	46.83±9.30	26.17±10.44	0.56	0.000244141	0.00116922
6270703	XM_113971	APM-1	NA	21.18±8.51	111.59±68.10	5.27	0.000244141	0.00116922
3890743	NM_006789	APOBEC2	apolipoprotein B mRNA editing enzyme, catalytic polypeptide-like 2	16.50±8.27	655.43±621.16	39.71	0.000244141	0.00116922
3170068	NM_004900	APOBEC3B	apolipoprotein B mRNA editing enzyme, catalytic polypeptide-like 3B	114.35±19.99	24.15±10.09	0.21	0.000244141	0.00116922
3830465	NM_001645	APOC1	apolipoprotein C-I	38.88±8.30	112.33±66.91	2.89	0.000244141	0.00116922
730414	NM_000041	APOE	apolipoprotein E	11.37±7.19	334.93±230.49	29.47	0.000244141	0.00116922
3370066	NM_145637	APOL2	apolipoprotein L, 2	38.33±14.82	59.60±17.25	1.55	0.000244141	0.00116922
1980750	NM_145641	APOL3	apolipoprotein L, 3	48.54±14.78	121.27±47.64	2.50	0.000244141	0.00116922
450619	NM_198098	AQP1	aquaporin 1	36.64±25.21	151.42±133.11	4.13	0.000244141	0.00116922
6480082	NM_004308	ARHGAP1	Rho GTPase activating protein 1	908.68±142.13	1381.25±402.60	1.52	0.000244141	0.00116922
2000669	NM_024605	ARHGAP10	Rho GTPase activating protein 10	153.59±21.32	299.75±43.78	1.95	0.000244141	0.00116922
990121	NM_014783	ARHGAP11A	Rho GTPase activating protein 11A	74.12±19.34	22.69±8.03	0.31	0.000244141	0.00116922
6060050	NM_001039841	ARHGAP11B	Rho GTPase activating protein 11B	80.20±19.66	21.42±5.46	0.27	0.000244141	0.00116922
5340747	NM_018287	ARHGAP12	Rho GTPase activating protein 12	73.02±12.58	141.67±45.18	1.94	0.000244141	0.00116922
5490612	NM_018287	ARHGAP12	Rho GTPase activating protein 12	210.36±24.29	416.81±146.11	1.98	0.000244141	0.00116922
6110332	NM_032900	ARHGAP19	Rho GTPase activating protein 19	152.10±28.55	69.20±14.69	0.45	0.000244141	0.00116922
110180	NM_001080157	ARHGAP9	Rho GTPase activating protein 9	27.56±7.07	113.37±40.69	4.11	0.000244141	0.00116922
4760255	NM_004309	ARHGDIA	Rho GDP dissociation inhibitor (GDI) alpha	2033.55±236.05	1235.90±123.51	0.61	0.000244141	0.00116922
70048	NM_018125	ARHGEF10L	Rho guanine nucleotide exchange factor (GEF) 10-like	32.46±9.06	57.50±14.57	1.77	0.000244141	0.00116922
1030646	NM_001003702	ARHGEF5L	Rho guanine nucleotide exchange factor (GEF) 35	57.05±15.61	92.27±22.46	1.62	0.000244141	0.00116922
770703	NM_004840	ARHGEF6	Rac/Cdc42 guanine nucleotide exchange factor (GEF) 6	378.60±80.73	1439.12±400.01	3.80	0.000244141	0.00116922
6280411	NM_139135	ARID1A	AT rich interactive domain 1A (SWI-like)	704.35±90.38	471.45±63.99	0.67	0.000244141	0.00116922
7050500	NM_001040025	ARL16	ADP-ribosylation factor-like 16	458.64±89.53	373.36±55.55	0.81	0.000244141	0.00116922
1010161	NM_001037164	ARL4A	ADP-ribosylation factor-like 4A	64.91±16.82	31.71±8.63	0.49	0.000244141	0.00116922
2690047	NM_015161	ARL6IP1	ADP-ribosylation factor-like 6 interacting protein 1	4092.54±621.83	1667.48±327.10	0.41	0.000244141	0.00116922
5960324	NM_015161	ARL6IP1	ADP-ribosylation factor-like 6 interacting protein 1	196.33±39.10	93.62±19.25	0.48	0.000244141	0.00116922
2070563	NM_006407	ARL6IP5	ADP-ribosylation-like factor 6 interacting protein 5	3146.65±255.65	4245.50±694.68	1.35	0.000244141	0.00116922
670382	NM_152522	ARL6IP6	ADP-ribosylation-like factor 6 interacting protein 6	616.43±137.56	259.86±26.61	0.42	0.000244141	0.00116922
3930201	NM_177949	ARMCX2	armadillo repeat containing, X-linked 2	1892.81±249.05	2331.98±226.87	1.23	0.000244141	0.00116922
2320647	NM_177947	ARMCX3	armadillo repeat containing, X-linked 3	286.69±52.07	592.13±113.73	2.07	0.000244141	0.00116922
7150427	NM_177947	ARMCX3	armadillo repeat containing, X-linked 3	131.52±21.66	270.38±43.93	2.06	0.000244141	0.00116922
4180307	NM_014862	ARNT2	aryl-hydrocarbon receptor nuclear translocator 2	133.12±49.61	621.05±249.50	4.67	0.000244141	0.00116922
7610692	NM_006409	ARPC1A	actin related protein 2/3 complex, subunit 1A, 41kDa	2259.91±188.39	1715.09±166.37	0.76	0.000244141	0.00116922
20142	NM_005717	ARPC5	actin related protein 2/3 complex, subunit 5, 16kDa	6522.90±473.74	5614.21±611.72	0.86	0.000244141	0.00116922
2140368	NM_006628	ARPP19	cAMP-regulated phosphoprotein, 19kDa	208.03±37.99	151.57±31.81	0.73	0.000244141	0.00116922
1690561	NM_016300	ARPP-21	cAMP-regulated phosphoprotein, 21kDa	30.26±12.98	853.92±549.20	28.22	0.000244141	0.00116922
4560301	NM_016300	ARPP-21	cAMP-regulated phosphoprotein, 21kDa	28.17±10.44	723.73±455.20	25.69	0.000244141	0.00116922
7160437	NM_001025068	ARPP-21	cAMP-regulated phosphoprotein, 21kDa	18.05±11.94	435.78±302.22	24.14	0.000244141	0.00116922
7210554	NM_016300	ARPP-21	cAMP-regulated phosphoprotein, 21kDa	18.33±9.31	434.11±280.63	23.68	0.000244141	0.00116922
2490288	NM_020251	ARRB1	arrestin, beta 1	29.37±8.74	56.53±10.08	1.93	0.000244141	0.00116922
5670673	NM_004041	ARRB1	arrestin, beta 1	51.17±6.17	69.94±9.00	1.37	0.000244141	0.00116922
3870504	NM_015683	ARRDC2	arrestin domain containing 2	99.66±10.62	73.87±14.97	0.74	0.000244141	0.00116922
3420121	NM_015908	ARS2	serrate RNA effector molecule homolog (Arabidopsis)	2141.43±221.81	1427.88±110.94	0.67	0.000244141	0.00116922
270215	NM_000046	ARSB	arylsulfatase B	486.63±102.62	653.44±87.96	1.34	0.000244141	0.00116922
4280390	NM_020682	AS3MT	arsenic (+3 oxidation state) methyltransferase	101.67±39.51	56.81±12.11	0.56	0.000244141	0.00116922
2750674	NM_003887	ASAP2	ArfGAP with SH3 domain, ankyrin repeat and PH domain 2	875.60±149.50	561.93±133.11	0.64	0.000244141	0.00116922
5340646	NM_003887	ASAP2	ArfGAP with SH3 domain, ankyrin repeat and PH domain 2	1328.68±180.06	840.42±167.79	0.63	0.000244141	0.00116922
2190709	NM_017707	ASAP3	ArfGAP with SH3 domain, ankyrin repeat and PH domain 3	361.49±90.67	840.61±251.18	2.33	0.000244141	0.00116922
7000333	NM_177999	ASB6	ankyrin repeat and SOCS box containing 6	71.31±9.97	42.35±8.74	0.59	0.000244141	0.00116922
830528	NM_015947	ASCC1	activating signal cointegrator 1 complex subunit 1	536.60±94.63	697.72±62.71	1.30	0.000244141	0.00116922
4890376	NM_022091	ASCC3	activating signal cointegrator 1 complex subunit 3	73.82±15.33	55.67±11.42	0.75	0.000244141	0.00116922
2630673	NM_018154	ASF1B	anti-silencing function 1B histone chaperone	259.27±62.69	49.31±21.25	0.19	0.000244141	0.00116922
2370064	NM_001671	ASGR1	asialoglycoprotein receptor 1	52.36±13.86	30.38±5.94	0.58	0.000244141	0.00116922
3440348	NM_004674	ASH2L	ash2 (absent, small, or homeotic)-like (Drosophila)	845.38±84.06	657.61±64.73	0.78	0.000244141	0.00116922
7400102	NM_020437	ASPHD2	aspartate beta-hydroxylase domain containing 2	32.66±5.59	49.67±14.54	1.52	0.000244141	0.00116922
6130441	NM_018136	ASPM	asp (abnormal spindle) homolog, microcephaly associated (Drosophila)	1512.81±369.81	306.34±161.12	0.20	0.000244141	0.00116922
1850307	XM_001132706	ASPSCR1	NA	102.51±24.95	50.06±9.33	0.49	0.000244141	0.00116922
10703	NM_198186	ASTN2	astrotactin 2	31.42±6.34	57.55±13.82	1.83	0.000244141	0.00116922
5260221	NM_032810	ATAD1	ATPase family, AAA domain containing 1	464.30±27.93	658.57±74.31	1.42	0.000244141	0.00116922
5340551	NM_032810	ATAD1	ATPase family, AAA domain containing 1	315.84±26.31	434.31±38.21	1.38	0.000244141	0.00116922
1410242	NM_014109	ATAD2	ATPase family, AAA domain containing 2	327.79±77.62	80.64±24.63	0.25	0.000244141	0.00116922
4150086	NM_018188	ATAD3A	ATPase family, AAA domain containing 3A	316.46±55.54	197.61±17.86	0.62	0.000244141	0.00116922
830035	NM_022488	ATG3	autophagy related 3	830.18±84.97	688.47±54.49	0.83	0.000244141	0.00116922
620168	NM_178270	ATG4A	autophagy related 4A, cysteine peptidase	147.71±22.32	230.09±30.72	1.56	0.000244141	0.00116922
6060358	NM_178270	ATG4A	autophagy related 4A, cysteine peptidase	166.57±23.38	248.81±34.50	1.49	0.000244141	0.00116922
990192	NM_015915	ATL1	atlastin GTPase 1	51.16±11.55	73.44±21.83	1.44	0.000244141	0.00116922
2680475	NM_181598	ATL1	atlastin GTPase 1	34.24±13.30	76.20±22.72	2.23	0.000244141	0.00116922
1240243	NM_015459	ATL3	atlastin GTPase 3	878.58±206.88	380.49±79.61	0.43	0.000244141	0.00116922
3840376	NM_032827	ATOH8	atonal homolog 8 (Drosophila)	870.41±199.58	67.24±34.88	0.08	0.000244141	0.00116922
3990092	NM_000702	ATP1A2	ATPase, Na+/K+ transporting, alpha 2 polypeptide	43.44±26.68	276.78±157.86	6.37	0.000244141	0.00116922
4180452	NM_001677	ATP1B1	ATPase, Na+/K+ transporting, beta 1 polypeptide	1078.98±175.41	405.90±112.25	0.38	0.000244141	0.00116922
4220468	NM_001001787	ATP1B1	ATPase, Na+/K+ transporting, beta 1 polypeptide	2007.68±270.04	875.11±232.95	0.44	0.000244141	0.00116922
6060482	NM_001677	ATP1B1	ATPase, Na+/K+ transporting, beta 1 polypeptide	1208.48±194.14	594.90±152.41	0.49	0.000244141	0.00116922
770079	NM_170665	ATP2A2	ATPase, Ca++ transporting, cardiac muscle, slow twitch 2	392.80±74.46	1420.42±632.44	3.62	0.000244141	0.00116922
1940053	NM_001681	ATP2A2	ATPase, Ca++ transporting, cardiac muscle, slow twitch 2	1233.30±228.84	3202.93±1151.97	2.60	0.000244141	0.00116922
6180059	NM_001001323	ATP2B1	ATPase, Ca++ transporting, plasma membrane 1	27.94±6.40	97.96±48.06	3.51	0.000244141	0.00116922
7560097	NM_005765	ATP6AP2	ATPase, H+ transporting, lysosomal accessory protein 2	3279.04±301.27	4562.87±683.53	1.39	0.000244141	0.00116922
1660215	NM_005177	ATP6V0A1	ATPase, H+ transporting, lysosomal V0 subunit a1	672.86±120.56	950.78±92.95	1.41	0.000244141	0.00116922
6330377	NM_004691	ATP6V0D1	ATPase, H+ transporting, lysosomal 38kDa, V0 subunit d1	473.93±49.19	579.98±57.93	1.22	0.000244141	0.00116922
6180088	NM_145230	ATP6V0E2	ATPase, H+ transporting V0 subunit e2	456.57±123.89	885.49±166.03	1.94	0.000244141	0.00116922
5890450	NM_001039367	ATP6V1E1	ATPase, H+ transporting, lysosomal 31kDa, V1 subunit E1	2529.45±233.43	2885.39±201.31	1.14	0.000244141	0.00116922
3870630	NM_004231	ATP6V1F	ATPase, H+ transporting, lysosomal 14kDa, V1 subunit F	1562.09±171.41	2009.29±262.78	1.29	0.000244141	0.00116922
6370091	NM_004888	ATP6V1G1	ATPase, H+ transporting, lysosomal 13kDa, V1 subunit G1	2483.12±242.18	3153.38±297.00	1.27	0.000244141	0.00116922
1260538	NM_130463	ATP6V1G2	ATPase, H+ transporting, lysosomal 13kDa, V1 subunit G2	24.58±4.53	75.81±24.63	3.08	0.000244141	0.00116922
7510259	NM_000053	ATP7B	ATPase, Cu++ transporting, beta polypeptide	51.93±14.26	72.56±20.38	1.40	0.000244141	0.00116922
2120209	NM_198531	ATP9B	ATPase, class II, type 9B	43.80±12.35	101.16±37.03	2.31	0.000244141	0.00116922
3180504	NM_020811	ATPGD1	carnosine synthase 1	26.85±7.78	190.67±88.96	7.10	0.000244141	0.00116922
6860639	NM_020811	ATPGD1	carnosine synthase 1	34.42±14.96	423.46±220.91	12.30	0.000244141	0.00116922
4860367	NM_032166	ATRIP	ATR interacting protein	140.38±15.60	83.19±14.70	0.59	0.000244141	0.00116922
7210438	NM_032166	ATRIP	ATR interacting protein	113.62±17.34	66.61±8.64	0.59	0.000244141	0.00116922
520601	NM_000332	ATXN1	ataxin 1	219.65±41.08	383.14±64.68	1.74	0.000244141	0.00116922
5080154	NM_000332	ATXN1	ataxin 1	288.81±75.07	557.68±107.58	1.93	0.000244141	0.00116922
4730605	NM_198436	AURKA	aurora kinase A	1210.80±243.47	212.19±63.34	0.18	0.000244141	0.00116922
5420309	NM_198434	AURKA	aurora kinase A	1038.28±225.35	172.75±55.34	0.17	0.000244141	0.00116922
6770026	NM_004217	AURKB	aurora kinase B	395.31±98.63	47.30±21.61	0.12	0.000244141	0.00116922
990500	NM_021732	AVPI1	arginine vasopressin-induced 1	1976.09±342.11	892.52±177.33	0.45	0.000244141	0.00116922
4640403	NM_021913	AXL	AXL receptor tyrosine kinase	5932.75±989.20	2674.45±1018.48	0.45	0.000244141	0.00116922
6480703	NM_021913	AXL	AXL receptor tyrosine kinase	3804.12±539.64	1859.60±658.52	0.49	0.000244141	0.00116922
4590008	NM_003783	B3GALT2	UDP-Gal:betaGlcNAc beta 1,3-galactosyltransferase, polypeptide 2	72.66±49.24	278.08±96.05	3.83	0.000244141	0.00116922
4640673	NM_194318	B3GALTL	beta 1,3-galactosyltransferase-like	159.53±27.81	111.03±25.10	0.70	0.000244141	0.00116922
150767	NM_003860	BANF1	barrier to autointegration factor 1	2129.64±244.80	1693.26±195.98	0.80	0.000244141	0.00116922
3870136	NM_003860	BANF1	barrier to autointegration factor 1	175.22±28.27	137.03±26.16	0.78	0.000244141	0.00116922
5080561	NM_000465	BARD1	BRCA1 associated RING domain 1	336.36±77.01	95.90±33.96	0.29	0.000244141	0.00116922
160132	NM_080598	BAT1	DEAD (Asp-Glu-Ala-Asp) box polypeptide 39B	1763.89±221.30	1461.61±108.67	0.83	0.000244141	0.00116922
5910220	NM_021160	BAT5	abhydrolase domain containing 16A	133.11±17.21	209.51±30.31	1.57	0.000244141	0.00116922
940288	NM_182648	BAZ1A	bromodomain adjacent to zinc finger domain, 1A	563.97±67.72	376.03±46.34	0.67	0.000244141	0.00116922
4280347	NM_023005	BAZ1B	bromodomain adjacent to zinc finger domain, 1B	287.99±30.86	204.25±14.91	0.71	0.000244141	0.00116922
450075	NM_013450	BAZ2B	bromodomain adjacent to zinc finger domain, 2B	214.09±53.59	321.48±68.67	1.50	0.000244141	0.00116922
5570435	NM_152618	BBS12	Bardet-Biedl syndrome 12	25.83±4.72	47.48±7.28	1.84	0.000244141	0.00116922
2470753	NM_033028	BBS4	Bardet-Biedl syndrome 4	130.96±18.72	226.43±27.12	1.73	0.000244141	0.00116922
1690167	NM_001033604	BBS9	Bardet-Biedl syndrome 9	82.10±15.33	270.54±76.82	3.30	0.000244141	0.00116922
3840066	NM_198428	BBS9	Bardet-Biedl syndrome 9	37.99±6.49	62.76±23.74	1.65	0.000244141	0.00116922
4070053	NM_003567	BCAR3	breast cancer anti-estrogen resistance 3	1615.34±271.36	787.38±178.49	0.49	0.000244141	0.00116922
670372	NM_003657	BCAS1	breast carcinoma amplified sequence 1	15.53±6.12	502.77±318.58	32.37	0.000244141	0.00116922
3060343	NM_003657	BCAS1	breast carcinoma amplified sequence 1	17.80±8.83	834.79±538.14	46.89	0.000244141	0.00116922
2940292	NM_183050	BCKDHB	branched chain keto acid dehydrogenase E1, beta polypeptide	146.48±20.38	100.96±23.29	0.69	0.000244141	0.00116922
6420379	NM_001040668	BCL2L12	BCL2-like 12 (proline rich)	680.77±114.99	401.77±47.87	0.59	0.000244141	0.00116922
7550753	NM_001040668	BCL2L12	BCL2-like 12 (proline rich)	571.70±84.97	341.26±43.90	0.60	0.000244141	0.00116922
7200452	NM_015367	BCL2L13	BCL2-like 13 (apoptosis facilitator)	1156.11±94.61	1694.35±205.20	1.47	0.000244141	0.00116922
6280458	NM_001706	BCL6	B-cell CLL/lymphoma 6	411.09±90.48	671.52±140.66	1.63	0.000244141	0.00116922
5260196	NM_004765	BCL7C	B-cell CLL/lymphoma 7C	510.19±59.48	391.49±44.83	0.77	0.000244141	0.00116922
510576	NM_017745	BCOR	BCL6 corepressor	287.14±55.47	194.93±37.22	0.68	0.000244141	0.00116922
6940500	NM_000710	BDKRB1	bradykinin receptor B1	272.28±79.68	28.89±10.91	0.11	0.000244141	0.00116922
1690379	NM_003766	BECN1	beclin 1, autophagy related	599.78±64.20	730.99±79.39	1.22	0.000244141	0.00116922
5900047	NM_001080450	BEND3	BEN domain containing 3	94.39±11.76	54.87±11.91	0.58	0.000244141	0.00116922
460767	NM_001711	BGN	biglycan	6070.45±4233.21	12066.40±6108.92	1.99	0.000244141	0.00116922
650553	NM_139343	BIN1	bridging integrator 1	495.43±86.93	3564.04±2053.46	7.19	0.000244141	0.00116922
5130440	NM_139346	BIN1	bridging integrator 1	517.19±96.85	3367.30±1933.95	6.51	0.000244141	0.00116922
840280	NM_001166	BIRC2	baculoviral IAP repeat containing 2	2534.15±465.68	1244.86±152.39	0.49	0.000244141	0.00116922
4920707	NM_001166	BIRC2	baculoviral IAP repeat containing 2	549.26±176.14	172.87±34.48	0.31	0.000244141	0.00116922
1230682	NM_001168	BIRC5	baculoviral IAP repeat containing 5	936.56±216.14	187.93±83.79	0.20	0.000244141	0.00116922
7550626	NM_001012271	BIRC5	baculoviral IAP repeat containing 5	68.27±14.57	20.95±9.70	0.31	0.000244141	0.00116922
1090367	NM_017693	BIVM	basic, immunoglobulin-like variable motif containing	370.53±59.75	531.47±103.20	1.43	0.000244141	0.00116922
4220270	NM_017693	BIVM	basic, immunoglobulin-like variable motif containing	386.97±48.00	548.64±79.50	1.42	0.000244141	0.00116922
2450717	NM_000057	BLM	Bloom syndrome, RecQ helicase-like	87.63±19.23	19.93±3.83	0.23	0.000244141	0.00116922
5570324	NM_006129	BMP1	bone morphogenetic protein 1	363.22±55.90	677.80±123.37	1.87	0.000244141	0.00116922
1260037	NM_001717	BNC1	basonuclin 1	194.21±44.66	45.40±13.67	0.23	0.000244141	0.00116922
4050408	NM_001717	BNC1	basonuclin 1	144.94±37.45	35.00±7.78	0.24	0.000244141	0.00116922
6770608	NM_004052	BNIP3	BCL2/adenovirus E1B 19kDa interacting protein 3	5378.04±787.55	2799.84±1135.02	0.52	0.000244141	0.00116922
3390093	NM_001035505	BOLA3	bolA family member 3	2636.29±274.39	1930.91±171.80	0.73	0.000244141	0.00116922
6520576	NM_212552	BOLA3	bolA family member 3	2411.08±257.54	1876.66±169.76	0.78	0.000244141	0.00116922
540411	NM_007304	BRCA1	NA	102.83±24.56	31.49±12.39	0.31	0.000244141	0.00116922
2810465	NM_007299	BRCA1	breast cancer 1, early onset	154.14±27.60	66.23±9.09	0.43	0.000244141	0.00116922
20500	NM_018310	BRF2	BRF2, RNA polymerase III transcription initiation factor 50 kDa subunit	171.24±21.34	121.00±17.79	0.71	0.000244141	0.00116922
160437	NM_080626	BRI3BP	BRI3 binding protein	133.22±29.97	75.45±11.26	0.57	0.000244141	0.00116922
6450474	NM_080626	BRI3BP	BRI3 binding protein	91.05±17.34	47.40±6.66	0.52	0.000244141	0.00116922
1110722	NM_018321	BRIX1	BRX1, biogenesis of ribosomes, homolog (S. cerevisiae)	782.04±139.36	458.38±65.90	0.59	0.000244141	0.00116922
2120445	NM_018321	BRIX1	BRX1, biogenesis of ribosomes, homolog (S. cerevisiae)	1651.49±257.82	1063.99±137.02	0.64	0.000244141	0.00116922
3140039	NM_032352	BRMS1L	breast cancer metastasis-suppressor 1-like	223.63±30.30	300.27±41.12	1.34	0.000244141	0.00116922
1990563	NM_016098	BRP44L	mitochondrial pyruvate carrier 1	251.49±42.95	466.28±116.00	1.85	0.000244141	0.00116922
4890093	NM_016098	BRP44L	mitochondrial pyruvate carrier 1	1505.55±186.81	2730.96±506.15	1.81	0.000244141	0.00116922
3130138	NM_001003694	BRPF1	bromodomain and PHD finger containing, 1	140.47±14.40	95.55±13.66	0.68	0.000244141	0.00116922
6940242	NM_004634	BRPF1	bromodomain and PHD finger containing, 1	1303.44±165.47	848.34±134.02	0.65	0.000244141	0.00116922
4890598	NM_032430	BRSK1	BR serine/threonine kinase 1	93.07±31.25	151.47±34.68	1.63	0.000244141	0.00116922
460687	NM_003957	BRSK2	BR serine/threonine kinase 2	71.83±30.93	497.31±242.71	6.92	0.000244141	0.00116922
5080066	NM_001007246	BRWD1	bromodomain and WD repeat domain containing 1	229.52±38.26	308.22±52.45	1.34	0.000244141	0.00116922
6510608	NM_152322	BTBD11	BTB (POZ) domain containing 11	93.53±42.04	27.63±4.17	0.30	0.000244141	0.00116922
2120341	NM_032444	BTBD12	SLX4 structure-specific endonuclease subunit	215.08±23.46	137.77±24.75	0.64	0.000244141	0.00116922
5700020	NM_014155	BTBD15	zinc finger and BTB domain containing 44	101.80±22.38	157.17±28.41	1.54	0.000244141	0.00116922
4920053	NM_006806	BTG3	BTG family, member 3	1393.30±209.18	775.59±93.84	0.56	0.000244141	0.00116922
7210605	NM_006806	BTG3	BTG family, member 3	712.35±113.06	462.94±60.41	0.65	0.000244141	0.00116922
3130600	NM_007048	BTN3A1	butyrophilin, subfamily 3, member A1	37.21±6.23	59.95±13.03	1.61	0.000244141	0.00116922
2070224	NM_004336	BUB1	BUB1 mitotic checkpoint serine/threonine kinase	492.17±107.47	84.79±42.72	0.17	0.000244141	0.00116922
1090047	NM_001211	BUB1B	BUB1 mitotic checkpoint serine/threonine kinase B	198.01±33.95	56.16±15.71	0.28	0.000244141	0.00116922
870491	NM_004725	BUB3	BUB3 mitotic checkpoint protein	3993.76±605.45	2917.85±212.42	0.73	0.000244141	0.00116922
7210300	NM_173473	C10orf104	anaphase promoting complex subunit 16	131.91±19.29	177.23±25.77	1.34	0.000244141	0.00116922
6290168	NM_006829	C10orf116	adipogenesis regulatory factor	1777.03±469.13	851.07±212.11	0.48	0.000244141	0.00116922
5050112	NM_024834	C10orf119	minichromosome maintenance complex binding protein	71.03±9.58	45.61±8.72	0.64	0.000244141	0.00116922
1050291	XM_926383	C10orf136	NA	211.79±86.64	34.70±16.67	0.16	0.000244141	0.00116922
1850524	NM_144591	C10orf32	chromosome 10 open reading frame 32	382.75±59.50	517.16±65.19	1.35	0.000244141	0.00116922
6100300	NM_144591	C10orf32	chromosome 10 open reading frame 32	358.22±65.73	539.73±61.50	1.51	0.000244141	0.00116922
2510253	NM_145306	C10orf35	chromosome 10 open reading frame 35	74.32±39.57	26.80±11.09	0.36	0.000244141	0.00116922
870014	NM_153256	C10orf47	proline and serine-rich protein 2	74.09±23.03	30.22±9.51	0.41	0.000244141	0.00116922
1110767	NM_153256	C10orf47	proline and serine-rich protein 2	198.64±79.88	72.37±27.46	0.36	0.000244141	0.00116922
6620292	NM_022153	C10orf54	chromosome 10 open reading frame 54	185.71±79.73	670.53±242.50	3.61	0.000244141	0.00116922
5260441	NM_001031709	C10orf59	renalase, FAD-dependent amine oxidase	160.33±39.64	250.12±71.49	1.56	0.000244141	0.00116922
1110201	NM_001031746	C10orf72	V-set and transmembrane domain containing 4	64.42±16.07	178.05±58.04	2.76	0.000244141	0.00116922
5570300	NM_145247	C10orf78	SWI5-dependent recombination repair 1	154.62±45.21	104.28±17.33	0.67	0.000244141	0.00116922
610400	NM_022761	C11orf1	chromosome 11 open reading frame 1	285.05±41.66	396.00±33.51	1.39	0.000244141	0.00116922
2190753	NM_182901	C11orf17	A kinase (PRKA) interacting protein 1	278.45±37.79	386.11±49.29	1.39	0.000244141	0.00116922
3180288	NM_020642	C11orf17	A kinase (PRKA) interacting protein 1	352.18±29.39	513.94±65.96	1.46	0.000244141	0.00116922
6270112	NM_182901	C11orf17	A kinase (PRKA) interacting protein 1	835.56±133.72	1240.80±190.30	1.48	0.000244141	0.00116922
7100280	NM_024099	C11orf48	chromosome 11 open reading frame 48	650.47±88.25	375.03±55.49	0.58	0.000244141	0.00116922
1580477	NM_138787	C11orf74	chromosome 11 open reading frame 74	537.79±89.39	805.33±89.61	1.50	0.000244141	0.00116922
4900747	NM_020179	C11orf75	single-pass membrane protein with coiled-coil domains 4	206.02±49.36	334.50±74.47	1.62	0.000244141	0.00116922
2570019	NM_145018	C11orf82	chromosome 11 open reading frame 82	300.99±94.49	89.49±21.84	0.30	0.000244141	0.00116922
460397	NM_001085372	C11orf83	chromosome 11 open reading frame 83	150.63±30.15	92.32±19.70	0.61	0.000244141	0.00116922
7510619	NM_207645	C11orf87	chromosome 11 open reading frame 87	81.08±37.47	27.19±11.47	0.34	0.000244141	0.00116922
3180553	NM_031465	C12orf32	NA	385.50±47.57	240.50±30.69	0.62	0.000244141	0.00116922
50414	NM_022895	C12orf43	chromosome 12 open reading frame 43	263.75±39.54	189.10±18.71	0.72	0.000244141	0.00116922
3140138	XR_017973	C12orf47	NA	642.76±71.18	1124.91±166.03	1.75	0.000244141	0.00116922
990136	NM_017915	C12orf48	PARP1 binding protein	430.77±95.14	185.37±35.37	0.43	0.000244141	0.00116922
1400743	NM_017915	C12orf48	PARP1 binding protein	81.26±18.30	37.51±7.06	0.46	0.000244141	0.00116922
3130291	NM_138425	C12orf57	chromosome 12 open reading frame 57	1694.28±209.07	2350.18±412.43	1.39	0.000244141	0.00116922
6620360	NM_032901	C12orf62	cytochrome c oxidase assembly homolog 14 (S. cerevisiae)	283.20±31.54	463.25±72.16	1.64	0.000244141	0.00116922
2510181	NM_207435	C12orf76	chromosome 12 open reading frame 76	57.78±8.24	87.21±13.69	1.51	0.000244141	0.00116922
1850068	NM_138779	C13orf27	testis expressed 30	722.99±120.53	353.71±57.23	0.49	0.000244141	0.00116922
4180133	NM_145061	C13orf3	spindle and kinetochore associated complex subunit 3	201.69±44.67	48.88±14.77	0.24	0.000244141	0.00116922
1050209	NM_153218	C13orf31	laccase (multicopper oxidoreductase) domain containing 1	81.44±39.01	185.75±146.58	2.28	0.000244141	0.00116922
580719	NM_024808	C13orf34	bora, aurora kinase A activator	300.13±52.07	93.39±13.17	0.31	0.000244141	0.00116922
3170187	NM_001071775	C13orf37	mitotic spindle organizing protein 1	567.38±136.46	312.40±40.38	0.55	0.000244141	0.00116922
1450603	NM_018353	C14orf106	MIS18 binding protein 1	393.30±90.79	178.65±49.55	0.45	0.000244141	0.00116922
6590520	NM_018335	C14orf131	zinc finger protein 839	245.96±27.43	181.68±26.53	0.74	0.000244141	0.00116922
3830164	NM_152446	C14orf145	centrosomal protein 128kDa	86.15±21.10	27.37±7.56	0.32	0.000244141	0.00116922
6510634	NM_024644	C14orf169	chromosome 14 open reading frame 169	346.92±24.11	287.80±20.68	0.83	0.000244141	0.00116922
3170458	NM_052873	C14orf179	intraflagellar transport 43 homolog (Chlamydomonas)	500.55±56.25	712.39±80.28	1.42	0.000244141	0.00116922
5290626	NM_024496	C14orf4	interferon regulatory factor 2 binding protein-like	1406.94±422.77	2831.56±568.19	2.01	0.000244141	0.00116922
3180445	NM_174891	C14orf79	chromosome 14 open reading frame 79	81.08±15.95	126.75±19.41	1.56	0.000244141	0.00116922
7100008	NM_173608	C14orf80	chromosome 14 open reading frame 80	163.05±32.17	90.01±20.23	0.55	0.000244141	0.00116922
2810114	NM_020447	C15orf17	family with sequence similarity 219, member B	288.05±48.87	472.44±37.16	1.64	0.000244141	0.00116922
2340528	NM_033286	C15orf23	kinetochore-localized astrin/SPAG5 binding protein	275.36±68.54	134.28±43.58	0.49	0.000244141	0.00116922
6270452	NM_033286	C15orf23	kinetochore-localized astrin/SPAG5 binding protein	395.14±102.81	211.44±67.71	0.54	0.000244141	0.00116922
6200189	NM_030800	C15orf44	von Willebrand factor A domain containing 9	87.84±10.13	67.12±6.56	0.76	0.000244141	0.00116922
5960014	NM_052849	C15orf57	chromosome 15 open reading frame 57	366.71±55.74	510.45±81.27	1.39	0.000244141	0.00116922
6660445	NM_001039614	C15orf59	chromosome 15 open reading frame 59	25.27±7.08	44.89±11.88	1.78	0.000244141	0.00116922
2340059	NM_024516	C16orf53	PAXIP1 associated glutamate-rich protein 1	714.96±96.65	497.33±53.86	0.70	0.000244141	0.00116922
6560725	NM_025108	C16orf59	chromosome 16 open reading frame 59	181.39±38.80	62.61±12.75	0.35	0.000244141	0.00116922
6520497	NM_144600	C16orf63	FGFR1OP N-terminal like	1334.56±130.12	1014.51±102.00	0.76	0.000244141	0.00116922
650626	NM_024109	C16orf68	methyltransferase like 22	362.81±75.13	543.45±99.87	1.50	0.000244141	0.00116922
4540072	NM_152308	C16orf75	RecQ mediated genome instability 2	152.42±28.85	64.29±14.53	0.42	0.000244141	0.00116922
4070424	NM_001014979	C16orf93	chromosome 16 open reading frame 93	108.02±8.22	156.78±21.57	1.45	0.000244141	0.00116922
6290070	XM_001134002	C17orf41	NA	78.69±23.19	28.13±9.44	0.36	0.000244141	0.00116922
6580129	NM_020233	C17orf48	ADP-ribose/CDP-alcohol diphosphatase, manganese-dependent	138.63±24.54	232.16±37.11	1.67	0.000244141	0.00116922
4570224	NM_024032	C17orf53	chromosome 17 open reading frame 53	184.51±31.91	76.13±11.20	0.41	0.000244141	0.00116922
3180343	NM_018553	C17orf85	chromosome 17 open reading frame 85	228.23±40.74	165.15±21.13	0.72	0.000244141	0.00116922
940300	NM_001039842	C17orf90	oxidoreductase-like domain containing 1	492.84±51.78	686.41±82.66	1.39	0.000244141	0.00116922
5290161	NM_001001870	C17orf91	MIR22 host gene (non-protein coding)	972.92±153.07	1772.61±340.63	1.82	0.000244141	0.00116922
3140110	NM_015476	C18orf10	tubulin polyglutamylase complex subunit 2	630.38±97.45	433.40±90.31	0.69	0.000244141	0.00116922
3450300	NM_152352	C18orf19	family with sequence similarity 210, member A	99.66±15.74	69.11±15.72	0.69	0.000244141	0.00116922
6770465	NM_024805	C18orf22	ribosome binding factor A (putative)	120.77±14.18	77.14±14.64	0.64	0.000244141	0.00116922
2940201	NM_001035005	C18orf32	chromosome 18 open reading frame 32	271.02±46.40	433.23±77.24	1.60	0.000244141	0.00116922
2760520	NM_173529	C18orf54	chromosome 18 open reading frame 54	120.04±26.31	70.20±22.84	0.58	0.000244141	0.00116922
4920189	NM_173529	C18orf54	chromosome 18 open reading frame 54	76.94±14.26	59.51±11.62	0.77	0.000244141	0.00116922
1450682	NM_001012716	C18orf56	chromosome 18 open reading frame 56	173.38±37.77	89.55±11.49	0.52	0.000244141	0.00116922
1030458	NM_019107	C19orf10	chromosome 19 open reading frame 10	1823.55±352.67	1078.08±243.56	0.59	0.000244141	0.00116922
6370377	NM_001031726	C19orf12	chromosome 19 open reading frame 12	281.12±40.74	373.93±63.14	1.33	0.000244141	0.00116922
6380681	NM_001031726	C19orf12	chromosome 19 open reading frame 12	463.17±68.25	717.19±77.77	1.55	0.000244141	0.00116922
2850630	NM_199250	C19orf48	chromosome 19 open reading frame 48	883.28±113.66	380.48±73.62	0.43	0.000244141	0.00116922
5220204	NM_018381	C19orf66	chromosome 19 open reading frame 66	67.31±10.11	113.73±27.34	1.69	0.000244141	0.00116922
1660731	NM_139240	C1orf105	chromosome 1 open reading frame 105	21.53±8.27	147.24±116.71	6.84	0.000244141	0.00116922
1300092	NM_014388	C1orf107	digestive organ expansion factor homolog (zebrafish)	127.52±25.71	68.41±16.09	0.54	0.000244141	0.00116922
940240	NM_018186	C1orf112	chromosome 1 open reading frame 112	183.87±44.36	63.39±11.85	0.34	0.000244141	0.00116922
620433	NM_198446	C1orf122	chromosome 1 open reading frame 122	387.70±34.96	655.47±72.59	1.69	0.000244141	0.00116922
1580102	NM_032018	C1orf124	SprT-like N-terminal domain	82.78±16.16	62.00±7.95	0.75	0.000244141	0.00116922
270133	NM_020362	C1orf128	PITH (C-terminal proteasome-interacting domain of thioredoxin-like) domain containing 1	1004.36±75.75	706.02±72.98	0.70	0.000244141	0.00116922
150129	NM_024037	C1orf135	aurora kinase A and ninein interacting protein	135.99±39.48	48.03±10.49	0.35	0.000244141	0.00116922
5700692	NM_022756	C1orf149	MYST/Esa1-associated factor 6	61.66±8.62	85.85±12.80	1.39	0.000244141	0.00116922
1260576	NM_032800	C1orf198	chromosome 1 open reading frame 198	551.53±194.00	1912.87±835.49	3.47	0.000244141	0.00116922
2070470	NM_030806	C1orf21	chromosome 1 open reading frame 21	78.54±16.90	40.90±17.42	0.52	0.000244141	0.00116922
4670608	NM_152374	C1orf216	chromosome 1 open reading frame 216	137.70±21.45	201.84±39.50	1.47	0.000244141	0.00116922
3370768	NM_052966	C1orf24	family with sequence similarity 129, member A	226.38±140.94	641.18±241.04	2.83	0.000244141	0.00116922
6450273	NM_016126	C1orf41	heat shock protein family B (small), member 11	815.51±131.17	439.08±55.84	0.54	0.000244141	0.00116922
6350292	NM_024097	C1orf50	chromosome 1 open reading frame 50	399.37±35.52	562.53±73.58	1.41	0.000244141	0.00116922
990382	NM_001024594	C1orf53	chromosome 1 open reading frame 53	519.77±77.43	750.97±109.73	1.44	0.000244141	0.00116922
2600278	NM_024579	C1orf54	chromosome 1 open reading frame 54	236.14±138.79	695.24±392.02	2.94	0.000244141	0.00116922
1710242	NM_144584	C1orf59	HEN1 methyltransferase homolog 1 (Arabidopsis)	259.78±55.63	378.55±99.86	1.46	0.000244141	0.00116922
4920047	NM_001008223	C1QL4	complement component 1, q subcomponent-like 4	16.63±5.18	163.19±104.97	9.81	0.000244141	0.00116922
7320204	NM_015645	C1QTNF5	C1q and tumor necrosis factor related protein 5	192.02±92.52	454.25±186.89	2.37	0.000244141	0.00116922
1010446	NM_031910	C1QTNF6	C1q and tumor necrosis factor related protein 6	34.49±5.48	77.31±16.66	2.24	0.000244141	0.00116922
2370670	NM_001733	C1R	complement component 1, r subcomponent	55.78±26.54	247.29±127.60	4.43	0.000244141	0.00116922
5260474	NM_001733	C1R	complement component 1, r subcomponent	49.72±26.27	272.85±116.45	5.49	0.000244141	0.00116922
5810424	NM_016546	C1RL	complement component 1, r subcomponent-like	71.27±15.03	155.20±55.09	2.18	0.000244141	0.00116922
7400707	NM_001734	C1S	complement component 1, s subcomponent	92.58±81.48	730.44±414.35	7.89	0.000244141	0.00116922
770561	NM_080821	C20orf108	family with sequence similarity 210, member B	565.19±131.42	822.43±80.99	1.46	0.000244141	0.00116922
290132	NM_199181	C20orf117	suppressor of glucose, autophagy associated 1	244.06±36.64	173.72±33.32	0.71	0.000244141	0.00116922
4480600	NM_080757	C20orf127	metallothionein 1 pseudogene 3	3608.85±1438.88	553.28±213.50	0.15	0.000244141	0.00116922
2750647	NM_001039140	C20orf27	chromosome 20 open reading frame 27	681.25±96.01	537.50±72.48	0.79	0.000244141	0.00116922
4040204	NM_020531	C20orf3	adipocyte plasma membrane associated protein	708.28±72.59	493.55±71.21	0.70	0.000244141	0.00116922
5960736	NM_052865	C20orf72	mitochondrial genome maintenance exonuclease 1	501.09±90.53	323.31±71.13	0.65	0.000244141	0.00116922
3400164	NM_004928	C21orf2	chromosome 21 open reading frame 2	79.58±15.45	116.51±21.88	1.46	0.000244141	0.00116922
10196	NM_004649	C21orf33	chromosome 21 open reading frame 33	187.62±20.71	212.89±22.47	1.13	0.000244141	0.00116922
70368	NM_001005734	C21orf34	long intergenic non-protein coding RNA 478	45.85±18.50	111.92±28.18	2.44	0.000244141	0.00116922
160593	NM_018944	C21orf45	MIS18 kinetochore protein homolog A (S. pombe)	351.66±57.47	150.05±31.82	0.43	0.000244141	0.00116922
1440273	NM_018944	C21orf45	MIS18 kinetochore protein homolog A (S. pombe)	142.69±27.15	77.88±12.69	0.55	0.000244141	0.00116922
4570603	NM_058182	C21orf51	small integral membrane protein 11	54.59±7.85	95.59±14.43	1.75	0.000244141	0.00116922
2070220	NM_199071	C21orf58	chromosome 21 open reading frame 58	67.68±14.54	40.27±10.30	0.60	0.000244141	0.00116922
2490044	NM_058191	C21orf66	PAX3 and PAX7 binding protein 1	69.57±11.14	43.43±6.38	0.62	0.000244141	0.00116922
6280626	NM_016631	C21orf66	PAX3 and PAX7 binding protein 1	358.04±51.43	251.71±36.32	0.70	0.000244141	0.00116922
6770753	NM_013329	C21orf66	PAX3 and PAX7 binding protein 1	51.01±5.83	35.29±6.50	0.69	0.000244141	0.00116922
150315	NM_020152	C21orf7	MAP3K7 C-terminal like	496.22±217.16	3929.82±1132.32	7.92	0.000244141	0.00116922
620440	NM_058190	C21orf70	family with sequence similarity 207, member A	132.51±16.72	78.29±9.86	0.59	0.000244141	0.00116922
3460278	NM_031444	C22orf13	guanylyl cyclase domain containing 1	803.15±50.53	1190.49±138.58	1.48	0.000244141	0.00116922
5860156	NM_173793	C22orf39	chromosome 22 open reading frame 39	54.54±7.00	92.08±13.35	1.69	0.000244141	0.00116922
1170056	NM_015680	C2orf24	cyclin Pas1/PHO80 domain containing 1	161.68±16.35	129.61±17.22	0.80	0.000244141	0.00116922
1070224	NM_013310	C2orf27A	chromosome 2 open reading frame 27A	25.26±8.18	72.92±15.71	2.89	0.000244141	0.00116922
2350142	NM_015463	C2orf32	cannabinoid receptor interacting protein 1	349.10±73.84	146.03±30.02	0.42	0.000244141	0.00116922
5390372	NM_001008215	C2orf64	cytochrome c oxidase assembly factor 5	275.19±32.13	467.79±56.93	1.70	0.000244141	0.00116922
4920521	NM_001013649	C2orf68	chromosome 2 open reading frame 68	65.59±9.31	84.63±7.70	1.29	0.000244141	0.00116922
6220685	NM_016589	C3orf1	translocase of inner mitochondrial membrane domain containing 1	66.10±7.60	97.25±14.20	1.47	0.000244141	0.00116922
6650079	NM_020685	C3orf14	chromosome 3 open reading frame 14	828.88±168.99	632.42±95.62	0.76	0.000244141	0.00116922
3610372	NM_032359	C3orf26	cms1 ribosomal small subunit homolog (yeast)	845.97±116.33	605.68±181.39	0.72	0.000244141	0.00116922
60022	NM_032806	C3orf39	protein O-linked mannose N-acetylglucosaminyltransferase 2 (beta 1,4-)	122.22±15.77	161.79±19.93	1.32	0.000244141	0.00116922
2650605	NM_016613	C4orf18	family with sequence similarity 198, member B	221.98±81.00	456.26±113.32	2.06	0.000244141	0.00116922
3460014	NM_016613	C4orf18	family with sequence similarity 198, member B	567.81±215.98	1070.14±254.67	1.88	0.000244141	0.00116922
3420692	NM_020199	C5orf15	chromosome 5 open reading frame 15	1728.49±170.82	2302.78±189.13	1.33	0.000244141	0.00116922
5960639	NM_198567	C5orf25	SUMO-interacting motifs containing 1	104.38±21.22	58.56±9.26	0.56	0.000244141	0.00116922
6200300	NM_022483	C5orf28	chromosome 5 open reading frame 28	87.96±32.12	147.66±46.99	1.68	0.000244141	0.00116922
4540241	NM_032412	C5orf32	cysteine-rich transmembrane module containing 1	171.13±37.70	306.34±83.50	1.79	0.000244141	0.00116922
1070474	NM_152408	C5orf37	POC5 centriolar protein	261.13±34.99	157.75±22.07	0.60	0.000244141	0.00116922
5810273	NM_001007189	C5orf53	IgA-inducing protein	173.35±35.41	300.02±58.81	1.73	0.000244141	0.00116922
520201	NM_145029	C6orf136	chromosome 6 open reading frame 136	244.01±32.26	180.02±17.28	0.74	0.000244141	0.00116922
540215	NM_001012507	C6orf173	centromere protein W	1443.61±242.74	422.52±87.52	0.29	0.000244141	0.00116922
6560328	NM_021945	C6orf85	solute carrier family 22, member 23	78.05±54.35	137.11±48.06	1.76	0.000244141	0.00116922
1740458	NM_152793	C7orf41	chromosome 7 open reading frame 41	440.44±165.71	2657.60±1144.06	6.03	0.000244141	0.00116922
1240592	NM_145030	C7orf47	protein phosphatase 1, regulatory subunit 35	360.73±72.91	238.81±23.22	0.66	0.000244141	0.00116922
7400671	NM_001037163	C7orf70	family with sequence similarity 220, member A	507.70±36.36	610.34±52.84	1.20	0.000244141	0.00116922
70753	NM_033428	C9orf123	chromosome 9 open reading frame 123	95.84±9.55	270.74±71.07	2.82	0.000244141	0.00116922
1010470	NM_178448	C9orf140	suppressor APC domain containing 2	126.36±32.87	29.22±10.50	0.23	0.000244141	0.00116922
1010538	NM_178448	C9orf140	suppressor APC domain containing 2	70.39±17.25	24.56±11.22	0.35	0.000244141	0.00116922
3440446	NM_016481	C9orf156	chromosome 9 open reading frame 156	233.29±31.92	191.24±24.02	0.82	0.000244141	0.00116922
1170019	NM_024112	C9orf16	chromosome 9 open reading frame 16	98.70±17.87	148.56±32.28	1.51	0.000244141	0.00116922
5260538	NM_080655	C9orf30	Myb/SANT-like DNA-binding domain containing 3	1094.21±143.45	720.83±43.01	0.66	0.000244141	0.00116922
4200204	NM_032937	C9orf37	chromosome 9 open reading frame 37	72.49±14.03	88.98±10.27	1.23	0.000244141	0.00116922
5420482	NM_001002260	C9orf58	allograft inflammatory factor 1-like	11.83±4.95	128.45±77.03	10.86	0.000244141	0.00116922
380348	NM_024828	C9orf82	caspase activity and apoptosis inhibitor 1	101.34±12.70	141.92±24.14	1.40	0.000244141	0.00116922
7510670	NM_000719	CACNA1C	calcium channel, voltage-dependent, L type, alpha 1C subunit	41.02±17.99	74.41±45.03	1.81	0.000244141	0.00116922
730259	NM_001005407	CACNA1H	calcium channel, voltage-dependent, T type, alpha 1H subunit	14.81±10.59	107.75±59.41	7.28	0.000244141	0.00116922
6220343	NM_021098	CACNA1H	calcium channel, voltage-dependent, T type, alpha 1H subunit	42.23±45.82	533.69±250.27	12.64	0.000244141	0.00116922
3840692	NM_000069	CACNA1S	calcium channel, voltage-dependent, L type, alpha 1S subunit	47.42±9.90	85.29±29.01	1.80	0.000244141	0.00116922
3520397	NM_199247	CACNB1	calcium channel, voltage-dependent, beta 1 subunit	35.54±7.72	259.90±147.77	7.31	0.000244141	0.00116922
4390739	NM_199247	CACNB1	calcium channel, voltage-dependent, beta 1 subunit	16.19±6.01	145.64±99.15	9.00	0.000244141	0.00116922
460161	NM_000727	CACNG1	calcium channel, voltage-dependent, gamma subunit 1	37.36±9.82	742.41±595.76	19.87	0.000244141	0.00116922
5890736	NM_014412	CACYBP	calcyclin binding protein	744.11±125.12	456.97±52.92	0.61	0.000244141	0.00116922
3360402	NM_004341	CAD	carbamoyl-phosphate synthetase 2, aspartate transcarbamylase, and dihydroorotase	115.65±14.85	70.91±11.56	0.61	0.000244141	0.00116922
2140398	NM_020898	CALCOCO1	calcium binding and coiled-coil domain 1	73.44±15.59	134.94±10.11	1.84	0.000244141	0.00116922
620750	NM_033140	CALD1	caldesmon 1	5616.83±1234.54	9785.87±3529.87	1.74	0.000244141	0.00116922
1660477	NM_006888	CALM1	calmodulin 1 (phosphorylase kinase, delta)	2679.00±340.62	6028.63±1458.45	2.25	0.000244141	0.00116922
4610209	NM_001031733	CALML4	calmodulin-like 4	58.91±11.69	24.84±5.78	0.42	0.000244141	0.00116922
1010475	NM_001222	CAMK2G	calcium/calmodulin-dependent protein kinase II gamma	307.57±41.41	511.40±70.11	1.66	0.000244141	0.00116922
1170176	NM_172172	CAMK2G	calcium/calmodulin-dependent protein kinase II gamma	54.91±11.37	77.46±12.50	1.41	0.000244141	0.00116922
6660092	NM_001745	CAMLG	calcium modulating ligand	2762.88±242.28	3580.85±331.10	1.30	0.000244141	0.00116922
2970072	NM_012298	CAND2	cullin-associated and neddylation-dissociated 2 (putative)	62.85±22.46	256.03±104.22	4.07	0.000244141	0.00116922
5860358	NM_138793	CANT1	calcium activated nucleotidase 1	359.69±39.66	274.88±24.05	0.76	0.000244141	0.00116922
3930592	NM_006366	CAP2	CAP, adenylate cyclase-associated protein, 2 (yeast)	1840.38±400.86	3931.51±829.10	2.14	0.000244141	0.00116922
6760661	NM_004055	CAPN5	calpain 5	522.27±108.75	246.04±67.53	0.47	0.000244141	0.00116922
4070324	NM_203364	CAPRIN1	cell cycle associated protein 1	477.93±67.08	804.33±153.49	1.68	0.000244141	0.00116922
1230348	NM_001042476	CARHSP1	calcium regulated heat stable protein 1, 24kDa	3297.85±588.04	1490.00±256.42	0.45	0.000244141	0.00116922
160403	NM_024537	CARS2	cysteinyl-tRNA synthetase 2, mitochondrial (putative)	306.97±40.90	220.84±30.87	0.72	0.000244141	0.00116922
2970463	NM_007359	CASC3	cancer susceptibility candidate 3	367.12±33.53	270.28±35.56	0.74	0.000244141	0.00116922
4260050	NM_144508	CASC5	cancer susceptibility candidate 5	59.99±10.20	21.22±6.66	0.35	0.000244141	0.00116922
3360059	NM_032982	CASP2	caspase 2, apoptosis-related cysteine peptidase	1788.13±188.81	877.27±128.48	0.49	0.000244141	0.00116922
4570026	NM_032983	CASP2	caspase 2, apoptosis-related cysteine peptidase	177.98±27.51	74.11±12.17	0.42	0.000244141	0.00116922
2260215	NM_032991	CASP3	caspase 3, apoptosis-related cysteine peptidase	897.42±100.94	1599.43±308.05	1.78	0.000244141	0.00116922
4280735	NM_032996	CASP9	caspase 9, apoptosis-related cysteine peptidase	61.97±10.88	104.82±23.40	1.69	0.000244141	0.00116922
6620035	NM_001232	CASQ2	calsequestrin 2 (cardiac muscle)	44.08±29.95	3612.19±2282.10	81.94	0.000244141	0.00116922
1580048	NM_001042443	CAST	calpastatin	547.14±142.74	789.46±192.32	1.44	0.000244141	0.00116922
1010465	NM_006077	CBARA1	mitochondrial calcium uptake 1	196.90±26.69	312.93±56.18	1.59	0.000244141	0.00116922
4120037	NM_005188	CBL	Cbl proto-oncogene, E3 ubiquitin protein ligase	96.33±16.49	54.03±11.86	0.56	0.000244141	0.00116922
6960209	NM_005188	CBL	Cbl proto-oncogene, E3 ubiquitin protein ligase	181.74±33.42	116.37±17.24	0.64	0.000244141	0.00116922
4070608	NM_024814	CBLL1	Cbl proto-oncogene-like 1, E3 ubiquitin protein ligase	422.41±46.70	300.19±23.32	0.71	0.000244141	0.00116922
6620291	NM_001039771	CBLN3	cerebellin 3 precursor	75.69±23.51	153.19±52.24	2.02	0.000244141	0.00116922
1400017	NM_016587	CBX3	chromobox homolog 3	891.25±67.15	675.66±70.47	0.76	0.000244141	0.00116922
7150685	NM_012117	CBX5	chromobox homolog 5	767.19±116.58	517.65±70.63	0.67	0.000244141	0.00116922
6560465	NM_133459	CCBE1	collagen and calcium binding EGF domains 1	376.06±128.11	66.96±36.47	0.18	0.000244141	0.00116922
3940471	NM_013301	CCDC106	coiled-coil domain containing 106	268.77±56.04	685.82±95.07	2.55	0.000244141	0.00116922
4050382	NM_138357	CCDC109A	mitochondrial calcium uniporter	209.33±34.63	383.97±100.59	1.83	0.000244141	0.00116922
520598	NM_152994	CCDC128	protein phosphatase 1, regulatory subunit 21	160.85±16.85	230.10±30.98	1.43	0.000244141	0.00116922
6960189	NM_144978	CCDC138	coiled-coil domain containing 138	57.74±12.64	32.05±5.27	0.56	0.000244141	0.00116922
6110095	NM_025004	CCDC15	coiled-coil domain containing 15	200.00±43.29	64.69±11.21	0.32	0.000244141	0.00116922
6200593	NM_025004	CCDC15	coiled-coil domain containing 15	78.80±12.88	42.23±6.68	0.54	0.000244141	0.00116922
6770541	NM_206886	CCDC18	coiled-coil domain containing 18	98.69±16.01	42.53±9.65	0.43	0.000244141	0.00116922
5310348	NM_022778	CCDC21	centrosomal protein 85kDa	154.59±35.87	75.58±13.32	0.49	0.000244141	0.00116922
2630102	NM_024296	CCDC28B	coiled-coil domain containing 28B	99.54±17.68	254.42±41.41	2.56	0.000244141	0.00116922
6200561	NM_024296	CCDC28B	coiled-coil domain containing 28B	77.06±13.92	171.45±29.63	2.22	0.000244141	0.00116922
780341	NM_031455	CCDC3	coiled-coil domain containing 3	50.25±35.70	526.43±241.12	10.48	0.000244141	0.00116922
3450408	NM_030771	CCDC34	coiled-coil domain containing 34	466.59±82.42	285.79±56.04	0.61	0.000244141	0.00116922
7040184	NM_030771	CCDC34	coiled-coil domain containing 34	1087.73±192.02	599.62±109.25	0.55	0.000244141	0.00116922
1850367	NM_020198	CCDC47	coiled-coil domain containing 47	127.11±23.82	86.83±22.42	0.68	0.000244141	0.00116922
2230681	NM_138443	CCDC5	HAUS augmin-like complex, subunit 1	357.60±53.27	186.81±23.36	0.52	0.000244141	0.00116922
3610300	NM_001017928	CCDC58	coiled-coil domain containing 58	373.59±123.87	149.20±36.96	0.40	0.000244141	0.00116922
3850291	NM_032358	CCDC77	coiled-coil domain containing 77	432.31±54.83	238.60±22.21	0.55	0.000244141	0.00116922
4830575	NM_199511	CCDC80	coiled-coil domain containing 80	201.87±62.01	552.19±191.23	2.74	0.000244141	0.00116922
6760762	NM_198489	CCDC84	coiled-coil domain containing 84	158.26±19.85	90.17±9.71	0.57	0.000244141	0.00116922
5290026	NM_001080433	CCDC85A	coiled-coil domain containing 85A	551.06±169.33	68.67±25.22	0.12	0.000244141	0.00116922
5340497	NM_001080433	CCDC85A	coiled-coil domain containing 85A	83.62±22.24	23.49±5.70	0.28	0.000244141	0.00116922
6400646	NM_006848	CCDC85B	coiled-coil domain containing 85B	146.02±24.13	90.27±19.08	0.62	0.000244141	0.00116922
2750192	NM_021825	CCDC90B	coiled-coil domain containing 90B	376.89±53.36	577.47±99.19	1.53	0.000244141	0.00116922
520528	NM_017785	CCDC99	spindle apparatus coiled-coil protein 1	683.47±186.51	275.19±122.01	0.40	0.000244141	0.00116922
1030333	NM_002982	CCL2	chemokine (C-C motif) ligand 2	383.08±468.43	3196.70±1414.33	8.34	0.000244141	0.00116922
2650608	NM_001237	CCNA2	cyclin A2	1234.32±246.54	167.44±62.63	0.14	0.000244141	0.00116922
4590040	NM_031966	CCNB1	cyclin B1	797.72±179.40	206.51±79.86	0.26	0.000244141	0.00116922
5360070	NM_004701	CCNB2	cyclin B2	1615.91±281.85	255.13±123.40	0.16	0.000244141	0.00116922
5820601	NM_053056	CCND1	cyclin D1	8057.79±2124.22	5478.77±1194.90	0.68	0.000244141	0.00116922
1570348	NM_001759	CCND2	cyclin D2	74.06±41.25	306.76±114.80	4.14	0.000244141	0.00116922
3460520	NM_001759	CCND2	cyclin D2	219.05±171.69	1276.13±562.11	5.83	0.000244141	0.00116922
4760154	NM_057735	CCNE2	cyclin E2	316.07±71.83	55.72±17.33	0.18	0.000244141	0.00116922
3130541	NM_001761	CCNF	cyclin F	530.76±98.90	133.57±31.69	0.25	0.000244141	0.00116922
2570544	NM_001239	CCNH	cyclin H	240.33±39.74	184.45±23.68	0.77	0.000244141	0.00116922
2340047	NM_030937	CCNL2	cyclin L2	78.22±10.32	111.39±20.72	1.42	0.000244141	0.00116922
1340291	NM_145012	CCNY	cyclin Y	232.10±58.58	590.93±198.06	2.55	0.000244141	0.00116922
5310605	NM_145012	CCNY	cyclin Y	1047.31±249.75	1723.91±333.69	1.65	0.000244141	0.00116922
60095	NM_020739	CCPG1	cell cycle progression 1	61.70±8.20	146.17±40.62	2.37	0.000244141	0.00116922
6220674	NM_020739	CCPG1	cell cycle progression 1	329.48±47.12	882.65±226.31	2.68	0.000244141	0.00116922
5420053	NR_003110	CCT6P1	chaperonin containing TCP1, subunit 6 (zeta) pseudogene 1	1515.09±104.34	1153.80±149.71	0.76	0.000244141	0.00116922
5090347	NM_013230	CD24	CD24 molecule	149.07±77.95	69.19±31.92	0.46	0.000244141	0.00116922
2490113	NM_020404	CD248	CD248 molecule, endosialin	1247.08±1171.70	2234.70±1178.33	1.79	0.000244141	0.00116922
2340327	NM_016579	CD320	CD320 molecule	284.33±54.82	197.12±40.81	0.69	0.000244141	0.00116922
4040706	NM_001773	CD34	CD34 molecule	53.70±14.42	400.35±227.54	7.45	0.000244141	0.00116922
4150669	NM_001773	CD34	CD34 molecule	20.55±4.31	142.65±72.82	6.94	0.000244141	0.00116922
3310538	NM_000072	CD36	CD36 molecule (thrombospondin receptor)	25.41±18.91	162.71±141.94	6.40	0.000244141	0.00116922
4560193	NM_001001392	CD44	CD44 molecule (Indian blood group)	1289.36±207.90	718.29±170.12	0.56	0.000244141	0.00116922
5860152	NM_001001391	CD44	CD44 molecule (Indian blood group)	8190.64±634.98	5932.96±991.42	0.72	0.000244141	0.00116922
6270286	NM_001777	CD47	CD47 molecule	122.79±20.03	100.25±17.55	0.82	0.000244141	0.00116922
3120370	NM_001251	CD68	CD68 molecule	1473.05±220.57	520.26±147.67	0.35	0.000244141	0.00116922
4570438	NM_001251	CD68	CD68 molecule	790.22±72.91	487.69±66.41	0.62	0.000244141	0.00116922
6220382	NM_001251	CD68	CD68 molecule	52.75±8.31	22.82±6.39	0.43	0.000244141	0.00116922
5130136	NM_002231	CD82	CD82 molecule	116.57±34.59	170.16±35.10	1.46	0.000244141	0.00116922
1050706	NM_001786	CDC2	cyclin-dependent kinase 1	1185.76±276.81	234.71±114.94	0.20	0.000244141	0.00116922
2760603	NM_001786	CDC2	cyclin-dependent kinase 1	308.02±91.03	66.21±29.75	0.21	0.000244141	0.00116922
1500010	NM_001255	CDC20	cell division cycle 20	3180.27±737.82	417.63±192.13	0.13	0.000244141	0.00116922
2480341	NM_001789	CDC25A	cell division cycle 25A	121.06±24.84	21.59±6.75	0.18	0.000244141	0.00116922
4760338	NM_004358	CDC25B	cell division cycle 25B	1109.20±159.99	822.95±313.55	0.74	0.000244141	0.00116922
3460152	NM_022809	CDC25C	cell division cycle 25C	127.54±43.83	23.45±10.78	0.18	0.000244141	0.00116922
4200451	NM_001790	CDC25C	cell division cycle 25C	83.53±28.24	20.95±10.07	0.25	0.000244141	0.00116922
6110706	NM_001790	CDC25C	cell division cycle 25C	115.09±40.19	41.86±11.91	0.36	0.000244141	0.00116922
3130064	NM_017913	CDC37L1	cell division cycle 37-like 1	25.60±5.36	50.10±15.72	1.96	0.000244141	0.00116922
2070669	NM_006449	CDC42EP3	CDC42 effector protein (Rho GTPase binding) 3	404.40±106.67	213.99±60.13	0.53	0.000244141	0.00116922
3370730	NM_145057	CDC42EP5	CDC42 effector protein (Rho GTPase binding) 5	112.57±74.29	447.51±177.55	3.98	0.000244141	0.00116922
2320170	NM_003504	CDC45L	cell division cycle 45	851.22±153.09	153.48±54.36	0.18	0.000244141	0.00116922
4900044	NM_003503	CDC7	cell division cycle 7	208.86±55.17	68.01±16.72	0.33	0.000244141	0.00116922
2940398	NM_152562	CDCA2	cell division cycle associated 2	179.89±35.65	33.14±10.36	0.18	0.000244141	0.00116922
6370474	NM_031299	CDCA3	cell division cycle associated 3	630.86±156.78	91.64±42.53	0.15	0.000244141	0.00116922
290333	NM_145701	CDCA4	cell division cycle associated 4	613.58±88.58	208.38±45.95	0.34	0.000244141	0.00116922
6520528	NM_145701	CDCA4	cell division cycle associated 4	57.22±16.34	20.31±5.50	0.35	0.000244141	0.00116922
7610494	NM_017955	CDCA4	cell division cycle associated 4	275.24±66.57	85.76±17.17	0.31	0.000244141	0.00116922
1400673	NM_080668	CDCA5	cell division cycle associated 5	964.60±196.06	202.35±70.87	0.21	0.000244141	0.00116922
2070520	NM_031942	CDCA7	cell division cycle associated 7	678.88±146.94	100.63±35.71	0.15	0.000244141	0.00116922
3800753	NM_018719	CDCA7L	cell division cycle associated 7-like	136.05±20.59	85.29±13.11	0.63	0.000244141	0.00116922
4830634	NM_018101	CDCA8	cell division cycle associated 8	430.75±93.71	72.11±23.28	0.17	0.000244141	0.00116922
2650709	NM_001797	CDH11	cadherin 11, type 2, OB-cadherin (osteoblast)	2623.59±413.41	3748.46±522.85	1.43	0.000244141	0.00116922
4590064	NM_001798	CDK2	cyclin-dependent kinase 2	687.09±145.28	224.52±66.33	0.33	0.000244141	0.00116922
1260025	NM_016408	CDK5RAP1	CDK5 regulatory subunit associated protein 1	406.69±31.57	330.12±32.95	0.81	0.000244141	0.00116922
650601	NM_025197	CDK5RAP3	CDK5 regulatory subunit associated protein 3	439.10±54.10	372.14±33.74	0.85	0.000244141	0.00116922
6660382	NM_000389	CDKN1A	cyclin-dependent kinase inhibitor 1A (p21, Cip1)	6356.83±1022.64	10513.23±2584.31	1.65	0.000244141	0.00116922
5890653	NM_000076	CDKN1C	cyclin-dependent kinase inhibitor 1C (p57, Kip2)	80.34±62.17	608.95±321.95	7.58	0.000244141	0.00116922
6620014	NM_000077	CDKN2A	cyclin-dependent kinase inhibitor 2A	56.64±19.32	112.63±35.63	1.99	0.000244141	0.00116922
5090440	NM_017632	CDKN2AIP	CDKN2A interacting protein	211.96±32.45	160.79±15.58	0.76	0.000244141	0.00116922
620487	NM_078487	CDKN2B	cyclin-dependent kinase inhibitor 2B (p15, inhibits CDK4)	145.82±66.04	1015.20±333.08	6.96	0.000244141	0.00116922
7610735	NM_004936	CDKN2B	cyclin-dependent kinase inhibitor 2B (p15, inhibits CDK4)	62.93±17.78	319.43±115.69	5.08	0.000244141	0.00116922
5260014	NM_005192	CDKN3	cyclin-dependent kinase inhibitor 3	1163.80±360.46	175.29±70.21	0.15	0.000244141	0.00116922
5050148	NM_173622	CDRT4	CMT1A duplicated region transcript 4	71.84±12.71	92.04±14.74	1.28	0.000244141	0.00116922
2630433	NM_030928	CDT1	chromatin licensing and DNA replication factor 1	339.79±101.63	38.90±14.76	0.11	0.000244141	0.00116922
3450026	NM_001039213	CEACAM16	carcinoembryonic antigen-related cell adhesion molecule 16	15.63±6.88	161.02±108.26	10.31	0.000244141	0.00116922
1780274	XM_927968	CECR7	NA	219.84±43.89	287.96±48.96	1.31	0.000244141	0.00116922
2600392	NM_001042426	CENPA	centromere protein A	505.38±108.80	81.56±30.76	0.16	0.000244141	0.00116922
4760577	NM_001042426	CENPA	centromere protein A	137.05±32.10	30.26±12.66	0.22	0.000244141	0.00116922
610056	NM_001810	CENPB	centromere protein B, 80kDa	2647.47±239.27	2187.75±124.93	0.83	0.000244141	0.00116922
2510639	NM_001813	CENPE	centromere protein E, 312kDa	293.75±97.27	51.06±24.32	0.17	0.000244141	0.00116922
6100564	NM_001813	CENPE	centromere protein E, 312kDa	447.29±146.23	97.72±37.35	0.22	0.000244141	0.00116922
4780129	NM_016343	CENPF	centromere protein F, 350/400kDa	579.88±141.35	102.55±42.76	0.18	0.000244141	0.00116922
7380711	NM_022909	CENPH	centromere protein H	184.57±51.97	56.70±10.94	0.31	0.000244141	0.00116922
6250451	NM_006733	CENPI	centromere protein I	65.12±20.08	26.05±7.87	0.40	0.000244141	0.00116922
460561	NM_018451	CENPJ	centromere protein J	245.81±50.11	117.77±24.68	0.48	0.000244141	0.00116922
5700086	NM_022145	CENPK	centromere protein K	355.61±91.17	109.83±38.36	0.31	0.000244141	0.00116922
4060468	NM_033319	CENPL	centromere protein L	301.44±67.88	129.51±23.80	0.43	0.000244141	0.00116922
1450192	NM_001002876	CENPM	centromere protein M	537.93±114.57	91.04±43.35	0.17	0.000244141	0.00116922
3930324	NM_001002876	CENPM	centromere protein M	115.07±30.21	21.96±9.73	0.19	0.000244141	0.00116922
6100079	NM_024053	CENPM	centromere protein M	187.72±48.04	38.21±13.66	0.20	0.000244141	0.00116922
6550373	NM_018455	CENPN	centromere protein N	871.10±241.24	234.56±50.14	0.27	0.000244141	0.00116922
4560682	NM_024322	CENPO	centromere protein O	104.67±20.86	37.05±9.05	0.35	0.000244141	0.00116922
7160048	NM_024322	CENPO	centromere protein O	59.43±12.83	24.25±6.96	0.41	0.000244141	0.00116922
2350630	NM_018132	CENPQ	centromere protein Q	134.84±41.33	57.29±13.87	0.42	0.000244141	0.00116922
830735	NM_006869	CENTA1	ArfGAP with dual PH domains 1	534.62±269.35	167.15±73.71	0.31	0.000244141	0.00116922
4220692	NM_014914	CENTG2	ArfGAP with GTPase domain, ankyrin repeat and PH domain 1	429.95±73.62	762.00±152.79	1.77	0.000244141	0.00116922
270022	NM_025009	CEP135	centrosomal protein 135kDa	180.23±37.91	91.45±24.49	0.51	0.000244141	0.00116922
990189	NM_014985	CEP152	centrosomal protein 152kDa	145.45±24.20	57.29±16.24	0.39	0.000244141	0.00116922
4390176	NM_014985	CEP152	centrosomal protein 152kDa	103.59±20.56	41.26±8.39	0.40	0.000244141	0.00116922
4490154	NM_032142	CEP192	centrosomal protein 192kDa	404.64±54.21	226.32±42.31	0.56	0.000244141	0.00116922
840551	NM_018097	CEP27	HAUS augmin-like complex, subunit 2	688.51±89.11	576.88±51.32	0.84	0.000244141	0.00116922
7510709	NM_018131	CEP55	centrosomal protein 55kDa	1203.92±307.93	217.43±100.26	0.18	0.000244141	0.00116922
1110039	NM_015147	CEP68	centrosomal protein 68kDa	44.50±11.28	86.54±18.21	1.94	0.000244141	0.00116922
4760091	NM_032171	CEP78	centrosomal protein 78kDa	316.98±54.83	174.65±29.71	0.55	0.000244141	0.00116922
5570142	NM_001098802	CEP78	centrosomal protein 78kDa	140.23±28.41	79.01±14.63	0.56	0.000244141	0.00116922
2230367	NM_022766	CERK	ceramide kinase	793.74±103.85	401.25±38.68	0.51	0.000244141	0.00116922
3060692	NM_182661	CERK	ceramide kinase	802.82±99.19	461.64±57.98	0.58	0.000244141	0.00116922
2120707	NM_004344	CETN2	centrin, EF-hand protein, 2	2666.50±250.89	3527.51±232.94	1.32	0.000244141	0.00116922
830136	NM_004365	CETN3	centrin, EF-hand protein, 3	549.43±76.31	339.84±40.33	0.62	0.000244141	0.00116922
1240593	NM_003879	CFLAR	CASP8 and FADD-like apoptosis regulator	382.54±51.19	487.39±55.57	1.27	0.000244141	0.00116922
6840609	NM_033377	CGB1	chorionic gonadotropin, beta polypeptide 1	770.29±619.42	29.81±9.17	0.04	0.000244141	0.00116922
4200372	NM_033043	CGB5	chorionic gonadotropin, beta polypeptide 5	161.50±136.75	18.91±8.63	0.12	0.000244141	0.00116922
5270022	NM_033043	CGB5	chorionic gonadotropin, beta polypeptide 5	446.91±396.08	11.72±7.89	0.03	0.000244141	0.00116922
5550372	NM_033183	CGB8	chorionic gonadotropin, beta polypeptide 8	162.31±161.01	24.61±11.61	0.15	0.000244141	0.00116922
1300398	NM_003663	CGGBP1	CGG triplet repeat binding protein 1	751.97±73.88	497.25±61.38	0.66	0.000244141	0.00116922
3140669	XM_001125724	CGI-96	NA	151.30±37.51	88.45±17.05	0.58	0.000244141	0.00116922
2120097	NM_005483	CHAF1A	chromatin assembly factor 1, subunit A (p150)	104.84±25.39	30.11±7.47	0.29	0.000244141	0.00116922
4610731	NM_005441	CHAF1B	chromatin assembly factor 1, subunit B (p60)	279.15±68.12	68.33±24.19	0.24	0.000244141	0.00116922
940010	NM_213720	CHCHD10	coiled-coil-helix-coiled-coil-helix domain containing 10	433.79±164.42	930.86±214.86	2.15	0.000244141	0.00116922
6620626	NM_017812	CHCHD3	coiled-coil-helix-coiled-coil-helix domain containing 3	466.63±38.93	344.04±26.40	0.74	0.000244141	0.00116922
7200270	NM_001274	CHEK1	checkpoint kinase 1	282.09±41.00	105.31±19.03	0.37	0.000244141	0.00116922
3460424	NM_212469	CHKA	choline kinase alpha	242.49±45.68	163.08±30.69	0.67	0.000244141	0.00116922
6330170	NM_212469	CHKA	choline kinase alpha	68.32±11.35	41.73±4.88	0.61	0.000244141	0.00116922
5900332	NM_002768	CHMP1A	charged multivesicular body protein 1A	469.48±60.02	379.50±55.24	0.81	0.000244141	0.00116922
4180315	NM_176812	CHMP4B	charged multivesicular body protein 4B	402.64±45.57	616.38±67.44	1.53	0.000244141	0.00116922
6760192	NM_007236	CHP	calcineurin-like EF-hand protein 1	1290.99±125.43	1593.13±165.46	1.23	0.000244141	0.00116922
1740326	NM_019015	CHPF2	chondroitin polymerizing factor 2	148.88±15.47	188.56±22.09	1.27	0.000244141	0.00116922
5570592	NM_003741	CHRD	chordin	21.19±4.61	68.45±30.07	3.23	0.000244141	0.00116922
5900452	NM_019886	CHST7	carbohydrate (N-acetylglucosamine 6-O) sulfotransferase 7	299.75±79.26	647.34±190.05	2.16	0.000244141	0.00116922
1770689	NM_022092	CHTF18	CTF18, chromosome transmission fidelity factor 18 homolog (S. cerevisiae)	58.51±9.76	27.97±6.16	0.48	0.000244141	0.00116922
5080575	NM_032630	CINP	cyclin-dependent kinase 2 interacting protein	95.15±18.72	72.33±12.89	0.76	0.000244141	0.00116922
4760523	NM_033082	CIP29	SAP domain containing ribonucleoprotein	2599.14±160.87	2272.61±122.74	0.87	0.000244141	0.00116922
4260156	NM_001008388	CISD2	CDGSH iron sulfur domain 2	238.57±29.55	178.86±26.03	0.75	0.000244141	0.00116922
7550112	NM_006079	CITED2	Cbp/p300-interacting transactivator, with Glu/Asp-rich carboxy-terminal domain, 2	2785.67±539.62	1501.44±642.28	0.54	0.000244141	0.00116922
1050672	NM_001098525	CKAP2	cytoskeleton associated protein 2	687.77±136.69	355.81±93.69	0.52	0.000244141	0.00116922
6380324	NM_152515	CKAP2L	cytoskeleton associated protein 2-like	567.19±163.72	85.48±38.37	0.15	0.000244141	0.00116922
630333	NM_001008938	CKAP5	cytoskeleton associated protein 5	1652.47±252.44	994.63±100.08	0.60	0.000244141	0.00116922
670500	NM_001008938	CKAP5	cytoskeleton associated protein 5	65.53±11.02	39.01±6.38	0.60	0.000244141	0.00116922
1580592	NM_001824	CKM	creatine kinase, muscle	44.41±27.86	2240.63±2177.52	50.45	0.000244141	0.00116922
3830315	NM_001825	CKMT2	creatine kinase, mitochondrial 2 (sarcomeric)	21.97±6.78	156.91±94.69	7.14	0.000244141	0.00116922
2450358	NM_001826	CKS1B	CDC28 protein kinase regulatory subunit 1B	1775.48±357.54	571.47±108.72	0.32	0.000244141	0.00116922
4210088	NM_001826	CKS1B	CDC28 protein kinase regulatory subunit 1B	2370.54±463.30	779.26±138.85	0.33	0.000244141	0.00116922
780528	NM_001827	CKS2	CDC28 protein kinase regulatory subunit 2	3507.34±722.77	942.42±245.41	0.27	0.000244141	0.00116922
6200468	NM_001827	CKS2	CDC28 protein kinase regulatory subunit 2	2162.99±562.19	490.11±130.31	0.23	0.000244141	0.00116922
5290215	NM_015282	CLASP1	cytoplasmic linker associated protein 1	294.31±31.16	360.55±22.38	1.23	0.000244141	0.00116922
5290397	NM_013246	CLCF1	cardiotrophin-like cytokine factor 1	210.00±53.98	125.31±32.95	0.60	0.000244141	0.00116922
2900768	NM_021737	CLCN6	chloride channel, voltage-sensitive 6	81.84±13.80	127.49±18.00	1.56	0.000244141	0.00116922
3850136	NM_001286	CLCN6	chloride channel, voltage-sensitive 6	75.12±11.03	112.19±13.81	1.49	0.000244141	0.00116922
940500	NM_012130	CLDN14	claudin 14	202.77±20.60	240.76±32.77	1.19	0.000244141	0.00116922
1850156	NM_194284	CLDN23	claudin 23	92.55±44.96	26.39±18.50	0.29	0.000244141	0.00116922
5130382	NM_003277	CLDN5	claudin 5	35.81±25.25	172.57±114.06	4.82	0.000244141	0.00116922
1940048	NM_002975	CLEC11A	C-type lectin domain family 11, member A	431.60±117.02	203.75±39.20	0.47	0.000244141	0.00116922
3450072	NM_001288	CLIC1	chloride intracellular channel 1	5616.70±520.80	3721.62±291.28	0.66	0.000244141	0.00116922
7040280	NM_014666	CLINT1	clathrin interactor 1	654.12±118.95	907.34±187.64	1.39	0.000244141	0.00116922
650689	NM_015526	CLIP3	CAP-GLY domain containing linker protein 3	894.70±180.41	2015.84±276.84	2.25	0.000244141	0.00116922
1740040	NM_006493	CLN5	ceroid-lipofuscinosis, neuronal 5	243.72±33.58	375.48±74.34	1.54	0.000244141	0.00116922
2340689	NM_017882	CLN6	ceroid-lipofuscinosis, neuronal 6, late infantile, variant	47.66±8.65	34.87±7.39	0.73	0.000244141	0.00116922
5080156	NM_006831	CLP1	cleavage and polyadenylation factor I subunit 1	229.09±24.51	166.70±15.47	0.73	0.000244141	0.00116922
2510079	NM_006012	CLPP	ClpP caseinolytic peptidase, ATP-dependent, proteolytic subunit homolog (E. coli)	362.00±35.86	291.59±24.30	0.81	0.000244141	0.00116922
770168	NM_001294	CLPTM1	cleft lip and palate associated transmembrane protein 1	360.22±60.51	460.08±57.91	1.28	0.000244141	0.00116922
4050288	NM_022131	CLSTN2	calsyntenin 2	21.54±6.31	236.08±104.67	10.96	0.000244141	0.00116922
4390327	NM_001076677	CLTA	clathrin, light chain A	1751.10±157.64	1429.60±158.32	0.82	0.000244141	0.00116922
6380128	NM_007096	CLTA	clathrin, light chain A	1048.67±96.94	725.86±118.92	0.69	0.000244141	0.00116922
1110095	NM_007097	CLTB	clathrin, light chain B	1784.17±136.49	2486.94±334.00	1.39	0.000244141	0.00116922
4250634	NR_002174	CMAH	cytidine monophospho-N-acetylneuraminic acid hydroxylase, pseudogene	39.26±12.77	88.33±25.06	2.25	0.000244141	0.00116922
2900187	NM_001009551	CNIH	cornichon family AMPA receptor auxiliary protein 1	1831.27±378.67	2434.43±327.74	1.33	0.000244141	0.00116922
6400332	NM_014184	CNIH4	cornichon family AMPA receptor auxiliary protein 4	3126.76±364.82	2396.18±292.68	0.77	0.000244141	0.00116922
380309	NM_014516	CNOT3	CCR4-NOT transcription complex, subunit 3	70.26±9.03	52.84±7.49	0.75	0.000244141	0.00116922
290615	NM_001111101	CNRIP1	cannabinoid receptor interacting protein 1	193.26±36.71	87.86±15.03	0.45	0.000244141	0.00116922
3940167	NM_015463	CNRIP1	cannabinoid receptor interacting protein 1	1755.99±283.32	885.60±178.41	0.50	0.000244141	0.00116922
610189	NM_015198	COBL	cordon-bleu WH2 repeat protein	35.66±12.69	112.65±43.02	3.16	0.000244141	0.00116922
6860113	NM_015456	COBRA1	negative elongation factor complex member B	308.07±36.05	223.83±28.47	0.73	0.000244141	0.00116922
6940408	NM_015456	COBRA1	negative elongation factor complex member B	430.29±48.09	312.87±33.79	0.73	0.000244141	0.00116922
4120424	NM_004086	COCH	cochlin	60.31±20.11	29.07±13.15	0.48	0.000244141	0.00116922
6550647	NM_007357	COG2	component of oligomeric golgi complex 2	281.48±46.96	396.60±44.72	1.41	0.000244141	0.00116922
1430577	NM_006348	COG5	component of oligomeric golgi complex 5	67.70±17.99	134.82±28.82	1.99	0.000244141	0.00116922
4040630	NM_006348	COG5	component of oligomeric golgi complex 5	62.04±14.22	91.68±18.96	1.48	0.000244141	0.00116922
6580379	NM_006348	COG5	component of oligomeric golgi complex 5	203.47±28.20	275.80±40.46	1.36	0.000244141	0.00116922
4250768	NM_004645	COIL	coilin	391.94±32.42	307.28±26.55	0.78	0.000244141	0.00116922
3870228	NM_080805	COL13A1	collagen, type XIII, alpha 1	341.36±115.17	82.94±24.23	0.24	0.000244141	0.00116922
5720692	NM_080815	COL13A1	collagen, type XIII, alpha 1	298.82±93.01	90.77±26.38	0.30	0.000244141	0.00116922
5090026	NM_001855	COL15A1	collagen, type XV, alpha 1	106.17±67.88	786.88±424.21	7.41	0.000244141	0.00116922
5360743	NM_001856	COL16A1	collagen, type XVI, alpha 1	618.13±358.04	1489.48±660.87	2.41	0.000244141	0.00116922
5290132	NM_130445	COL18A1	collagen, type XVIII, alpha 1	350.69±242.16	949.11±705.18	2.71	0.000244141	0.00116922
6960142	NM_000088	COL1A1	collagen, type I, alpha 1	7514.80±2581.61	15704.17±2380.37	2.09	0.000244141	0.00116922
4040671	NM_000089	COL1A2	collagen, type I, alpha 2	8419.34±1531.04	14394.47±1671.71	1.71	0.000244141	0.00116922
2120021	NM_000090	COL3A1	collagen, type III, alpha 1	4087.40±1971.87	12557.65±3319.04	3.07	0.000244141	0.00116922
4490292	NM_000393	COL5A2	collagen, type V, alpha 2	3541.10±705.73	7440.81±1563.93	2.10	0.000244141	0.00116922
5560300	NM_015719	COL5A3	collagen, type V, alpha 3	32.51±26.12	278.61±117.38	8.57	0.000244141	0.00116922
7570598	NM_001848	COL6A1	collagen, type VI, alpha 1	1388.09±597.17	4345.11±1159.13	3.13	0.000244141	0.00116922
2750356	NM_001849	COL6A2	collagen, type VI, alpha 2	259.99±85.95	728.64±204.79	2.80	0.000244141	0.00116922
3390458	NM_001849	COL6A2	collagen, type VI, alpha 2	694.34±217.24	1804.68±459.23	2.60	0.000244141	0.00116922
2510091	NM_020351	COL8A1	collagen, type VIII, alpha 1	1448.83±643.01	4127.26±2970.10	2.85	0.000244141	0.00116922
3360452	NM_020351	COL8A1	collagen, type VIII, alpha 1	662.29±312.19	2486.95±2092.66	3.76	0.000244141	0.00116922
3360093	NM_152516	COMMD1	copper metabolism (Murr1) domain containing 1	1280.80±138.92	1775.18±155.43	1.39	0.000244141	0.00116922
2370093	NM_017828	COMMD4	COMM domain containing 4	1158.86±128.40	775.11±80.86	0.67	0.000244141	0.00116922
6350114	NM_006833	COPS6	COP9 signalosome subunit 6	425.01±43.14	331.93±38.44	0.78	0.000244141	0.00116922
4590661	NM_022730	COPS7B	COP9 signalosome subunit 7B	303.61±38.02	248.98±28.87	0.82	0.000244141	0.00116922
5820292	NM_016429	COPZ2	coatomer protein complex, subunit zeta 2	181.39±38.29	427.59±119.11	2.36	0.000244141	0.00116922
5720128	NM_015697	COQ2	coenzyme Q2 4-hydroxybenzoate polyprenyltransferase	928.97±130.51	510.92±62.32	0.55	0.000244141	0.00116922
2760181	NM_017421	COQ3	coenzyme Q3 methyltransferase	523.47±92.31	294.81±27.78	0.56	0.000244141	0.00116922
670025	NM_014325	CORO1C	coronin, actin binding protein, 1C	2490.23±261.40	1558.67±383.51	0.63	0.000244141	0.00116922
1940332	NM_032854	CORO6	coronin 6	93.82±37.08	203.93±75.85	2.17	0.000244141	0.00116922
1990437	NM_005205	COX6A2	cytochrome c oxidase subunit VIa polypeptide 2	22.57±8.74	758.93±516.59	33.63	0.000244141	0.00116922
5390138	NM_001864	COX7A1	cytochrome c oxidase subunit VIIa polypeptide 1 (muscle)	961.98±368.01	3731.08±909.09	3.88	0.000244141	0.00116922
6180246	NM_004718	COX7A2L	cytochrome c oxidase subunit VIIa polypeptide 2 like	2083.89±163.98	2458.22±237.91	1.18	0.000244141	0.00116922
4490259	NM_004074	COX8A	cytochrome c oxidase subunit VIIIA (ubiquitous)	5378.22±387.16	4119.61±491.26	0.77	0.000244141	0.00116922
5390687	NM_001873	CPE	carboxypeptidase E	49.07±25.63	426.50±414.25	8.69	0.000244141	0.00116922
4900592	NM_001079534	CPEB1	cytoplasmic polyadenylation element binding protein 1	52.25±15.53	29.49±13.00	0.56	0.000244141	0.00116922
5720564	NM_016207	CPSF3	cleavage and polyadenylation specific factor 3, 73kDa	1413.85±115.90	1100.56±70.36	0.78	0.000244141	0.00116922
2070370	NM_017871	CPSF3L	cleavage and polyadenylation specific factor 3-like	141.33±14.02	105.10±15.09	0.74	0.000244141	0.00116922
5340064	NM_001014447	CPZ	carboxypeptidase Z	28.96±11.74	45.69±9.21	1.58	0.000244141	0.00116922
3610630	NM_016302	CRBN	cereblon	251.83±39.10	337.02±26.94	1.34	0.000244141	0.00116922
7100520	NM_006368	CREB3	cAMP responsive element binding protein 3	80.26±16.20	101.58±15.09	1.27	0.000244141	0.00116922
1090497	NM_003851	CREG1	cellular repressor of E1A-stimulated genes 1	366.09±114.29	703.57±179.26	1.92	0.000244141	0.00116922
3930040	NM_016441	CRIM1	cysteine rich transmembrane BMP regulator 1 (chordin-like)	740.41±209.79	319.86±129.74	0.43	0.000244141	0.00116922
1170047	NM_001311	CRIP1	cysteine-rich protein 1 (intestinal)	648.46±413.84	3012.03±1381.23	4.64	0.000244141	0.00116922
5960767	NM_005207	CRKL	v-crk avian sarcoma virus CT10 oncogene homolog-like	1146.36±102.45	898.78±94.93	0.78	0.000244141	0.00116922
4760095	NM_004750	CRLF1	cytokine receptor-like factor 1	1334.77±447.22	366.97±156.80	0.27	0.000244141	0.00116922
360296	NM_001014809	CRMP1	collapsin response mediator protein 1	28.04±6.99	195.19±170.06	6.96	0.000244141	0.00116922
1190193	NM_021117	CRY2	cryptochrome 2 (photolyase-like)	132.54±18.87	194.12±33.63	1.46	0.000244141	0.00116922
2140408	NM_004077	CS	citrate synthase	2524.48±243.44	1968.95±180.17	0.78	0.000244141	0.00116922
2470187	NM_004077	CS	citrate synthase	224.44±22.22	160.03±24.04	0.71	0.000244141	0.00116922
2810255	NM_015989	CSAD	cysteine sulfinic acid decarboxylase	107.13±17.74	187.95±25.19	1.75	0.000244141	0.00116922
2320129	NM_003651	CSDA	Y box binding protein 3	4997.24±535.13	6464.19±317.01	1.29	0.000244141	0.00116922
3840349	NM_014460	CSDC2	cold shock domain containing C2, RNA binding	66.58±24.26	367.64±187.60	5.52	0.000244141	0.00116922
4920139	NM_177436	CSE1L	CSE1 chromosome segregation 1-like (yeast)	74.35±13.77	39.43±6.55	0.53	0.000244141	0.00116922
5130674	NM_001316	CSE1L	CSE1 chromosome segregation 1-like (yeast)	1979.75±254.92	1049.88±104.69	0.53	0.000244141	0.00116922
7000634	NM_001316	CSE1L	CSE1 chromosome segregation 1-like (yeast)	2104.12±271.44	1095.54±91.68	0.52	0.000244141	0.00116922
7200376	NM_001025105	CSNK1A1	casein kinase 1, alpha 1	192.89±18.13	246.84±30.97	1.28	0.000244141	0.00116922
1110736	NM_139062	CSNK1D	casein kinase 1, delta	328.78±31.68	238.44±66.49	0.73	0.000244141	0.00116922
1240192	NM_001319	CSNK1G2	casein kinase 1, gamma 2	2231.37±144.23	2509.69±141.41	1.12	0.000244141	0.00116922
430025	NM_001895	CSNK2A1	casein kinase 2, alpha 1 polypeptide	248.05±27.57	309.77±40.08	1.25	0.000244141	0.00116922
6280079	NM_001325	CSTF2	cleavage stimulation factor, 3' pre-RNA, subunit 2, 64kDa	482.18±66.52	287.06±22.70	0.60	0.000244141	0.00116922
650598	NM_001033505	CSTF3	cleavage stimulation factor, 3' pre-RNA, subunit 3, 77kDa	558.70±73.05	372.10±65.44	0.67	0.000244141	0.00116922
1010367	NM_001033506	CSTF3	cleavage stimulation factor, 3' pre-RNA, subunit 3, 77kDa	102.96±13.55	73.54±9.17	0.71	0.000244141	0.00116922
60504	NM_004388	CTBS	chitobiase, di-N-acetyl-	109.47±25.14	179.37±39.33	1.64	0.000244141	0.00116922
5220196	NM_006565	CTCF	CCCTC-binding factor (zinc finger protein)	158.98±22.68	108.57±13.02	0.68	0.000244141	0.00116922
4860546	NM_138455	CTHRC1	collagen triple helix repeat containing 1	1536.28±552.81	3678.08±1296.79	2.39	0.000244141	0.00116922
4890689	NM_138455	CTHRC1	collagen triple helix repeat containing 1	590.23±275.89	1478.01±647.36	2.50	0.000244141	0.00116922
3890017	NM_001903	CTNNA1	catenin (cadherin-associated protein), alpha 1, 102kDa	4319.73±477.35	5339.22±547.03	1.24	0.000244141	0.00116922
5890451	NM_001903	CTNNA1	catenin (cadherin-associated protein), alpha 1, 102kDa	2584.95±223.66	3866.04±463.83	1.50	0.000244141	0.00116922
5910541	NM_004937	CTNS	cystinosin, lysosomal cystine transporter	305.31±40.80	407.94±42.08	1.34	0.000244141	0.00116922
6840246	NM_000308	CTSA	cathepsin A	286.16±56.95	353.60±52.04	1.24	0.000244141	0.00116922
1510433	NM_148170	CTSC	cathepsin C	70.87±41.42	40.91±18.82	0.58	0.000244141	0.00116922
5270367	NM_001814	CTSC	cathepsin C	779.11±522.99	281.69±145.89	0.36	0.000244141	0.00116922
3930020	NM_003793	CTSF	cathepsin F	145.18±45.63	226.67±64.55	1.56	0.000244141	0.00116922
1980288	NM_004390	CTSH	cathepsin H	59.41±16.62	464.25±446.31	7.81	0.000244141	0.00116922
1430477	NM_001333	CTSL2	cathepsin V	66.86±15.87	28.66±5.78	0.43	0.000244141	0.00116922
1820300	NM_001334	CTSO	cathepsin O	180.02±47.12	308.05±62.77	1.71	0.000244141	0.00116922
360114	NM_206833	CTXN1	cortexin 1	264.88±64.35	1329.55±208.25	5.02	0.000244141	0.00116922
7400133	NM_001025077	CUGBP2	CUGBP, Elav-like family member 2	40.54±13.96	108.83±48.22	2.68	0.000244141	0.00116922
7200021	NM_003589	CUL4A	cullin 4A	983.98±108.14	803.76±84.61	0.82	0.000244141	0.00116922
240097	NM_018294	CWF19L1	CWF19-like 1, cell cycle control (S. pombe)	878.02±57.26	743.59±115.11	0.85	0.000244141	0.00116922
1990092	NM_182580	CYB561D1	cytochrome b561 family, member D1	343.91±38.63	486.57±59.20	1.41	0.000244141	0.00116922
2630333	NM_144611	CYB5D2	cytochrome b5 domain containing 2	254.44±46.65	364.03±72.58	1.43	0.000244141	0.00116922
4070392	NM_000101	CYBA	cytochrome b-245, alpha polypeptide	732.48±131.68	424.30±139.99	0.58	0.000244141	0.00116922
2370300	NM_024843	CYBRD1	cytochrome b reductase 1	1483.83±370.27	2162.57±256.51	1.46	0.000244141	0.00116922
2450465	NM_024843	CYBRD1	cytochrome b reductase 1	1901.87±438.98	2940.69±435.79	1.55	0.000244141	0.00116922
1570661	NM_000775	CYP2J2	cytochrome P450, family 2, subfamily J, polypeptide 2	37.53±19.16	483.59±319.63	12.89	0.000244141	0.00116922
6200068	NM_000786	CYP51A1	cytochrome P450, family 51, subfamily A, polypeptide 1	337.67±55.47	606.04±90.42	1.79	0.000244141	0.00116922
1710735	NM_014992	DAAM1	dishevelled associated activator of morphogenesis 1	161.83±37.69	396.94±133.67	2.45	0.000244141	0.00116922
4490010	NM_014992	DAAM1	dishevelled associated activator of morphogenesis 1	183.45±43.95	456.83±131.95	2.49	0.000244141	0.00116922
1990196	NM_145056	DACT3	dishevelled-binding antagonist of beta-catenin 3	57.97±22.30	281.71±117.50	4.86	0.000244141	0.00116922
2060091	NM_004393	DAG1	dystroglycan 1 (dystrophin-associated glycoprotein 1)	652.68±141.03	1214.64±316.20	1.86	0.000244141	0.00116922
5090736	NM_006133	DAGLA	diacylglycerol lipase, alpha	59.57±8.60	81.86±8.32	1.37	0.000244141	0.00116922
2680020	NM_139179	DAGLB	diacylglycerol lipase, beta	698.09±128.07	445.92±110.48	0.64	0.000244141	0.00116922
6840711	NM_001349	DARS	aspartyl-tRNA synthetase	4701.24±501.29	3851.74±346.49	0.82	0.000244141	0.00116922
5910097	NM_018122	DARS2	aspartyl-tRNA synthetase 2, mitochondrial	221.44±37.54	127.89±15.05	0.58	0.000244141	0.00116922
3180564	NM_016216	DBR1	debranching RNA lariats 1	123.03±17.27	79.90±8.66	0.65	0.000244141	0.00116922
5960561	NM_016216	DBR1	debranching RNA lariats 1	145.80±18.98	103.87±16.13	0.71	0.000244141	0.00116922
1660307	NM_001017977	DCAF6	DDB1 and CUL4 associated factor 6	1411.15±111.10	2265.99±420.15	1.61	0.000244141	0.00116922
5080594	NM_001017977	DCAF6	DDB1 and CUL4 associated factor 6	234.84±29.71	409.43±112.06	1.74	0.000244141	0.00116922
7330246	NM_018442	DCAF6	DDB1 and CUL4 associated factor 6	88.68±9.70	143.50±30.65	1.62	0.000244141	0.00116922
5290703	NM_000788	DCK	deoxycytidine kinase	398.13±80.51	207.01±32.45	0.52	0.000244141	0.00116922
2760433	NM_004734	DCLK1	doublecortin-like kinase 1	30.60±7.82	74.42±26.75	2.43	0.000244141	0.00116922
5050431	NM_004734	DCLK1	doublecortin-like kinase 1	63.99±27.29	337.65±154.52	5.28	0.000244141	0.00116922
5900605	NM_014881	DCLRE1A	DNA cross-link repair 1A	108.69±9.23	66.23±12.93	0.61	0.000244141	0.00116922
430044	NM_001033858	DCLRE1C	DNA cross-link repair 1C	70.18±12.61	50.18±7.93	0.72	0.000244141	0.00116922
7650296	NM_133505	DCN	decorin	2145.28±651.42	6405.52±2487.15	2.99	0.000244141	0.00116922
1450370	NM_018403	DCP1A	decapping mRNA 1A	97.31±12.26	69.60±12.98	0.72	0.000244141	0.00116922
6960349	NM_152624	DCP2	decapping mRNA 2	239.53±48.15	474.45±119.56	1.98	0.000244141	0.00116922
2350315	NM_023019	DCTN1	dynactin 1	1519.61±167.51	1883.95±195.02	1.24	0.000244141	0.00116922
5820050	NM_006400	DCTN2	dynactin 2 (p50)	2646.97±157.68	2944.38±157.28	1.11	0.000244141	0.00116922
4210192	NM_024096	DCTPP1	dCTP pyrophosphatase 1	1913.11±259.76	1251.51±168.05	0.65	0.000244141	0.00116922
7650435	NM_024096	DCTPP1	dCTP pyrophosphatase 1	862.16±130.18	522.52±63.17	0.61	0.000244141	0.00116922
7050349	NM_024050	DDA1	DET1 and DDB1 associated 1	2043.82±177.66	2563.13±210.20	1.25	0.000244141	0.00116922
2030041	NM_003887	DDEF2	ArfGAP with SH3 domain, ankyrin repeat and PH domain 2	1506.58±215.16	1018.68±222.54	0.68	0.000244141	0.00116922
380019	NM_145244	DDIT4L	DNA-damage-inducible transcript 4-like	187.77±83.92	74.75±27.76	0.40	0.000244141	0.00116922
1820133	NM_022779	DDX31	DEAD (Asp-Glu-Ala-Asp) box polypeptide 31	108.38±10.59	80.45±13.35	0.74	0.000244141	0.00116922
4860673	NM_005804	DDX39	DEAD (Asp-Glu-Ala-Asp) box polypeptide 39A	2231.19±372.55	881.56±121.97	0.40	0.000244141	0.00116922
3940379	NM_016355	DDX47	DEAD (Asp-Glu-Ala-Asp) box polypeptide 47	511.30±55.10	409.53±49.01	0.80	0.000244141	0.00116922
5960672	NM_020936	DDX55	DEAD (Asp-Glu-Ala-Asp) box polypeptide 55	513.77±71.32	397.89±40.08	0.77	0.000244141	0.00116922
7380653	NM_019082	DDX56	DEAD (Asp-Glu-Ala-Asp) box helicase 56	557.74±54.04	413.17±42.63	0.74	0.000244141	0.00116922
7610053	NM_017631	DDX60	DEAD (Asp-Glu-Ala-Asp) box polypeptide 60	44.71±9.41	65.29±12.07	1.46	0.000244141	0.00116922
6510735	NM_001012967	DDX60L	DEAD (Asp-Glu-Ala-Asp) box polypeptide 60-like	120.63±37.86	75.34±19.69	0.62	0.000244141	0.00116922
4480180	NM_003472	DEK	DEK oncogene	2479.02±239.09	1768.85±301.61	0.71	0.000244141	0.00116922
4220097	NM_022774	DEM1	exonuclease 5	160.35±25.94	117.67±13.63	0.73	0.000244141	0.00116922
6200201	NM_017779	DEPDC1	DEP domain containing 1	367.99±103.51	65.78±27.44	0.18	0.000244141	0.00116922
2370441	NM_018369	DEPDC1B	DEP domain containing 1B	166.76±37.74	37.46±14.83	0.22	0.000244141	0.00116922
7330338	NM_018369	DEPDC1B	DEP domain containing 1B	77.66±21.31	28.73±6.71	0.37	0.000244141	0.00116922
870390	NM_022783	DEPDC6	DEP domain containing MTOR-interacting protein	46.67±48.50	216.57±181.34	4.64	0.000244141	0.00116922
3800095	NM_022783	DEPDC6	DEP domain containing MTOR-interacting protein	67.68±75.27	322.36±312.21	4.76	0.000244141	0.00116922
2630669	NM_001077242	DEPDC7	DEP domain containing 7	195.63±84.67	99.89±52.74	0.51	0.000244141	0.00116922
6220113	NM_139160	DEPDC7	DEP domain containing 7	195.79±88.07	93.12±49.66	0.48	0.000244141	0.00116922
10296	NM_001927	DES	desmin	444.04±238.55	1397.27±922.27	3.15	0.000244141	0.00116922
3830095	NM_004402	DFFB	DNA fragmentation factor, 40kDa, beta polypeptide (caspase-activated DNase)	67.83±10.68	51.66±7.82	0.76	0.000244141	0.00116922
1010364	NM_005675	DGCR6	DiGeorge syndrome critical region gene 6	1169.33±194.11	1556.53±325.51	1.33	0.000244141	0.00116922
4480341	NM_014762	DHCR24	24-dehydrocholesterol reductase	354.89±129.05	740.68±171.70	2.09	0.000244141	0.00116922
5360678	NM_001360	DHCR7	7-dehydrocholesterol reductase	192.45±38.56	633.50±102.63	3.29	0.000244141	0.00116922
6550048	NM_001360	DHCR7	7-dehydrocholesterol reductase	174.57±30.86	491.66±67.98	2.82	0.000244141	0.00116922
6860440	NM_000791	DHFR	dihydrofolate reductase	131.82±24.85	58.57±17.96	0.44	0.000244141	0.00116922
670561	NM_015510	DHRS7B	dehydrogenase/reductase (SDR family) member 7B	187.34±22.81	234.48±41.70	1.25	0.000244141	0.00116922
2900735	NM_001358	DHX15	DEAH (Asp-Glu-Ala-His) box helicase 15	3695.06±389.18	2789.88±206.75	0.76	0.000244141	0.00116922
4590333	NM_001358	DHX15	DEAH (Asp-Glu-Ala-His) box helicase 15	1734.88±129.48	1237.95±126.07	0.71	0.000244141	0.00116922
1570520	NM_003587	DHX16	DEAH (Asp-Glu-Ala-His) box polypeptide 16	572.37±48.03	405.05±21.22	0.71	0.000244141	0.00116922
2450286	NM_020162	DHX33	DEAH (Asp-Glu-Ala-His) box polypeptide 33	265.05±25.80	203.28±21.51	0.77	0.000244141	0.00116922
4890717	NM_138930	DIABLO	diablo, IAP-binding mitochondrial protein	1566.28±104.63	1786.40±99.98	1.14	0.000244141	0.00116922
2600131	NM_005219	DIAPH1	diaphanous-related formin 1	127.07±21.94	71.62±15.39	0.56	0.000244141	0.00116922
3940670	NM_005219	DIAPH1	diaphanous-related formin 1	492.63±84.22	273.77±53.03	0.56	0.000244141	0.00116922
5270181	NM_006729	DIAPH2	diaphanous-related formin 2	227.54±40.84	135.71±31.61	0.60	0.000244141	0.00116922
5390672	NM_001042517	DIAPH3	diaphanous-related formin 3	177.70±58.03	74.69±28.81	0.42	0.000244141	0.00116922
5900017	NM_030932	DIAPH3	diaphanous-related formin 3	160.02±52.32	59.30±25.94	0.37	0.000244141	0.00116922
6560167	NM_001042517	DIAPH3	diaphanous-related formin 3	312.99±94.90	101.99±48.54	0.33	0.000244141	0.00116922
6660739	NM_001042517	DIAPH3	diaphanous-related formin 3	722.99±186.40	283.96±116.60	0.39	0.000244141	0.00116922
6520577	NM_015151	DIP2A	DIP2 disco-interacting protein 2 homolog A (Drosophila)	50.19±7.56	31.02±6.85	0.62	0.000244141	0.00116922
6620703	NM_014974	DIP2C	DIP2 disco-interacting protein 2 homolog C (Drosophila)	87.68±13.34	152.57±41.05	1.74	0.000244141	0.00116922
3370242	XM_291277	DKFZp761P0423	NA	116.82±40.22	192.19±36.70	1.65	0.000244141	0.00116922
4880609	NM_012242	DKK1	dickkopf WNT signaling pathway inhibitor 1	567.65±304.68	44.15±17.35	0.08	0.000244141	0.00116922
5570102	NM_012242	DKK1	dickkopf WNT signaling pathway inhibitor 1	5205.53±2069.46	427.98±159.94	0.08	0.000244141	0.00116922
1500661	XR_001514	DLEU2	NA	111.56±28.54	50.58±14.51	0.45	0.000244141	0.00116922
240221	NM_014750	DLGAP5	discs, large (Drosophila) homolog-associated protein 5	854.30±193.30	138.94±71.15	0.16	0.000244141	0.00116922
5220095	NM_014750	DLGAP5	discs, large (Drosophila) homolog-associated protein 5	742.79±143.03	122.97±62.68	0.17	0.000244141	0.00116922
3420672	NM_178120	DLX1	distal-less homeobox 1	172.43±67.54	117.30±50.62	0.68	0.000244141	0.00116922
6380193	NM_005220	DLX3	distal-less homeobox 3	245.17±104.27	56.12±31.52	0.23	0.000244141	0.00116922
270520	NM_004006	DMD	dystrophin	21.74±8.85	105.90±39.04	4.87	0.000244141	0.00116922
3930164	NM_001081562	DMPK	dystrophia myotonica-protein kinase	100.88±50.95	267.71±130.10	2.65	0.000244141	0.00116922
1340619	NM_001080449	DNA2	DNA replication helicase/nuclease 2	59.05±11.95	34.55±6.27	0.59	0.000244141	0.00116922
2470196	NM_012266	DNAJB5	DnaJ (Hsp40) homolog, subfamily B, member 5	127.16±22.98	241.44±54.69	1.90	0.000244141	0.00116922
5820209	NM_012266	DNAJB5	DnaJ (Hsp40) homolog, subfamily B, member 5	58.84±13.62	107.97±19.03	1.84	0.000244141	0.00116922
2760164	NM_012328	DNAJB9	DnaJ (Hsp40) homolog, subfamily B, member 9	243.54±47.35	459.49±106.64	1.89	0.000244141	0.00116922
2450411	NM_021800	DNAJC12	DnaJ (Hsp40) homolog, subfamily C, member 12	20.58±9.56	121.78±65.78	5.92	0.000244141	0.00116922
5720465	NM_021800	DNAJC12	DnaJ (Hsp40) homolog, subfamily C, member 12	35.92±13.51	116.74±51.28	3.25	0.000244141	0.00116922
6420736	NM_201262	DNAJC12	DnaJ (Hsp40) homolog, subfamily C, member 12	26.86±9.46	106.84±43.38	3.98	0.000244141	0.00116922
2190400	NM_152686	DNAJC18	DnaJ (Hsp40) homolog, subfamily C, member 18	90.97±14.42	125.88±18.01	1.38	0.000244141	0.00116922
4150070	NM_145261	DNAJC19	DnaJ (Hsp40) homolog, subfamily C, member 19	103.43±18.30	140.94±14.45	1.36	0.000244141	0.00116922
650367	NM_194283	DNAJC21	DnaJ (Hsp40) homolog, subfamily C, member 21	75.17±5.53	91.22±12.29	1.21	0.000244141	0.00116922
50114	NM_015190	DNAJC9	DnaJ (Hsp40) homolog, subfamily C, member 9	1989.83±278.18	679.90±81.00	0.34	0.000244141	0.00116922
6200309	NM_003462	DNALI1	dynein, axonemal, light intermediate chain 1	118.72±30.56	221.99±50.64	1.87	0.000244141	0.00116922
1260162	NM_001379	DNMT1	DNA (cytosine-5-)-methyltransferase 1	3456.48±459.13	1596.41±234.97	0.46	0.000244141	0.00116922
7610730	NM_144658	DOCK11	dedicator of cytokinesis 11	262.52±94.95	1060.30±289.69	4.04	0.000244141	0.00116922
10747	NM_004946	DOCK2	dedicator of cytokinesis 2	220.05±84.12	68.58±21.23	0.31	0.000244141	0.00116922
3310682	NM_024940	DOCK5	dedicator of cytokinesis 5	142.70±46.98	79.60±28.70	0.56	0.000244141	0.00116922
6660279	NM_031304	DOHH	deoxyhypusine hydroxylase/monooxygenase	81.22±12.89	48.31±8.15	0.59	0.000244141	0.00116922
1260154	NM_020438	DOLPP1	dolichyldiphosphatase 1	190.74±21.66	133.21±15.88	0.70	0.000244141	0.00116922
990725	NM_017613	DONSON	downstream neighbor of SON	347.26±78.37	186.21±21.29	0.54	0.000244141	0.00116922
6480669	NM_017613	DONSON	downstream neighbor of SON	80.21±24.69	40.81±11.04	0.51	0.000244141	0.00116922
770441	NM_015018	DOPEY1	dopey family member 1	41.31±7.37	62.56±11.14	1.51	0.000244141	0.00116922
3120379	NM_015283	DPY19L1	dpy-19-like 1 (C. elegans)	840.35±128.40	641.15±61.25	0.76	0.000244141	0.00116922
2190544	NM_181787	DPY19L4	dpy-19-like 4 (C. elegans)	116.74±31.07	207.14±60.66	1.77	0.000244141	0.00116922
4290431	NM_001387	DPYSL3	dihydropyrimidinase-like 3	1007.97±341.06	2277.93±688.51	2.26	0.000244141	0.00116922
3990598	NM_006442	DRAP1	DR1-associated protein 1 (negative cofactor 2 alpha)	3166.89±591.47	1895.73±192.46	0.60	0.000244141	0.00116922
7320437	NM_006052	DSCR3	Down syndrome critical region gene 3	468.40±41.86	575.05±45.65	1.23	0.000244141	0.00116922
3190102	NM_024918	DSN1	DSN1, MIS12 kinetochore complex component	214.25±49.85	91.55±18.62	0.43	0.000244141	0.00116922
3190634	NM_006870	DSTN	destrin (actin depolymerizing factor)	4085.15±536.81	6836.99±1959.92	1.67	0.000244141	0.00116922
4590470	NM_001011546	DSTN	destrin (actin depolymerizing factor)	135.77±45.33	257.90±54.19	1.90	0.000244141	0.00116922
6900612	NM_001011546	DSTN	destrin (actin depolymerizing factor)	4278.46±814.75	7484.86±2082.77	1.75	0.000244141	0.00116922
2640500	NM_080820	DTD1	D-tyrosyl-tRNA deacylase 1	403.62±43.37	252.38±61.02	0.63	0.000244141	0.00116922
5570296	NM_016448	DTL	denticleless E3 ubiquitin protein ligase homolog (Drosophila)	317.94±57.07	62.93±23.75	0.20	0.000244141	0.00116922
4570253	NM_032980	DTNA	dystrobrevin, alpha	30.54±10.07	98.77±31.28	3.23	0.000244141	0.00116922
6350164	NM_001392	DTNA	dystrobrevin, alpha	144.09±80.96	915.03±444.03	6.35	0.000244141	0.00116922
7320072	NM_032981	DTNA	dystrobrevin, alpha	27.08±7.98	88.41±34.35	3.26	0.000244141	0.00116922
6270475	NM_020175	DUS3L	dihydrouridine synthase 3-like (S. cerevisiae)	162.75±24.32	107.63±18.22	0.66	0.000244141	0.00116922
3780707	NM_144729	DUSP10	dual specificity phosphatase 10	365.28±104.86	147.65±44.11	0.40	0.000244141	0.00116922
4830315	NM_144729	DUSP10	dual specificity phosphatase 10	354.39±127.21	151.18±44.55	0.43	0.000244141	0.00116922
460280	NM_007240	DUSP12	dual specificity phosphatase 12	1255.77±105.93	931.60±68.43	0.74	0.000244141	0.00116922
6960687	NM_004418	DUSP2	dual specificity phosphatase 2	101.27±46.26	42.14±8.97	0.42	0.000244141	0.00116922
3710626	NM_020185	DUSP22	dual specificity phosphatase 22	166.94±24.18	315.07±50.59	1.89	0.000244141	0.00116922
5080709	XM_941691	DUSP22	NA	823.66±82.55	1488.39±184.95	1.81	0.000244141	0.00116922
4210347	NM_001033575	DUSP28	dual specificity phosphatase 28	154.97±23.61	309.64±92.27	2.00	0.000244141	0.00116922
6280242	NM_001025248	DUT	deoxyuridine triphosphatase	427.77±62.90	208.06±44.72	0.49	0.000244141	0.00116922
6330494	NM_001025249	DUT	deoxyuridine triphosphatase	258.06±53.85	119.16±20.68	0.46	0.000244141	0.00116922
5290131	NM_006141	DYNC1LI2	dynein, cytoplasmic 1, light intermediate chain 2	2242.77±277.94	3048.29±373.25	1.36	0.000244141	0.00116922
5720609	NM_016008	DYNC2LI1	dynein, cytoplasmic 2, light intermediate chain 1	164.47±25.92	251.72±44.05	1.53	0.000244141	0.00116922
3400551	NM_080677	DYNLL2	dynein, light chain, LC8-type 2	403.54±85.79	249.83±41.98	0.62	0.000244141	0.00116922
2100743	NM_003583	DYRK2	dual-specificity tyrosine-(Y)-phosphorylation regulated kinase 2	344.06±66.18	826.16±159.53	2.40	0.000244141	0.00116922
6330553	NM_003583	DYRK2	dual-specificity tyrosine-(Y)-phosphorylation regulated kinase 2	402.28±67.42	843.72±181.05	2.10	0.000244141	0.00116922
6560523	NM_003583	DYRK2	dual-specificity tyrosine-(Y)-phosphorylation regulated kinase 2	130.82±17.64	272.38±58.08	2.08	0.000244141	0.00116922
5340338	NM_004091	E2F2	E2F transcription factor 2	265.43±66.09	66.99±26.24	0.25	0.000244141	0.00116922
7510707	NM_198256	E2F6	E2F transcription factor 6	246.66±20.30	190.61±29.32	0.77	0.000244141	0.00116922
4560450	NM_203394	E2F7	E2F transcription factor 7	367.68±80.26	164.14±64.09	0.45	0.000244141	0.00116922
7160435	NM_001005463	EBF3	early B-cell factor 3	1130.26±317.70	468.34±169.53	0.41	0.000244141	0.00116922
5490477	NM_032565	EBPL	emopamil binding protein-like	524.47±76.96	270.77±56.91	0.52	0.000244141	0.00116922
3440386	NM_004425	ECM1	extracellular matrix protein 1	418.45±133.08	249.91±76.44	0.60	0.000244141	0.00116922
5420689	NM_001393	ECM2	extracellular matrix protein 2, female organ and adipocyte specific	24.61±6.51	92.64±53.41	3.76	0.000244141	0.00116922
6840192	NM_001393	ECM2	extracellular matrix protein 2, female organ and adipocyte specific	43.05±22.79	437.18±269.90	10.16	0.000244141	0.00116922
6840215	NM_018098	ECT2	epithelial cell transforming sequence 2 oncogene	1041.79±252.55	399.80±74.72	0.38	0.000244141	0.00116922
160754	NM_001400	EDG1	sphingosine-1-phosphate receptor 1	264.07±99.94	56.80±18.75	0.22	0.000244141	0.00116922
7040386	NM_001955	EDN1	endothelin 1	255.51±192.12	84.85±56.33	0.33	0.000244141	0.00116922
5700743	NM_152991	EED	embryonic ectoderm development	126.90±21.88	89.52±11.40	0.71	0.000244141	0.00116922
6370356	NM_001958	EEF1A2	eukaryotic translation elongation factor 1 alpha 2	52.16±34.92	685.35±584.57	13.14	0.000244141	0.00116922
7040201	NM_022351	EFCBP1	N-terminal EF-hand calcium binding protein 1	163.59±39.09	112.16±27.51	0.69	0.000244141	0.00116922
1980484	NM_025202	EFHD1	EF-hand domain family, member D1	576.95±336.05	2286.85±1370.53	3.96	0.000244141	0.00116922
4730019	NM_004429	EFNB1	ephrin-B1	24.22±5.63	48.42±16.73	2.00	0.000244141	0.00116922
110161	NM_015137	EFR3A	EFR3 homolog A (S. cerevisiae)	861.32±126.85	1332.80±153.46	1.55	0.000244141	0.00116922
5820402	NM_182801	EGFLAM	EGF-like, fibronectin type III and laminin G domains	64.54±15.12	137.29±26.13	2.13	0.000244141	0.00116922
6270372	NM_182801	EGFLAM	EGF-like, fibronectin type III and laminin G domains	390.47±73.14	698.39±144.65	1.79	0.000244141	0.00116922
6020255	NM_000399	EGR2	early growth response 2	73.37±28.62	444.02±225.63	6.05	0.000244141	0.00116922
6400224	NM_001099409	EHBP1L1	EH domain binding protein 1-like 1	419.81±83.01	1081.91±362.25	2.58	0.000244141	0.00116922
3930296	NM_001412	EIF1AX	eukaryotic translation initiation factor 1A, X-linked	1349.51±282.79	1102.30±213.32	0.82	0.000244141	0.00116922
1070242	NM_014413	EIF2AK1	eukaryotic translation initiation factor 2-alpha kinase 1	2099.99±113.79	1740.62±137.39	0.83	0.000244141	0.00116922
6290603	NM_003751	EIF3B	eukaryotic translation initiation factor 3, subunit B	1020.27±112.16	823.93±53.44	0.81	0.000244141	0.00116922
5050669	NM_003753	EIF3D	eukaryotic translation initiation factor 3, subunit D	2104.63±137.57	1570.58±202.03	0.75	0.000244141	0.00116922
1450670	NM_001416	EIF4A1	eukaryotic translation initiation factor 4A1	10409.07±773.09	8110.01±587.49	0.78	0.000244141	0.00116922
3400403	NM_001416	EIF4A1	eukaryotic translation initiation factor 4A1	3493.61±282.59	2465.02±454.51	0.71	0.000244141	0.00116922
5270110	NM_014740	EIF4A3	eukaryotic translation initiation factor 4A3	2081.52±190.17	1604.33±133.04	0.77	0.000244141	0.00116922
3800309	NM_022170	EIF4H	eukaryotic translation initiation factor 4H	1996.84±141.31	1619.04±186.83	0.81	0.000244141	0.00116922
4540397	NM_031992	EIF4H	eukaryotic translation initiation factor 4H	1521.35±145.05	1196.90±89.02	0.79	0.000244141	0.00116922
610270	NM_012081	ELL2	elongation factor, RNA polymerase II, 2	775.18±167.52	273.35±79.79	0.35	0.000244141	0.00116922
4670603	NM_133171	ELMO2	engulfment and cell motility 2	366.92±33.97	453.30±35.73	1.24	0.000244141	0.00116922
1260398	NM_152463	EME1	essential meiotic structure-specific endonuclease 1	55.09±11.52	29.79±9.22	0.54	0.000244141	0.00116922
4850091	NM_006331	EMG1	EMG1 N1-specific pseudouridine methyltransferase	719.39±84.34	583.69±77.37	0.81	0.000244141	0.00116922
6760719	NM_007046	EMILIN1	elastin microfibril interfacer 1	96.07±21.05	180.84±78.70	1.88	0.000244141	0.00116922
1170093	NM_004434	EML1	echinoderm microtubule associated protein like 1	265.96±56.31	619.47±94.42	2.33	0.000244141	0.00116922
6250612	NM_004434	EML1	echinoderm microtubule associated protein like 1	102.92±19.54	240.13±38.76	2.33	0.000244141	0.00116922
3800452	NM_001425	EMP3	epithelial membrane protein 3	5115.52±597.38	3520.91±480.31	0.69	0.000244141	0.00116922
4610753	NM_000118	ENG	endoglin	1834.11±385.67	695.98±151.04	0.38	0.000244141	0.00116922
6380441	NM_001428	ENO1	enolase 1, (alpha)	14041.78±1300.19	9247.11±2257.55	0.66	0.000244141	0.00116922
50402	NM_001975	ENO2	enolase 2 (gamma, neuronal)	555.63±227.58	144.31±61.63	0.26	0.000244141	0.00116922
5890102	NM_021204	ENOPH1	enolase-phosphatase 1	1130.31±121.43	853.48±69.55	0.76	0.000244141	0.00116922
2710358	NM_017512	ENOSF1	enolase superfamily member 1	304.52±60.17	206.62±43.56	0.68	0.000244141	0.00116922
6510332	NM_004431	EPHA2	EPH receptor A2	119.77±42.47	51.16±16.85	0.43	0.000244141	0.00116922
5310722	NM_004441	EPHB1	EPH receptor B1	95.89±33.94	31.79±7.17	0.33	0.000244141	0.00116922
2760465	NR_002219	EPR1	NA	220.33±48.38	50.97±18.43	0.23	0.000244141	0.00116922
4050156	NM_004448	ERBB2	v-erb-b2 avian erythroblastic leukemia viral oncogene homolog 2	478.32±82.56	836.14±116.91	1.75	0.000244141	0.00116922
3120608	NM_001005915	ERBB3	v-erb-b2 avian erythroblastic leukemia viral oncogene homolog 3	33.61±5.43	98.92±38.09	2.94	0.000244141	0.00116922
4560288	NM_001982	ERBB3	v-erb-b2 avian erythroblastic leukemia viral oncogene homolog 3	40.16±12.89	220.08±113.98	5.48	0.000244141	0.00116922
4260435	NM_000400	ERCC2	excision repair cross-complementing rodent repair deficiency, complementation group 2	288.01±51.84	186.27±26.26	0.65	0.000244141	0.00116922
5820343	NM_000123	ERCC5	excision repair cross-complementing rodent repair deficiency, complementation group 5	470.31±34.22	573.21±56.66	1.22	0.000244141	0.00116922
3370424	NM_017669	ERCC6L	excision repair cross-complementing rodent repair deficiency, complementation group 6-like	132.57±31.74	35.03±14.82	0.26	0.000244141	0.00116922
5050181	NM_017669	ERCC6L	excision repair cross-complementing rodent repair deficiency, complementation group 6-like	80.11±23.21	21.77±11.65	0.27	0.000244141	0.00116922
1510131	NM_004450	ERH	enhancer of rudimentary homolog (Drosophila)	2498.30±195.44	1902.99±201.73	0.76	0.000244141	0.00116922
5360398	NM_153332	ERI1	exoribonuclease 1	310.91±65.50	172.14±25.63	0.55	0.000244141	0.00116922
6110634	NM_006459	ERLIN1	ER lipid raft associated 1	231.11±29.56	117.89±10.33	0.51	0.000244141	0.00116922
3290008	NM_152461	ERN1	endoplasmic reticulum to nucleus signaling 1	78.15±11.47	134.01±29.30	1.71	0.000244141	0.00116922
6590279	NM_001017420	ESCO2	establishment of sister chromatid cohesion N-acetyltransferase 2	63.64±16.22	14.29±5.88	0.22	0.000244141	0.00116922
7160678	NM_001984	ESD	esterase D	577.13±39.24	457.44±42.95	0.79	0.000244141	0.00116922
540224	NM_012291	ESPL1	extra spindle pole bodies homolog 1 (S. cerevisiae)	84.94±16.25	23.93±7.51	0.28	0.000244141	0.00116922
580609	NM_004453	ETFDH	electron-transferring-flavoprotein dehydrogenase	243.90±34.42	334.47±27.36	1.37	0.000244141	0.00116922
3890543	NM_018638	ETNK1	ethanolamine kinase 1	113.94±25.87	166.37±27.41	1.46	0.000244141	0.00116922
240333	NM_005238	ETS1	v-ets avian erythroblastosis virus E26 oncogene homolog 1	1624.77±304.51	973.63±226.84	0.60	0.000244141	0.00116922
6370435	NM_005238	ETS1	v-ets avian erythroblastosis virus E26 oncogene homolog 1	1519.24±312.26	769.53±171.94	0.51	0.000244141	0.00116922
4220605	NM_005239	ETS2	v-ets avian erythroblastosis virus E26 oncogene homolog 2	130.70±49.73	68.64±28.17	0.53	0.000244141	0.00116922
770746	NM_004454	ETV5	ets variant 5	592.00±64.37	950.60±138.06	1.61	0.000244141	0.00116922
3610148	NM_145245	EVI5L	ecotropic viral integration site 5-like	527.02±33.10	709.14±77.29	1.35	0.000244141	0.00116922
6550754	NM_016337	EVL	Enah/Vasp-like	1356.06±217.67	2254.14±419.92	1.66	0.000244141	0.00116922
670072	NM_005243	EWSR1	EWS RNA-binding protein 1	1718.12±153.78	1261.49±77.73	0.73	0.000244141	0.00116922
4890397	NM_013986	EWSR1	EWS RNA-binding protein 1	334.51±40.72	254.44±40.27	0.76	0.000244141	0.00116922
1770646	NM_006027	EXO1	exonuclease 1	282.03±50.55	60.22±18.24	0.21	0.000244141	0.00116922
7330196	NM_019053	EXOC6	exocyst complex component 6	94.25±22.38	226.06±44.14	2.40	0.000244141	0.00116922
840358	NM_002685	EXOSC10	exosome component 10	1109.94±131.62	799.85±74.58	0.72	0.000244141	0.00116922
4890463	NM_001001998	EXOSC10	exosome component 10	1437.13±123.23	1045.01±90.46	0.73	0.000244141	0.00116922
1440451	NM_014285	EXOSC2	exosome component 2	266.33±41.71	181.99±26.01	0.68	0.000244141	0.00116922
1450131	NM_016042	EXOSC3	exosome component 3	1183.39±137.28	803.36±107.57	0.68	0.000244141	0.00116922
6130196	NM_016042	EXOSC3	exosome component 3	513.53±81.68	266.71±29.05	0.52	0.000244141	0.00116922
5550356	NM_181503	EXOSC8	exosome component 8	935.19±116.07	576.38±73.92	0.62	0.000244141	0.00116922
3520070	NM_001034194	EXOSC9	exosome component 9	1427.66±198.87	510.17±48.38	0.36	0.000244141	0.00116922
6220142	NM_001034194	EXOSC9	exosome component 9	948.90±133.73	292.60±34.04	0.31	0.000244141	0.00116922
6560682	NM_004455	EXTL1	exostosin-like glycosyltransferase 1	33.62±9.81	57.08±15.33	1.70	0.000244141	0.00116922
4290706	NM_172112	EYA2	eyes absent homolog 2 (Drosophila)	315.49±200.12	63.46±27.61	0.20	0.000244141	0.00116922
60639	NM_004456	EZH2	enhancer of zeste homolog 2 (Drosophila)	184.80±47.98	69.16±15.52	0.37	0.000244141	0.00116922
1710368	NM_152998	EZH2	enhancer of zeste homolog 2 (Drosophila)	242.67±43.10	92.74±25.37	0.38	0.000244141	0.00116922
4180524	NM_152998	EZH2	enhancer of zeste homolog 2 (Drosophila)	137.32±29.33	41.88±10.62	0.30	0.000244141	0.00116922
2100612	NM_003379	EZR	ezrin	7399.61±1513.78	3042.91±566.80	0.41	0.000244141	0.00116922
2230241	NM_000129	F13A1	coagulation factor XIII, A1 polypeptide	128.17±108.45	2579.02±1562.55	20.12	0.000244141	0.00116922
3120138	NM_001993	F3	coagulation factor III (thromboplastin, tissue factor)	299.00±210.71	102.77±49.90	0.34	0.000244141	0.00116922
2510131	NM_004102	FABP3	fatty acid binding protein 3, muscle and heart (mammary-derived growth inhibitor)	42.30±18.59	654.64±298.31	15.48	0.000244141	0.00116922
4150048	NM_001444	FABP5	fatty acid binding protein 5 (psoriasis-associated)	479.12±183.95	296.99±118.14	0.62	0.000244141	0.00116922
1300674	NM_003824	FADD	Fas (TNFRSF6)-associated via death domain	910.89±79.09	686.42±103.55	0.75	0.000244141	0.00116922
2360020	NM_013402	FADS1	fatty acid desaturase 1	497.12±127.78	852.87±172.25	1.72	0.000244141	0.00116922
380224	NM_004265	FADS2	fatty acid desaturase 2	38.23±13.01	76.92±19.23	2.01	0.000244141	0.00116922
6450703	NM_014613	FAF2	Fas associated factor family member 2	1725.24±120.83	1322.28±132.23	0.77	0.000244141	0.00116922
6110575	NM_001033030	FAIM	Fas apoptotic inhibitory molecule	268.57±35.81	180.79±41.49	0.67	0.000244141	0.00116922
580767	NM_182705	FAM101B	family with sequence similarity 101, member B	130.17±32.01	76.44±19.16	0.59	0.000244141	0.00116922
670551	NR_002198	FAM10A7	suppression of tumorigenicity 13 (colon carcinoma) (Hsp70 interacting protein) pseudogene 7	196.86±22.25	250.91±30.82	1.27	0.000244141	0.00116922
6400402	NM_001042353	FAM110A	family with sequence similarity 110, member A	129.16±30.36	41.88±8.81	0.32	0.000244141	0.00116922
2680278	NM_022074	FAM111A	family with sequence similarity 111, member A	1492.60±227.14	600.74±141.23	0.40	0.000244141	0.00116922
3060458	NM_022074	FAM111A	family with sequence similarity 111, member A	311.15±65.23	110.47±28.62	0.36	0.000244141	0.00116922
6520241	NM_001001794	FAM116B	DENN/MADD domain containing 6B	75.67±16.31	130.35±18.97	1.72	0.000244141	0.00116922
430519	NM_014612	FAM120A	family with sequence similarity 120A	3571.65±222.83	3087.84±205.37	0.86	0.000244141	0.00116922
4610577	NM_145284	FAM122B	family with sequence similarity 122B	184.44±32.94	133.71±20.88	0.72	0.000244141	0.00116922
6040376	NM_001078171	FAM127A	family with sequence similarity 127, member A	1995.96±208.83	2652.77±335.35	1.33	0.000244141	0.00116922
4070711	NM_001035534	FAM129B	family with sequence similarity 129, member B	893.54±146.07	601.15±111.70	0.67	0.000244141	0.00116922
4570014	NM_016049	FAM158A	ER membrane protein complex subunit 9	304.40±51.06	182.46±43.95	0.60	0.000244141	0.00116922
2190564	NM_022749	FAM160B2	family with sequence similarity 160, member B2	102.38±13.89	132.51±12.10	1.29	0.000244141	0.00116922
4890082	NM_015091	FAM179B	family with sequence similarity 179, member B	126.14±30.43	204.29±41.84	1.62	0.000244141	0.00116922
520274	NM_205855	FAM180A	family with sequence similarity 180, member A	296.33±144.20	28.42±12.29	0.10	0.000244141	0.00116922
3060661	NM_024948	FAM188A	family with sequence similarity 188, member A	763.81±117.89	972.61±118.35	1.27	0.000244141	0.00116922
4920327	NM_018999	FAM190B	coiled-coil serine-rich protein 2	334.53±52.26	431.73±82.32	1.29	0.000244141	0.00116922
2810373	NM_017565	FAM20A	family with sequence similarity 20, member A	22.63±9.95	63.72±41.80	2.82	0.000244141	0.00116922
5720274	NM_153711	FAM26E	family with sequence similarity 26, member E	89.67±15.71	154.78±26.95	1.73	0.000244141	0.00116922
6590646	NM_001010919	FAM26F	family with sequence similarity 26, member F	85.05±38.43	39.98±7.61	0.47	0.000244141	0.00116922
4590390	NM_014745	FAM38A	NA	1470.03±192.58	1028.54±124.89	0.70	0.000244141	0.00116922
6060577	NM_020704	FAM40B	striatin interacting protein 2	399.30±57.23	320.99±40.14	0.80	0.000244141	0.00116922
70497	NM_138419	FAM54A	mitochondrial fission regulator 2	61.26±16.67	19.41±7.87	0.32	0.000244141	0.00116922
4220544	NM_001099286	FAM54A	mitochondrial fission regulator 2	97.02±19.78	38.12±8.05	0.39	0.000244141	0.00116922
5910600	NM_024792	FAM57A	family with sequence similarity 57, member A	449.57±87.46	286.67±65.32	0.64	0.000244141	0.00116922
1940228	NM_152274	FAM58A	family with sequence similarity 58, member A	436.61±49.31	319.66±45.22	0.73	0.000244141	0.00116922
5870193	NM_019013	FAM64A	family with sequence similarity 64, member A	462.09±99.89	91.63±36.68	0.20	0.000244141	0.00116922
3450201	NM_015864	FAM65B	family with sequence similarity 65, member B	111.76±62.79	387.74±190.79	3.47	0.000244141	0.00116922
2970433	NM_001006605	FAM69A	family with sequence similarity 69, member A	440.53±76.91	749.54±177.83	1.70	0.000244141	0.00116922
1090725	NM_207418	FAM72D	family with sequence similarity 72, member D	128.90±31.26	54.47±7.54	0.42	0.000244141	0.00116922
150543	NM_030919	FAM83D	family with sequence similarity 83, member D	549.77±116.00	82.10±37.75	0.15	0.000244141	0.00116922
2350086	NM_201400	FAM86A	family with sequence similarity 86, member A	34.20±14.51	155.24±65.05	4.54	0.000244141	0.00116922
6270201	NM_201598	FAM86A	family with sequence similarity 86, member A	85.85±8.45	67.91±12.26	0.79	0.000244141	0.00116922
670446	NM_152563	FAM86C	family with sequence similarity 86, member C1	66.19±11.18	51.88±8.03	0.78	0.000244141	0.00116922
4780768	NM_016255	FAM8A1	family with sequence similarity 8, member A1	184.28±33.69	353.26±78.97	1.92	0.000244141	0.00116922
6130730	NM_032231	FAM96A	family with sequence similarity 96, member A	1574.92±128.95	1258.10±97.85	0.80	0.000244141	0.00116922
1170528	NM_001018113	FANCB	Fanconi anemia, complementation group B	98.37±32.20	33.12±6.19	0.34	0.000244141	0.00116922
6220736	NM_152633	FANCB	Fanconi anemia, complementation group B	84.21±25.07	30.23±11.39	0.36	0.000244141	0.00116922
2190047	NM_000136	FANCC	Fanconi anemia, complementation group C	53.74±10.88	29.21±4.41	0.54	0.000244141	0.00116922
2690240	NM_001018115	FANCD2	Fanconi anemia, complementation group D2	442.33±97.23	119.40±31.32	0.27	0.000244141	0.00116922
5720192	NM_021922	FANCE	Fanconi anemia, complementation group E	383.90±79.51	193.87±32.56	0.51	0.000244141	0.00116922
4220612	NM_004629	FANCG	Fanconi anemia, complementation group G	355.42±61.15	180.93±35.37	0.51	0.000244141	0.00116922
3170066	NM_018193	FANCI	Fanconi anemia, complementation group I	361.11±64.75	95.14±33.55	0.26	0.000244141	0.00116922
6760110	NM_018062	FANCL	Fanconi anemia, complementation group L	149.88±21.05	107.20±12.74	0.72	0.000244141	0.00116922
5090626	NM_004460	FAP	fibroblast activation protein, alpha	398.66±99.07	1059.92±270.31	2.66	0.000244141	0.00116922
5310634	NM_004104	FASN	fatty acid synthase	1109.00±156.48	1813.31±180.62	1.64	0.000244141	0.00116922
4880360	NM_001436	FBL	fibrillarin	1707.18±207.48	999.58±132.69	0.59	0.000244141	0.00116922
4120292	NM_001024215	FBLIM1	filamin binding LIM protein 1	43.06±7.01	87.57±21.58	2.03	0.000244141	0.00116922
7510768	NM_001024216	FBLIM1	filamin binding LIM protein 1	42.57±10.11	84.01±21.57	1.97	0.000244141	0.00116922
4670441	NM_006329	FBLN5	fibulin 5	126.55±103.23	527.59±329.13	4.17	0.000244141	0.00116922
5690639	NM_006329	FBLN5	fibulin 5	56.53±40.91	239.65±150.15	4.24	0.000244141	0.00116922
1190246	NM_032590	FBXL10	lysine (K)-specific demethylase 2B	781.00±75.20	616.65±66.44	0.79	0.000244141	0.00116922
2760048	NM_012175	FBXO3	F-box protein 3	70.25±8.74	113.40±21.20	1.61	0.000244141	0.00116922
7380327	NM_024735	FBXO31	F-box protein 31	257.64±31.03	352.92±35.49	1.37	0.000244141	0.00116922
1430598	NM_058229	FBXO32	F-box protein 32	79.24±30.84	378.27±63.54	4.77	0.000244141	0.00116922
1990079	NM_148177	FBXO32	F-box protein 32	289.17±124.18	1671.39±392.42	5.78	0.000244141	0.00116922
4010097	NM_012177	FBXO5	F-box protein 5	1034.20±277.65	226.97±48.00	0.22	0.000244141	0.00116922
5670255	NM_012177	FBXO5	F-box protein 5	147.67±36.57	45.53±10.28	0.31	0.000244141	0.00116922
3800398	NM_018438	FBXO6	F-box protein 6	42.00±5.99	74.91±17.44	1.78	0.000244141	0.00116922
3460711	NM_033645	FBXW11	F-box and WD repeat domain containing 11	997.79±121.61	1290.39±102.49	1.29	0.000244141	0.00116922
5560661	NM_033632	FBXW7	F-box and WD repeat domain containing 7, E3 ubiquitin protein ligase	210.41±22.95	391.53±81.17	1.86	0.000244141	0.00116922
1340437	NM_012174	FBXW8	F-box and WD repeat domain containing 8	28.10±7.10	237.83±158.01	8.46	0.000244141	0.00116922
2360630	NM_004462	FDFT1	farnesyl-diphosphate farnesyltransferase 1	978.77±220.00	2219.85±388.26	2.27	0.000244141	0.00116922
5700142	NM_004462	FDFT1	farnesyl-diphosphate farnesyltransferase 1	2106.71±435.74	4742.25±757.73	2.25	0.000244141	0.00116922
6900398	NM_002004	FDPS	farnesyl diphosphate synthase	518.43±68.41	1333.75±259.94	2.57	0.000244141	0.00116922
2000228	NM_020177	FEM1C	fem-1 homolog c (C. elegans)	298.90±63.65	229.05±65.85	0.77	0.000244141	0.00116922
1010719	NM_004111	FEN1	flap structure-specific endonuclease 1	271.33±48.26	96.94±21.62	0.36	0.000244141	0.00116922
3370703	NM_004111	FEN1	flap structure-specific endonuclease 1	1565.06±268.53	523.69±111.35	0.33	0.000244141	0.00116922
6060315	NM_031471	FERMT3	fermitin family member 3	323.55±154.59	221.77±127.71	0.69	0.000244141	0.00116922
4120689	NM_002005	FES	feline sarcoma oncogene	95.77±19.69	56.92±16.91	0.59	0.000244141	0.00116922
6200053	NM_005102	FEZ2	fasciculation and elongation protein zeta 2 (zygin II)	3760.83±743.80	2583.98±223.36	0.69	0.000244141	0.00116922
5050619	NM_033143	FGF5	fibroblast growth factor 5	121.46±83.78	33.88±17.25	0.28	0.000244141	0.00116922
5050653	NM_004464	FGF5	fibroblast growth factor 5	189.46±111.46	54.35±26.16	0.29	0.000244141	0.00116922
6520139	NM_022965	FGFR3	fibroblast growth factor receptor 3	56.81±15.04	16.18±6.72	0.28	0.000244141	0.00116922
4480220	NM_021923	FGFRL1	fibroblast growth factor receptor-like 1	525.58±139.91	251.28±70.49	0.48	0.000244141	0.00116922
5860112	NM_001004358	FGFRL1	fibroblast growth factor receptor-like 1	121.07±29.85	56.53±15.19	0.47	0.000244141	0.00116922
4640446	NM_001449	FHL1	four and a half LIM domains 1	1276.08±721.03	3895.54±1702.27	3.05	0.000244141	0.00116922
4210564	NM_004468	FHL3	four and a half LIM domains 3	179.14±39.57	424.09±93.03	2.37	0.000244141	0.00116922
50129	NM_013241	FHOD1	formin homology 2 domain containing 1	218.13±51.22	152.89±35.25	0.70	0.000244141	0.00116922
1300670	NM_025135	FHOD3	formin homology 2 domain containing 3	80.33±27.09	437.21±199.55	5.44	0.000244141	0.00116922
5890593	NM_001042762	FIGNL1	fidgetin-like 1	105.56±27.64	44.42±10.75	0.42	0.000244141	0.00116922
6100372	NM_001042762	FIGNL1	fidgetin-like 1	83.42±27.71	34.80±7.43	0.42	0.000244141	0.00116922
6200600	NM_015687	FILIP1	filamin A interacting protein 1	23.78±7.59	98.53±23.58	4.14	0.000244141	0.00116922
110307	NM_014890	FILIP1L	filamin A interacting protein 1-like	283.98±109.81	577.72±466.03	2.03	0.000244141	0.00116922
650458	NM_182909	FILIP1L	filamin A interacting protein 1-like	222.07±82.13	445.54±382.01	2.01	0.000244141	0.00116922
4490709	NM_001042459	FILIP1L	filamin A interacting protein 1-like	150.99±52.82	280.66±227.60	1.86	0.000244141	0.00116922
5270039	NM_030917	FIP1L1	factor interacting with PAPOLA and CPSF1	334.72±37.06	241.42±18.84	0.72	0.000244141	0.00116922
6420242	NM_016068	FIS1	fission 1 (mitochondrial outer membrane) homolog (S. cerevisiae)	725.67±99.49	1040.55±107.57	1.43	0.000244141	0.00116922
6270437	NM_014344	FJX1	four jointed box 1 (Drosophila)	731.94±136.82	607.57±122.54	0.83	0.000244141	0.00116922
6100411	NM_017946	FKBP14	FK506 binding protein 14, 22 kDa	660.68±169.59	1149.38±253.86	1.74	0.000244141	0.00116922
4880646	NM_001017421	FKSG30	POTE ankyrin domain family, member K, pseudogene	6809.66±1223.29	4335.80±1469.16	0.64	0.000244141	0.00116922
4070356	NM_002016	FLG	filaggrin	133.88±104.25	15.60±12.05	0.12	0.000244141	0.00116922
3800327	NM_017991	FLJ10081	KAT8 regulatory NSL complex subunit 3	466.75±43.16	551.90±61.70	1.18	0.000244141	0.00116922
6580400	NM_018215	FLJ10781	paraneoplastic Ma antigen family-like 1	156.62±69.65	361.32±156.87	2.31	0.000244141	0.00116922
3610167	NM_019086	FLJ20674	V-set and immunoglobulin domain containing 10	80.16±13.22	49.52±9.42	0.62	0.000244141	0.00116922
7510551	NM_024913	FLJ21986	cadherin-like and PC-esterase domain containing 1	528.68±202.55	327.50±160.44	0.62	0.000244141	0.00116922
840040	NM_182571	FLJ35258	scavenger receptor cysteine rich domain containing (5 domains)	222.35±107.98	466.55±106.63	2.10	0.000244141	0.00116922
4060026	XR_017838	FLJ35409	NA	82.01±43.98	38.89±23.80	0.47	0.000244141	0.00116922
5900367	NM_001001669	FLJ41603	Rho guanine nucleotide exchange factor (GEF) 37	27.80±7.88	97.13±48.76	3.49	0.000244141	0.00116922
5090553	XM_001127714	FLJ42986	NA	70.45±35.73	30.79±10.36	0.44	0.000244141	0.00116922
4180554	XR_040497	FLJ44342	NA	105.51±18.26	64.04±13.10	0.61	0.000244141	0.00116922
6130300	XR_017883	FLJ90757	NA	38.48±8.13	53.50±11.54	1.39	0.000244141	0.00116922
2320626	NM_198391	FLRT3	fibronectin leucine rich transmembrane protein 3	155.32±64.43	60.62±17.23	0.39	0.000244141	0.00116922
1510026	NM_017791	FLVCR2	feline leukemia virus subgroup C cellular receptor family, member 2	195.86±58.10	736.80±341.73	3.76	0.000244141	0.00116922
4210681	NM_020066	FMN2	formin 2	305.76±84.84	99.82±39.65	0.33	0.000244141	0.00116922
4040592	NM_002026	FN1	fibronectin 1	166.89±60.23	557.88±168.22	3.34	0.000244141	0.00116922
5670228	NM_054034	FN1	fibronectin 1	84.23±32.69	235.05±87.54	2.79	0.000244141	0.00116922
6180528	NM_212474	FN1	fibronectin 1	157.29±51.56	475.69±147.06	3.02	0.000244141	0.00116922
4010021	NM_024619	FN3KRP	fructosamine 3 kinase related protein	1186.69±145.77	921.69±111.63	0.78	0.000244141	0.00116922
5270435	NM_015033	FNBP1	formin binding protein 1	829.41±171.35	1317.98±159.40	1.59	0.000244141	0.00116922
7650091	NM_015308	FNBP4	formin binding protein 4	605.26±86.43	474.40±43.92	0.78	0.000244141	0.00116922
3390739	NM_153756	FNDC5	fibronectin type III domain containing 5	297.91±166.17	2234.14±1329.38	7.50	0.000244141	0.00116922
3840709	NM_016731	FOLR1	NA	106.67±77.77	979.76±730.92	9.19	0.000244141	0.00116922
6650068	NM_016724	FOLR1	folate receptor 1 (adult)	66.58±48.91	652.51±501.41	9.80	0.000244141	0.00116922
6960332	NM_005438	FOSL1	FOS-like antigen 1	169.95±56.43	58.94±16.18	0.35	0.000244141	0.00116922
3870500	NM_004472	FOXD1	forkhead box D1	1797.30±433.98	827.91±186.74	0.46	0.000244141	0.00116922
6860544	NM_001037165	FOXK1	forkhead box K1	263.94±37.31	339.20±41.37	1.29	0.000244141	0.00116922
540053	NM_021953	FOXM1	forkhead box M1	297.04±53.16	59.46±22.05	0.20	0.000244141	0.00116922
2650364	NM_202003	FOXM1	forkhead box M1	148.87±25.43	42.49±13.90	0.29	0.000244141	0.00116922
6770719	NM_002015	FOXO1	forkhead box O1	70.87±25.62	142.38±59.33	2.01	0.000244141	0.00116922
4480575	NM_005938	FOXO4	forkhead box O4	125.57±28.13	467.89±126.48	3.73	0.000244141	0.00116922
160181	NM_024955	FOXRED2	FAD-dependent oxidoreductase domain containing 2	220.42±38.85	107.44±19.06	0.49	0.000244141	0.00116922
6180487	NM_024955	FOXRED2	FAD-dependent oxidoreductase domain containing 2	51.62±8.38	30.97±8.30	0.60	0.000244141	0.00116922
3610102	NM_004118	FOXS1	forkhead box S1	33.04±29.07	380.99±455.35	11.53	0.000244141	0.00116922
270358	NM_025074	FRAS1	Fraser syndrome 1	62.11±65.06	409.00±230.72	6.59	0.000244141	0.00116922
4070553	NM_023037	FRY	furry homolog (Drosophila)	29.81±11.57	54.71±16.77	1.83	0.000244141	0.00116922
6480743	NM_015030	FRYL	FRY-like	210.52±24.35	127.84±21.05	0.61	0.000244141	0.00116922
1190041	NM_032135	FSCB	fibrous sheath CABYR binding protein	16.56±5.58	135.96±68.00	8.21	0.000244141	0.00116922
4560328	NM_003088	FSCN1	fascin homolog 1, actin-bundling protein (Strongylocentrotus purpuratus)	6888.36±1149.49	3741.86±1134.57	0.54	0.000244141	0.00116922
1980594	NR_002203	FTHL8	ferritin, heavy polypeptide 1 pseudogene 8	10315.31±1431.79	7698.35±1731.49	0.75	0.000244141	0.00116922
1110605	NM_012280	FTSJ1	FtsJ RNA methyltransferase homolog 1 (E. coli)	1276.05±229.15	892.16±148.33	0.70	0.000244141	0.00116922
6510148	NM_012280	FTSJ1	FtsJ RNA methyltransferase homolog 1 (E. coli)	140.26±10.64	100.09±20.66	0.71	0.000244141	0.00116922
2030243	NM_013393	FTSJ2	FtsJ RNA methyltransferase homolog 2 (E. coli)	211.71±22.79	132.24±26.11	0.62	0.000244141	0.00116922
20201	NM_003902	FUBP1	far upstream element (FUSE) binding protein 1	64.02±10.43	42.63±12.93	0.67	0.000244141	0.00116922
6450768	NM_032020	FUCA2	fucosidase, alpha-L- 2, plasma	581.11±56.56	399.98±69.30	0.69	0.000244141	0.00116922
1740242	NM_002035	FVT1	3-ketodihydrosphingosine reductase	418.81±69.72	312.93±32.64	0.75	0.000244141	0.00116922
3850500	NM_005031	FXYD1	FXYD domain containing ion transport regulator 1	23.93±5.44	64.54±14.31	2.70	0.000244141	0.00116922
1470332	NM_144779	FXYD5	FXYD domain containing ion transport regulator 5	1622.85±299.53	893.49±189.62	0.55	0.000244141	0.00116922
7380546	NM_014164	FXYD5	FXYD domain containing ion transport regulator 5	2844.34±532.46	1539.11±273.92	0.54	0.000244141	0.00116922
6900278	NM_024513	FYCO1	FYVE and coiled-coil domain containing 1	276.62±45.56	623.51±101.92	2.25	0.000244141	0.00116922
3180465	NM_001011537	FYTTD1	forty-two-three domain containing 1	737.97±70.60	1258.13±201.56	1.70	0.000244141	0.00116922
6200132	NM_003508	FZD9	frizzled family receptor 9	57.62±23.14	532.10±265.91	9.24	0.000244141	0.00116922
2490452	NM_000152	GAA	glucosidase, alpha; acid	34.90±9.20	52.42±15.81	1.50	0.000244141	0.00116922
540368	NM_080491	GAB2	GRB2-associated binding protein 2	182.39±44.51	437.48±176.56	2.40	0.000244141	0.00116922
6420465	NM_031412	GABARAPL1	GABA(A) receptor-associated protein like 1	322.28±87.32	532.02±89.00	1.65	0.000244141	0.00116922
20091	NM_007285	GABARAPL2	GABA(A) receptor-associated protein-like 2	267.48±44.29	492.43±107.55	1.84	0.000244141	0.00116922
3120520	NM_007285	GABARAPL2	GABA(A) receptor-associated protein-like 2	2145.58±144.93	3433.08±387.94	1.60	0.000244141	0.00116922
7200431	NM_016655	GABPB2	GA binding protein transcription factor, beta subunit 1	305.70±52.91	188.90±20.13	0.62	0.000244141	0.00116922
7210767	NM_005255	GAK	cyclin G associated kinase	1023.59±105.16	798.87±106.03	0.78	0.000244141	0.00116922
6980162	NM_000403	GALE	UDP-galactose-4-epimerase	339.17±64.97	163.79±22.57	0.48	0.000244141	0.00116922
4480669	NM_022087	GALNT11	UDP-N-acetyl-alpha-D-galactosamine:polypeptide N-acetylgalactosaminyltransferase 11 (GalNAc-T11)	374.75±37.32	483.71±51.60	1.29	0.000244141	0.00116922
7320717	NM_003774	GALNT4	UDP-N-acetyl-alpha-D-galactosamine:polypeptide N-acetylgalactosaminyltransferase 4 (GalNAc-T4)	101.27±15.06	66.07±10.95	0.65	0.000244141	0.00116922
6560458	NM_020692	GALNTL1	UDP-N-acetyl-alpha-D-galactosamine:polypeptide N-acetylgalactosaminyltransferase 16	20.78±5.24	142.81±78.57	6.87	0.000244141	0.00116922
5290593	NM_000156	GAMT	guanidinoacetate N-methyltransferase	496.09±125.15	794.79±152.62	1.60	0.000244141	0.00116922
6980593	NM_000156	GAMT	guanidinoacetate N-methyltransferase	298.05±65.89	493.06±63.90	1.65	0.000244141	0.00116922
2640048	NM_002046	GAPDH	glyceraldehyde-3-phosphate dehydrogenase	8158.87±992.77	5403.13±1062.10	0.66	0.000244141	0.00116922
2640091	NM_002046	GAPDH	glyceraldehyde-3-phosphate dehydrogenase	14738.12±1202.45	11235.87±1779.75	0.76	0.000244141	0.00116922
4490161	NM_002046	GAPDH	glyceraldehyde-3-phosphate dehydrogenase	11067.19±1308.54	7078.95±1450.67	0.64	0.000244141	0.00116922
2850291	NM_015085	GARNL4	RAP1 GTPase activating protein 2	119.12±57.50	57.10±13.98	0.48	0.000244141	0.00116922
3780435	NM_175085	GART	phosphoribosylglycinamide formyltransferase, phosphoribosylglycinamide synthetase, phosphoribosylaminoimidazole synthetase	206.01±27.19	145.51±17.22	0.71	0.000244141	0.00116922
6400356	NM_174942	GAS2L3	growth arrest-specific 2 like 3	131.11±37.34	43.27±10.64	0.33	0.000244141	0.00116922
3840750	NM_176818	GATC	glutamyl-tRNA(Gln) amidotransferase, subunit C	76.08±15.09	53.23±10.05	0.70	0.000244141	0.00116922
2190541	NM_178831	GATS	GATS, stromal antigen 3 opposite strand	64.74±18.86	179.96±59.47	2.78	0.000244141	0.00116922
6280176	NM_000158	GBE1	glucan (1,4-alpha-), branching enzyme 1	1635.01±231.73	1060.07±301.29	0.65	0.000244141	0.00116922
870600	NM_001097635	GCNT1	glucosaminyl (N-acetyl) transferase 1, core 2	421.45±121.81	147.45±46.32	0.35	0.000244141	0.00116922
3180091	NM_001490	GCNT1	glucosaminyl (N-acetyl) transferase 1, core 2	55.86±19.98	24.79±6.75	0.44	0.000244141	0.00116922
6520075	NM_016641	GDE1	glycerophosphodiester phosphodiesterase 1	138.33±21.31	195.29±18.42	1.41	0.000244141	0.00116922
4060072	NM_001001557	GDF6	growth differentiation factor 6	30.30±8.85	83.76±26.75	2.76	0.000244141	0.00116922
1010176	NM_030792	GDPD5	glycerophosphodiester phosphodiesterase domain containing 5	79.08±30.98	213.34±81.46	2.70	0.000244141	0.00116922
6450300	NM_015721	GEMIN4	gem (nuclear organelle) associated protein 4	784.02±108.01	437.47±46.67	0.56	0.000244141	0.00116922
4850682	NM_001042479	GEMIN8	gem (nuclear organelle) associated protein 8	64.87±16.11	108.33±23.89	1.67	0.000244141	0.00116922
160615	NM_003878	GGH	gamma-glutamyl hydrolase (conjugase, folylpolygammaglutamyl hydrolase)	788.60±167.67	429.18±55.99	0.54	0.000244141	0.00116922
2510338	NM_003878	GGH	gamma-glutamyl hydrolase (conjugase, folylpolygammaglutamyl hydrolase)	2002.42±279.73	1017.29±129.96	0.51	0.000244141	0.00116922
7160685	XR_042175	GGT3	NA	144.36±35.39	70.20±15.52	0.49	0.000244141	0.00116922
5050470	NM_000163	GHR	growth hormone receptor	27.68±8.21	74.09±22.48	2.68	0.000244141	0.00116922
6020735	NM_016095	GINS2	GINS complex subunit 2 (Psf2 homolog)	868.92±207.20	194.30±72.70	0.22	0.000244141	0.00116922
3060192	NM_022770	GINS3	GINS complex subunit 3 (Psf3 homolog)	313.75±55.07	115.66±19.84	0.37	0.000244141	0.00116922
3060433	NM_032336	GINS4	GINS complex subunit 4 (Sld5 homolog)	73.25±12.14	27.68±7.60	0.38	0.000244141	0.00116922
1470553	NM_001014999	GIYD1	SLX1 structure-specific endonuclease subunit homolog A (S. cerevisiae)	167.27±21.85	117.33±16.65	0.70	0.000244141	0.00116922
2140630	NM_001003722	GLE1	GLE1 RNA export mediator	1004.60±114.69	617.78±99.34	0.61	0.000244141	0.00116922
2030376	NM_012201	GLG1	golgi glycoprotein 1	2119.38±257.98	2960.80±463.09	1.40	0.000244141	0.00116922
5290427	NM_005270	GLI2	GLI family zinc finger 2	76.29±17.92	44.11±11.70	0.58	0.000244141	0.00116922
1710551	NM_018446	GLT8D1	glycosyltransferase 8 domain containing 1	260.15±39.17	357.24±51.80	1.37	0.000244141	0.00116922
10561	NM_031302	GLT8D2	glycosyltransferase 8 domain containing 2	235.70±108.64	475.79±137.15	2.02	0.000244141	0.00116922
4490017	NM_016433	GLTP	glycolipid transfer protein	4418.75±542.22	3108.53±381.50	0.70	0.000244141	0.00116922
4900279	NM_024482	GMEB1	glucocorticoid modulatory element binding protein 1	65.77±8.27	47.14±5.68	0.72	0.000244141	0.00116922
4830373	NM_015895	GMNN	geminin, DNA replication inhibitor	598.40±102.58	166.99±50.92	0.28	0.000244141	0.00116922
3840400	NM_006877	GMPR	guanosine monophosphate reductase	32.58±7.19	77.62±19.96	2.38	0.000244141	0.00116922
5090392	NM_001002000	GMPR2	guanosine monophosphate reductase 2	1184.29±132.56	1474.41±127.49	1.24	0.000244141	0.00116922
2480630	NM_003875	GMPS	guanine monphosphate synthase	702.22±102.71	408.90±65.70	0.58	0.000244141	0.00116922
4260528	NM_002069	GNAI1	guanine nucleotide binding protein (G protein), alpha inhibiting activity polypeptide 1	67.88±16.03	41.28±12.49	0.61	0.000244141	0.00116922
4230719	NM_053004	GNB1L	guanine nucleotide binding protein (G protein), beta polypeptide 1-like	130.15±22.26	63.35±13.50	0.49	0.000244141	0.00116922
2600059	NM_005471	GNPDA1	glucosamine-6-phosphate deaminase 1	708.72±66.29	528.85±78.02	0.75	0.000244141	0.00116922
3390592	NM_015530	GORASP2	golgi reassembly stacking protein 2, 55kDa	1066.66±86.11	1271.24±133.57	1.19	0.000244141	0.00116922
6980048	NM_002080	GOT2	glutamic-oxaloacetic transaminase 2, mitochondrial	1118.37±110.19	763.26±81.32	0.68	0.000244141	0.00116922
3390328	NM_152742	GPC2	glypican 2	134.16±28.84	455.24±196.04	3.39	0.000244141	0.00116922
6330270	NM_001448	GPC4	glypican 4	57.77±37.13	147.40±64.44	2.55	0.000244141	0.00116922
4390332	NM_001083112	GPD2	glycerol-3-phosphate dehydrogenase 2 (mitochondrial)	98.04±12.93	43.86±7.24	0.45	0.000244141	0.00116922
4220064	NM_000175	GPI	glucose-6-phosphate isomerase	1172.86±133.89	695.36±194.25	0.59	0.000244141	0.00116922
3870202	NM_001001995	GPM6B	glycoprotein M6B	28.82±10.11	155.65±127.13	5.40	0.000244141	0.00116922
5310088	NM_020155	GPR137	G protein-coupled receptor 137	614.42±62.44	952.61±106.07	1.55	0.000244141	0.00116922
1240392	NM_003272	GPR137B	G protein-coupled receptor 137B	98.89±18.06	202.72±43.01	2.05	0.000244141	0.00116922
2640300	NM_001099652	GPR137C	G protein-coupled receptor 137C	93.11±19.76	40.73±7.14	0.44	0.000244141	0.00116922
3520598	NM_019858	GPR162	G protein-coupled receptor 162	61.02±15.53	164.08±44.60	2.69	0.000244141	0.00116922
1570441	NM_001002292	GPR177	wntless homolog (Drosophila)	160.73±51.72	432.00±167.13	2.69	0.000244141	0.00116922
4250711	NM_024911	GPR177	wntless homolog (Drosophila)	336.62±74.72	811.28±301.72	2.41	0.000244141	0.00116922
6130136	NM_001002292	GPR177	wntless homolog (Drosophila)	95.51±29.39	248.58±104.12	2.60	0.000244141	0.00116922
6940280	NM_001002292	GPR177	wntless homolog (Drosophila)	127.25±36.88	271.36±96.07	2.13	0.000244141	0.00116922
5690270	NM_003979	GPRC5A	G protein-coupled receptor, family C, group 5, member A	87.69±37.46	27.25±13.26	0.31	0.000244141	0.00116922
7510634	NM_018653	GPRC5C	G protein-coupled receptor, family C, group 5, member C	18.41±6.12	364.10±286.16	19.78	0.000244141	0.00116922
20470	NM_181711	GRASP	GRP1 (general receptor for phosphoinositides 1)-associated scaffold protein	65.32±15.89	151.30±66.78	2.32	0.000244141	0.00116922
70504	NM_013372	GREM1	gremlin 1, DAN family BMP antagonist	2081.44±713.10	949.02±443.59	0.46	0.000244141	0.00116922
2650379	NM_013372	GREM1	gremlin 1, DAN family BMP antagonist	5485.98±1530.42	2283.05±898.31	0.42	0.000244141	0.00116922
3800392	NM_001009184	GRINA	glutamate receptor, ionotropic, N-methyl D-aspartate-associated protein 1 (glutamate binding)	542.50±99.57	720.70±134.10	1.33	0.000244141	0.00116922
2490343	NM_001004057	GRK4	G protein-coupled receptor kinase 4	32.26±8.42	79.46±28.48	2.46	0.000244141	0.00116922
2900692	NM_031965	GSG2	germ cell associated 2 (haspin)	64.00±19.07	19.87±7.72	0.31	0.000244141	0.00116922
2370482	NM_198252	GSN	gelsolin	177.36±41.29	426.42±96.60	2.40	0.000244141	0.00116922
130561	NM_001512	GSTA4	glutathione S-transferase alpha 4	333.27±54.74	522.06±83.12	1.57	0.000244141	0.00116922
6770730	NM_004832	GSTO1	glutathione S-transferase omega 1	3178.33±556.59	2103.33±328.57	0.66	0.000244141	0.00116922
3180037	NM_024659	GTDC1	glycosyltransferase-like domain containing 1	112.98±13.41	242.78±22.01	2.15	0.000244141	0.00116922
2360184	NM_004128	GTF2F2	general transcription factor IIF, polypeptide 2, 30kDa	2164.39±230.63	1328.28±138.90	0.61	0.000244141	0.00116922
3420719	NM_005316	GTF2H1	general transcription factor IIH, polypeptide 1, 62kDa	111.22±17.74	158.55±21.61	1.43	0.000244141	0.00116922
7570343	NM_005316	GTF2H1	general transcription factor IIH, polypeptide 1, 62kDa	232.28±37.70	335.74±56.40	1.45	0.000244141	0.00116922
1240736	NM_001516	GTF2H3	general transcription factor IIH, polypeptide 3, 34kDa	298.21±30.84	249.22±28.07	0.84	0.000244141	0.00116922
6900215	NM_207118	GTF2H5	general transcription factor IIH, polypeptide 5	2311.98±326.97	2824.76±286.82	1.22	0.000244141	0.00116922
6380286	NR_002206	GTF2IP1	general transcription factor IIi, pseudogene 1	174.72±21.97	234.87±36.29	1.34	0.000244141	0.00116922
5560026	NM_001003795	GTF2IRD2B	GTF2I repeat domain containing 2B	430.91±61.67	316.68±45.46	0.73	0.000244141	0.00116922
2710431	NM_032620	GTPBP3	GTP binding protein 3 (mitochondrial)	295.88±34.23	209.42±22.79	0.71	0.000244141	0.00116922
6980382	NM_016426	GTSE1	G-2 and S-phase expressed 1	158.67±24.34	45.35±12.35	0.29	0.000244141	0.00116922
6980497	NM_002105	H2AFX	H2A histone family, member X	173.55±25.96	76.72±18.81	0.44	0.000244141	0.00116922
2360471	NM_138609	H2AFY	H2A histone family, member Y	762.63±84.41	557.07±60.39	0.73	0.000244141	0.00116922
4260414	NM_004893	H2AFY	H2A histone family, member Y	5618.18±399.86	4584.65±324.01	0.82	0.000244141	0.00116922
2710292	NM_002106	H2AFZ	H2A histone family, member Z	9809.89±901.37	5526.82±460.19	0.56	0.000244141	0.00116922
5360736	NM_014282	HABP4	hyaluronan binding protein 4	148.07±28.95	107.11±18.26	0.72	0.000244141	0.00116922
5690553	NM_000182	HADHA	hydroxyacyl-CoA dehydrogenase/3-ketoacyl-CoA thiolase/enoyl-CoA hydratase (trifunctional protein), alpha subunit	214.43±30.05	294.55±26.55	1.37	0.000244141	0.00116922
4900333	NM_005326	HAGH	hydroxyacylglutathione hydrolase	959.30±147.33	1290.25±223.61	1.34	0.000244141	0.00116922
3170519	NM_012208	HARS2	histidyl-tRNA synthetase 2, mitochondrial	826.87±101.92	615.04±60.40	0.74	0.000244141	0.00116922
6270300	NM_001523	HAS1	hyaluronan synthase 1	312.96±166.78	46.97±33.75	0.15	0.000244141	0.00116922
840204	NM_005328	HAS2	hyaluronan synthase 2	1182.06±286.54	216.58±92.66	0.18	0.000244141	0.00116922
1780280	NM_005328	HAS2	hyaluronan synthase 2	494.60±139.09	80.23±32.67	0.16	0.000244141	0.00116922
3420068	NM_003642	HAT1	histone acetyltransferase 1	1226.59±167.48	953.98±96.00	0.78	0.000244141	0.00116922
4250500	NM_003642	HAT1	histone acetyltransferase 1	409.00±54.90	284.67±36.93	0.70	0.000244141	0.00116922
4760615	NM_017645	HAUS6	HAUS augmin-like complex, subunit 6	68.79±13.48	39.70±10.45	0.58	0.000244141	0.00116922
650307	NM_033417	HAUS8	HAUS augmin-like complex, subunit 8	154.71±30.08	54.68±11.20	0.35	0.000244141	0.00116922
1400358	NM_001011699	HAUS8	HAUS augmin-like complex, subunit 8	106.05±21.41	39.51±6.27	0.37	0.000244141	0.00116922
2970754	NM_033417	HAUS8	HAUS augmin-like complex, subunit 8	86.81±18.06	43.67±7.99	0.50	0.000244141	0.00116922
6280674	NM_033417	HAUS8	HAUS augmin-like complex, subunit 8	106.47±22.91	49.20±8.58	0.46	0.000244141	0.00116922
1940647	NM_012257	HBP1	HMG-box transcription factor 1	258.63±58.76	430.27±59.94	1.66	0.000244141	0.00116922
3780270	NM_012257	HBP1	HMG-box transcription factor 1	311.34±67.71	542.65±65.76	1.74	0.000244141	0.00116922
1050044	NM_013320	HCFC2	host cell factor C2	122.53±17.05	205.38±35.89	1.68	0.000244141	0.00116922
3140056	NM_004964	HDAC1	histone deacetylase 1	1682.60±153.97	1058.96±198.54	0.63	0.000244141	0.00116922
6110474	NM_004494	HDGF	hepatoma-derived growth factor	503.83±55.22	416.54±52.42	0.83	0.000244141	0.00116922
3460296	NM_016073	HDGFRP3	hepatoma-derived growth factor, related protein 3	562.27±72.41	718.11±100.88	1.28	0.000244141	0.00116922
3060136	NM_005336	HDLBP	high density lipoprotein binding protein	66.81±16.82	44.74±10.95	0.67	0.000244141	0.00116922
4540768	NM_018063	HELLS	helicase, lymphoid-specific	95.93±15.73	53.29±7.24	0.56	0.000244141	0.00116922
7040161	NM_018063	HELLS	helicase, lymphoid-specific	177.40±40.53	52.93±15.29	0.30	0.000244141	0.00116922
1850349	NM_138737	HEPH	hephaestin	61.93±27.59	144.95±60.21	2.34	0.000244141	0.00116922
1820274	NM_003922	HERC1	HECT and RLD domain containing E3 ubiquitin protein ligase family member 1	126.72±14.49	167.52±23.94	1.32	0.000244141	0.00116922
2630050	NM_015601	HERC4	HECT and RLD domain containing E3 ubiquitin protein ligase 4	270.84±72.83	150.69±36.11	0.56	0.000244141	0.00116922
5260070	NM_021170	HES4	hairy and enhancer of split 4 (Drosophila)	341.71±93.72	1005.04±420.63	2.94	0.000244141	0.00116922
2000280	NM_145277	HFE2	hemochromatosis type 2 (juvenile)	25.08±7.88	179.68±109.87	7.16	0.000244141	0.00116922
3180154	NM_213652	HFE2	hemochromatosis type 2 (juvenile)	21.15±11.20	1140.55±841.10	53.93	0.000244141	0.00116922
2360639	NM_018194	HHAT	hedgehog acyltransferase	45.39±17.89	117.69±31.71	2.59	0.000244141	0.00116922
5820039	NM_022475	HHIP	hedgehog interacting protein	322.03±241.70	75.63±75.41	0.23	0.000244141	0.00116922
270601	NM_033055	HIAT1	hippocampus abundant transcript 1	203.24±23.13	278.83±30.55	1.37	0.000244141	0.00116922
4640427	NM_032558	HIATL1	hippocampus abundant transcript-like 1	372.27±39.63	281.73±37.36	0.76	0.000244141	0.00116922
1770717	NM_003609	HIRIP3	HIRA interacting protein 3	370.75±58.04	188.52±27.64	0.51	0.000244141	0.00116922
5570279	NM_005319	HIST1H1C	histone cluster 1, H1c	432.02±125.50	827.48±160.80	1.92	0.000244141	0.00116922
6590594	NM_003512	HIST1H2AC	histone cluster 1, H2ac	53.96±11.80	240.25±54.47	4.45	0.000244141	0.00116922
290730	NM_138720	HIST1H2BD	histone cluster 1, H2bd	56.18±17.62	414.56±159.69	7.38	0.000244141	0.00116922
6200669	NM_138720	HIST1H2BD	histone cluster 1, H2bd	32.24±10.17	116.07±36.65	3.60	0.000244141	0.00116922
6110630	NM_080593	HIST1H2BK	histone cluster 1, H2bk	767.48±177.18	1888.61±531.47	2.46	0.000244141	0.00116922
3890349	NM_003542	HIST1H4C	histone cluster 1, H4c	12811.28±2086.15	5672.09±809.18	0.44	0.000244141	0.00116922
2970019	NM_003543	HIST1H4H	histone cluster 1, H4h	28.27±7.25	118.02±45.60	4.17	0.000244141	0.00116922
4230678	NM_003528	HIST2H2BE	histone cluster 2, H2be	70.57±15.88	353.00±63.15	5.00	0.000244141	0.00116922
4890279	NM_003548	HIST2H4A	histone cluster 2, H4a	38.34±7.79	63.47±14.20	1.66	0.000244141	0.00116922
3180367	NM_018410	HJURP	Holliday junction recognition protein	477.60±124.55	85.70±31.87	0.18	0.000244141	0.00116922
1660196	NM_033500	HK1	hexokinase 1	4645.52±601.36	3263.87±586.27	0.70	0.000244141	0.00116922
2350678	NM_000188	HK1	hexokinase 1	65.14±12.70	37.36±7.10	0.57	0.000244141	0.00116922
3400438	NM_002116	HLA-A	major histocompatibility complex, class I, A	5206.44±811.27	7070.00±1852.58	1.36	0.000244141	0.00116922
540563	NM_006120	HLA-DMA	major histocompatibility complex, class II, DM alpha	110.22±73.01	159.18±70.94	1.44	0.000244141	0.00116922
1770504	NM_022555	HLA-DRB3	major histocompatibility complex, class II, DR beta 3	275.60±34.88	543.65±85.30	1.97	0.000244141	0.00116922
2070088	NM_002127	HLA-G	major histocompatibility complex, class I, G	178.64±50.11	261.91±76.00	1.47	0.000244141	0.00116922
5870521	NR_001434	HLA-H	major histocompatibility complex, class I, H (pseudogene)	1209.41±404.41	1913.04±1024.11	1.58	0.000244141	0.00116922
4480520	NM_139048	HLTF	helicase-like transcription factor	691.39±110.29	445.65±72.25	0.64	0.000244141	0.00116922
160446	NM_024567	HMBOX1	homeobox containing 1	104.12±16.37	145.83±22.33	1.40	0.000244141	0.00116922
6060278	NM_000190	HMBS	hydroxymethylbilane synthase	280.36±47.81	208.18±30.59	0.74	0.000244141	0.00116922
7320021	NM_000190	HMBS	hydroxymethylbilane synthase	733.88±118.01	538.05±68.72	0.73	0.000244141	0.00116922
7400286	NM_145899	HMGA1	high mobility group AT-hook 1	1136.65±586.61	456.16±195.23	0.40	0.000244141	0.00116922
5260091	NM_003483	HMGA2	high mobility group AT-hook 2	73.81±49.15	38.13±11.21	0.52	0.000244141	0.00116922
1820600	NM_002128	HMGB1	high mobility group box 1	126.57±22.24	84.78±19.75	0.67	0.000244141	0.00116922
3990202	NM_001008735	HMGB1L1	high mobility group box 1 pseudogene 1	1923.39±320.09	960.58±163.10	0.50	0.000244141	0.00116922
6330039	NM_001008735	HMGB1L1	high mobility group box 1 pseudogene 1	2234.95±331.21	902.58±137.01	0.40	0.000244141	0.00116922
5900482	NM_002129	HMGB2	high mobility group box 2	2778.64±514.57	841.81±251.44	0.30	0.000244141	0.00116922
7610537	NM_002129	HMGB2	high mobility group box 2	1300.26±290.83	305.07±88.48	0.23	0.000244141	0.00116922
7570050	NM_005342	HMGB3	high mobility group box 3	151.21±28.22	77.04±7.48	0.51	0.000244141	0.00116922
6550603	NM_000859	HMGCR	3-hydroxy-3-methylglutaryl-CoA reductase	565.74±109.11	1041.92±132.09	1.84	0.000244141	0.00116922
5270112	NM_002130	HMGCS1	3-hydroxy-3-methylglutaryl-CoA synthase 1 (soluble)	537.10±110.13	2631.92±297.99	4.90	0.000244141	0.00116922
4390195	NM_004965	HMGN1	high mobility group nucleosome binding domain 1	3415.23±360.94	2236.99±193.94	0.66	0.000244141	0.00116922
6220300	NM_004965	HMGN1	high mobility group nucleosome binding domain 1	6735.57±906.63	4643.63±550.38	0.69	0.000244141	0.00116922
3930577	NM_005517	HMGN2	high mobility group nucleosomal binding domain 2	148.40±17.38	72.43±12.47	0.49	0.000244141	0.00116922
4050541	NM_005517	HMGN2	high mobility group nucleosomal binding domain 2	5674.94±703.75	3325.04±428.01	0.59	0.000244141	0.00116922
450243	NM_014250	HMGXB4	HMG box domain containing 4	44.34±8.35	30.98±5.23	0.70	0.000244141	0.00116922
2750100	NM_005487	HMGXB4	HMG box domain containing 4	128.52±17.56	78.54±13.06	0.61	0.000244141	0.00116922
6400722	NM_005487	HMGXB4	HMG box domain containing 4	279.68±31.51	160.56±12.28	0.57	0.000244141	0.00116922
4050400	NM_012484	HMMR	hyaluronan-mediated motility receptor (RHAMM)	496.74±140.33	93.19±48.55	0.19	0.000244141	0.00116922
4060064	NM_012485	HMMR	hyaluronan-mediated motility receptor (RHAMM)	560.08±99.80	189.66±52.02	0.34	0.000244141	0.00116922
6660601	NM_002133	HMOX1	heme oxygenase (decycling) 1	3429.59±1220.60	299.54±160.52	0.09	0.000244141	0.00116922
430437	NM_144570	HN1L	hematological and neurological expressed 1-like	119.37±9.99	68.69±10.03	0.58	0.000244141	0.00116922
3870102	NM_001024074	HNMT	histamine N-methyltransferase	258.75±101.84	548.25±70.77	2.12	0.000244141	0.00116922
6840286	NM_006895	HNMT	histamine N-methyltransferase	37.19±11.55	69.12±13.98	1.86	0.000244141	0.00116922
7100121	NM_006895	HNMT	histamine N-methyltransferase	55.31±25.37	174.50±30.05	3.16	0.000244141	0.00116922
10209	NM_031157	HNRNPA1	heterogeneous nuclear ribonucleoprotein A1	133.42±28.62	54.85±11.09	0.41	0.000244141	0.00116922
4260398	NM_031157	HNRNPA1	heterogeneous nuclear ribonucleoprotein A1	113.03±18.68	76.50±15.55	0.68	0.000244141	0.00116922
1450326	NM_001011724	HNRNPA1L2	heterogeneous nuclear ribonucleoprotein A1-like 2	98.24±11.52	68.04±13.47	0.69	0.000244141	0.00116922
5490739	NM_031243	HNRNPA2B1	heterogeneous nuclear ribonucleoprotein A2/B1	1293.98±175.20	937.21±154.29	0.72	0.000244141	0.00116922
5670487	NM_001077442	HNRNPC	heterogeneous nuclear ribonucleoprotein C (C1/C2)	495.16±32.96	290.05±49.75	0.59	0.000244141	0.00116922
4180576	NM_002138	HNRNPD	heterogeneous nuclear ribonucleoprotein D (AU-rich element RNA binding protein 1, 37kDa)	5649.97±600.01	3565.80±303.25	0.63	0.000244141	0.00116922
6580577	NM_031369	HNRNPD	heterogeneous nuclear ribonucleoprotein D (AU-rich element RNA binding protein 1, 37kDa)	6466.27±634.17	4235.55±482.40	0.66	0.000244141	0.00116922
5570639	NM_001098204	HNRNPF	heterogeneous nuclear ribonucleoprotein F	98.56±17.93	61.32±11.25	0.62	0.000244141	0.00116922
5270754	NM_005520	HNRNPH1	heterogeneous nuclear ribonucleoprotein H1 (H)	1514.90±176.88	958.28±163.40	0.63	0.000244141	0.00116922
2360608	NM_001005335	HNRNPL	heterogeneous nuclear ribonucleoprotein L	481.60±66.18	343.54±48.78	0.71	0.000244141	0.00116922
2360669	NM_031203	HNRNPM	heterogeneous nuclear ribonucleoprotein M	1187.87±127.65	735.92±106.68	0.62	0.000244141	0.00116922
6510437	NM_005968	HNRNPM	heterogeneous nuclear ribonucleoprotein M	2581.92±266.01	1539.00±187.12	0.60	0.000244141	0.00116922
4250112	NM_031844	HNRNPU	heterogeneous nuclear ribonucleoprotein U (scaffold attachment factor A)	150.50±13.76	79.70±21.88	0.53	0.000244141	0.00116922
7320424	NR_002944	HNRPA1L-2	heterogeneous nuclear ribonucleoprotein A1 pseudogene 10	1616.69±173.06	838.19±179.37	0.52	0.000244141	0.00116922
1820093	XM_939887	HNRPA1P4	NA	2736.22±323.04	1499.13±232.85	0.55	0.000244141	0.00116922
4230091	NM_031243	HNRPA2B1	heterogeneous nuclear ribonucleoprotein A2/B1	6821.29±832.72	4700.11±700.45	0.69	0.000244141	0.00116922
1500201	NM_031314	HNRPC	heterogeneous nuclear ribonucleoprotein C (C1/C2)	1120.84±104.91	843.53±77.13	0.75	0.000244141	0.00116922
540725	NM_005520	HNRPH1	heterogeneous nuclear ribonucleoprotein H1 (H)	581.30±62.57	345.75±70.26	0.59	0.000244141	0.00116922
6560451	NM_138394	HNRPLL	heterogeneous nuclear ribonucleoprotein L-like	525.80±40.17	437.88±39.24	0.83	0.000244141	0.00116922
6450646	NM_005968	HNRPM	heterogeneous nuclear ribonucleoprotein M	4153.26±342.23	2775.86±295.58	0.67	0.000244141	0.00116922
6560672	NM_005826	HNRPR	heterogeneous nuclear ribonucleoprotein R	2474.93±228.80	1851.82±190.43	0.75	0.000244141	0.00116922
1780681	NM_144732	HNRPUL1	heterogeneous nuclear ribonucleoprotein U-like 1	1137.70±107.78	930.06±59.64	0.82	0.000244141	0.00116922
5290050	NM_004272	HOMER1	homer homolog 1 (Drosophila)	57.17±9.57	98.58±26.02	1.72	0.000244141	0.00116922
2810673	NM_152739	HOXA9	homeobox A9	587.91±134.56	316.31±112.50	0.54	0.000244141	0.00116922
2710725	NM_016287	HP1BP3	heterochromatin protein 1, binding protein 3	91.68±12.56	62.73±11.17	0.68	0.000244141	0.00116922
6400270	NM_000194	HPRT1	hypoxanthine phosphoribosyltransferase 1	2013.15±237.32	1207.70±223.52	0.60	0.000244141	0.00116922
7610286	NM_000194	HPRT1	hypoxanthine phosphoribosyltransferase 1	839.64±126.91	481.56±89.09	0.57	0.000244141	0.00116922
2510593	NM_007069	HRASLS3	phospholipase A2, group XVI	370.44±118.66	1110.35±489.89	3.00	0.000244141	0.00116922
1580037	NM_002152	HRC	histidine rich calcium binding protein	30.57±17.35	762.28±555.00	24.94	0.000244141	0.00116922
270762	AK130049		NA	679.35±263.09	1233.71±311.95	1.82	0.000244141	0.00116922
670037	BX101252		NA	93.98±12.73	144.77±29.04	1.54	0.000244141	0.00116922
6130609	AK095147		SMAD family member 9	191.95±35.46	37.22±6.25	0.19	0.000244141	0.00116922
4180612	AL137257		U2AF homology motif (UHM) kinase 1	1854.53±225.82	1321.75±187.19	0.71	0.000244141	0.00116922
6520427	BG698090		NA	213.54±38.97	369.57±79.02	1.73	0.000244141	0.00116922
6560072	AW954199		NA	270.27±91.76	81.26±22.99	0.30	0.000244141	0.00116922
4780187	BC035116		NA	27.96±13.55	76.74±43.35	2.74	0.000244141	0.00116922
3290609	AL110204		NA	96.28±24.38	198.02±66.59	2.06	0.000244141	0.00116922
1440064	AK126405		chemokine-like receptor 1	22.17±4.95	195.40±119.26	8.81	0.000244141	0.00116922
240392	AK091904		NA	182.37±36.83	353.69±109.52	1.94	0.000244141	0.00116922
2940452	AK056642		ataxin 7-like 3B	267.58±35.00	377.57±38.57	1.41	0.000244141	0.00116922
6220193	BG120325		NA	224.83±60.57	101.87±19.65	0.45	0.000244141	0.00116922
2640577	BQ050540		NA	34.28±9.57	53.47±14.38	1.56	0.000244141	0.00116922
7610296	AK023584		NA	69.04±14.44	168.45±23.76	2.44	0.000244141	0.00116922
3290661	CD252464		zinc finger E-box binding homeobox 2	36.38±4.82	58.66±16.96	1.61	0.000244141	0.00116922
2030048	BX537605		NA	183.23±33.74	414.40±108.33	2.26	0.000244141	0.00116922
2060014	AK130294		uncharacterized LOC92249	125.40±22.75	252.68±37.07	2.01	0.000244141	0.00116922
7100402	BX099468		NA	77.80±15.30	46.54±13.25	0.60	0.000244141	0.00116922
1980204	AK091057		NA	76.87±31.78	186.97±42.11	2.43	0.000244141	0.00116922
1450504	AI349750		NA	58.36±13.94	21.14±8.30	0.36	0.000244141	0.00116922
50398	CR608907		NA	75.48±12.05	118.13±24.84	1.57	0.000244141	0.00116922
3290082	XM_374169		NA	51.39±22.15	185.27±88.60	3.60	0.000244141	0.00116922
6940605	BC031266		tripartite motif containing 69	73.16±12.71	105.53±16.27	1.44	0.000244141	0.00116922
50543	AK123840		coiled-coil domain containing 85C	495.29±145.24	209.95±50.13	0.42	0.000244141	0.00116922
2230382	BX647087		mannosyl (alpha-1,6-)-glycoprotein beta-1,6-N-acetyl-glucosaminyltransferase	216.99±26.34	177.87±27.87	0.82	0.000244141	0.00116922
3940762	AK057677		APH1B gamma secretase subunit	250.67±35.04	161.32±26.96	0.64	0.000244141	0.00116922
5960095	AK026373		heterogeneous nuclear ribonucleoprotein A2/B1	422.39±63.59	254.99±67.57	0.60	0.000244141	0.00116922
1500575	AW236020		NA	61.48±11.72	41.88±6.60	0.68	0.000244141	0.00116922
4890324	BC035081		leucine rich repeat containing 8 family, member B	90.43±15.65	189.11±68.90	2.09	0.000244141	0.00116922
4180450	AL049980		NA	486.78±126.55	873.43±211.96	1.79	0.000244141	0.00116922
7610577	BG222050		NA	31.94±13.21	94.40±33.81	2.96	0.000244141	0.00116922
4220348	AU253506		exoribonuclease 1	68.40±15.54	44.07±6.86	0.64	0.000244141	0.00116922
3420465	BM702734		NA	59.30±18.64	36.84±8.98	0.62	0.000244141	0.00116922
5090551	AK094779		paired box 7	294.27±151.25	96.10±37.66	0.33	0.000244141	0.00116922
1470450	BX103476		NA	48.78±14.50	97.37±32.29	2.00	0.000244141	0.00116922
1340367	BF753039		NA	134.58±74.56	555.30±159.72	4.13	0.000244141	0.00116922
2000719	BX098227		NA	22.86±4.48	61.03±7.79	2.67	0.000244141	0.00116922
3370102	BX116720		NA	75.73±19.75	44.35±11.34	0.59	0.000244141	0.00116922
520491	AW364673		NA	35.80±32.98	126.28±112.54	3.53	0.000244141	0.00116922
4220608	BI254341		NA	67.81±17.15	16.33±3.39	0.24	0.000244141	0.00116922
2070491	BM458889		NA	72.81±11.58	99.83±19.36	1.37	0.000244141	0.00116922
1820768	AK095472		transmembrane protein 64	158.85±32.38	364.86±124.07	2.30	0.000244141	0.00116922
6860593	AL157484		arrestin, beta 1	69.77±20.36	165.10±33.88	2.37	0.000244141	0.00116922
2000424	AI798199		NA	100.70±44.17	27.12±5.84	0.27	0.000244141	0.00116922
3830209	BX099724		NA	110.35±19.91	57.19±9.89	0.52	0.000244141	0.00116922
7210333	AV705309		histone cluster 1, H3e	17.87±5.43	71.84±28.83	4.02	0.000244141	0.00116922
7100367	CR603183		NA	64.50±18.92	26.53±6.99	0.41	0.000244141	0.00116922
290273	BX104737		NA	46.50±11.69	98.06±22.88	2.11	0.000244141	0.00116922
2470450	BG496257		NA	132.87±34.30	36.07±12.24	0.27	0.000244141	0.00116922
6900370	BC009563		uncharacterized LOC100630918	38.67±11.21	83.56±33.06	2.16	0.000244141	0.00116922
2340725	BM715829		NA	33.20±11.77	107.83±49.30	3.25	0.000244141	0.00116922
1990022	BC090942		solute carrier family 9, subfamily A (NHE1, cation proton antiporter 1), member 1	434.20±98.47	812.56±99.66	1.87	0.000244141	0.00116922
1500139	NM_006042	HS3ST3A1	heparan sulfate (glucosamine) 3-O-sulfotransferase 3A1	642.89±231.69	290.74±90.46	0.45	0.000244141	0.00116922
830491	NM_001077188	HS6ST2	heparan sulfate 6-O-sulfotransferase 2	13.07±4.78	145.50±89.13	11.13	0.000244141	0.00116922
6100494	NM_147175	HS6ST2	heparan sulfate 6-O-sulfotransferase 2	10.02±4.49	234.86±160.69	23.43	0.000244141	0.00116922
6100056	NM_004493	HSD17B10	hydroxysteroid (17-beta) dehydrogenase 10	162.87±17.63	239.49±40.97	1.47	0.000244141	0.00116922
6280050	NM_016142	HSD17B12	hydroxysteroid (17-beta) dehydrogenase 12	3232.33±340.20	4133.08±530.53	1.28	0.000244141	0.00116922
4040441	NM_003725	HSD17B6	hydroxysteroid (17-beta) dehydrogenase 6	84.64±56.15	176.62±59.95	2.09	0.000244141	0.00116922
130121	NM_004506	HSF2	heat shock transcription factor 2	199.89±21.36	163.06±21.48	0.82	0.000244141	0.00116922
7610079	NM_007031	HSF2BP	heat shock transcription factor 2 binding protein	76.98±28.05	195.14±67.89	2.53	0.000244141	0.00116922
3390544	NM_001017963	HSP90AA1	heat shock protein 90kDa alpha (cytosolic), class A member 1	6518.45±760.84	4302.59±475.48	0.66	0.000244141	0.00116922
6660497	NM_016299	HSPA14	heat shock 70kDa protein 14	529.32±49.51	314.06±54.95	0.59	0.000244141	0.00116922
2940577	NM_021979	HSPA2	heat shock 70kDa protein 2	193.09±83.10	99.57±49.57	0.52	0.000244141	0.00116922
6270274	NM_021979	HSPA2	heat shock 70kDa protein 2	280.50±91.11	162.68±68.88	0.58	0.000244141	0.00116922
7200608	NM_001540	HSPB1	heat shock 27kDa protein 1	9999.99±1077.38	12929.60±1243.70	1.29	0.000244141	0.00116922
6560577	NM_006308	HSPB3	heat shock 27kDa protein 3	883.52±531.93	5421.80±2866.77	6.14	0.000244141	0.00116922
5420474	NR_024392	HSPBL2	heat shock 27kDa protein 1 pseudogene 1	800.27±206.18	1535.76±465.35	1.92	0.000244141	0.00116922
6330047	XM_934529	HSPCAL3	NA	102.59±25.71	65.87±9.03	0.64	0.000244141	0.00116922
70605	NM_002156	HSPD1	heat shock 60kDa protein 1 (chaperonin)	5117.35±735.23	3682.25±343.44	0.72	0.000244141	0.00116922
4250577	NM_002156	HSPD1	heat shock 60kDa protein 1 (chaperonin)	75.23±13.92	52.67±8.72	0.70	0.000244141	0.00116922
6960072	NM_002156	HSPD1	heat shock 60kDa protein 1 (chaperonin)	2339.28±338.20	1571.00±208.96	0.67	0.000244141	0.00116922
5220041	NM_001080493	HSZFP36	zinc finger protein 823	263.65±62.33	140.81±39.97	0.53	0.000244141	0.00116922
130445	NM_031207	HYI	hydroxypyruvate isomerase (putative)	116.79±26.85	60.22±17.95	0.52	0.000244141	0.00116922
1710397	NM_145014	HYLS1	hydrolethalus syndrome 1	351.31±75.14	137.98±19.72	0.39	0.000244141	0.00116922
5390100	NM_002161	IARS	isoleucyl-tRNA synthetase	1261.56±210.59	1918.91±323.13	1.52	0.000244141	0.00116922
2340731	NM_018060	IARS2	isoleucyl-tRNA synthetase 2, mitochondrial	1895.43±157.39	1398.60±144.83	0.74	0.000244141	0.00116922
1820189	NM_001545	ICT1	immature colon carcinoma transcript 1	538.95±50.17	387.91±50.08	0.72	0.000244141	0.00116922
580692	NM_181353	ID1	inhibitor of DNA binding 1, dominant negative helix-loop-helix protein	118.19±33.32	13.85±6.98	0.12	0.000244141	0.00116922
670386	NM_181353	ID1	inhibitor of DNA binding 1, dominant negative helix-loop-helix protein	2940.94±969.78	83.32±40.64	0.03	0.000244141	0.00116922
1260086	NM_002166	ID2	inhibitor of DNA binding 2, dominant negative helix-loop-helix protein	3233.89±803.73	407.44±149.84	0.13	0.000244141	0.00116922
1660296	NM_002166	ID2	inhibitor of DNA binding 2, dominant negative helix-loop-helix protein	6107.02±1399.27	1166.99±387.07	0.19	0.000244141	0.00116922
7570324	NM_002167	ID3	inhibitor of DNA binding 3, dominant negative helix-loop-helix protein	4253.01±1009.48	509.19±300.24	0.12	0.000244141	0.00116922
460364	NM_001546	ID4	inhibitor of DNA binding 4, dominant negative helix-loop-helix protein	89.13±39.82	29.40±9.05	0.33	0.000244141	0.00116922
2650523	NM_004969	IDE	insulin-degrading enzyme	166.56±18.47	131.93±12.69	0.79	0.000244141	0.00116922
3180048	NM_005896	IDH1	isocitrate dehydrogenase 1 (NADP+), soluble	131.78±18.24	243.93±49.14	1.85	0.000244141	0.00116922
6270670	NM_005896	IDH1	isocitrate dehydrogenase 1 (NADP+), soluble	694.74±106.32	1180.00±250.59	1.70	0.000244141	0.00116922
4880433	NM_002168	IDH2	isocitrate dehydrogenase 2 (NADP+), mitochondrial	273.02±38.97	495.95±142.20	1.82	0.000244141	0.00116922
2640670	NM_004508	IDI1	isopentenyl-diphosphate delta isomerase 1	499.69±104.62	1442.79±273.44	2.89	0.000244141	0.00116922
130360	NM_000202	IDS	iduronate 2-sulfatase	335.61±65.85	852.03±159.07	2.54	0.000244141	0.00116922
7400259	NM_000203	IDUA	iduronidase, alpha-L-	83.69±23.87	121.32±26.30	1.45	0.000244141	0.00116922
2510220	NM_005533	IFI35	interferon-induced protein 35	162.14±41.14	277.07±63.80	1.71	0.000244141	0.00116922
1010246	NM_022872	IFI6	interferon, alpha-inducible protein 6	187.34±51.51	369.35±156.44	1.97	0.000244141	0.00116922
5090215	NM_022873	IFI6	interferon, alpha-inducible protein 6	1433.09±347.19	2542.61±470.58	1.77	0.000244141	0.00116922
4570441	NM_022168	IFIH1	interferon induced with helicase C domain 1	36.61±13.28	79.29±24.40	2.17	0.000244141	0.00116922
2600747	NM_001547	IFIT2	interferon-induced protein with tetratricopeptide repeats 2	111.21±39.26	257.88±92.29	2.32	0.000244141	0.00116922
5360156	NM_003641	IFITM1	interferon induced transmembrane protein 1	132.35±84.38	278.10±164.68	2.10	0.000244141	0.00116922
6650242	NM_021034	IFITM3	interferon induced transmembrane protein 3	3736.91±1054.06	6475.42±1885.57	1.73	0.000244141	0.00116922
7550181	NM_000629	IFNAR1	interferon (alpha, beta and omega) receptor 1	160.27±22.54	248.58±44.82	1.55	0.000244141	0.00116922
2470358	NM_000416	IFNGR1	interferon gamma receptor 1	595.74±50.27	830.11±110.94	1.39	0.000244141	0.00116922
2570291	NM_005534	IFNGR2	interferon gamma receptor 2 (interferon gamma transducer 1)	1360.11±247.49	1991.55±323.69	1.46	0.000244141	0.00116922
2810156	NM_000876	IGF2R	insulin-like growth factor 2 receptor	1903.99±240.11	2512.99±225.16	1.32	0.000244141	0.00116922
3290368	NM_001013029	IGFBP1	insulin-like growth factor binding protein 1	72.94±52.21	38.74±17.70	0.53	0.000244141	0.00116922
4200674	NM_000597	IGFBP2	insulin-like growth factor binding protein 2, 36kDa	40.54±22.98	356.30±452.66	8.79	0.000244141	0.00116922
2120524	NM_000599	IGFBP5	insulin-like growth factor binding protein 5	1449.43±525.46	3225.58±1168.57	2.23	0.000244141	0.00116922
2190674	NM_000599	IGFBP5	insulin-like growth factor binding protein 5	1560.80±528.80	3412.11±1236.55	2.19	0.000244141	0.00116922
6620370	NM_201612	IKBIP	IKBKB interacting protein	176.47±32.01	135.62±24.77	0.77	0.000244141	0.00116922
1190102	NM_014443	IL17B	interleukin 17B	10.42±5.25	77.02±29.62	7.39	0.000244141	0.00116922
4880632	NM_002182	IL1RAP	interleukin 1 receptor accessory protein	76.95±16.78	124.14±28.86	1.61	0.000244141	0.00116922
10630	NM_181078	IL21R	interleukin 21 receptor	259.44±116.03	42.73±20.24	0.16	0.000244141	0.00116922
1400274	NM_001012636	IL32	interleukin 32	152.06±75.71	538.70±264.71	3.54	0.000244141	0.00116922
5910609	NM_000418	IL4R	interleukin 4 receptor	265.99±44.99	179.38±38.33	0.67	0.000244141	0.00116922
3830349	NM_002185	IL7R	interleukin 7 receptor	496.65±232.10	42.80±17.18	0.09	0.000244141	0.00116922
3890523	XM_937367	IL7R	NA	1372.41±649.32	123.55±44.91	0.09	0.000244141	0.00116922
5690437	NM_004515	ILF2	interleukin enhancer binding factor 2	2806.00±299.59	2162.72±245.69	0.77	0.000244141	0.00116922
1450075	NM_012218	ILF3	interleukin enhancer binding factor 3, 90kDa	504.04±73.98	388.65±67.88	0.77	0.000244141	0.00116922
3360689	NM_004516	ILF3	interleukin enhancer binding factor 3, 90kDa	280.17±25.35	167.55±19.82	0.60	0.000244141	0.00116922
4230132	NM_004517	ILK	integrin-linked kinase	3871.48±398.85	4987.84±1112.06	1.29	0.000244141	0.00116922
2340241	NM_014214	IMPA2	inositol(myo)-1(or 4)-monophosphatase 2	365.76±70.28	175.81±77.46	0.48	0.000244141	0.00116922
1110538	NM_001040694	INCENP	inner centromere protein antigens 135/155kDa	123.86±25.23	45.43±11.00	0.37	0.000244141	0.00116922
7550707	NM_019071	ING3	inhibitor of growth family, member 3	305.67±41.87	181.98±29.13	0.60	0.000244141	0.00116922
50446	NM_002193	INHBB	inhibin, beta B	120.75±49.88	35.78±26.29	0.30	0.000244141	0.00116922
580037	NM_173618	INO80E	INO80 complex subunit E	298.51±39.60	201.57±28.71	0.68	0.000244141	0.00116922
4860762	NM_003866	INPP4B	inositol polyphosphate-4-phosphatase, type II, 105kDa	141.91±51.80	529.17±170.50	3.73	0.000244141	0.00116922
3370255	NM_019892	INPP5E	inositol polyphosphate-5-phosphatase, 72 kDa	150.21±42.48	87.62±19.04	0.58	0.000244141	0.00116922
2470367	NM_001567	INPPL1	inositol polyphosphate phosphatase-like 1	518.13±48.40	1312.25±392.09	2.53	0.000244141	0.00116922
3290605	NM_001042377	INS-IGF2	NA	75.19±38.65	28.45±14.18	0.38	0.000244141	0.00116922
2000608	NM_020748	INTS2	integrator complex subunit 2	166.89±17.09	113.07±13.52	0.68	0.000244141	0.00116922
4810288	NM_030628	INTS5	integrator complex subunit 5	88.81±11.20	61.26±6.50	0.69	0.000244141	0.00116922
7400717	NM_001039938	INTS6	integrator complex subunit 6	55.92±16.17	235.84±109.29	4.22	0.000244141	0.00116922
1300048	NM_015693	INTU	inturned planar cell polarity protein	70.12±17.14	170.88±51.89	2.44	0.000244141	0.00116922
3370246	NM_001005910	IP6K2	inositol hexakisphosphate kinase 2	99.84±12.74	78.15±10.06	0.78	0.000244141	0.00116922
6770202	NM_016338	IPO11	importin 11	590.00±65.11	417.48±38.97	0.71	0.000244141	0.00116922
2510494	NM_014652	IPO13	importin 13	112.99±13.78	168.29±17.19	1.49	0.000244141	0.00116922
2100519	NM_005897	IPP	intracisternal A particle-promoted polypeptide	128.86±14.48	170.73±26.77	1.32	0.000244141	0.00116922
5270343	NM_018134	IQCC	IQ motif containing C	168.32±21.73	100.37±20.92	0.60	0.000244141	0.00116922
4890743	NM_014869	IQSEC1	IQ motif and Sec7 domain 1	91.90±17.38	134.61±16.50	1.46	0.000244141	0.00116922
4040564	NM_001025243	IRAK1	interleukin-1 receptor-associated kinase 1	1661.29±139.94	1321.05±119.59	0.80	0.000244141	0.00116922
6250064	NM_002198	IRF1	interferon regulatory factor 1	313.01±106.34	863.07±267.89	2.76	0.000244141	0.00116922
6660768	NM_182972	IRF2BP2	interferon regulatory factor 2 binding protein 2	142.01±24.19	99.34±18.58	0.70	0.000244141	0.00116922
1710091	NM_005544	IRS1	insulin receptor substrate 1	319.20±65.06	166.72±29.62	0.52	0.000244141	0.00116922
3310022	NM_005853	IRX5	iroquois homeobox 5	288.62±100.39	200.32±87.82	0.69	0.000244141	0.00116922
5960221	NM_030940	ISCA1	iron-sulfur cluster assembly 1	349.56±48.72	538.38±81.74	1.54	0.000244141	0.00116922
780168	NM_213595	ISCU	iron-sulfur cluster assembly enzyme	1250.74±180.89	2076.36±254.62	1.66	0.000244141	0.00116922
6620397	NM_014301	ISCU	iron-sulfur cluster assembly enzyme	269.29±51.44	460.41±64.24	1.71	0.000244141	0.00116922
4670019	NM_030790	ITFG1	integrin alpha FG-GAP repeat containing 1	1001.45±111.85	1284.65±191.29	1.28	0.000244141	0.00116922
460220	NM_181501	ITGA1	integrin, alpha 1	53.07±32.84	301.49±362.63	5.68	0.000244141	0.00116922
520670	NM_012211	ITGA11	integrin, alpha 11	222.45±113.55	964.55±247.68	4.34	0.000244141	0.00116922
1770561	NM_001004439	ITGA11	integrin, alpha 11	536.62±254.79	2086.86±497.16	3.89	0.000244141	0.00116922
7200768	NM_000885	ITGA4	integrin, alpha 4 (antigen CD49D, alpha 4 subunit of VLA-4 receptor)	73.16±15.98	192.64±68.02	2.63	0.000244141	0.00116922
3400537	NM_002206	ITGA7	integrin, alpha 7	67.74±17.83	143.34±36.65	2.12	0.000244141	0.00116922
2690209	NM_002210	ITGAV	integrin, alpha V	1344.99±222.99	2770.81±599.17	2.06	0.000244141	0.00116922
6580670	NM_012278	ITGB1BP2	integrin beta 1 binding protein (melusin) 2	15.80±3.64	122.84±59.28	7.78	0.000244141	0.00116922
5890253	NM_014288	ITGB3BP	integrin beta 3 binding protein (beta3-endonexin)	265.59±63.01	123.23±47.10	0.46	0.000244141	0.00116922
5570129	NM_004791	ITGBL1	integrin, beta-like 1 (with EGF-like repeat domains)	343.21±85.07	651.80±152.54	1.90	0.000244141	0.00116922
6380315	NM_021999	ITM2B	integral membrane protein 2B	3189.85±351.14	4528.32±544.17	1.42	0.000244141	0.00116922
1110669	NM_001012516	ITM2C	integral membrane protein 2C	609.45±149.75	1576.05±429.01	2.59	0.000244141	0.00116922
2650762	NM_001012516	ITM2C	integral membrane protein 2C	556.61±126.14	1358.39±382.19	2.44	0.000244141	0.00116922
6560546	NM_002220	ITPKA	inositol-trisphosphate 3-kinase A	67.20±22.58	34.08±8.08	0.51	0.000244141	0.00116922
3990646	NM_002222	ITPR1	inositol 1,4,5-trisphosphate receptor, type 1	51.37±17.20	102.13±56.32	1.99	0.000244141	0.00116922
6180133	NM_002224	ITPR3	inositol 1,4,5-trisphosphate receptor, type 3	2311.06±406.28	1166.13±211.47	0.50	0.000244141	0.00116922
1190739	NM_001034841	ITPRIPL2	inositol 1,4,5-trisphosphate receptor interacting protein-like 2	1107.76±152.94	1934.07±266.05	1.75	0.000244141	0.00116922
4610070	NM_001001132	ITSN1	intersectin 1 (SH3 domain protein)	289.32±45.48	391.55±58.69	1.35	0.000244141	0.00116922
4070289	NM_017969	IWS1	IWS1 homolog (S. cerevisiae)	460.35±38.76	304.86±25.43	0.66	0.000244141	0.00116922
5720735	NM_000214	JAG1	jagged 1	102.44±45.41	293.25±198.00	2.86	0.000244141	0.00116922
4670343	NM_002226	JAG2	jagged 2	32.57±10.16	128.34±76.05	3.94	0.000244141	0.00116922
1740543	NM_002227	JAK1	Janus kinase 1	236.14±60.55	323.01±42.14	1.37	0.000244141	0.00116922
840278	NM_021219	JAM2	junctional adhesion molecule 2	148.12±90.94	1142.55±514.31	7.71	0.000244141	0.00116922
1400689	NM_032801	JAM3	junctional adhesion molecule 3	1766.93±412.22	2677.16±558.09	1.52	0.000244141	0.00116922
5490025	NM_020647	JPH1	junctophilin 1	20.57±8.22	139.34±89.34	6.77	0.000244141	0.00116922
6250128	NM_020433	JPH2	junctophilin 2	69.82±29.87	249.77±82.58	3.58	0.000244141	0.00116922
6510367	NM_002228	JUN	jun proto-oncogene	2531.13±856.09	958.86±232.23	0.38	0.000244141	0.00116922
7550500	NM_002229	JUNB	jun B proto-oncogene	53.41±11.55	86.08±29.42	1.61	0.000244141	0.00116922
620280	NM_005354	JUND	jun D proto-oncogene	3778.13±351.60	5392.37±617.72	1.43	0.000244141	0.00116922
4880370	NM_002230	JUP	junction plakoglobin	107.80±38.36	303.12±137.23	2.81	0.000244141	0.00116922
7000397	NM_015158	KANK1	KN motif and ankyrin repeat domains 1	307.84±57.53	542.77±141.45	1.76	0.000244141	0.00116922
7200703	NM_003884	KAT2B	K(lysine) acetyltransferase 2B	254.36±45.20	458.93±104.08	1.80	0.000244141	0.00116922
4070026	NM_007044	KATNA1	katanin p60 (ATPase containing) subunit A 1	582.16±69.31	484.43±36.30	0.83	0.000244141	0.00116922
2470600	NM_001014380	KATNAL1	katanin p60 subunit A-like 1	536.15±169.88	322.32±77.66	0.60	0.000244141	0.00116922
1450202	NM_030929	KAZALD1	Kazal-type serine peptidase inhibitor domain 1	393.57±114.76	142.62±50.50	0.36	0.000244141	0.00116922
4060100	NM_006063	KBTBD10	kelch-like family member 41	553.08±324.25	4225.41±2998.39	7.64	0.000244141	0.00116922
6960487	NM_006063	KBTBD10	kelch-like family member 41	596.13±367.38	3801.96±2669.71	6.38	0.000244141	0.00116922
4920372	NM_015483	KBTBD2	kelch repeat and BTB (POZ) domain containing 2	1096.06±150.24	828.07±121.11	0.76	0.000244141	0.00116922
3310458	NM_152393	KBTBD5	kelch-like family member 40	21.94±9.15	262.32±179.70	11.96	0.000244141	0.00116922
2970279	NM_003471	KCNAB1	potassium voltage-gated channel, shaker-related subfamily, beta member 1	85.31±27.36	180.43±86.09	2.11	0.000244141	0.00116922
2260468	NM_012282	KCNE1L	KCNE1-like	39.15±8.37	414.99±250.69	10.60	0.000244141	0.00116922
2630747	NM_018992	KCTD5	potassium channel tetramerization domain containing 5	128.21±28.37	85.41±16.38	0.67	0.000244141	0.00116922
7550064	NM_018992	KCTD5	potassium channel tetramerization domain containing 5	1596.16±162.11	1099.55±163.81	0.69	0.000244141	0.00116922
5290193	NM_153331	KCTD6	potassium channel tetramerization domain containing 6	425.76±50.54	306.34±42.78	0.72	0.000244141	0.00116922
1430626	NM_017634	KCTD9	potassium channel tetramerization domain containing 9	548.54±112.05	382.57±78.18	0.70	0.000244141	0.00116922
6110301	NM_153705	KDELC2	KDEL (Lys-Asp-Glu-Leu) containing 2	810.00±171.93	490.43±123.12	0.61	0.000244141	0.00116922
5870482	NM_006618	KDM5B	lysine (K)-specific demethylase 5B	472.20±92.61	753.98±134.19	1.60	0.000244141	0.00116922
2570110	NM_006559	KHDRBS1	KH domain containing, RNA binding, signal transduction associated 1	4388.57±355.63	3300.04±329.28	0.75	0.000244141	0.00116922
7000470	NM_003685	KHSRP	KH-type splicing regulatory protein	340.04±44.12	212.03±24.01	0.62	0.000244141	0.00116922
5090754	NM_014736	KIAA0101	KIAA0101	1694.69±426.52	273.82±137.74	0.16	0.000244141	0.00116922
6770253	NM_001029989	KIAA0101	KIAA0101	94.22±19.04	25.38±6.58	0.27	0.000244141	0.00116922
2940196	NM_014761	KIAA0174	increased sodium tolerance 1 homolog (yeast)	1304.44±95.85	1568.87±86.47	1.20	0.000244141	0.00116922
4490735	NM_014743	KIAA0232	KIAA0232	52.33±7.57	72.16±15.69	1.38	0.000244141	0.00116922
3170093	NM_014734	KIAA0247	KIAA0247	107.20±13.26	170.24±36.55	1.59	0.000244141	0.00116922
3440672	NM_015045	KIAA0261	wings apart-like homolog (Drosophila)	202.24±20.57	170.20±24.80	0.84	0.000244141	0.00116922
990129	NM_014749	KIAA0586	KIAA0586	159.30±19.78	113.86±17.29	0.71	0.000244141	0.00116922
4640184	NM_001018000	KIAA1026	kazrin, periplakin interacting protein	126.66±42.38	85.71±25.35	0.68	0.000244141	0.00116922
5810609	NM_020696	KIAA1143	KIAA1143	178.51±29.13	139.35±17.44	0.78	0.000244141	0.00116922
2850364	NM_017769	KIAA1333	G2/M-phase specific E3 ubiquitin protein ligase	59.62±17.89	30.71±9.10	0.52	0.000244141	0.00116922
4180142	NM_019600	KIAA1370	family with sequence similarity 214, member A	176.29±38.90	314.77±65.28	1.79	0.000244141	0.00116922
4850142	NM_019600	KIAA1370	family with sequence similarity 214, member A	135.62±28.61	214.68±43.56	1.58	0.000244141	0.00116922
1470068	NM_183009	KIAA1429	KIAA1429	88.58±9.95	68.49±13.06	0.77	0.000244141	0.00116922
6280719	NM_020890	KIAA1524	KIAA1524	250.21±65.43	64.25±15.95	0.26	0.000244141	0.00116922
5340162	NM_018330	KIAA1598	KIAA1598	179.66±50.57	105.55±22.40	0.59	0.000244141	0.00116922
1990762	NM_020941	KIAA1602	NA	145.66±28.75	280.50±56.89	1.93	0.000244141	0.00116922
4850300	NM_025251	KIAA1688	Rho GTPase activating protein 39	128.24±27.20	220.73±59.46	1.72	0.000244141	0.00116922
2480735	NM_033395	KIAA1731	KIAA1731	268.57±40.72	201.47±34.70	0.75	0.000244141	0.00116922
380379	NM_033426	KIAA1737	KIAA1737	258.73±35.01	453.25±94.15	1.75	0.000244141	0.00116922
4730156	NR_021487	KIAA1908	PSMG3 antisense RNA 1 (head to head)	27.54±9.54	64.10±8.82	2.33	0.000244141	0.00116922
5050047	NM_021174	KIAA1967	cell cycle and apoptosis regulator 2	326.85±43.01	261.36±40.44	0.80	0.000244141	0.00116922
3130523	NM_032560	KIAA2010	SMEK homolog 1, suppressor of mek1 (Dictyostelium)	283.45±47.03	195.96±32.27	0.69	0.000244141	0.00116922
2710672	NM_138346	KIAA2013	KIAA2013	562.56±48.19	424.10±46.87	0.75	0.000244141	0.00116922
1110022	NM_004523	KIF11	kinesin family member 11	594.08±112.63	119.11±53.50	0.20	0.000244141	0.00116922
4060176	NM_004523	KIF11	kinesin family member 11	425.05±94.35	85.30±32.99	0.20	0.000244141	0.00116922
2810201	NM_014875	KIF14	kinesin family member 14	320.95±76.70	65.92±18.58	0.21	0.000244141	0.00116922
5360386	NM_020242	KIF15	kinesin family member 15	208.00±43.84	49.30±15.29	0.24	0.000244141	0.00116922
2470035	NM_031217	KIF18A	kinesin family member 18A	165.51±51.51	39.56±16.92	0.24	0.000244141	0.00116922
7040707	NM_015074	KIF1B	kinesin family member 1B	457.22±70.73	755.15±114.72	1.65	0.000244141	0.00116922
1050195	NM_005733	KIF20A	kinesin family member 20A	1125.83±279.32	188.75±100.36	0.17	0.000244141	0.00116922
5900433	NM_016195	KIF20B	kinesin family member 20B	503.34±141.40	128.73±56.82	0.26	0.000244141	0.00116922
10326	NM_007317	KIF22	kinesin family member 22	562.62±109.19	247.83±55.62	0.44	0.000244141	0.00116922
4120278	NM_004856	KIF23	kinesin family member 23	589.97±125.21	141.89±43.59	0.24	0.000244141	0.00116922
1470647	NM_006845	KIF2C	kinesin family member 2C	320.15±71.51	63.88±27.04	0.20	0.000244141	0.00116922
1430129	NM_012310	KIF4A	kinesin family member 4A	216.13±69.11	39.93±18.80	0.18	0.000244141	0.00116922
2710017	NM_004521	KIF5B	kinesin family member 5B	457.36±81.42	1124.97±312.34	2.46	0.000244141	0.00116922
4670192	NM_198525	KIF7	kinesin family member 7	164.97±38.53	80.44±22.74	0.49	0.000244141	0.00116922
1940482	NM_014970	KIFAP3	kinesin-associated protein 3	610.07±44.62	790.14±68.72	1.30	0.000244141	0.00116922
7330674	NM_002263	KIFC1	kinesin family member C1	564.61±129.72	81.49±34.61	0.14	0.000244141	0.00116922
360128	NM_001093772	KIT	v-kit Hardy-Zuckerman 4 feline sarcoma viral oncogene homolog	132.71±48.42	64.36±34.17	0.48	0.000244141	0.00116922
5080576	NM_000222	KIT	v-kit Hardy-Zuckerman 4 feline sarcoma viral oncogene homolog	152.12±63.47	50.98±37.72	0.34	0.000244141	0.00116922
4250706	NM_005552	KLC1	kinesin light chain 1	396.35±48.20	543.41±86.83	1.37	0.000244141	0.00116922
2810364	NM_014315	KLHDC2	kelch domain containing 2	1339.09±210.25	2523.09±552.58	1.88	0.000244141	0.00116922
4250372	NM_057161	KLHDC3	kelch domain containing 3	972.18±184.24	1818.43±148.06	1.87	0.000244141	0.00116922
6620201	NM_017644	KLHL24	kelch-like family member 24	171.85±64.95	441.55±108.90	2.57	0.000244141	0.00116922
7330575	NM_017658	KLHL28	kelch-like family member 28	93.30±24.41	185.91±41.70	1.99	0.000244141	0.00116922
620333	XM_001717454	KLHL29	NA	34.45±10.11	52.59±18.94	1.53	0.000244141	0.00116922
2810400	NM_017415	KLHL3	kelch-like family member 3	38.58±10.09	98.18±32.46	2.54	0.000244141	0.00116922
3940066	NM_198582	KLHL30	kelch-like family member 30	205.89±120.97	607.55±332.35	2.95	0.000244141	0.00116922
1410161	NM_001007075	KLHL5	kelch-like family member 5	522.76±102.35	950.72±247.25	1.82	0.000244141	0.00116922
1570349	NM_001007075	KLHL5	kelch-like family member 5	142.15±27.12	226.01±36.26	1.59	0.000244141	0.00116922
3190524	NM_014708	KNTC1	kinetochore associated 1	385.96±100.25	86.16±20.99	0.22	0.000244141	0.00116922
4230196	NM_002266	KPNA2	karyopherin alpha 2 (RAG cohort 1, importin alpha 1)	968.59±154.05	443.72±72.39	0.46	0.000244141	0.00116922
6250609	NM_002266	KPNA2	karyopherin alpha 2 (RAG cohort 1, importin alpha 1)	375.56±74.50	214.12±34.23	0.57	0.000244141	0.00116922
1690008	NM_001025231	KPRP	keratinocyte proline-rich protein	19.28±9.40	96.24±59.18	4.99	0.000244141	0.00116922
2470050	NM_033360	KRAS	Kirsten rat sarcoma viral oncogene homolog	287.41±36.48	200.93±45.93	0.70	0.000244141	0.00116922
3940195	NM_024507	KREMEN2	kringle containing transmembrane protein 2	40.32±22.77	216.48±127.16	5.37	0.000244141	0.00116922
6060630	NM_002276	KRT19	keratin 19	355.79±283.80	141.05±115.37	0.40	0.000244141	0.00116922
3710168	NM_021013	KRT34	keratin 34	1366.15±766.50	202.77±166.63	0.15	0.000244141	0.00116922
430446	NM_002281	KRT81	keratin 81	3027.79±2380.00	26.03±21.73	0.01	0.000244141	0.00116922
1410097	XR_017231	KRT8P9	NA	318.94±49.26	136.23±28.94	0.43	0.000244141	0.00116922
4610767	NM_138417	KTI12	KTI12 homolog, chromatin associated (S. cerevisiae)	379.24±35.51	293.62±35.22	0.77	0.000244141	0.00116922
1230735	NM_000425	L1CAM	L1 cell adhesion molecule	97.67±43.21	37.60±12.02	0.38	0.000244141	0.00116922
460373	NM_032857	LACTB	lactamase, beta	413.05±90.40	204.73±28.11	0.50	0.000244141	0.00116922
1570669	NM_032857	LACTB	lactamase, beta	1058.23±210.24	461.50±116.53	0.44	0.000244141	0.00116922
5900524	NM_171846	LACTB	lactamase, beta	196.17±39.04	124.08±19.47	0.63	0.000244141	0.00116922
1170349	NM_005558	LAD1	ladinin 1	47.60±23.25	378.73±289.46	7.96	0.000244141	0.00116922
4040176	NM_005560	LAMA5	laminin, alpha 5	230.81±90.15	2326.84±862.57	10.08	0.000244141	0.00116922
1510392	NM_002291	LAMB1	laminin, beta 1	579.17±123.53	1249.14±231.22	2.16	0.000244141	0.00116922
2630746	NM_002291	LAMB1	laminin, beta 1	1050.35±264.70	2322.48±452.19	2.21	0.000244141	0.00116922
4120086	NM_002293	LAMC1	laminin, gamma 1 (formerly LAMB2)	5230.18±1331.26	7658.98±1506.27	1.46	0.000244141	0.00116922
3060292	NM_002294	LAMP2	lysosomal-associated membrane protein 2	1138.48±226.17	1803.66±151.18	1.58	0.000244141	0.00116922
3890563	NM_013995	LAMP2	lysosomal-associated membrane protein 2	631.84±123.30	920.02±76.68	1.46	0.000244141	0.00116922
6480142	NM_002294	LAMP2	lysosomal-associated membrane protein 2	1157.16±125.82	1919.43±130.40	1.66	0.000244141	0.00116922
7560301	NM_018697	LANCL2	LanC lantibiotic synthetase component C-like 2 (bacterial)	252.44±100.08	522.76±190.97	2.07	0.000244141	0.00116922
6100619	NM_015155	LARP4B	La ribonucleoprotein domain family, member 4B	582.17±49.65	414.25±38.22	0.71	0.000244141	0.00116922
4830433	NM_018357	LARP6	La ribonucleoprotein domain family, member 6	737.50±97.48	1254.64±248.23	1.70	0.000244141	0.00116922
4280767	NM_015340	LARS2	leucyl-tRNA synthetase 2, mitochondrial	90.51±10.06	68.66±12.20	0.76	0.000244141	0.00116922
240661	NM_031206	LAS1L	LAS1-like (S. cerevisiae)	342.86±43.90	204.57±21.28	0.60	0.000244141	0.00116922
3370121	NM_022075	LASS2	ceramide synthase 2	612.82±55.12	392.33±76.91	0.64	0.000244141	0.00116922
6380154	NM_181746	LASS2	ceramide synthase 2	540.48±82.08	357.09±65.75	0.66	0.000244141	0.00116922
5690475	NM_178834	LAYN	layilin	385.15±107.20	185.07±61.99	0.48	0.000244141	0.00116922
5080524	NM_002296	LBR	lamin B receptor	84.60±28.99	35.39±12.39	0.42	0.000244141	0.00116922
1170112	NM_000229	LCAT	lecithin-cholesterol acyltransferase	46.71±6.49	69.96±13.25	1.50	0.000244141	0.00116922
7150554	NM_032440	LCOR	ligand dependent nuclear receptor corepressor	384.69±65.23	256.64±32.89	0.67	0.000244141	0.00116922
4830148	NM_001290	LDB2	LIM domain binding 2	254.06±167.80	497.95±263.10	1.96	0.000244141	0.00116922
3190278	NM_007078	LDB3	LIM domain binding 3	23.61±6.33	188.33±110.06	7.98	0.000244141	0.00116922
770326	NM_001135239	LDHA	lactate dehydrogenase A	15841.82±1584.23	11228.44±2457.57	0.71	0.000244141	0.00116922
3190092	NM_005566	LDHA	lactate dehydrogenase A	14382.17±1365.89	9224.85±2908.94	0.64	0.000244141	0.00116922
1440736	NM_000527	LDLR	low density lipoprotein receptor	1609.35±376.05	3775.65±606.13	2.35	0.000244141	0.00116922
2030612	NM_174902	LDLRAD3	low density lipoprotein receptor class A domain containing 3	37.80±6.57	66.42±19.89	1.76	0.000244141	0.00116922
6980255	NM_017526	LEPROT	leptin receptor overlapping transcript	1397.46±202.28	2001.96±391.26	1.43	0.000244141	0.00116922
6370164	NM_015344	LEPROTL1	leptin receptor overlapping transcript-like 1	682.76±66.95	921.82±90.92	1.35	0.000244141	0.00116922
5420377	NM_002306	LGALS3	lectin, galactoside-binding, soluble, 3	1102.75±296.29	1630.47±224.18	1.48	0.000244141	0.00116922
1300452	NM_001008530	LGMN	legumain	307.29±177.66	621.36±225.33	2.02	0.000244141	0.00116922
4560129	NM_001008530	LGMN	legumain	802.46±430.33	1584.91±534.99	1.98	0.000244141	0.00116922
3710161	NM_000894	LHB	luteinizing hormone beta polypeptide	196.21±183.13	16.71±7.06	0.09	0.000244141	0.00116922
5050113	NM_000234	LIG1	ligase I, DNA, ATP-dependent	164.14±20.95	66.80±13.48	0.41	0.000244141	0.00116922
3460431	NM_013975	LIG3	ligase III, DNA, ATP-dependent	92.03±8.73	67.38±5.97	0.73	0.000244141	0.00116922
4120561	NM_001031801	LIMK2	LIM domain kinase 2	67.24±11.82	112.62±27.46	1.68	0.000244141	0.00116922
3440301	NM_194282	LIN54	lin-54 homolog (C. elegans)	241.46±36.66	121.58±20.71	0.50	0.000244141	0.00116922
6420703	NM_173083	LIN9	lin-9 homolog (C. elegans)	93.91±21.62	44.27±14.62	0.47	0.000244141	0.00116922
2600440	NM_006033	LIPG	lipase, endothelial	63.17±42.15	175.21±128.38	2.77	0.000244141	0.00116922
7210681	NM_006033	LIPG	lipase, endothelial	140.36±121.53	406.05±333.59	2.89	0.000244141	0.00116922
3940097	NM_153713	LIX1L	Lix1 homolog (mouse)-like	185.41±24.63	258.70±29.34	1.40	0.000244141	0.00116922
6560142	NM_001007527	LMBRD2	LMBR1 domain containing 2	42.49±8.91	77.01±15.75	1.81	0.000244141	0.00116922
3830093	NM_014583	LMCD1	LIM and cysteine-rich domains 1	477.03±183.28	1665.65±464.13	3.49	0.000244141	0.00116922
3420593	NM_005573	LMNB1	lamin B1	176.30±33.13	36.68±10.29	0.21	0.000244141	0.00116922
7570148	NM_032737	LMNB2	lamin B2	1508.78±251.03	476.28±97.67	0.32	0.000244141	0.00116922
5910523	NM_006769	LMO4	LIM domain only 4	1704.47±517.98	877.27±205.98	0.51	0.000244141	0.00116922
7210450	NM_006769	LMO4	LIM domain only 4	2601.07±456.69	1841.71±247.85	0.71	0.000244141	0.00116922
6510685	XM_001722508	LOC100127983	NA	200.86±38.87	133.23±23.16	0.66	0.000244141	0.00116922
3990056	XR_037327	LOC100128007	NA	157.72±40.13	46.00±13.14	0.29	0.000244141	0.00116922
1050678	XM_001723512	LOC100128060	NA	1643.97±227.06	1348.31±134.98	0.82	0.000244141	0.00116922
620026	XR_039419	LOC100128086	NA	396.52±60.13	285.94±29.46	0.72	0.000244141	0.00116922
10152	XR_038984	LOC100128266	NA	4117.25±396.69	2928.08±243.14	0.71	0.000244141	0.00116922
990242	XR_037117	LOC100128410	NA	649.78±75.94	493.61±74.36	0.76	0.000244141	0.00116922
1230209	XR_037117	LOC100128410	NA	7913.53±700.78	6441.77±515.82	0.81	0.000244141	0.00116922
7380133	XR_037120	LOC100128689	NA	414.66±61.89	300.27±28.27	0.72	0.000244141	0.00116922
2070193	XM_001721030	LOC100128805	NA	183.37±21.65	112.55±17.29	0.61	0.000244141	0.00116922
6420228	XR_038689	LOC100128836	NA	360.99±55.95	248.58±38.51	0.69	0.000244141	0.00116922
2900500	XM_001722134	LOC100129028	NA	9748.08±837.55	11369.66±826.20	1.17	0.000244141	0.00116922
5810494	XM_001722758	LOC100129195	NA	41.02±9.06	213.77±99.21	5.21	0.000244141	0.00116922
5270551	XR_037397	LOC100129267	NA	171.10±38.26	64.17±9.51	0.38	0.000244141	0.00116922
650086	XM_001723199	LOC100129361	NA	37.58±5.85	52.87±7.01	1.41	0.000244141	0.00116922
5700367	XM_001718519	LOC100129566	NA	424.15±41.31	316.25±31.09	0.75	0.000244141	0.00116922
6550093	XM_001721365	LOC100129585	NA	321.39±27.67	215.43±31.09	0.67	0.000244141	0.00116922
1450494	XM_001715880	LOC100129652	NA	86.78±21.59	40.81±10.72	0.47	0.000244141	0.00116922
3990209	XM_001715880	LOC100129652	NA	110.93±31.93	44.01±10.06	0.40	0.000244141	0.00116922
2760746	XR_037840	LOC100129667	NA	49.10±13.81	90.44±53.33	1.84	0.000244141	0.00116922
270397	XR_038699	LOC100130003	NA	4991.40±455.20	3690.60±377.29	0.74	0.000244141	0.00116922
5870092	XR_038897	LOC100130079	NA	32.39±8.75	166.98±69.88	5.16	0.000244141	0.00116922
2030224	XR_037421	LOC100130190	NA	154.65±17.97	106.84±17.45	0.69	0.000244141	0.00116922
4610537	XM_001717791	LOC100130503	uncharacterized LOC100130503	13.66±5.29	71.33±31.45	5.22	0.000244141	0.00116922
4060224	XR_037892	LOC100130550	NA	185.44±36.42	81.56±15.69	0.44	0.000244141	0.00116922
1030762	XM_001720622	LOC100130561	NA	95.30±26.78	52.53±6.58	0.55	0.000244141	0.00116922
2120377	XM_001723189	LOC100130561	NA	2374.47±321.92	995.88±119.49	0.42	0.000244141	0.00116922
7150296	XM_001720379	LOC100130562	NA	2962.75±320.40	2232.67±314.45	0.75	0.000244141	0.00116922
2260441	XR_038468	LOC100130746	NA	165.87±28.03	249.25±41.82	1.50	0.000244141	0.00116922
160133	XM_001714228	LOC100130906	NA	44.49±8.04	29.70±7.07	0.67	0.000244141	0.00116922
2570379	XM_001726766	LOC100130932	NA	997.27±126.89	654.74±88.14	0.66	0.000244141	0.00116922
2690112	XM_001725122	LOC100131364	NA	34.74±11.86	70.75±25.09	2.04	0.000244141	0.00116922
1710192	XR_038433	LOC100131609	NA	1061.28±113.85	623.39±88.81	0.59	0.000244141	0.00116922
4280044	XR_038433	LOC100131609	NA	2704.84±420.31	1646.35±287.70	0.61	0.000244141	0.00116922
5960307	XM_001720156	LOC100131727	NA	130.76±39.83	251.96±42.52	1.93	0.000244141	0.00116922
3830246	XR_038716	LOC100131735	NA	625.06±75.29	382.04±60.70	0.61	0.000244141	0.00116922
360612	XR_037582	LOC100131940	NA	1228.59±162.85	713.54±73.34	0.58	0.000244141	0.00116922
4670136	XM_001726273	LOC100132032	NA	98.35±13.06	71.96±9.33	0.73	0.000244141	0.00116922
780022	XM_001717905	LOC100132299	NA	287.14±33.86	164.55±22.11	0.57	0.000244141	0.00116922
5080600	XM_001721497	LOC100132457	NA	2985.35±339.75	2223.26±169.54	0.74	0.000244141	0.00116922
7320286	XM_001720394	LOC100132485	NA	40.00±6.62	54.59±7.49	1.36	0.000244141	0.00116922
4760754	XR_038720	LOC100132528	NA	2114.97±269.34	1352.30±213.10	0.64	0.000244141	0.00116922
4290692	XR_039129	LOC100132715	NA	3482.09±331.96	2136.35±229.05	0.61	0.000244141	0.00116922
3390397	XM_001723325	LOC100132727	NA	2762.69±254.59	3631.67±534.83	1.31	0.000244141	0.00116922
5490520	XM_001725935	LOC100132774	NA	66.48±11.43	44.23±6.66	0.67	0.000244141	0.00116922
450546	XR_036905	LOC100132863	NA	4776.16±570.27	2585.32±455.70	0.54	0.000244141	0.00116922
3130504	XR_039697	LOC100132918	NA	382.10±69.26	267.96±43.48	0.70	0.000244141	0.00116922
2760209	XR_037398	LOC100132992	NA	3542.77±368.24	2218.18±285.61	0.63	0.000244141	0.00116922
4290468	XM_001720889	LOC100133012	NA	210.33±44.30	136.57±28.33	0.65	0.000244141	0.00116922
2340703	XR_039042	LOC100133372	NA	2813.37±488.08	1578.87±180.36	0.56	0.000244141	0.00116922
870367	XM_001723748	LOC100133489	NA	116.37±20.11	77.32±16.16	0.66	0.000244141	0.00116922
780672	XM_001720815	LOC100133609	NA	319.36±97.47	130.03±46.72	0.41	0.000244141	0.00116922
4290671	XM_001717322	LOC100133697	NA	296.60±27.91	204.09±34.35	0.69	0.000244141	0.00116922
5700347	XM_001719676	LOC100133760	NA	98.84±28.02	159.38±25.64	1.61	0.000244141	0.00116922
5560747	XM_001719081	LOC100133803	NA	368.68±50.77	242.50±34.32	0.66	0.000244141	0.00116922
3520044	XM_001719715	LOC100133866	NA	228.97±101.49	698.01±325.77	3.05	0.000244141	0.00116922
540441	XM_001716785	LOC100133999	NA	126.12±28.41	168.26±34.40	1.33	0.000244141	0.00116922
830674	XM_001722214	LOC100134189	NA	274.85±41.11	178.33±25.15	0.65	0.000244141	0.00116922
1660209	XM_001718070	LOC100134291	NA	93.14±16.25	175.62±30.76	1.89	0.000244141	0.00116922
870209	XM_001720739	LOC100134304	NA	360.36±47.42	231.44±56.18	0.64	0.000244141	0.00116922
1660044	NR_024456	LOC100190986	uncharacterized LOC100190986	157.27±24.10	119.56±24.45	0.76	0.000244141	0.00116922
5700681	NR_002197	LOC143543	RNA binding motif protein, X-linked pseudogene 3	242.58±31.79	163.66±21.25	0.67	0.000244141	0.00116922
2480041	XR_038750	LOC148430	NA	4895.19±1052.34	3319.02±739.61	0.68	0.000244141	0.00116922
3310392	XM_937758	LOC148915	NA	3552.16±441.04	1956.02±206.28	0.55	0.000244141	0.00116922
7050132	XM_045290	LOC151579	NA	2172.28±248.90	1789.55±238.83	0.82	0.000244141	0.00116922
2030672	NM_001031744	LOC158160	hydroxysteroid (17-beta) dehydrogenase 7 pseudogene 2	109.05±20.73	282.82±54.71	2.59	0.000244141	0.00116922
7550743	NM_001017980	LOC203547	VMA21 vacuolar H+-ATPase homolog (S. cerevisiae)	1577.68±146.51	1188.43±133.72	0.75	0.000244141	0.00116922
5390553	NR_024408	LOC253039	PSMD5 antisense RNA 1 (head to head)	63.29±14.33	99.12±24.41	1.57	0.000244141	0.00116922
1660220	NM_175901	LOC283932	FBXL19 antisense RNA 1 (head to head)	84.04±18.50	138.55±25.67	1.65	0.000244141	0.00116922
5960167	XR_017252	LOC284988	NA	830.46±139.62	1305.08±209.89	1.57	0.000244141	0.00116922
1980373	XM_001715026	LOC286002	NA	42.79±4.89	31.93±6.39	0.75	0.000244141	0.00116922
630128	XR_038693	LOC286444	NA	7073.44±814.19	5358.09±765.03	0.76	0.000244141	0.00116922
6580091	XR_019601	LOC339352	NA	54.75±11.09	99.37±18.11	1.82	0.000244141	0.00116922
4730451	NR_015407	LOC339535	uncharacterized LOC339535	63.61±47.85	194.86±109.83	3.06	0.000244141	0.00116922
4730025	XM_292085	LOC341457	NA	15771.39±1226.55	13381.77±1398.88	0.85	0.000244141	0.00116922
2750593	XM_298151	LOC344595	NA	49.72±8.33	121.72±27.98	2.45	0.000244141	0.00116922
1510484	XR_038458	LOC345041	NA	182.08±28.96	129.26±20.47	0.71	0.000244141	0.00116922
7100376	XR_018747	LOC345041	NA	1927.95±397.89	1008.42±175.75	0.52	0.000244141	0.00116922
2850356	XR_016730	LOC387703	NA	693.23±67.54	521.04±69.51	0.75	0.000244141	0.00116922
2710064	XM_941665	LOC387763	NA	240.58±200.84	1967.01±2170.22	8.18	0.000244141	0.00116922
5810743	NM_207376	LOC387882	chromosome 12 open reading frame 75	3349.10±980.40	2177.25±617.27	0.65	0.000244141	0.00116922
2940066	XM_928429	LOC388275	NA	1160.39±137.14	609.45±99.29	0.53	0.000244141	0.00116922
4250446	XR_017679	LOC388707	NA	4122.74±508.76	3405.08±452.08	0.83	0.000244141	0.00116922
4390367	XR_017334	LOC389049	NA	96.65±13.65	57.85±6.65	0.60	0.000244141	0.00116922
2760564	XR_037525	LOC389322	NA	949.88±117.96	770.20±101.22	0.81	0.000244141	0.00116922
4760544	XR_016813	LOC389662	NA	203.65±36.05	135.22±31.02	0.66	0.000244141	0.00116922
160047	XM_497072	LOC389787	NA	8551.27±689.73	11050.36±743.45	1.29	0.000244141	0.00116922
1500717	NM_001080483	LOC389827	transmembrane protein 8C	48.29±23.91	496.14±326.48	10.27	0.000244141	0.00116922
6590307	NM_001080483	LOC389827	transmembrane protein 8C	59.41±33.10	641.60±457.74	10.80	0.000244141	0.00116922
2340053	XR_038551	LOC389873	NA	179.14±31.46	122.32±18.16	0.68	0.000244141	0.00116922
6270193	XM_001726973	LOC390557	NA	986.05±498.84	2550.84±493.95	2.59	0.000244141	0.00116922
6400524	XR_015850	LOC390705	NA	63.39±18.47	231.71±112.21	3.66	0.000244141	0.00116922
4220240	XR_019551	LOC391044	NA	72.92±10.80	57.30±8.35	0.79	0.000244141	0.00116922
6550092	XR_016557	LOC391075	NA	9146.06±1159.06	5699.60±1239.24	0.62	0.000244141	0.00116922
2940309	XR_039984	LOC391169	NA	232.47±32.17	188.42±20.40	0.81	0.000244141	0.00116922
160091	XR_037881	LOC399804	NA	4730.49±512.10	3700.64±319.99	0.78	0.000244141	0.00116922
1740647	XM_941808	LOC399888	NA	18.69±5.23	191.20±101.81	10.23	0.000244141	0.00116922
1740673	XM_934471	LOC399942	NA	1704.58±308.22	815.58±130.30	0.48	0.000244141	0.00116922
6330343	XR_039228	LOC400013	NA	1073.31±82.67	894.88±73.27	0.83	0.000244141	0.00116922
6650164	XM_931434	LOC400027	NA	322.56±53.40	586.90±144.17	1.82	0.000244141	0.00116922
6180497	XM_375152	LOC400304	NA	126.76±21.43	244.16±97.83	1.93	0.000244141	0.00116922
1660228	XR_017358	LOC400406	NA	57.53±9.85	114.38±57.49	1.99	0.000244141	0.00116922
620403	NR_003133	LOC400759	guanylate binding protein 1, interferon-inducible pseudogene 1	45.74±9.13	71.74±27.80	1.57	0.000244141	0.00116922
4540358	XM_379036	LOC400890	NA	234.38±33.66	183.05±30.63	0.78	0.000244141	0.00116922
1170500	XR_038697	LOC402112	NA	249.26±31.30	131.63±29.07	0.53	0.000244141	0.00116922
6520035	XR_019262	LOC402112	NA	1689.95±201.38	1114.15±200.35	0.66	0.000244141	0.00116922
2340739	XM_938988	LOC402221	NA	1247.81±200.78	749.97±262.76	0.60	0.000244141	0.00116922
6130259	XM_938297	LOC402644	NA	3099.36±547.60	2414.78±540.56	0.78	0.000244141	0.00116922
3180541	NM_001013699	LOC440093	H3 histone, family 3C	2119.86±263.88	1294.12±204.36	0.61	0.000244141	0.00116922
60369	NM_001071775	LOC440145	mitotic spindle organizing protein 1	155.10±37.88	94.45±17.50	0.61	0.000244141	0.00116922
2850068	XM_496071	LOC440280	NA	89.54±11.27	166.08±52.44	1.85	0.000244141	0.00116922
3400441	NR_002943	LOC440396	heterogeneous nuclear ribonucleoprotein A1 pseudogene 16	124.89±19.33	64.43±14.21	0.52	0.000244141	0.00116922
4010270	XM_933693	LOC440731	NA	165.37±43.88	111.25±20.35	0.67	0.000244141	0.00116922
6860162	XM_498969	LOC441019	NA	562.71±171.54	131.34±41.84	0.23	0.000244141	0.00116922
6350193	XR_017029	LOC441081	NA	28.02±7.19	350.51±195.46	12.51	0.000244141	0.00116922
6660086	NR_003665	LOC441089	mediator complex subunit 27 pseudogene	1183.60±176.80	853.92±119.53	0.72	0.000244141	0.00116922
5810519	XR_037233	LOC441484	NA	315.56±51.19	178.37±28.85	0.57	0.000244141	0.00116922
2710121	XM_944534	LOC442597	NA	889.70±420.36	270.45±112.32	0.30	0.000244141	0.00116922
4640022	XR_017503	LOC442727	NA	685.06±123.10	310.29±67.41	0.45	0.000244141	0.00116922
7000338	NM_001136262	LOC552889	ataxin 7-like 3B	248.88±42.61	351.36±35.52	1.41	0.000244141	0.00116922
20746	XM_935531	LOC641765	NA	45.59±7.14	30.07±8.56	0.66	0.000244141	0.00116922
1170309	XR_018361	LOC642357	NA	11295.66±869.45	13675.41±1167.59	1.21	0.000244141	0.00116922
6130678	XM_930748	LOC642361	NA	99.13±16.96	150.56±17.94	1.52	0.000244141	0.00116922
160274	XR_016174	LOC642513	NA	301.62±48.41	219.76±33.03	0.73	0.000244141	0.00116922
5690291	XR_016251	LOC642590	NA	3021.24±303.27	1179.94±135.69	0.39	0.000244141	0.00116922
5690397	XR_037021	LOC642590	NA	1797.85±325.81	623.13±98.86	0.35	0.000244141	0.00116922
7150692	XR_015408	LOC642732	NA	53.32±11.98	31.92±8.72	0.60	0.000244141	0.00116922
3060044	XM_926249	LOC642852	NA	46.42±6.46	60.67±6.25	1.31	0.000244141	0.00116922
730142	XM_928075	LOC643287	NA	1429.78±263.37	584.72±108.83	0.41	0.000244141	0.00116922
4850059	XR_016534	LOC643300	NA	155.97±23.82	86.36±16.47	0.55	0.000244141	0.00116922
5310632	XM_927980	LOC643319	NA	497.06±86.03	220.15±61.39	0.44	0.000244141	0.00116922
290326	XM_926688	LOC643357	NA	2911.57±229.63	2385.18±142.85	0.82	0.000244141	0.00116922
290392	XM_001131589	LOC643446	NA	180.61±24.19	133.22±18.52	0.74	0.000244141	0.00116922
1430605	XM_927071	LOC643790	NA	129.92±24.76	85.61±10.28	0.66	0.000244141	0.00116922
2940463	NM_001101386	LOC643896	cAMP-regulated phosphoprotein, 19kDa pseudogene	30.20±7.57	49.81±15.63	1.65	0.000244141	0.00116922
4060209	XR_042101	LOC643911	NA	213.20±31.11	355.17±75.85	1.67	0.000244141	0.00116922
6510239	XM_934410	LOC643995	NA	115.26±31.17	44.33±9.66	0.38	0.000244141	0.00116922
4810598	XR_038280	LOC644037	NA	348.98±52.22	233.02±47.29	0.67	0.000244141	0.00116922
6840520	XR_017337	LOC644037	NA	112.35±15.71	78.30±16.32	0.70	0.000244141	0.00116922
5960066	XR_019241	LOC644101	NA	655.69±58.04	452.47±89.97	0.69	0.000244141	0.00116922
2360241	XM_927336	LOC644113	NA	50.94±6.99	78.22±12.23	1.54	0.000244141	0.00116922
150594	XR_017531	LOC644124	NA	94.34±17.45	76.36±17.60	0.81	0.000244141	0.00116922
2710088	XR_017064	LOC644214	NA	599.55±49.58	425.86±44.64	0.71	0.000244141	0.00116922
7550592	XR_039184	LOC644237	NA	2653.06±327.66	1459.78±326.09	0.55	0.000244141	0.00116922
3710603	XR_017529	LOC644315	NA	5019.74±369.51	4025.15±267.15	0.80	0.000244141	0.00116922
5810709	XR_017492	LOC644330	NA	292.96±61.89	144.52±26.66	0.49	0.000244141	0.00116922
6590750	XM_929628	LOC644380	NA	140.22±34.08	87.77±22.56	0.63	0.000244141	0.00116922
7320296	XR_018757	LOC644745	NA	1130.05±155.88	664.41±88.76	0.59	0.000244141	0.00116922
6580544	XM_927868	LOC644774	NA	2366.43±524.93	1161.87±524.25	0.49	0.000244141	0.00116922
5670445	XM_927955	LOC644863	NA	4389.39±427.03	5321.83±395.97	1.21	0.000244141	0.00116922
1710202	XM_932470	LOC644869	NA	174.95±36.28	228.34±33.79	1.31	0.000244141	0.00116922
1110242	XR_017355	LOC644877	NA	315.68±53.92	175.50±19.85	0.56	0.000244141	0.00116922
2970561	XR_038951	LOC644877	NA	898.38±123.82	571.14±85.05	0.64	0.000244141	0.00116922
5720110	XR_039155	LOC645001	NA	59.09±13.28	31.83±8.50	0.54	0.000244141	0.00116922
1500538	XM_928168	LOC645138	NA	7646.82±720.47	8700.27±929.28	1.14	0.000244141	0.00116922
3140440	XR_037203	LOC645251	NA	659.11±128.80	465.93±104.11	0.71	0.000244141	0.00116922
3450672	XM_928404	LOC645362	NA	70.95±23.98	126.82±42.90	1.79	0.000244141	0.00116922
5050598	XR_038557	LOC645381	NA	195.09±38.37	87.16±22.34	0.45	0.000244141	0.00116922
2490445	XM_928427	LOC645385	NA	4327.61±431.78	2818.34±464.75	0.65	0.000244141	0.00116922
4390315	XM_928473	LOC645436	NA	3248.09±433.41	2098.79±247.77	0.65	0.000244141	0.00116922
2120189	XR_018230	LOC645726	NA	57.75±15.22	35.64±11.81	0.62	0.000244141	0.00116922
6580605	XR_019565	LOC646294	NA	8894.12±756.99	7788.94±1118.22	0.88	0.000244141	0.00116922
7510209	XR_017680	LOC646347	NA	2035.93±355.01	709.45±96.13	0.35	0.000244141	0.00116922
6280370	XR_038043	LOC646688	NA	4488.82±554.70	2281.17±773.33	0.51	0.000244141	0.00116922
6580270	XR_017241	LOC646723	NA	2456.77±2462.10	5534.27±4600.75	2.25	0.000244141	0.00116922
4290082	XM_929738	LOC646786	NA	326.06±49.17	250.43±38.10	0.77	0.000244141	0.00116922
5420162	XR_018651	LOC646791	NA	264.17±43.94	164.54±24.19	0.62	0.000244141	0.00116922
610142	XM_929781	LOC646821	NA	491.79±70.67	289.48±74.89	0.59	0.000244141	0.00116922
3310521	XM_001718162	LOC646836	uncharacterized LOC646836	64.72±13.14	36.63±8.43	0.57	0.000244141	0.00116922
840577	XM_933970	LOC646849	NA	2087.23±230.84	1569.55±180.09	0.75	0.000244141	0.00116922
3870373	XM_001717725	LOC646993	NA	453.74±86.93	233.85±51.36	0.52	0.000244141	0.00116922
5810735	NR_003543	LOC646996	RAB42, member RAS oncogene family, pseudogene 1	1582.40±149.87	1408.91±108.95	0.89	0.000244141	0.00116922
3310288	XM_929980	LOC647000	NA	3395.15±262.20	1812.74±230.99	0.53	0.000244141	0.00116922
6370224	XR_017490	LOC647081	NA	561.50±52.08	479.20±42.98	0.85	0.000244141	0.00116922
360653	XR_017675	LOC647276	NA	14733.71±952.58	11245.34±1843.82	0.76	0.000244141	0.00116922
5550328	XR_019555	LOC647302	NA	2197.59±301.76	1730.76±159.23	0.79	0.000244141	0.00116922
3460678	XR_018211	LOC647588	NA	65.58±18.28	146.11±57.20	2.23	0.000244141	0.00116922
4220307	XM_936731	LOC647673	NA	1462.36±235.90	1837.04±235.23	1.26	0.000244141	0.00116922
4260440	XR_037172	LOC647886	NA	189.50±37.90	331.85±69.40	1.75	0.000244141	0.00116922
2000025	XR_018316	LOC648024	NA	1934.17±153.87	1159.30±149.71	0.60	0.000244141	0.00116922
5130209	XM_937239	LOC648189	NA	40.53±8.51	70.39±12.48	1.74	0.000244141	0.00116922
4760243	XR_018923	LOC648210	NA	3524.59±270.31	2627.72±391.64	0.75	0.000244141	0.00116922
6510246	XR_018923	LOC648210	NA	3160.30±422.68	1992.81±364.25	0.63	0.000244141	0.00116922
6900048	XR_018923	LOC648210	NA	4974.64±680.33	3085.55±375.45	0.62	0.000244141	0.00116922
2650400	XM_944165	LOC648249	NA	5628.52±387.37	4750.68±590.84	0.84	0.000244141	0.00116922
770487	XM_937648	LOC648581	NA	81.19±17.85	49.72±8.56	0.61	0.000244141	0.00116922
2690747	NR_024438	LOC648740	actin, gamma 1 pseudogene 4	343.02±61.85	221.09±48.33	0.64	0.000244141	0.00116922
6130239	XM_937902	LOC648822	NA	351.55±72.12	201.67±31.44	0.57	0.000244141	0.00116922
6100379	XM_938063	LOC648984	NA	46.15±9.90	33.65±6.01	0.73	0.000244141	0.00116922
6520286	XM_945231	LOC649214	NA	65.63±12.48	35.37±12.59	0.54	0.000244141	0.00116922
4760132	XM_001720790	LOC649445	NA	83.55±11.02	60.90±11.53	0.73	0.000244141	0.00116922
2060528	XM_945148	LOC649604	NA	62.76±15.87	37.55±5.58	0.60	0.000244141	0.00116922
6550274	XM_945045	LOC649679	NA	326.02±61.54	186.83±35.19	0.57	0.000244141	0.00116922
6580088	XM_938906	LOC649841	NA	322.36±44.62	198.31±65.16	0.62	0.000244141	0.00116922
5420136	XR_018707	LOC650152	NA	8046.36±847.46	6242.03±768.55	0.78	0.000244141	0.00116922
4010433	XM_939919	LOC650832	NA	545.95±123.35	349.50±61.41	0.64	0.000244141	0.00116922
1570746	XM_941060	LOC651816	NA	1568.20±450.18	462.02±58.38	0.29	0.000244141	0.00116922
2470347	XM_941428	LOC652097	NA	24.94±8.51	173.05±115.10	6.94	0.000244141	0.00116922
5360168	XM_941748	LOC652324	NA	72.46±10.78	51.41±9.35	0.71	0.000244141	0.00116922
6650228	XM_941950	LOC652489	NA	1386.59±173.18	1012.90±68.69	0.73	0.000244141	0.00116922
730689	XM_942117	LOC652595	NA	665.33±94.09	372.37±47.55	0.56	0.000244141	0.00116922
2120164	XM_942165	LOC652624	NA	5480.53±607.29	4495.49±426.55	0.82	0.000244141	0.00116922
580136	XM_942302	LOC652694	NA	171.03±42.97	85.55±21.69	0.50	0.000244141	0.00116922
2340446	XM_942351	LOC652726	NA	160.99±20.95	100.08±27.12	0.62	0.000244141	0.00116922
1430131	XM_942635	LOC652904	NA	58.17±13.44	23.55±6.35	0.40	0.000244141	0.00116922
5080768	NM_001093761	LOC653147	ribosomal protein L26 pseudogene 30	2575.20±219.95	1706.23±212.65	0.66	0.000244141	0.00116922
6250386	XM_926208	LOC653147	NA	824.88±100.04	557.41±90.80	0.68	0.000244141	0.00116922
6250463	XM_935633	LOC653199	NA	36.98±6.61	65.44±9.41	1.77	0.000244141	0.00116922
5310681	XM_933085	LOC653344	NA	159.77±35.03	101.96±16.62	0.64	0.000244141	0.00116922
5720470	XR_017364	LOC653381	NA	1368.07±172.45	880.27±108.37	0.64	0.000244141	0.00116922
2000079	XM_934478	LOC653419	NA	310.95±193.35	58.65±19.08	0.19	0.000244141	0.00116922
2030132	XM_927769	LOC653506	NA	3191.42±636.22	1666.66±389.13	0.52	0.000244141	0.00116922
3440424	XM_930579	LOC653820	NA	93.96±17.63	44.42±9.10	0.47	0.000244141	0.00116922
7330301	XM_936215	LOC653874	NA	569.53±151.62	186.80±53.19	0.33	0.000244141	0.00116922
6940678	XM_938779	LOC653972	NA	331.35±34.57	252.13±31.76	0.76	0.000244141	0.00116922
130142	XM_944429	LOC653994	NA	545.72±77.28	379.36±62.95	0.70	0.000244141	0.00116922
4040048	XM_944439	LOC653994	NA	130.81±27.17	61.70±15.92	0.47	0.000244141	0.00116922
7320484	NR_015382	LOC678655	CD27 antisense RNA 1	201.05±55.86	378.15±45.12	1.88	0.000244141	0.00116922
6110470	XM_001126211	LOC727761	NA	1109.47±149.11	388.83±78.18	0.35	0.000244141	0.00116922
5290546	XR_039632	LOC727803	NA	1176.58±175.73	609.03±72.54	0.52	0.000244141	0.00116922
460142	XM_001125827	LOC727820	NA	33.97±4.11	46.47±8.80	1.37	0.000244141	0.00116922
780072	XM_001125941	LOC727848	NA	146.51±20.33	93.20±18.00	0.64	0.000244141	0.00116922
1240154	XR_036910	LOC727980	NA	51.86±8.87	33.58±6.63	0.65	0.000244141	0.00116922
1990154	XM_001126659	LOC728026	prothymosin alpha-like	1634.81±311.36	750.26±180.99	0.46	0.000244141	0.00116922
7380619	XR_015190	LOC728037	NA	120.30±25.74	62.32±11.70	0.52	0.000244141	0.00116922
7320209	XR_015281	LOC728127	NA	72.48±8.57	50.08±10.69	0.69	0.000244141	0.00116922
3940673	XM_001127070	LOC728285	NA	198.29±100.73	48.66±20.56	0.25	0.000244141	0.00116922
3420735	XM_001127145	LOC728310	NA	54.28±9.97	42.90±6.96	0.79	0.000244141	0.00116922
5890255	XR_042333	LOC728312	NA	78.21±15.21	58.69±8.12	0.75	0.000244141	0.00116922
4780711	XR_039142	LOC728408	NA	274.37±40.39	192.01±31.27	0.70	0.000244141	0.00116922
4210376	XM_001132105	LOC728431	NA	123.00±28.53	214.69±41.36	1.75	0.000244141	0.00116922
4850445	XR_039554	LOC728467	NA	140.25±22.51	94.12±16.09	0.67	0.000244141	0.00116922
7160008	XM_001127568	LOC728499	NA	203.09±40.47	122.27±35.40	0.60	0.000244141	0.00116922
670192	XR_015669	LOC728554	NA	189.55±50.34	110.53±26.78	0.58	0.000244141	0.00116922
1430093	XR_015669	LOC728554	NA	1783.18±326.09	1030.46±245.31	0.58	0.000244141	0.00116922
5810465	XR_015319	LOC728564	NA	1418.17±148.89	844.78±121.81	0.60	0.000244141	0.00116922
5390500	NR_003277	LOC728643	heterogeneous nuclear ribonucleoprotein A1 pseudogene 33	1475.43±233.90	941.97±212.50	0.64	0.000244141	0.00116922
2850541	XM_001128169	LOC728687	NA	21.82±7.96	87.77±39.27	4.02	0.000244141	0.00116922
3060086	XR_019265	LOC728698	NA	3450.71±382.16	2305.98±335.98	0.67	0.000244141	0.00116922
1990328	XR_015658	LOC728732	NA	1054.71±129.46	685.55±125.82	0.65	0.000244141	0.00116922
3930739	XR_038331	LOC728732	NA	79.62±14.98	50.01±9.80	0.63	0.000244141	0.00116922
1940470	XM_001132754	LOC728734	nuclear pore complex interacting protein family, member B8	637.72±111.84	850.62±125.13	1.33	0.000244141	0.00116922
4040653	NR_024510	LOC728855	long intergenic non-protein coding RNA 623	73.97±33.33	170.38±62.97	2.30	0.000244141	0.00116922
1400626	XR_015679	LOC728873	NA	3124.46±422.38	1391.87±229.09	0.45	0.000244141	0.00116922
4230487	XR_015892	LOC728908	NA	235.11±32.05	142.74±21.23	0.61	0.000244141	0.00116922
4490487	XM_001722644	LOC728931	NA	117.58±20.94	68.90±10.20	0.59	0.000244141	0.00116922
3870470	XR_015809	LOC728973	NA	7705.24±521.58	6885.07±569.21	0.89	0.000244141	0.00116922
6280273	XR_015895	LOC729102	NA	5182.58±791.91	3055.23±390.12	0.59	0.000244141	0.00116922
1510050	XR_015946	LOC729200	NA	421.51±49.51	294.51±90.60	0.70	0.000244141	0.00116922
6380259	XR_015614	LOC729217	NA	598.31±90.23	310.31±45.29	0.52	0.000244141	0.00116922
7210133	XR_038105	LOC729231	NA	76.56±29.85	30.27±6.82	0.40	0.000244141	0.00116922
6350722	XR_015958	LOC729366	NA	64.03±9.24	42.35±7.80	0.66	0.000244141	0.00116922
1710228	XM_001726948	LOC729423	NA	218.94±39.18	123.65±21.07	0.56	0.000244141	0.00116922
5360189	XM_001726952	LOC729423	NA	701.38±110.10	358.31±66.18	0.51	0.000244141	0.00116922
1230220	XR_015916	LOC729466	NA	8315.65±588.95	10780.93±1077.62	1.30	0.000244141	0.00116922
3400132	XM_001131805	LOC729505	NA	300.28±51.57	180.06±33.03	0.60	0.000244141	0.00116922
6760600	XM_001714722	LOC729608	NA	1695.24±136.30	1121.82±133.26	0.66	0.000244141	0.00116922
4920601	XR_037303	LOC729666	NA	103.04±19.00	59.14±19.33	0.57	0.000244141	0.00116922
1110433	XM_001725257	LOC729687	NA	203.84±45.52	122.68±26.81	0.60	0.000244141	0.00116922
7400193	XM_001725700	LOC729708	NA	2105.87±293.04	1140.86±381.24	0.54	0.000244141	0.00116922
1430209	XM_001715945	LOC729774	NA	170.91±20.61	104.87±12.85	0.61	0.000244141	0.00116922
3120494	XR_038768	LOC729799	NA	57.82±7.98	38.52±4.89	0.67	0.000244141	0.00116922
1850192	XR_042352	LOC729816	NA	1294.07±326.37	544.22±190.46	0.42	0.000244141	0.00116922
70022	NM_001101417	LOC729920	isoprenoid synthase domain containing	71.02±13.43	124.49±21.96	1.75	0.000244141	0.00116922
7050592	NM_001101426	LOC729920	isoprenoid synthase domain containing	39.75±6.83	67.69±12.43	1.70	0.000244141	0.00116922
840048	XM_001723531	LOC729964	NA	975.62±210.35	351.88±70.77	0.36	0.000244141	0.00116922
3940315	XM_001134032	LOC729964	NA	67.77±19.66	30.89±7.47	0.46	0.000244141	0.00116922
6110093	XM_001134179	LOC729970	NA	96.76±24.35	389.09±133.83	4.02	0.000244141	0.00116922
5360592	XM_001131964	LOC729985	NA	91.14±15.72	48.55±11.23	0.53	0.000244141	0.00116922
3290025	XM_001713717	LOC730074	NA	589.79±47.67	485.63±49.43	0.82	0.000244141	0.00116922
160102	XR_041280	LOC730098	NA	102.19±19.04	162.34±33.31	1.59	0.000244141	0.00116922
1580746	XR_016080	LOC730246	NA	7939.03±676.87	5325.35±660.47	0.67	0.000244141	0.00116922
730709	XM_001126202	LOC730525	NA	37.36±12.99	95.59±55.51	2.56	0.000244141	0.00116922
1450674	XR_015150	LOC730534	NA	6047.33±598.12	3564.53±416.53	0.59	0.000244141	0.00116922
580441	XR_015587	LOC730833	NA	80.64±47.00	17.03±10.17	0.21	0.000244141	0.00116922
4610608	XM_001129232	LOC731049	NA	2769.44±547.37	873.91±109.01	0.32	0.000244141	0.00116922
4120538	XM_001129173	LOC731314	NA	768.37±140.01	248.32±54.77	0.32	0.000244141	0.00116922
2000717	XM_001129414	LOC731751	NA	214.91±31.78	132.21±25.61	0.62	0.000244141	0.00116922
6580019	XR_015662	LOC731954	NA	43.31±20.93	177.64±66.04	4.10	0.000244141	0.00116922
6130446	XR_015684	LOC732007	NA	1710.61±270.90	1055.34±305.62	0.62	0.000244141	0.00116922
3390639	XM_001134259	LOC732165	NA	766.55±170.90	373.89±155.13	0.49	0.000244141	0.00116922
3930497	XM_001133480	LOC732425	NA	34.95±8.22	60.11±9.68	1.72	0.000244141	0.00116922
4920706	NR_015357	LOC791120	AI894139 pseudogene	112.87±19.75	185.09±22.81	1.64	0.000244141	0.00116922
3060703	NM_030941	LOC81691	exonuclease NEF-sp	138.70±27.43	51.78±12.65	0.37	0.000244141	0.00116922
3610753	NR_001453	LOC85389	small nucleolar RNA, C/D box 14C	66.26±15.76	28.94±5.06	0.44	0.000244141	0.00116922
1440452	NM_033111	LOC88523	NEDD4 binding protein 2-like 2	281.37±98.56	808.20±147.52	2.87	0.000244141	0.00116922
7320612	NM_001099776	LOC91431	chromosome 4 open reading frame 21	105.55±20.22	56.45±13.10	0.53	0.000244141	0.00116922
50364	NR_015353	LOC92249	uncharacterized LOC92249	143.25±24.95	301.90±46.13	2.11	0.000244141	0.00116922
3940017	NM_002317	LOX	lysyl oxidase	4704.84±731.78	2671.34±576.41	0.57	0.000244141	0.00116922
4150477	NM_032211	LOXL4	lysyl oxidase-like 4	665.72±238.24	2088.79±726.94	3.14	0.000244141	0.00116922
2370291	NM_005768	LPCAT3	lysophosphatidylcholine acyltransferase 3	140.33±19.52	239.00±33.06	1.70	0.000244141	0.00116922
6200670	NM_145693	LPIN1	lipin 1	626.55±64.77	998.66±145.93	1.59	0.000244141	0.00116922
4480221	NM_022737	LPPR2	lipid phosphate phosphatase-related protein type 2	111.19±31.96	219.67±42.10	1.98	0.000244141	0.00116922
4010114	NM_014839	LPPR4	lipid phosphate phosphatase-related protein type 4	38.32±35.90	233.16±251.29	6.08	0.000244141	0.00116922
2350091	NM_004811	LPXN	leupaxin	1502.77±501.52	443.15±143.83	0.29	0.000244141	0.00116922
5690543	XR_041452	LQK1	NA	62.70±19.81	105.66±30.27	1.69	0.000244141	0.00116922
6020291	NM_006726	LRBA	LPS-responsive vesicle trafficking, beach and anchor containing	144.73±22.51	229.07±35.31	1.58	0.000244141	0.00116922
2450367	NM_015541	LRIG1	leucine-rich repeats and immunoglobulin-like domains 1	160.22±45.46	301.96±111.55	1.88	0.000244141	0.00116922
5090408	NM_015541	LRIG1	leucine-rich repeats and immunoglobulin-like domains 1	430.79±124.62	924.06±357.19	2.15	0.000244141	0.00116922
4760349	NM_014045	LRP10	low density lipoprotein receptor-related protein 10	2249.02±235.38	3199.77±562.26	1.42	0.000244141	0.00116922
2650521	NM_002337	LRPAP1	low density lipoprotein receptor-related protein associated protein 1	538.29±73.97	393.08±54.13	0.73	0.000244141	0.00116922
6450022	NM_017640	LRRC16	leucine rich repeat containing 16A	183.16±40.57	318.38±91.33	1.74	0.000244141	0.00116922
5220332	NM_017640	LRRC16A	leucine rich repeat containing 16A	104.44±32.54	167.67±57.18	1.61	0.000244141	0.00116922
5050102	NM_005824	LRRC17	leucine rich repeat containing 17	35.61±13.07	55.16±11.14	1.55	0.000244141	0.00116922
1400592	NM_005512	LRRC32	leucine rich repeat containing 32	603.68±529.38	1638.60±1249.42	2.71	0.000244141	0.00116922
5220072	NM_017768	LRRC40	leucine rich repeat containing 40	106.02±13.09	74.58±15.14	0.70	0.000244141	0.00116922
7380445	NM_017691	LRRC49	leucine rich repeat containing 49	89.04±18.44	138.80±28.04	1.56	0.000244141	0.00116922
6760026	NM_153260	LRRC57	leucine rich repeat containing 57	190.13±24.73	150.30±16.67	0.79	0.000244141	0.00116922
5910411	NM_018509	LRRC59	leucine rich repeat containing 59	129.24±25.86	78.57±11.33	0.61	0.000244141	0.00116922
50201	NM_032270	LRRC8C	leucine rich repeat containing 8 family, member C	56.10±19.42	19.11±6.29	0.34	0.000244141	0.00116922
1500681	NM_033402	LRRCC1	leucine rich repeat and coiled-coil centrosomal protein 1	219.15±41.32	140.83±33.04	0.64	0.000244141	0.00116922
4150438	NM_017724	LRRFIP2	leucine rich repeat (in FLII) interacting protein 2	990.33±93.22	810.30±130.35	0.82	0.000244141	0.00116922
7050619	NM_017724	LRRFIP2	leucine rich repeat (in FLII) interacting protein 2	644.65±90.29	428.75±63.36	0.67	0.000244141	0.00116922
3870161	NM_020873	LRRN1	leucine rich repeat neuronal 1	63.75±31.64	435.50±326.86	6.83	0.000244141	0.00116922
770156	NM_203422	LRRN4CL	LRRN4 C-terminal like	20.54±6.37	53.54±29.06	2.61	0.000244141	0.00116922
3190437	NM_138361	LRSAM1	leucine rich repeat and sterile alpha motif containing 1	168.66±28.06	271.92±62.70	1.61	0.000244141	0.00116922
2340328	NM_015578	LSM14A	LSM14A, SCD6 homolog A (S. cerevisiae)	1269.73±96.75	1119.08±115.33	0.88	0.000244141	0.00116922
4540349	NM_021177	LSM2	LSM2 homolog, U6 small nuclear RNA associated (S. cerevisiae)	2219.10±294.91	1579.35±156.01	0.71	0.000244141	0.00116922
4260075	NM_014463	LSM3	LSM3 homolog, U6 small nuclear RNA associated (S. cerevisiae)	2866.66±335.49	2178.47±173.57	0.76	0.000244141	0.00116922
5550070	NM_007080	LSM6	LSM6 homolog, U6 small nuclear RNA associated (S. cerevisiae)	221.86±28.27	163.88±15.89	0.74	0.000244141	0.00116922
6450154	NM_002340	LSS	lanosterol synthase (2,3-oxidosqualene-lanosterol cyclase)	246.32±26.73	496.69±79.85	2.02	0.000244141	0.00116922
3520093	NM_021070	LTBP3	latent transforming growth factor beta binding protein 3	217.24±54.43	429.94±55.32	1.98	0.000244141	0.00116922
60670	NM_020169	LXN	latexin	452.62±508.36	827.63±558.79	1.83	0.000244141	0.00116922
5310369	NM_017816	LYAR	Ly1 antibody reactive	869.58±188.10	527.11±102.66	0.61	0.000244141	0.00116922
3190121	NM_177964	LYPD6B	LY6/PLAUR domain containing 6B	450.03±300.62	132.34±94.31	0.29	0.000244141	0.00116922
5810307	NM_177964	LYPD6B	LY6/PLAUR domain containing 6B	231.91±155.90	71.73±40.82	0.31	0.000244141	0.00116922
6550315	NM_020424	LYRM1	LYR motif containing 1	1011.78±91.96	1223.22±125.08	1.21	0.000244141	0.00116922
10435	NM_001001660	LYRM5	LYR motif containing 5	588.85±87.97	1109.02±198.03	1.88	0.000244141	0.00116922
7210487	NM_152449	LYSMD4	LysM, putative peptidoglycan-binding, domain containing 4	188.34±31.40	309.38±50.80	1.64	0.000244141	0.00116922
4040278	NM_012090	MACF1	microtubule-actin crosslinking factor 1	44.38±10.24	125.45±29.58	2.83	0.000244141	0.00116922
6370739	NM_012090	MACF1	microtubule-actin crosslinking factor 1	698.78±120.14	1406.81±204.85	2.01	0.000244141	0.00116922
870546	NM_002358	MAD2L1	MAD2 mitotic arrest deficient-like 1 (yeast)	1139.91±212.92	272.96±79.50	0.24	0.000244141	0.00116922
1780576	NM_002358	MAD2L1	MAD2 mitotic arrest deficient-like 1 (yeast)	238.56±64.66	63.72±16.10	0.27	0.000244141	0.00116922
460113	NM_001005332	MAGED1	melanoma antigen family D, 1	6724.13±433.27	8888.93±633.18	1.32	0.000244141	0.00116922
3800600	NM_006986	MAGED1	melanoma antigen family D, 1	1785.90±163.13	2383.07±216.06	1.33	0.000244141	0.00116922
3420487	NM_201222	MAGED2	melanoma antigen family D, 2	250.29±34.61	350.52±39.36	1.40	0.000244141	0.00116922
1450156	NM_002370	MAGOH	mago-nashi homolog, proliferation-associated (Drosophila)	457.12±90.98	293.78±51.19	0.64	0.000244141	0.00116922
4040398	NM_022440	MAL	mal, T-cell differentiation protein	53.70±32.62	426.23±371.65	7.94	0.000244141	0.00116922
1770386	NM_006785	MALT1	mucosa associated lymphoid tissue lymphoma translocation gene 1	392.16±55.37	174.17±26.91	0.44	0.000244141	0.00116922
1300470	NM_153267	MAMDC2	MAM domain containing 2	757.04±295.91	2158.61±639.42	2.85	0.000244141	0.00116922
2320343	NM_005491	MAMLD1	mastermind-like domain containing 1	438.39±72.15	293.46±64.41	0.67	0.000244141	0.00116922
1780661	NM_016219	MAN1B1	mannosidase, alpha, class 1B, member 1	751.30±85.51	919.73±86.74	1.22	0.000244141	0.00116922
4230168	NM_005908	MANBA	mannosidase, beta A, lysosomal	174.05±47.99	337.36±69.61	1.94	0.000244141	0.00116922
4920202	NM_002373	MAP1A	microtubule-associated protein 1A	414.50±128.71	864.44±190.67	2.09	0.000244141	0.00116922
5490240	NM_181509	MAP1LC3A	microtubule-associated protein 1 light chain 3 alpha	866.52±139.70	1597.02±232.62	1.84	0.000244141	0.00116922
4890068	NM_002419	MAP3K11	mitogen-activated protein kinase kinase kinase 11	102.27±9.51	73.23±11.87	0.72	0.000244141	0.00116922
7320731	NM_005922	MAP3K4	mitogen-activated protein kinase kinase kinase 4	397.93±82.28	251.67±43.32	0.63	0.000244141	0.00116922
5810600	NM_005923	MAP3K5	mitogen-activated protein kinase kinase kinase 5	223.09±99.39	143.38±73.94	0.64	0.000244141	0.00116922
2340364	NM_002375	MAP4	microtubule-associated protein 4	167.68±26.81	274.61±58.14	1.64	0.000244141	0.00116922
6400386	NM_004579	MAP4K2	mitogen-activated protein kinase kinase kinase kinase 2	485.62±56.52	300.28±102.79	0.62	0.000244141	0.00116922
2680538	NM_024871	MAP6D1	MAP6 domain containing 1	193.26±34.34	311.21±78.29	1.61	0.000244141	0.00116922
5270682	NM_024597	MAP7D3	MAP7 domain containing 3	152.97±23.35	126.43±16.15	0.83	0.000244141	0.00116922
6220026	NM_012326	MAPRE3	microtubule-associated protein, RP/EB family, member 3	46.09±17.87	485.22±229.72	10.53	0.000244141	0.00116922
3290332	NM_178450	MARCH3	membrane-associated ring finger (C3HC4) 3, E3 ubiquitin protein ligase	119.41±36.93	52.37±14.28	0.44	0.000244141	0.00116922
4670255	XM_001127871	MARCH3	NA	684.52±168.71	319.53±122.08	0.47	0.000244141	0.00116922
3940044	NM_020814	MARCH4	membrane-associated ring finger (C3HC4) 4, E3 ubiquitin protein ligase	764.28±289.88	300.01±97.23	0.39	0.000244141	0.00116922
4200475	NM_015016	MAST3	microtubule associated serine/threonine kinase 3	57.32±12.82	96.60±22.01	1.69	0.000244141	0.00116922
4260309	NM_198828	MAST4	microtubule associated serine/threonine kinase family member 4	26.86±6.86	73.95±29.00	2.75	0.000244141	0.00116922
20521	NM_032844	MASTL	microtubule associated serine/threonine kinase-like	175.31±27.67	72.15±20.54	0.41	0.000244141	0.00116922
580470	NM_032844	MASTL	microtubule associated serine/threonine kinase-like	108.90±19.86	49.51±13.14	0.45	0.000244141	0.00116922
4830689	NM_001042539	MAZ	MYC-associated zinc finger protein (purine-binding transcription factor)	82.67±14.24	56.75±9.45	0.69	0.000244141	0.00116922
990128	NM_207304	MBNL2	muscleblind-like splicing regulator 2	1244.45±260.60	756.87±278.95	0.61	0.000244141	0.00116922
2450546	NM_144778	MBNL2	muscleblind-like splicing regulator 2	760.15±191.87	453.45±159.33	0.60	0.000244141	0.00116922
4560019	NM_138799	MBOAT2	membrane bound O-acyltransferase domain containing 2	162.08±46.20	96.22±14.31	0.59	0.000244141	0.00116922
5080468	XM_001129292	MBOAT2	NA	237.47±90.80	105.29±17.44	0.44	0.000244141	0.00116922
3780681	NM_001025100	MBP	myelin basic protein	130.64±81.66	470.74±252.99	3.60	0.000244141	0.00116922
6580685	NM_018518	MCM10	minichromosome maintenance complex component 10	80.49±25.23	12.39±6.68	0.15	0.000244141	0.00116922
7570181	NM_018518	MCM10	minichromosome maintenance complex component 10	392.43±82.39	69.59±23.50	0.18	0.000244141	0.00116922
6770408	NM_004526	MCM2	minichromosome maintenance complex component 2	236.87±37.98	55.31±15.82	0.23	0.000244141	0.00116922
6290494	NM_002388	MCM3	minichromosome maintenance complex component 3	400.93±64.74	119.23±21.69	0.30	0.000244141	0.00116922
6650053	NM_002388	MCM3	minichromosome maintenance complex component 3	2653.67±335.99	945.72±173.15	0.36	0.000244141	0.00116922
[truncated: 6,719 more rows]

## Sheet: D. NGT_Myoblasts_vs_Myotubes
Sup data 1. Gene expression in myoblasts versus myotubes from 13 control individuals.
Statistics are calculated using paired wilcoxon test and false discovery rate (FDR) <5% applied (q<0.05).
One gene can be targeted by more than one probe. Thus, number of unique genes may be less than number of unique IlluminaID.
Data are presented as mean±SD.
				expression
IlluminaID	Accession number	Gene Symbol	Gene Name	Myoblasts	Myotubes	Ratio	p-value	q-value
2370438	NM_000014	A2M	alpha-2-macroglobulin	26.92±24.48	384.44±264.81	14.28	0.000244141	0.00135456
60689	NM_015665	AAAS	achalasia, adrenocortical insufficiency, alacrimia	67.95±6.79	51.70±5.66	0.76	0.000244141	0.00135456
1580504	NM_023928	AACS	acetoacetyl-CoA synthetase	94.62±13.20	130.68±21.59	1.38	0.000244141	0.00135456
7210327	NM_020792	AADACL1	neutral cholesterol ester hydrolase 1	1047.73±248.82	480.27±97.07	0.46	0.000244141	0.00135456
7650020	NM_020792	AADACL1	neutral cholesterol ester hydrolase 1	636.61±277.77	216.83±75.79	0.34	0.000244141	0.00135456
290603	NM_001605	AARS	alanyl-tRNA synthetase	2984.07±404.13	2198.75±338.67	0.74	0.000244141	0.00135456
430402	NM_001089	ABCA3	ATP-binding cassette, sub-family A (ABC1), member 3	47.13±20.03	108.16±27.71	2.29	0.000244141	0.00135456
7610050	NM_001023587	ABCC5	ATP-binding cassette, sub-family C (CFTR/MRP), member 5	94.43±17.91	223.64±52.72	2.37	0.000244141	0.00135456
1940068	NM_148916	ABHD11	abhydrolase domain containing 11	65.06±15.37	41.08±7.82	0.63	0.000244141	0.00135456
7100615	NM_001042472	ABHD12	abhydrolase domain containing 12	156.50±39.35	103.62±24.69	0.66	0.000244141	0.00135456
5860215	NM_016006	ABHD5	abhydrolase domain containing 5	689.36±162.59	309.37±50.76	0.45	0.000244141	0.00135456
2570112	NM_006720	ABLIM1	actin binding LIM protein 1	191.51±58.50	757.62±212.35	3.96	0.000244141	0.00135456
6400243	NM_001003407	ABLIM1	actin binding LIM protein 1	49.60±13.81	160.45±46.23	3.23	0.000244141	0.00135456
2350747	NM_014945	ABLIM3	actin binding LIM protein family, member 3	121.09±46.75	599.45±256.94	4.95	0.000244141	0.00135456
2190414	NM_198836	ACACA	acetyl-CoA carboxylase alpha	468.45±45.57	700.71±88.83	1.50	0.000244141	0.00135456
2630692	NM_198839	ACACA	acetyl-CoA carboxylase alpha	359.23±34.54	518.23±60.05	1.44	0.000244141	0.00135456
3370136	NM_032169	ACAD11	acyl-CoA dehydrogenase family, member 11	225.56±45.48	438.30±74.70	1.94	0.000244141	0.00135456
5340561	NM_014049	ACAD9	acyl-CoA dehydrogenase family, member 9	463.60±40.76	365.39±36.14	0.79	0.000244141	0.00135456
2070605	NM_000019	ACAT1	acetyl-CoA acetyltransferase 1	1972.39±194.11	1648.50±90.34	0.84	0.000244141	0.00135456
7330753	NM_005891	ACAT2	acetyl-CoA acetyltransferase 2	910.36±253.25	1968.65±440.26	2.16	0.000244141	0.00135456
4900438	NM_001037161	ACOT1	acyl-CoA thioesterase 1	123.27±17.06	200.77±32.20	1.63	0.000244141	0.00135456
7160592	NM_001033583	ACOT9	acyl-CoA thioesterase 9	813.91±84.37	582.40±68.46	0.72	0.000244141	0.00135456
1010114	NM_003500	ACOX2	acyl-CoA oxidase 2, branched chain	250.23±72.98	416.39±71.90	1.66	0.000244141	0.00135456
1030431	NM_001995	ACSL1	acyl-CoA synthetase long-chain family member 1	246.45±59.51	556.71±128.74	2.26	0.000244141	0.00135456
1580524	NM_203372	ACSL3	acyl-CoA synthetase long-chain family member 3	1008.49±214.63	1732.10±283.54	1.72	0.000244141	0.00135456
4490524	NM_001076552	ACSS2	acyl-CoA synthetase short-chain family member 2	362.62±60.45	695.74±134.24	1.92	0.000244141	0.00135456
4670544	NM_018677	ACSS2	acyl-CoA synthetase short-chain family member 2	428.80±71.54	808.19±153.83	1.88	0.000244141	0.00135456
5080132	NM_001100	ACTA1	actin, alpha 1, skeletal muscle	173.67±259.28	10768.49±6492.76	62.01	0.000244141	0.00135456
5080603	NM_177989	ACTL6A	actin-like 6A	1343.39±183.75	950.56±154.73	0.71	0.000244141	0.00135456
5220358	NM_004301	ACTL6A	actin-like 6A	942.56±119.04	630.03±72.49	0.67	0.000244141	0.00135456
3400110	NM_001103	ACTN2	actinin, alpha 2	12.12±5.60	449.99±287.76	37.12	0.000244141	0.00135456
4570240	NM_004302	ACVR1B	activin A receptor, type IB	193.38±30.15	267.41±45.33	1.38	0.000244141	0.00135456
4590349	NM_001616	ACVR2A	activin A receptor, type IIA	124.29±46.47	231.89±87.74	1.87	0.000244141	0.00135456
5910451	NM_000020	ACVRL1	activin A receptor type II-like 1	164.51±45.24	398.80±150.85	2.42	0.000244141	0.00135456
3440689	NM_001107	ACYP1	acylphosphatase 1, erythrocyte (common) type	189.97±43.44	121.66±20.01	0.64	0.000244141	0.00135456
5910148	NM_001107	ACYP1	acylphosphatase 1, erythrocyte (common) type	407.31±96.04	298.76±76.48	0.73	0.000244141	0.00135456
5290672	NM_138448	ACYP2	acylphosphatase 2, muscle type	247.04±45.71	564.82±148.37	2.29	0.000244141	0.00135456
6900086	NM_006988	ADAMTS1	ADAM metallopeptidase with thrombospondin type 1 motif, 1	3535.12±729.24	1288.10±605.07	0.36	0.000244141	0.00135456
4810575	NM_014694	ADAMTSL2	ADAMTS-like 2	36.93±17.82	107.96±47.82	2.92	0.000244141	0.00135456
130707	NM_052998	ADC	arginine decarboxylase	37.93±8.42	241.85±103.13	6.38	0.000244141	0.00135456
6330224	NM_139247	ADCY4	adenylate cyclase 4	63.61±23.33	28.25±15.68	0.44	0.000244141	0.00135456
50735	NM_001114	ADCY7	adenylate cyclase 7	385.10±122.13	146.19±37.32	0.38	0.000244141	0.00135456
7550161	NM_001123	ADK	adenosine kinase	200.54±34.06	131.07±13.89	0.65	0.000244141	0.00135456
5670465	NM_001124	ADM	adrenomedullin	4029.34±1418.05	1273.59±576.76	0.32	0.000244141	0.00135456
1770551	NM_015339	ADNP	activity-dependent neuroprotector homeobox	52.90±9.99	29.67±5.76	0.56	0.000244141	0.00135456
4480546	NM_032804	ADO	2-aminoethanethiol (cysteamine) dioxygenase	658.95±111.79	958.73±129.87	1.45	0.000244141	0.00135456
4060519	NM_000674	ADORA1	adenosine A1 receptor	209.70±108.83	762.40±287.41	3.64	0.000244141	0.00135456
5550619	NM_031284	ADPGK	ADP-dependent glucokinase	280.54±30.24	222.53±22.44	0.79	0.000244141	0.00135456
4830372	NM_152328	ADSSL1	adenylosuccinate synthase like 1	45.51±7.92	63.32±19.19	1.39	0.000244141	0.00135456
2690187	NM_198595	AFAP1	actin filament associated protein 1	620.94±183.33	969.97±271.58	1.56	0.000244141	0.00135456
4590133	NM_001001936	AFAP1L2	actin filament associated protein 1-like 2	26.68±9.38	147.52±57.94	5.53	0.000244141	0.00135456
6620711	NM_032550	AFAP1L2	actin filament associated protein 1-like 2	22.00±8.57	101.80±36.57	4.63	0.000244141	0.00135456
60609	NM_001031805	AFG3L1	AFG3 ATPase family member 3-like 1 (S. cerevisiae), pseudogene	99.17±9.74	74.73±9.62	0.75	0.000244141	0.00135456
3890431	NM_001042535	AGAP3	ArfGAP with GTPase domain, ankyrin repeat and PH domain 3	209.60±14.48	322.73±81.77	1.54	0.000244141	0.00135456
5560102	NM_001012727	AGPAT2	1-acylglycerol-3-phosphate O-acyltransferase 2	196.14±37.64	158.82±24.76	0.81	0.000244141	0.00135456
6040747	NM_015446	AHCTF1	AT hook containing transcription factor 1	162.39±20.98	127.20±19.26	0.78	0.000244141	0.00135456
450553	NM_001620	AHNAK	AHNAK nucleoprotein	5334.22±842.05	3959.91±660.42	0.74	0.000244141	0.00135456
1410021	NM_031426	AIF1L	allograft inflammatory factor 1-like	135.18±137.31	2634.56±1144.08	19.49	0.000244141	0.00135456
4010647	NM_031426	AIF1L	allograft inflammatory factor 1-like	24.77±18.21	373.69±180.02	15.08	0.000244141	0.00135456
5130162	NM_000476	AK1	adenylate kinase 1	576.30±78.48	1528.31±519.49	2.65	0.000244141	0.00135456
5720669	NM_001625	AK2	adenylate kinase 2	1531.32±133.42	1938.66±219.23	1.27	0.000244141	0.00135456
670463	NM_016282	AK3	adenylate kinase 3	764.29±118.40	1483.52±192.05	1.94	0.000244141	0.00135456
160148	NM_013410	AK3L1	adenylate kinase 4	841.38±153.56	461.50±139.29	0.55	0.000244141	0.00135456
4290192	NM_203464	AK3L1	adenylate kinase 4	852.80±240.36	471.08±124.15	0.55	0.000244141	0.00135456
4610554	NM_203464	AK3L1	adenylate kinase 4	155.04±33.15	90.70±23.41	0.59	0.000244141	0.00135456
2680220	NM_174858	AK5	adenylate kinase 5	86.16±21.36	46.86±15.56	0.54	0.000244141	0.00135456
2060341	NM_006738	AKAP13	A kinase (PRKA) anchor protein 13	36.13±10.11	65.75±19.29	1.82	0.000244141	0.00135456
3940440	NM_007200	AKAP13	A kinase (PRKA) anchor protein 13	234.93±55.52	605.55±185.68	2.58	0.000244141	0.00135456
4480338	NM_001012398	AKTIP	AKT interacting protein	714.49±72.13	957.38±95.61	1.34	0.000244141	0.00135456
5720703	NM_022476	AKTIP	AKT interacting protein	244.24±38.25	342.78±55.75	1.40	0.000244141	0.00135456
2070575	NM_001627	ALCAM	activated leukocyte cell adhesion molecule	3285.83±742.47	1454.49±442.96	0.44	0.000244141	0.00135456
1240379	NM_000692	ALDH1B1	aldehyde dehydrogenase 1 family, member B1	598.61±112.90	966.10±223.87	1.61	0.000244141	0.00135456
1470427	NM_170726	ALDH4A1	aldehyde dehydrogenase 4 family, member A1	160.85±19.68	240.31±37.45	1.49	0.000244141	0.00135456
6590253	NM_184043	ALDOA	aldolase A, fructose-bisphosphate	4481.85±501.35	3080.25±462.00	0.69	0.000244141	0.00135456
7330544	NM_005165	ALDOC	aldolase C, fructose-bisphosphate	908.78±294.50	427.94±98.71	0.47	0.000244141	0.00135456
450204	NM_001077692	ALG9	ALG9, alpha-1,2-mannosyltransferase	626.43±65.99	383.32±29.15	0.61	0.000244141	0.00135456
540390	NM_025144	ALPK1	alpha-kinase 1	49.35±7.60	79.28±22.25	1.61	0.000244141	0.00135456
50050	NM_001033059	AMD1	adenosylmethionine decarboxylase 1	1397.12±330.35	898.40±149.15	0.64	0.000244141	0.00135456
3290646	NM_133265	AMOT	angiomotin	96.85±21.15	67.72±16.25	0.70	0.000244141	0.00135456
940450	NM_000481	AMT	aminomethyltransferase	35.63±5.67	58.77±11.81	1.65	0.000244141	0.00135456
5550288	NM_001008218	AMY1B	amylase, alpha 1B (salivary)	865.56±177.90	534.98±111.93	0.62	0.000244141	0.00135456
1820068	NM_001008219	AMY1C	amylase, alpha 1C (salivary)	8455.14±896.17	6435.31±952.40	0.76	0.000244141	0.00135456
730647	NM_022662	ANAPC1	anaphase promoting complex subunit 1	365.29±40.53	277.13±24.99	0.76	0.000244141	0.00135456
6840706	NM_014885	ANAPC10	anaphase promoting complex subunit 10	499.69±56.02	411.48±48.74	0.82	0.000244141	0.00135456
10220	NM_001002246	ANAPC11	anaphase promoting complex subunit 11	568.59±85.03	482.68±86.31	0.85	0.000244141	0.00135456
3930392	NM_001097577	ANG	angiogenin, ribonuclease, RNase A family, 5	404.93±70.41	279.73±57.37	0.69	0.000244141	0.00135456
4780437	NM_020977	ANK2	ankyrin 2, neuronal	36.06±11.38	130.67±42.87	3.62	0.000244141	0.00135456
6220152	NM_020740	ANKFY1	ankyrin repeat and FYVE domain containing 1	61.77±12.67	39.83±7.74	0.64	0.000244141	0.00135456
5810050	NM_198555	ANKRD36	ankyrin repeat domain 36	88.44±14.33	58.20±12.37	0.66	0.000244141	0.00135456
2750598	NM_198401	ANKRD46	ankyrin repeat domain 46	91.58±15.57	151.49±38.23	1.65	0.000244141	0.00135456
5390064	NM_015245	ANKS1A	ankyrin repeat and sterile alpha motif domain containing 1A	266.71±50.42	1090.31±426.39	4.09	0.000244141	0.00135456
580598	NM_001042410	ANKZF1	ankyrin repeat and zinc finger domain containing 1	70.78±11.34	50.04±8.89	0.71	0.000244141	0.00135456
6450669	NM_018685	ANLN	anillin, actin binding protein	993.10±239.59	237.16±90.52	0.24	0.000244141	0.00135456
6580300	NM_020373	ANO2	anoctamin 2	26.16±5.47	85.95±32.65	3.29	0.000244141	0.00135456
3850053	NM_006401	ANP32B	acidic (leucine-rich) nuclear phosphoprotein 32 family, member B	6559.14±516.70	4834.10±444.33	0.74	0.000244141	0.00135456
770730	NM_001002857	ANXA2	annexin A2	3391.55±815.16	1333.31±290.84	0.39	0.000244141	0.00135456
1400711	NM_001630	ANXA8	annexin A8-like 2	111.34±47.33	22.82±14.14	0.20	0.000244141	0.00135456
2190341	NM_057089	AP1S1	adaptor-related protein complex 1, sigma 1 subunit	422.56±55.26	278.68±54.52	0.66	0.000244141	0.00135456
5490673	NM_057089	AP1S1	adaptor-related protein complex 1, sigma 1 subunit	404.04±61.57	246.15±36.83	0.61	0.000244141	0.00135456
7040079	NM_001283	AP1S1	adaptor-related protein complex 1, sigma 1 subunit	519.32±71.36	334.74±56.77	0.64	0.000244141	0.00135456
1400605	NM_001282	AP2B1	adaptor-related protein complex 2, beta 1 subunit	111.36±18.99	69.93±13.66	0.63	0.000244141	0.00135456
2340451	NM_001282	AP2B1	adaptor-related protein complex 2, beta 1 subunit	188.25±25.50	132.74±20.75	0.71	0.000244141	0.00135456
840148	NM_004068	AP2M1	adaptor-related protein complex 2, mu 1 subunit	1672.84±162.65	1254.57±153.51	0.75	0.000244141	0.00135456
2230603	NM_003664	AP3B1	adaptor-related protein complex 3, beta 1 subunit	1552.65±108.27	1872.68±164.05	1.21	0.000244141	0.00135456
6200437	NM_207012	AP3M1	adaptor-related protein complex 3, mu 1 subunit	590.80±74.04	474.13±43.91	0.80	0.000244141	0.00135456
3420128	NM_006803	AP3M2	adaptor-related protein complex 3, mu 2 subunit	217.44±35.27	345.40±57.05	1.59	0.000244141	0.00135456
7560243	NM_031232	APBA2BP	N-terminal EF-hand calcium binding protein 3	40.98±7.29	88.91±27.39	2.17	0.000244141	0.00135456
1430047	NM_014481	APEX2	APEX nuclease (apurinic/apyrimidinic endonuclease) 2	286.82±25.94	228.19±20.28	0.80	0.000244141	0.00135456
1850221	NM_001077628	APH1A	APH1A gamma secretase subunit	494.41±52.21	369.14±48.00	0.75	0.000244141	0.00135456
7550364	NM_001077628	APH1A	APH1A gamma secretase subunit	220.27±19.02	174.41±25.11	0.79	0.000244141	0.00135456
6200202	NM_015957	APIP	APAF1 interacting protein	432.11±33.63	345.80±50.70	0.80	0.000244141	0.00135456
3890743	NM_006789	APOBEC2	apolipoprotein B mRNA editing enzyme, catalytic polypeptide-like 2	16.07±12.62	787.45±723.94	48.99	0.000244141	0.00135456
3170068	NM_004900	APOBEC3B	apolipoprotein B mRNA editing enzyme, catalytic polypeptide-like 3B	99.38±30.31	20.96±11.76	0.21	0.000244141	0.00135456
3830465	NM_001645	APOC1	apolipoprotein C-I	35.74±5.55	116.40±97.63	3.26	0.000244141	0.00135456
730414	NM_000041	APOE	apolipoprotein E	13.82±7.48	342.74±370.12	24.81	0.000244141	0.00135456
1980750	NM_145641	APOL3	apolipoprotein L, 3	49.30±12.96	127.12±33.73	2.58	0.000244141	0.00135456
1190735	NM_000484	APP	amyloid beta (A4) precursor protein	107.62±16.28	146.89±21.14	1.36	0.000244141	0.00135456
450619	NM_198098	AQP1	aquaporin 1	31.73±15.54	87.14±52.34	2.75	0.000244141	0.00135456
2690639	NM_014691	AQR	aquarius homolog (mouse)	226.39±26.44	150.51±15.87	0.66	0.000244141	0.00135456
5090056	NM_014570	ARFGAP3	ADP-ribosylation factor GTPase activating protein 3	809.51±114.00	590.00±96.91	0.73	0.000244141	0.00135456
2000669	NM_024605	ARHGAP10	Rho GTPase activating protein 10	163.49±18.94	267.59±32.44	1.64	0.000244141	0.00135456
990121	NM_014783	ARHGAP11A	Rho GTPase activating protein 11A	62.07±19.17	23.08±7.29	0.37	0.000244141	0.00135456
6060050	NM_001039841	ARHGAP11B	Rho GTPase activating protein 11B	62.28±17.97	26.10±7.60	0.42	0.000244141	0.00135456
5340747	NM_018287	ARHGAP12	Rho GTPase activating protein 12	75.08±8.92	136.49±33.49	1.82	0.000244141	0.00135456
5490612	NM_018287	ARHGAP12	Rho GTPase activating protein 12	189.69±38.15	459.74±149.28	2.42	0.000244141	0.00135456
6110332	NM_032900	ARHGAP19	Rho GTPase activating protein 19	138.72±35.99	74.71±20.10	0.54	0.000244141	0.00135456
110180	NM_001080157	ARHGAP9	Rho GTPase activating protein 9	31.79±10.58	113.15±28.95	3.56	0.000244141	0.00135456
4760255	NM_004309	ARHGDIA	Rho GDP dissociation inhibitor (GDI) alpha	2189.07±283.19	1274.90±128.87	0.58	0.000244141	0.00135456
4120411	NM_004723	ARHGEF2	Rho/Rac guanine nucleotide exchange factor (GEF) 2	2478.43±492.41	3539.61±628.58	1.43	0.000244141	0.00135456
770703	NM_004840	ARHGEF6	Rac/Cdc42 guanine nucleotide exchange factor (GEF) 6	389.28±68.11	1446.47±534.59	3.72	0.000244141	0.00135456
510554	NM_003899	ARHGEF7	Rho guanine nucleotide exchange factor (GEF) 7	797.46±75.33	1072.66±147.98	1.35	0.000244141	0.00135456
4860468	NM_001177	ARL1	ADP-ribosylation factor-like 1	973.72±92.95	1188.48±135.64	1.22	0.000244141	0.00135456
2690047	NM_015161	ARL6IP1	ADP-ribosylation factor-like 6 interacting protein 1	3827.48±945.05	1715.14±340.18	0.45	0.000244141	0.00135456
5960324	NM_015161	ARL6IP1	ADP-ribosylation factor-like 6 interacting protein 1	189.54±44.06	87.63±19.92	0.46	0.000244141	0.00135456
4900053	NM_001002251	ARL6IP4	ADP-ribosylation-like factor 6 interacting protein 4	508.73±59.55	409.30±35.46	0.80	0.000244141	0.00135456
2070563	NM_006407	ARL6IP5	ADP-ribosylation-like factor 6 interacting protein 5	3196.54±525.41	4708.88±766.03	1.47	0.000244141	0.00135456
670382	NM_152522	ARL6IP6	ADP-ribosylation-like factor 6 interacting protein 6	507.17±100.34	263.07±57.81	0.52	0.000244141	0.00135456
2320647	NM_177947	ARMCX3	armadillo repeat containing, X-linked 3	305.31±71.27	678.12±115.28	2.22	0.000244141	0.00135456
7150427	NM_177947	ARMCX3	armadillo repeat containing, X-linked 3	145.10±17.90	354.34±81.50	2.44	0.000244141	0.00135456
4180307	NM_014862	ARNT2	aryl-hydrocarbon receptor nuclear translocator 2	111.08±25.26	607.20±302.56	5.47	0.000244141	0.00135456
7610692	NM_006409	ARPC1A	actin related protein 2/3 complex, subunit 1A, 41kDa	2374.04±200.36	1691.83±207.03	0.71	0.000244141	0.00135456
2140368	NM_006628	ARPP19	cAMP-regulated phosphoprotein, 19kDa	204.20±23.46	143.43±23.37	0.70	0.000244141	0.00135456
6620356	NM_006628	ARPP19	cAMP-regulated phosphoprotein, 19kDa	1402.91±127.86	992.23±138.02	0.71	0.000244141	0.00135456
1690561	NM_016300	ARPP-21	cAMP-regulated phosphoprotein, 21kDa	21.64±11.05	837.92±508.16	38.71	0.000244141	0.00135456
4560301	NM_016300	ARPP-21	cAMP-regulated phosphoprotein, 21kDa	24.49±15.11	769.53±492.11	31.42	0.000244141	0.00135456
7160437	NM_001025068	ARPP-21	cAMP-regulated phosphoprotein, 21kDa	13.02±7.69	418.05±234.69	32.12	0.000244141	0.00135456
7210554	NM_016300	ARPP-21	cAMP-regulated phosphoprotein, 21kDa	15.33±8.96	418.74±260.00	27.31	0.000244141	0.00135456
2490288	NM_020251	ARRB1	arrestin, beta 1	30.84±9.37	60.25±13.03	1.95	0.000244141	0.00135456
5670673	NM_004041	ARRB1	arrestin, beta 1	51.36±7.45	73.12±9.00	1.42	0.000244141	0.00135456
3420121	NM_015908	ARS2	serrate RNA effector molecule homolog (Arabidopsis)	1932.41±192.97	1464.70±132.38	0.76	0.000244141	0.00135456
5570682	NM_024769	ASAM	CXADR-like membrane protein	246.93±62.21	129.08±38.11	0.52	0.000244141	0.00135456
2190709	NM_017707	ASAP3	ArfGAP with SH3 domain, ankyrin repeat and PH domain 3	415.96±90.70	894.30±187.90	2.15	0.000244141	0.00135456
7000333	NM_177999	ASB6	ankyrin repeat and SOCS box containing 6	77.90±7.49	45.56±9.60	0.58	0.000244141	0.00135456
2630673	NM_018154	ASF1B	anti-silencing function 1B histone chaperone	233.75±69.63	53.45±23.06	0.23	0.000244141	0.00135456
6130441	NM_018136	ASPM	asp (abnormal spindle) homolog, microcephaly associated (Drosophila)	1347.99±394.97	263.15±76.90	0.20	0.000244141	0.00135456
1850307	XM_001132706	ASPSCR1	NA	103.13±26.90	53.68±11.26	0.52	0.000244141	0.00135456
6940484	NM_024083	ASPSCR1	alveolar soft part sarcoma chromosome region, candidate 1	1303.17±251.29	880.38±68.54	0.68	0.000244141	0.00135456
1410242	NM_014109	ATAD2	ATPase family, AAA domain containing 2	278.92±72.32	85.54±18.46	0.31	0.000244141	0.00135456
4150086	NM_018188	ATAD3A	ATPase family, AAA domain containing 3A	314.61±40.56	194.77±27.55	0.62	0.000244141	0.00135456
620168	NM_178270	ATG4A	autophagy related 4A, cysteine peptidase	162.27±33.83	252.90±27.51	1.56	0.000244141	0.00135456
6060358	NM_178270	ATG4A	autophagy related 4A, cysteine peptidase	173.39±28.82	258.88±25.18	1.49	0.000244141	0.00135456
2680475	NM_181598	ATL1	atlastin GTPase 1	37.99±14.00	70.47±32.57	1.85	0.000244141	0.00135456
1240243	NM_015459	ATL3	atlastin GTPase 3	912.22±132.45	367.63±95.04	0.40	0.000244141	0.00135456
3840376	NM_032827	ATOH8	atonal homolog 8 (Drosophila)	826.34±265.50	90.16±36.78	0.11	0.000244141	0.00135456
3990092	NM_000702	ATP1A2	ATPase, Na+/K+ transporting, alpha 2 polypeptide	33.81±24.33	280.23±155.40	8.29	0.000244141	0.00135456
4180452	NM_001677	ATP1B1	ATPase, Na+/K+ transporting, beta 1 polypeptide	1114.83±220.14	445.35±132.29	0.40	0.000244141	0.00135456
4220468	NM_001001787	ATP1B1	ATPase, Na+/K+ transporting, beta 1 polypeptide	2004.41±394.55	937.11±286.55	0.47	0.000244141	0.00135456
6060482	NM_001677	ATP1B1	ATPase, Na+/K+ transporting, beta 1 polypeptide	1204.38±244.13	624.49±153.68	0.52	0.000244141	0.00135456
770079	NM_170665	ATP2A2	ATPase, Ca++ transporting, cardiac muscle, slow twitch 2	396.22±64.17	1517.21±675.24	3.83	0.000244141	0.00135456
1940053	NM_001681	ATP2A2	ATPase, Ca++ transporting, cardiac muscle, slow twitch 2	1194.53±168.34	3464.97±1188.91	2.90	0.000244141	0.00135456
6180059	NM_001001323	ATP2B1	ATPase, Ca++ transporting, plasma membrane 1	26.85±12.77	101.42±53.20	3.78	0.000244141	0.00135456
4180369	NM_001001396	ATP2B4	ATPase, Ca++ transporting, plasma membrane 4	85.94±16.84	43.65±15.25	0.51	0.000244141	0.00135456
6100482	NM_001001396	ATP2B4	ATPase, Ca++ transporting, plasma membrane 4	986.79±150.81	542.97±223.34	0.55	0.000244141	0.00135456
6900722	NM_015684	ATP5S	ATP synthase, H+ transporting, mitochondrial Fo complex, subunit s (factor B)	88.12±13.04	150.68±36.27	1.71	0.000244141	0.00135456
1990274	NM_018035	ATP5SL	ATP5S-like	526.19±39.45	388.65±36.11	0.74	0.000244141	0.00135456
1660215	NM_005177	ATP6V0A1	ATPase, H+ transporting, lysosomal V0 subunit a1	748.14±119.47	1040.14±154.64	1.39	0.000244141	0.00135456
6650017	NM_001693	ATP6V1B2	ATPase, H+ transporting, lysosomal 56/58kDa, V1 subunit B2	2209.74±350.64	1619.92±213.27	0.73	0.000244141	0.00135456
6370091	NM_004888	ATP6V1G1	ATPase, H+ transporting, lysosomal 13kDa, V1 subunit G1	2553.66±248.19	3162.37±184.64	1.24	0.000244141	0.00135456
1260538	NM_130463	ATP6V1G2	ATPase, H+ transporting, lysosomal 13kDa, V1 subunit G2	38.30±11.42	93.64±30.39	2.45	0.000244141	0.00135456
2120209	NM_198531	ATP9B	ATPase, class II, type 9B	43.15±12.31	112.34±43.56	2.60	0.000244141	0.00135456
3180504	NM_020811	ATPGD1	carnosine synthase 1	25.90±8.12	199.08±108.78	7.69	0.000244141	0.00135456
6860639	NM_020811	ATPGD1	carnosine synthase 1	26.01±10.06	449.36±265.79	17.28	0.000244141	0.00135456
4860367	NM_032166	ATRIP	ATR interacting protein	125.13±18.86	83.73±15.35	0.67	0.000244141	0.00135456
7210438	NM_032166	ATRIP	ATR interacting protein	109.84±11.78	71.50±11.67	0.65	0.000244141	0.00135456
4730605	NM_198436	AURKA	aurora kinase A	1056.00±261.29	213.16±92.27	0.20	0.000244141	0.00135456
5420309	NM_198434	AURKA	aurora kinase A	889.55±263.64	177.91±75.92	0.20	0.000244141	0.00135456
5810088	NM_017900	AURKAIP1	aurora kinase A interacting protein 1	3779.31±201.91	3216.05±191.29	0.85	0.000244141	0.00135456
6770026	NM_004217	AURKB	aurora kinase B	340.80±108.33	57.99±22.77	0.17	0.000244141	0.00135456
990500	NM_021732	AVPI1	arginine vasopressin-induced 1	2026.03±356.79	978.46±209.76	0.48	0.000244141	0.00135456
4640403	NM_021913	AXL	AXL receptor tyrosine kinase	5981.04±932.20	2653.24±665.41	0.44	0.000244141	0.00135456
6480703	NM_021913	AXL	AXL receptor tyrosine kinase	4154.31±888.99	1834.41±450.49	0.44	0.000244141	0.00135456
4590008	NM_003783	B3GALT2	UDP-Gal:betaGlcNAc beta 1,3-galactosyltransferase, polypeptide 2	75.60±33.81	297.26±139.40	3.93	0.000244141	0.00135456
4640673	NM_194318	B3GALTL	beta 1,3-galactosyltransferase-like	151.60±41.22	112.96±28.51	0.75	0.000244141	0.00135456
6550349	NM_001015048	BAG5	BCL2-associated athanogene 5	203.10±35.34	150.84±22.42	0.74	0.000244141	0.00135456
430050	NM_012342	BAMBI	BMP and activin membrane-bound inhibitor	1389.94±289.46	765.64±274.65	0.55	0.000244141	0.00135456
5080561	NM_000465	BARD1	BRCA1 associated RING domain 1	274.58±65.62	91.66±22.85	0.33	0.000244141	0.00135456
1430059	NM_080686	BAT2	proline-rich coiled-coil 2A	258.09±33.58	197.62±25.21	0.77	0.000244141	0.00135456
5910220	NM_021160	BAT5	abhydrolase domain containing 16A	145.48±22.37	214.24±27.81	1.47	0.000244141	0.00135456
7550110	NM_004324	BAX	BCL2-associated X protein	67.49±11.33	45.70±11.99	0.68	0.000244141	0.00135456
4280347	NM_023005	BAZ1B	bromodomain adjacent to zinc finger domain, 1B	290.79±33.84	212.22±16.52	0.73	0.000244141	0.00135456
2470753	NM_033028	BBS4	Bardet-Biedl syndrome 4	133.65±32.09	239.22±25.06	1.79	0.000244141	0.00135456
2230112	NM_176824	BBS7	Bardet-Biedl syndrome 7	154.30±20.65	94.48±22.75	0.61	0.000244141	0.00135456
2850092	NM_176824	BBS7	Bardet-Biedl syndrome 7	269.58±53.32	177.66±40.28	0.66	0.000244141	0.00135456
1690167	NM_001033604	BBS9	Bardet-Biedl syndrome 9	93.31±25.08	307.28±131.72	3.29	0.000244141	0.00135456
4070053	NM_003567	BCAR3	breast cancer anti-estrogen resistance 3	1633.53±453.40	826.20±149.25	0.51	0.000244141	0.00135456
670372	NM_003657	BCAS1	breast carcinoma amplified sequence 1	16.80±7.07	574.93±359.52	34.23	0.000244141	0.00135456
3060343	NM_003657	BCAS1	breast carcinoma amplified sequence 1	15.77±10.44	871.08±536.97	55.25	0.000244141	0.00135456
6420379	NM_001040668	BCL2L12	BCL2-like 12 (proline rich)	623.01±67.23	427.76±77.62	0.69	0.000244141	0.00135456
7550753	NM_001040668	BCL2L12	BCL2-like 12 (proline rich)	502.19±63.45	349.78±52.51	0.70	0.000244141	0.00135456
7200452	NM_015367	BCL2L13	BCL2-like 13 (apoptosis facilitator)	1195.76±159.12	1686.02±129.33	1.41	0.000244141	0.00135456
5260196	NM_004765	BCL7C	B-cell CLL/lymphoma 7C	530.81±75.70	386.62±63.01	0.73	0.000244141	0.00135456
510576	NM_017745	BCOR	BCL6 corepressor	331.58±58.09	214.43±37.47	0.65	0.000244141	0.00135456
6940500	NM_000710	BDKRB1	bradykinin receptor B1	267.11±114.60	37.99±20.94	0.14	0.000244141	0.00135456
4540398	NM_024603	BEND5	BEN domain containing 5	129.75±79.30	66.91±29.13	0.52	0.000244141	0.00135456
580279	NM_152751	BEND7	BEN domain containing 7	114.02±27.50	77.59±6.98	0.68	0.000244141	0.00135456
2640735	NM_003670	BHLHB2	basic helix-loop-helix family, member e40	1567.28±625.01	2945.31±534.59	1.88	0.000244141	0.00135456
650553	NM_139343	BIN1	bridging integrator 1	466.05±104.80	3630.57±1733.44	7.79	0.000244141	0.00135456
5130440	NM_139346	BIN1	bridging integrator 1	449.05±96.94	3444.43±1677.51	7.67	0.000244141	0.00135456
840280	NM_001166	BIRC2	baculoviral IAP repeat containing 2	2412.70±448.67	1146.69±126.97	0.48	0.000244141	0.00135456
4920707	NM_001166	BIRC2	baculoviral IAP repeat containing 2	496.65±138.20	193.89±37.72	0.39	0.000244141	0.00135456
1230682	NM_001168	BIRC5	baculoviral IAP repeat containing 5	976.86±247.21	222.60±123.20	0.23	0.000244141	0.00135456
7550626	NM_001012271	BIRC5	baculoviral IAP repeat containing 5	76.39±22.29	25.55±10.70	0.33	0.000244141	0.00135456
4220270	NM_017693	BIVM	basic, immunoglobulin-like variable motif containing	379.16±58.55	513.79±75.01	1.36	0.000244141	0.00135456
4250441	NM_001001786	BLID	BH3-like motif containing, cell death inducer	49.47±9.75	34.92±7.35	0.71	0.000244141	0.00135456
2450717	NM_000057	BLM	Bloom syndrome, RecQ helicase-like	72.08±13.12	22.40±6.12	0.31	0.000244141	0.00135456
5570324	NM_006129	BMP1	bone morphogenetic protein 1	419.66±55.77	719.43±151.00	1.71	0.000244141	0.00135456
1260037	NM_001717	BNC1	basonuclin 1	196.14±86.28	58.08±7.62	0.30	0.000244141	0.00135456
4050408	NM_001717	BNC1	basonuclin 1	137.01±60.23	46.07±10.41	0.34	0.000244141	0.00135456
6770608	NM_004052	BNIP3	BCL2/adenovirus E1B 19kDa interacting protein 3	5458.59±838.81	2590.77±359.59	0.47	0.000244141	0.00135456
6370468	NM_001031827	BOLA2	bolA family member 2	2730.13±230.84	2377.66±227.66	0.87	0.000244141	0.00135456
3390093	NM_001035505	BOLA3	bolA family member 3	2514.41±252.81	1976.20±282.06	0.79	0.000244141	0.00135456
6520576	NM_212552	BOLA3	bolA family member 3	2402.48±205.55	1871.76±274.97	0.78	0.000244141	0.00135456
540411	NM_007304	BRCA1	NA	83.59±23.74	32.88±7.49	0.39	0.000244141	0.00135456
2810465	NM_007299	BRCA1	breast cancer 1, early onset	119.51±27.31	62.69±9.99	0.52	0.000244141	0.00135456
160437	NM_080626	BRI3BP	BRI3 binding protein	119.91±28.89	73.11±14.15	0.61	0.000244141	0.00135456
6450474	NM_080626	BRI3BP	BRI3 binding protein	82.84±10.92	45.79±10.19	0.55	0.000244141	0.00135456
2120445	NM_018321	BRIX1	BRX1, biogenesis of ribosomes, homolog (S. cerevisiae)	1469.86±167.47	1023.35±153.05	0.70	0.000244141	0.00135456
1990563	NM_016098	BRP44L	mitochondrial pyruvate carrier 1	250.35±35.82	530.45±131.79	2.12	0.000244141	0.00135456
4890093	NM_016098	BRP44L	mitochondrial pyruvate carrier 1	1562.76±239.31	2854.76±457.20	1.83	0.000244141	0.00135456
3130138	NM_001003694	BRPF1	bromodomain and PHD finger containing, 1	140.65±22.44	95.75±9.42	0.68	0.000244141	0.00135456
460687	NM_003957	BRSK2	BR serine/threonine kinase 2	57.43±19.53	521.71±270.61	9.08	0.000244141	0.00135456
4900674	NM_004335	BST2	bone marrow stromal cell antigen 2	83.88±68.00	161.40±117.11	1.92	0.000244141	0.00135456
6510608	NM_152322	BTBD11	BTB (POZ) domain containing 11	79.66±29.43	27.80±7.48	0.35	0.000244141	0.00135456
5700020	NM_014155	BTBD15	zinc finger and BTB domain containing 44	98.58±9.84	154.62±37.69	1.57	0.000244141	0.00135456
4920053	NM_006806	BTG3	BTG family, member 3	1213.69±246.88	776.25±138.10	0.64	0.000244141	0.00135456
7210605	NM_006806	BTG3	BTG family, member 3	637.60±82.72	488.30±76.27	0.77	0.000244141	0.00135456
1430717	NM_197974	BTN3A3	butyrophilin, subfamily 3, member A3	41.07±11.01	71.34±10.50	1.74	0.000244141	0.00135456
2070224	NM_004336	BUB1	BUB1 mitotic checkpoint serine/threonine kinase	433.50±111.23	88.10±37.22	0.20	0.000244141	0.00135456
1090047	NM_001211	BUB1B	BUB1 mitotic checkpoint serine/threonine kinase B	185.42±36.40	51.12±15.41	0.28	0.000244141	0.00135456
50487	NM_032725	BUD13	BUD13 homolog (S. cerevisiae)	129.30±19.69	91.64±7.52	0.71	0.000244141	0.00135456
6290168	NM_006829	C10orf116	adipogenesis regulatory factor	1702.97±343.23	962.68±206.07	0.57	0.000244141	0.00135456
1050291	XM_926383	C10orf136	NA	195.58±97.22	37.24±15.01	0.19	0.000244141	0.00135456
150678	NM_001083913	C10orf26	WW domain binding protein 1-like	164.59±27.89	225.20±35.68	1.37	0.000244141	0.00135456
6100300	NM_144591	C10orf32	chromosome 10 open reading frame 32	340.39±62.49	593.47±94.74	1.74	0.000244141	0.00135456
2510253	NM_145306	C10orf35	chromosome 10 open reading frame 35	81.58±44.36	32.99±8.53	0.40	0.000244141	0.00135456
870014	NM_153256	C10orf47	proline and serine-rich protein 2	83.51±33.11	39.85±11.87	0.48	0.000244141	0.00135456
6620292	NM_022153	C10orf54	chromosome 10 open reading frame 54	187.69±78.32	764.39±280.47	4.07	0.000244141	0.00135456
5960168	NM_032333	C10orf58	family with sequence similarity 213, member A	52.56±18.82	117.24±48.56	2.23	0.000244141	0.00135456
1110201	NM_001031746	C10orf72	V-set and transmembrane domain containing 4	64.14±10.42	191.06±62.68	2.98	0.000244141	0.00135456
610400	NM_022761	C11orf1	chromosome 11 open reading frame 1	318.43±54.03	418.45±40.14	1.31	0.000244141	0.00135456
2190753	NM_182901	C11orf17	A kinase (PRKA) interacting protein 1	297.22±34.60	404.34±55.26	1.36	0.000244141	0.00135456
3180288	NM_020642	C11orf17	A kinase (PRKA) interacting protein 1	362.43±41.53	541.65±59.43	1.49	0.000244141	0.00135456
6270112	NM_182901	C11orf17	A kinase (PRKA) interacting protein 1	860.08±95.27	1227.91±139.29	1.43	0.000244141	0.00135456
7100280	NM_024099	C11orf48	chromosome 11 open reading frame 48	578.16±87.09	393.59±47.45	0.68	0.000244141	0.00135456
2570019	NM_145018	C11orf82	chromosome 11 open reading frame 82	259.17±45.64	84.14±22.70	0.32	0.000244141	0.00135456
460397	NM_001085372	C11orf83	chromosome 11 open reading frame 83	141.66±23.95	89.81±15.02	0.63	0.000244141	0.00135456
3180553	NM_031465	C12orf32	NA	320.24±58.42	216.72±23.81	0.68	0.000244141	0.00135456
580014	NM_022895	C12orf43	chromosome 12 open reading frame 43	153.23±15.39	121.61±15.56	0.79	0.000244141	0.00135456
3140138	XR_017973	C12orf47	NA	645.45±65.08	1086.30±138.04	1.68	0.000244141	0.00135456
990136	NM_017915	C12orf48	PARP1 binding protein	377.32±81.07	183.52±44.19	0.49	0.000244141	0.00135456
1400743	NM_017915	C12orf48	PARP1 binding protein	62.91±18.26	35.47±8.07	0.56	0.000244141	0.00135456
1850068	NM_138779	C13orf27	testis expressed 30	664.11±109.33	368.60±60.37	0.56	0.000244141	0.00135456
4180133	NM_145061	C13orf3	spindle and kinetochore associated complex subunit 3	178.37±47.87	54.16±17.97	0.30	0.000244141	0.00135456
580719	NM_024808	C13orf34	bora, aurora kinase A activator	270.17±57.46	93.46±18.05	0.35	0.000244141	0.00135456
3170187	NM_001071775	C13orf37	mitotic spindle organizing protein 1	514.14±91.84	323.27±35.53	0.63	0.000244141	0.00135456
1450603	NM_018353	C14orf106	MIS18 binding protein 1	392.97±77.98	174.24±36.96	0.44	0.000244141	0.00135456
6590520	NM_018335	C14orf131	zinc finger protein 839	251.34±28.86	181.23±28.12	0.72	0.000244141	0.00135456
3830164	NM_152446	C14orf145	centrosomal protein 128kDa	72.12±21.62	30.10±7.32	0.42	0.000244141	0.00135456
1300719	NM_144581	C14orf149	L-3-hydroxyproline dehydratase (trans-)	791.74±141.34	569.03±90.79	0.72	0.000244141	0.00135456
3170458	NM_052873	C14orf179	intraflagellar transport 43 homolog (Chlamydomonas)	468.78±84.60	703.97±84.62	1.50	0.000244141	0.00135456
70403	NM_025057	C14orf45	coiled-coil domain containing 176	133.16±23.36	192.65±29.15	1.45	0.000244141	0.00135456
3180445	NM_174891	C14orf79	chromosome 14 open reading frame 79	82.53±15.06	129.43±24.57	1.57	0.000244141	0.00135456
2810114	NM_020447	C15orf17	family with sequence similarity 219, member B	316.53±34.31	513.09±77.18	1.62	0.000244141	0.00135456
4590468	NM_030800	C15orf44	von Willebrand factor A domain containing 9	84.06±9.75	59.94±10.06	0.71	0.000244141	0.00135456
5960014	NM_052849	C15orf57	chromosome 15 open reading frame 57	373.18±54.96	486.48±66.42	1.30	0.000244141	0.00135456
6660445	NM_001039614	C15orf59	chromosome 15 open reading frame 59	28.40±7.89	49.69±11.28	1.75	0.000244141	0.00135456
160358	NM_001040162	C16orf13	chromosome 16 open reading frame 13	489.01±106.65	359.31±72.98	0.73	0.000244141	0.00135456
5260646	NM_001040161	C16orf13	chromosome 16 open reading frame 13	129.14±24.41	93.88±12.44	0.73	0.000244141	0.00135456
2340059	NM_024516	C16orf53	PAXIP1 associated glutamate-rich protein 1	686.76±84.00	502.46±54.95	0.73	0.000244141	0.00135456
4230066	NM_024516	C16orf53	PAXIP1 associated glutamate-rich protein 1	136.37±19.39	95.49±18.33	0.70	0.000244141	0.00135456
6560725	NM_025108	C16orf59	chromosome 16 open reading frame 59	163.44±26.03	68.27±16.64	0.42	0.000244141	0.00135456
650626	NM_024109	C16orf68	methyltransferase like 22	364.83±82.42	496.04±102.44	1.36	0.000244141	0.00135456
4540072	NM_152308	C16orf75	RecQ mediated genome instability 2	165.91±46.39	60.83±13.40	0.37	0.000244141	0.00135456
4070424	NM_001014979	C16orf93	chromosome 16 open reading frame 93	98.16±19.85	160.32±26.24	1.63	0.000244141	0.00135456
3990035	NM_175902	C17orf101	2-oxoglutarate and iron-dependent oxygenase domain containing 3	155.80±17.25	121.62±13.14	0.78	0.000244141	0.00135456
6100138	NM_024648	C17orf101	2-oxoglutarate and iron-dependent oxygenase domain containing 3	146.86±14.58	115.29±12.11	0.79	0.000244141	0.00135456
6590373	NM_175902	C17orf101	2-oxoglutarate and iron-dependent oxygenase domain containing 3	94.15±11.77	71.60±7.72	0.76	0.000244141	0.00135456
6290070	XM_001134002	C17orf41	NA	67.96±23.03	24.84±5.13	0.37	0.000244141	0.00135456
7100632	NM_152350	C17orf45	C17orf76 antisense RNA 1	6588.97±683.42	7823.22±797.11	1.19	0.000244141	0.00135456
6580129	NM_020233	C17orf48	ADP-ribose/CDP-alcohol diphosphatase, manganese-dependent	135.63±21.96	230.27±50.34	1.70	0.000244141	0.00135456
4570224	NM_024032	C17orf53	chromosome 17 open reading frame 53	170.30±28.08	83.82±14.45	0.49	0.000244141	0.00135456
2940201	NM_001035005	C18orf32	chromosome 18 open reading frame 32	297.56±42.90	446.69±53.63	1.50	0.000244141	0.00135456
1450682	NM_001012716	C18orf56	chromosome 18 open reading frame 56	154.14±32.65	83.65±18.10	0.54	0.000244141	0.00135456
1030458	NM_019107	C19orf10	chromosome 19 open reading frame 10	1847.43±210.42	1195.93±290.31	0.65	0.000244141	0.00135456
6370377	NM_001031726	C19orf12	chromosome 19 open reading frame 12	275.63±53.15	401.80±83.14	1.46	0.000244141	0.00135456
6380681	NM_001031726	C19orf12	chromosome 19 open reading frame 12	484.44±59.16	739.84±90.76	1.53	0.000244141	0.00135456
10189	NM_017914	C19orf24	chromosome 19 open reading frame 24	159.77±20.86	126.58±13.46	0.79	0.000244141	0.00135456
2650349	NM_199250	C19orf48	chromosome 19 open reading frame 48	136.35±36.36	67.54±17.48	0.50	0.000244141	0.00135456
2850630	NM_199250	C19orf48	chromosome 19 open reading frame 48	758.67±119.86	369.22±52.05	0.49	0.000244141	0.00135456
4280193	NM_001033026	C19orf6	transmembrane protein 259	213.38±20.18	183.44±18.90	0.86	0.000244141	0.00135456
6760414	NM_001100419	C19orf60	chromosome 19 open reading frame 60	438.28±78.01	537.14±62.49	1.23	0.000244141	0.00135456
5220204	NM_018381	C19orf66	chromosome 19 open reading frame 66	72.53±9.90	119.31±22.73	1.64	0.000244141	0.00135456
1660731	NM_139240	C1orf105	chromosome 1 open reading frame 105	17.13±5.86	201.02±152.89	11.73	0.000244141	0.00135456
1300092	NM_014388	C1orf107	digestive organ expansion factor homolog (zebrafish)	136.76±27.86	72.47±12.65	0.53	0.000244141	0.00135456
940240	NM_018186	C1orf112	chromosome 1 open reading frame 112	167.79±24.49	55.00±14.53	0.33	0.000244141	0.00135456
620433	NM_198446	C1orf122	chromosome 1 open reading frame 122	403.19±67.76	591.35±55.85	1.47	0.000244141	0.00135456
270133	NM_020362	C1orf128	PITH (C-terminal proteasome-interacting domain of thioredoxin-like) domain containing 1	971.29±106.09	708.37±71.81	0.73	0.000244141	0.00135456
150129	NM_024037	C1orf135	aurora kinase A and ninein interacting protein	110.46±20.21	53.99±15.34	0.49	0.000244141	0.00135456
1260576	NM_032800	C1orf198	chromosome 1 open reading frame 198	633.54±165.02	1735.67±544.00	2.74	0.000244141	0.00135456
4670608	NM_152374	C1orf216	chromosome 1 open reading frame 216	143.48±15.63	227.66±40.76	1.59	0.000244141	0.00135456
6450273	NM_016126	C1orf41	heat shock protein family B (small), member 11	698.19±97.84	420.30±91.64	0.60	0.000244141	0.00135456
6350292	NM_024097	C1orf50	chromosome 1 open reading frame 50	419.27±39.30	581.96±41.31	1.39	0.000244141	0.00135456
990382	NM_001024594	C1orf53	chromosome 1 open reading frame 53	568.60±105.17	749.10±126.56	1.32	0.000244141	0.00135456
2600278	NM_024579	C1orf54	chromosome 1 open reading frame 54	272.33±169.51	503.18±148.43	1.85	0.000244141	0.00135456
1710242	NM_144584	C1orf59	HEN1 methyltransferase homolog 1 (Arabidopsis)	240.99±53.32	362.24±66.93	1.50	0.000244141	0.00135456
4210133	NM_152371	C1orf93	family with sequence similarity 213, member B	125.09±19.89	83.82±19.81	0.67	0.000244141	0.00135456
4920047	NM_001008223	C1QL4	complement component 1, q subcomponent-like 4	16.56±11.30	199.28±93.29	12.04	0.000244141	0.00135456
7320204	NM_015645	C1QTNF5	C1q and tumor necrosis factor related protein 5	192.05±53.29	490.97±110.34	2.56	0.000244141	0.00135456
2370670	NM_001733	C1R	complement component 1, r subcomponent	57.27±18.44	240.63±61.81	4.20	0.000244141	0.00135456
5260474	NM_001733	C1R	complement component 1, r subcomponent	50.07±24.39	262.64±83.43	5.25	0.000244141	0.00135456
7400707	NM_001734	C1S	complement component 1, s subcomponent	105.26±65.68	541.45±239.07	5.14	0.000244141	0.00135456
770561	NM_080821	C20orf108	family with sequence similarity 210, member B	595.02±104.86	801.52±105.98	1.35	0.000244141	0.00135456
4480600	NM_080757	C20orf127	metallothionein 1 pseudogene 3	3965.57±1638.00	493.25±138.42	0.12	0.000244141	0.00135456
4040204	NM_020531	C20orf3	adipocyte plasma membrane associated protein	780.94±82.95	536.74±71.12	0.69	0.000244141	0.00135456
5960736	NM_052865	C20orf72	mitochondrial genome maintenance exonuclease 1	458.63±51.16	311.31±65.59	0.68	0.000244141	0.00135456
70368	NM_001005734	C21orf34	long intergenic non-protein coding RNA 478	43.60±10.67	89.33±27.54	2.05	0.000244141	0.00135456
160593	NM_018944	C21orf45	MIS18 kinetochore protein homolog A (S. pombe)	294.35±54.79	140.54±28.19	0.48	0.000244141	0.00135456
1440273	NM_018944	C21orf45	MIS18 kinetochore protein homolog A (S. pombe)	127.83±26.10	75.52±13.29	0.59	0.000244141	0.00135456
4570603	NM_058182	C21orf51	small integral membrane protein 11	53.82±8.84	91.53±13.70	1.70	0.000244141	0.00135456
2070220	NM_199071	C21orf58	chromosome 21 open reading frame 58	70.16±17.36	37.86±8.02	0.54	0.000244141	0.00135456
3310307	NM_058187	C21orf63	eva-1 homolog C (C. elegans)	81.74±22.95	36.11±6.56	0.44	0.000244141	0.00135456
2490044	NM_058191	C21orf66	PAX3 and PAX7 binding protein 1	60.27±9.42	40.65±7.55	0.67	0.000244141	0.00135456
150315	NM_020152	C21orf7	MAP3K7 C-terminal like	601.83±320.42	4494.70±1239.04	7.47	0.000244141	0.00135456
3460278	NM_031444	C22orf13	guanylyl cyclase domain containing 1	815.41±92.31	1198.69±157.47	1.47	0.000244141	0.00135456
5860156	NM_173793	C22orf39	chromosome 22 open reading frame 39	48.70±6.53	91.14±11.83	1.87	0.000244141	0.00135456
1070224	NM_013310	C2orf27A	chromosome 2 open reading frame 27A	30.51±7.93	74.90±17.63	2.45	0.000244141	0.00135456
2350142	NM_015463	C2orf32	cannabinoid receptor interacting protein 1	377.52±103.72	169.87±40.75	0.45	0.000244141	0.00135456
4120356	NM_024766	C2orf34	calmodulin-lysine N-methyltransferase	56.45±10.58	102.76±18.86	1.82	0.000244141	0.00135456
5390372	NM_001008215	C2orf64	cytochrome c oxidase assembly factor 5	263.74±33.22	475.03±96.17	1.80	0.000244141	0.00135456
6220685	NM_016589	C3orf1	translocase of inner mitochondrial membrane domain containing 1	68.02±9.49	114.38±18.58	1.68	0.000244141	0.00135456
4210102	NM_001031703	C3orf75	elongator acetyltransferase complex subunit 6	522.98±46.06	448.38±21.06	0.86	0.000244141	0.00135456
4780215	NM_017867	C4orf27	chromosome 4 open reading frame 27	455.30±30.42	361.76±40.10	0.79	0.000244141	0.00135456
3420692	NM_020199	C5orf15	chromosome 5 open reading frame 15	1883.39±231.58	2446.21±247.56	1.30	0.000244141	0.00135456
4860379	NM_032042	C5orf21	family with sequence similarity 172, member A	758.83±65.06	980.48±91.01	1.29	0.000244141	0.00135456
5960639	NM_198567	C5orf25	SUMO-interacting motifs containing 1	105.73±17.35	65.36±9.78	0.62	0.000244141	0.00135456
1070474	NM_152408	C5orf37	POC5 centriolar protein	254.43±28.24	168.31±31.21	0.66	0.000244141	0.00135456
780187	NM_145063	C6orf130	O-acyl-ADP-ribose deacylase 1	294.92±34.28	237.47±29.77	0.81	0.000244141	0.00135456
6100326	NM_024909	C6orf134	alpha tubulin acetyltransferase 1	26.44±6.07	58.92±17.16	2.23	0.000244141	0.00135456
520201	NM_145029	C6orf136	chromosome 6 open reading frame 136	243.32±20.06	180.94±24.73	0.74	0.000244141	0.00135456
540215	NM_001012507	C6orf173	centromere protein W	1268.72±228.86	404.80±124.69	0.32	0.000244141	0.00135456
2750402	NM_001033564	C6orf225	family with sequence similarity 229, member B	24.17±3.83	57.90±10.21	2.40	0.000244141	0.00135456
6560328	NM_021945	C6orf85	solute carrier family 22, member 23	74.56±32.38	133.39±45.46	1.79	0.000244141	0.00135456
1740458	NM_152793	C7orf41	chromosome 7 open reading frame 41	400.24±91.75	2534.62±805.04	6.33	0.000244141	0.00135456
1240592	NM_145030	C7orf47	protein phosphatase 1, regulatory subunit 35	353.19±57.19	236.92±23.76	0.67	0.000244141	0.00135456
7150259	NM_024033	C7orf49	chromosome 7 open reading frame 49	364.86±38.01	263.66±26.43	0.72	0.000244141	0.00135456
7320441	NM_013332	C7orf68	hypoxia inducible lipid droplet-associated	334.20±48.31	245.62±23.32	0.73	0.000244141	0.00135456
70753	NM_033428	C9orf123	chromosome 9 open reading frame 123	104.01±18.45	272.69±80.42	2.62	0.000244141	0.00135456
1010470	NM_178448	C9orf140	suppressor APC domain containing 2	126.35±60.67	36.35±11.46	0.29	0.000244141	0.00135456
1010538	NM_178448	C9orf140	suppressor APC domain containing 2	71.84±29.45	21.87±10.17	0.30	0.000244141	0.00135456
2600379	NM_203403	C9orf150	leucine rich adaptor protein 1-like	74.01±31.61	103.70±28.16	1.40	0.000244141	0.00135456
5260538	NM_080655	C9orf30	Myb/SANT-like DNA-binding domain containing 3	1091.92±164.36	693.89±96.78	0.64	0.000244141	0.00135456
5420482	NM_001002260	C9orf58	allograft inflammatory factor 1-like	10.35±9.87	115.83±55.65	11.19	0.000244141	0.00135456
4490348	NM_017832	C9orf6	family with sequence similarity 206, member A	124.35±12.22	98.44±10.16	0.79	0.000244141	0.00135456
7380367	NM_152833	C9orf69	chromosome 9 open reading frame 69	414.92±44.88	293.57±39.49	0.71	0.000244141	0.00135456
3890524	NM_016520	C9orf78	chromosome 9 open reading frame 78	1526.26±120.60	1773.61±123.16	1.16	0.000244141	0.00135456
380348	NM_024828	C9orf82	caspase activity and apoptosis inhibitor 1	109.40±15.55	138.16±13.72	1.26	0.000244141	0.00135456
520050	NM_182505	C9orf85	chromosome 9 open reading frame 85	150.22±14.11	117.71±14.26	0.78	0.000244141	0.00135456
3830075	NM_001218	CA12	carbonic anhydrase XII	104.83±80.22	40.22±24.18	0.38	0.000244141	0.00135456
730259	NM_001005407	CACNA1H	calcium channel, voltage-dependent, T type, alpha 1H subunit	22.73±20.35	93.06±36.20	4.09	0.000244141	0.00135456
6220343	NM_021098	CACNA1H	calcium channel, voltage-dependent, T type, alpha 1H subunit	76.10±80.69	556.18±275.93	7.31	0.000244141	0.00135456
3840692	NM_000069	CACNA1S	calcium channel, voltage-dependent, L type, alpha 1S subunit	39.34±10.44	97.67±29.81	2.48	0.000244141	0.00135456
3520397	NM_199247	CACNB1	calcium channel, voltage-dependent, beta 1 subunit	30.89±7.50	298.24±156.76	9.65	0.000244141	0.00135456
4390739	NM_199247	CACNB1	calcium channel, voltage-dependent, beta 1 subunit	14.27±3.94	163.83±104.21	11.48	0.000244141	0.00135456
460161	NM_000727	CACNG1	calcium channel, voltage-dependent, gamma subunit 1	39.02±24.67	1099.97±768.42	28.19	0.000244141	0.00135456
3360402	NM_004341	CAD	carbamoyl-phosphate synthetase 2, aspartate transcarbamylase, and dihydroorotase	113.13±12.48	74.35±13.81	0.66	0.000244141	0.00135456
2140398	NM_020898	CALCOCO1	calcium binding and coiled-coil domain 1	76.03±13.18	141.16±18.16	1.86	0.000244141	0.00135456
620750	NM_033140	CALD1	caldesmon 1	6473.59±1177.82	9024.62±2226.49	1.39	0.000244141	0.00135456
1660477	NM_006888	CALM1	calmodulin 1 (phosphorylase kinase, delta)	2786.17±323.48	6174.71±1436.43	2.22	0.000244141	0.00135456
4610209	NM_001031733	CALML4	calmodulin-like 4	55.15±16.45	25.84±6.82	0.47	0.000244141	0.00135456
2760370	NM_004343	CALR	calreticulin	2559.72±321.20	1811.73±168.38	0.71	0.000244141	0.00135456
1010475	NM_001222	CAMK2G	calcium/calmodulin-dependent protein kinase II gamma	300.54±20.50	492.43±78.67	1.64	0.000244141	0.00135456
6660092	NM_001745	CAMLG	calcium modulating ligand	2805.94±226.88	3625.62±272.85	1.29	0.000244141	0.00135456
1340411	NM_015447	CAMSAP1	calmodulin regulated spectrin-associated protein 1	385.09±56.67	486.24±72.06	1.26	0.000244141	0.00135456
2970072	NM_012298	CAND2	cullin-associated and neddylation-dissociated 2 (putative)	53.21±15.94	257.42±107.05	4.84	0.000244141	0.00135456
1070402	NM_001746	CANX	calnexin	532.83±81.93	772.05±160.03	1.45	0.000244141	0.00135456
5860477	NM_001024649	CANX	calnexin	560.16±56.84	843.69±165.74	1.51	0.000244141	0.00135456
3930592	NM_006366	CAP2	CAP, adenylate cyclase-associated protein, 2 (yeast)	1754.37±333.82	3962.36±829.83	2.26	0.000244141	0.00135456
3840367	NM_001747	CAPG	capping protein (actin filament), gelsolin-like	73.27±20.42	44.89±15.27	0.61	0.000244141	0.00135456
6760661	NM_004055	CAPN5	calpain 5	465.61±131.60	264.31±50.37	0.57	0.000244141	0.00135456
4070324	NM_203364	CAPRIN1	cell cycle associated protein 1	440.40±74.14	772.87±128.85	1.75	0.000244141	0.00135456
1230348	NM_001042476	CARHSP1	calcium regulated heat stable protein 1, 24kDa	2733.18±523.05	1310.87±185.62	0.48	0.000244141	0.00135456
460382	NM_199141	CARM1	coactivator-associated arginine methyltransferase 1	1451.90±126.08	1087.31±95.64	0.75	0.000244141	0.00135456
2970463	NM_007359	CASC3	cancer susceptibility candidate 3	369.16±48.92	261.61±28.07	0.71	0.000244141	0.00135456
3400138	NM_177974	CASC4	cancer susceptibility candidate 4	291.32±35.83	431.44±89.57	1.48	0.000244141	0.00135456
4260050	NM_144508	CASC5	cancer susceptibility candidate 5	52.49±9.91	19.53±4.88	0.37	0.000244141	0.00135456
3360059	NM_032982	CASP2	caspase 2, apoptosis-related cysteine peptidase	1613.94±243.87	896.47±125.97	0.56	0.000244141	0.00135456
4570026	NM_032983	CASP2	caspase 2, apoptosis-related cysteine peptidase	170.10±32.93	76.34±12.23	0.45	0.000244141	0.00135456
2260215	NM_032991	CASP3	caspase 3, apoptosis-related cysteine peptidase	856.63±126.11	1606.38±399.24	1.88	0.000244141	0.00135456
5550709	NM_001226	CASP6	caspase 6, apoptosis-related cysteine peptidase	221.76±42.65	175.15±28.49	0.79	0.000244141	0.00135456
6620035	NM_001232	CASQ2	calsequestrin 2 (cardiac muscle)	35.16±30.99	4113.08±2538.88	116.98	0.000244141	0.00135456
3130020	NM_033337	CAV3	caveolin 3	154.29±80.11	569.22±253.63	3.69	0.000244141	0.00135456
4120037	NM_005188	CBL	Cbl proto-oncogene, E3 ubiquitin protein ligase	97.34±19.71	53.05±10.30	0.54	0.000244141	0.00135456
4070608	NM_024814	CBLL1	Cbl proto-oncogene-like 1, E3 ubiquitin protein ligase	426.28±59.85	300.18±27.82	0.70	0.000244141	0.00135456
6560465	NM_133459	CCBE1	collagen and calcium binding EGF domains 1	372.56±137.59	68.80±27.69	0.18	0.000244141	0.00135456
3940471	NM_013301	CCDC106	coiled-coil domain containing 106	295.00±63.77	679.82±96.53	2.30	0.000244141	0.00135456
4050382	NM_138357	CCDC109A	mitochondrial calcium uniporter	229.34±36.76	336.96±57.20	1.47	0.000244141	0.00135456
6110095	NM_025004	CCDC15	coiled-coil domain containing 15	150.44±37.39	70.01±14.54	0.47	0.000244141	0.00135456
6770541	NM_206886	CCDC18	coiled-coil domain containing 18	91.42±15.91	41.54±11.25	0.45	0.000244141	0.00135456
5310348	NM_022778	CCDC21	centrosomal protein 85kDa	142.38±30.92	80.46±13.14	0.57	0.000244141	0.00135456
2630102	NM_024296	CCDC28B	coiled-coil domain containing 28B	104.03±23.69	211.95±30.01	2.04	0.000244141	0.00135456
6200561	NM_024296	CCDC28B	coiled-coil domain containing 28B	79.12±13.66	157.27±19.74	1.99	0.000244141	0.00135456
780341	NM_031455	CCDC3	coiled-coil domain containing 3	31.21±14.94	405.53±192.10	13.00	0.000244141	0.00135456
3450408	NM_030771	CCDC34	coiled-coil domain containing 34	391.68±84.63	276.50±53.37	0.71	0.000244141	0.00135456
7040184	NM_030771	CCDC34	coiled-coil domain containing 34	924.76±153.06	579.78±103.35	0.63	0.000244141	0.00135456
2230681	NM_138443	CCDC5	HAUS augmin-like complex, subunit 1	319.18±50.86	201.07±34.34	0.63	0.000244141	0.00135456
3610300	NM_001017928	CCDC58	coiled-coil domain containing 58	324.53±96.38	127.31±48.26	0.39	0.000244141	0.00135456
3850291	NM_032358	CCDC77	coiled-coil domain containing 77	401.87±58.93	242.69±29.83	0.60	0.000244141	0.00135456
4830575	NM_199511	CCDC80	coiled-coil domain containing 80	217.22±39.43	467.73±218.61	2.15	0.000244141	0.00135456
6760762	NM_198489	CCDC84	coiled-coil domain containing 84	148.05±15.67	98.84±14.18	0.67	0.000244141	0.00135456
5290026	NM_001080433	CCDC85A	coiled-coil domain containing 85A	485.37±285.02	64.33±34.22	0.13	0.000244141	0.00135456
5340497	NM_001080433	CCDC85A	coiled-coil domain containing 85A	70.48±36.34	19.90±7.56	0.28	0.000244141	0.00135456
5090014	NM_021825	CCDC90B	coiled-coil domain containing 90B	2688.74±328.82	3755.25±329.40	1.40	0.000244141	0.00135456
520528	NM_017785	CCDC99	spindle apparatus coiled-coil protein 1	726.64±173.11	240.90±91.52	0.33	0.000244141	0.00135456
1030333	NM_002982	CCL2	chemokine (C-C motif) ligand 2	450.95±487.86	3392.92±1282.08	7.52	0.000244141	0.00135456
2650608	NM_001237	CCNA2	cyclin A2	1085.51±278.15	171.63±71.37	0.16	0.000244141	0.00135456
4590040	NM_031966	CCNB1	cyclin B1	749.43±180.24	211.84±85.30	0.28	0.000244141	0.00135456
5360070	NM_004701	CCNB2	cyclin B2	1470.70±409.21	259.87±113.84	0.18	0.000244141	0.00135456
1570348	NM_001759	CCND2	cyclin D2	54.25±25.54	258.65±155.75	4.77	0.000244141	0.00135456
3460520	NM_001759	CCND2	cyclin D2	139.74±109.25	1120.99±815.13	8.02	0.000244141	0.00135456
4760154	NM_057735	CCNE2	cyclin E2	255.47±69.19	66.82±22.91	0.26	0.000244141	0.00135456
3130541	NM_001761	CCNF	cyclin F	493.16±130.40	143.18±36.49	0.29	0.000244141	0.00135456
3170110	NM_199246	CCNG1	cyclin G1	2331.89±264.27	2901.96±280.88	1.24	0.000244141	0.00135456
4610142	NM_024565	CCNJL	cyclin J-like	53.16±11.57	36.03±8.82	0.68	0.000244141	0.00135456
5310605	NM_145012	CCNY	cyclin Y	1098.40±191.42	1709.90±319.90	1.56	0.000244141	0.00135456
6220674	NM_020739	CCPG1	cell cycle progression 1	344.64±81.19	715.20±188.36	2.08	0.000244141	0.00135456
2340327	NM_016579	CD320	CD320 molecule	317.30±56.79	206.50±47.26	0.65	0.000244141	0.00135456
4040706	NM_001773	CD34	CD34 molecule	46.62±13.61	457.15±253.64	9.80	0.000244141	0.00135456
4150669	NM_001773	CD34	CD34 molecule	22.47±7.40	158.14±91.61	7.04	0.000244141	0.00135456
3310538	NM_000072	CD36	CD36 molecule (thrombospondin receptor)	91.31±141.79	579.55±573.67	6.35	0.000244141	0.00135456
4560193	NM_001001392	CD44	CD44 molecule (Indian blood group)	1322.59±212.04	709.77±141.87	0.54	0.000244141	0.00135456
3120370	NM_001251	CD68	CD68 molecule	1573.75±344.21	648.39±165.01	0.41	0.000244141	0.00135456
4570438	NM_001251	CD68	CD68 molecule	797.56±113.93	553.57±55.93	0.69	0.000244141	0.00135456
3940309	XM_001129302	CDAN1	NA	185.05±31.42	135.16±13.49	0.73	0.000244141	0.00135456
3170561	NM_001078645	CDC16	cell division cycle 16	3034.72±212.95	2703.80±249.43	0.89	0.000244141	0.00135456
1050706	NM_001786	CDC2	cyclin-dependent kinase 1	1080.65±281.08	239.31±98.84	0.22	0.000244141	0.00135456
2760603	NM_001786	CDC2	cyclin-dependent kinase 1	263.34±78.93	62.02±24.27	0.24	0.000244141	0.00135456
1500010	NM_001255	CDC20	cell division cycle 20	2864.01±628.99	473.66±231.40	0.17	0.000244141	0.00135456
2480341	NM_001789	CDC25A	cell division cycle 25A	111.04±26.84	26.73±7.13	0.24	0.000244141	0.00135456
3460152	NM_022809	CDC25C	cell division cycle 25C	114.24±35.01	27.99±11.67	0.24	0.000244141	0.00135456
4200451	NM_001790	CDC25C	cell division cycle 25C	68.61±22.33	20.92±8.83	0.30	0.000244141	0.00135456
6110706	NM_001790	CDC25C	cell division cycle 25C	108.14±23.38	47.86±11.78	0.44	0.000244141	0.00135456
3930452	NM_015076	CDC2L6	cyclin-dependent kinase 19	508.41±131.87	345.03±54.02	0.68	0.000244141	0.00135456
2070669	NM_006449	CDC42EP3	CDC42 effector protein (Rho GTPase binding) 3	392.48±80.55	248.62±62.22	0.63	0.000244141	0.00135456
3370730	NM_145057	CDC42EP5	CDC42 effector protein (Rho GTPase binding) 5	175.76±74.51	446.64±170.23	2.54	0.000244141	0.00135456
2320170	NM_003504	CDC45L	cell division cycle 45	731.31±125.32	163.85±73.18	0.22	0.000244141	0.00135456
6760189	NM_001253	CDC5L	cell division cycle 5-like	535.62±50.13	399.16±33.04	0.75	0.000244141	0.00135456
4900044	NM_003503	CDC7	cell division cycle 7	177.00±43.83	66.19±17.10	0.37	0.000244141	0.00135456
2940398	NM_152562	CDCA2	cell division cycle associated 2	164.76±37.51	34.16±13.40	0.21	0.000244141	0.00135456
6370474	NM_031299	CDCA3	cell division cycle associated 3	592.33±184.62	97.67±48.11	0.16	0.000244141	0.00135456
290333	NM_145701	CDCA4	cell division cycle associated 4	545.37±126.77	230.45±55.19	0.42	0.000244141	0.00135456
6520528	NM_145701	CDCA4	cell division cycle associated 4	48.47±12.06	22.21±8.59	0.46	0.000244141	0.00135456
7610494	NM_017955	CDCA4	cell division cycle associated 4	246.06±71.44	90.79±30.44	0.37	0.000244141	0.00135456
1400673	NM_080668	CDCA5	cell division cycle associated 5	981.04±270.66	211.47±86.75	0.22	0.000244141	0.00135456
2070520	NM_031942	CDCA7	cell division cycle associated 7	588.02±164.14	112.95±49.59	0.19	0.000244141	0.00135456
3800753	NM_018719	CDCA7L	cell division cycle associated 7-like	119.49±25.18	82.96±15.57	0.69	0.000244141	0.00135456
4830634	NM_018101	CDCA8	cell division cycle associated 8	398.67±123.26	69.30±25.35	0.17	0.000244141	0.00135456
5820563	NM_001257	CDH13	cadherin 13	1288.54±339.33	1863.89±437.71	1.45	0.000244141	0.00135456
4590064	NM_001798	CDK2	cyclin-dependent kinase 2	664.42±98.74	218.33±61.51	0.33	0.000244141	0.00135456
2750280	NM_003885	CDK5R1	cyclin-dependent kinase 5, regulatory subunit 1 (p35)	131.84±35.88	265.12±111.94	2.01	0.000244141	0.00135456
6660382	NM_000389	CDKN1A	cyclin-dependent kinase inhibitor 1A (p21, Cip1)	6155.55±1347.57	11757.47±1946.80	1.91	0.000244141	0.00135456
5890653	NM_000076	CDKN1C	cyclin-dependent kinase inhibitor 1C (p57, Kip2)	65.37±41.55	800.38±470.74	12.24	0.000244141	0.00135456
6620014	NM_000077	CDKN2A	cyclin-dependent kinase inhibitor 2A	58.26±13.86	115.68±28.57	1.99	0.000244141	0.00135456
620487	NM_078487	CDKN2B	cyclin-dependent kinase inhibitor 2B (p15, inhibits CDK4)	158.96±40.48	836.65±343.84	5.26	0.000244141	0.00135456
7610735	NM_004936	CDKN2B	cyclin-dependent kinase inhibitor 2B (p15, inhibits CDK4)	61.16±11.67	282.09±141.50	4.61	0.000244141	0.00135456
5260014	NM_005192	CDKN3	cyclin-dependent kinase inhibitor 3	1035.99±280.67	188.49±76.01	0.18	0.000244141	0.00135456
2630433	NM_030928	CDT1	chromatin licensing and DNA replication factor 1	287.46±58.13	48.95±19.19	0.17	0.000244141	0.00135456
3130356	NM_017548	CDV3	CDV3 homolog (mouse)	1774.66±158.20	2530.60±339.23	1.43	0.000244141	0.00135456
5720746	NM_017548	CDV3	CDV3 homolog (mouse)	1487.28±111.64	2207.31±351.83	1.48	0.000244141	0.00135456
3450026	NM_001039213	CEACAM16	carcinoembryonic antigen-related cell adhesion molecule 16	16.82±6.76	140.79±81.17	8.37	0.000244141	0.00135456
2600392	NM_001042426	CENPA	centromere protein A	475.38±152.85	85.41±31.62	0.18	0.000244141	0.00135456
4760577	NM_001042426	CENPA	centromere protein A	117.96±38.09	34.96±14.37	0.30	0.000244141	0.00135456
610056	NM_001810	CENPB	centromere protein B, 80kDa	2638.35±290.40	2109.40±185.84	0.80	0.000244141	0.00135456
2510639	NM_001813	CENPE	centromere protein E, 312kDa	242.75±79.03	53.47±17.46	0.22	0.000244141	0.00135456
6100564	NM_001813	CENPE	centromere protein E, 312kDa	388.67±137.07	87.39±25.22	0.22	0.000244141	0.00135456
4780129	NM_016343	CENPF	centromere protein F, 350/400kDa	530.95±155.63	104.80±28.25	0.20	0.000244141	0.00135456
7380711	NM_022909	CENPH	centromere protein H	156.87±34.40	60.89±11.50	0.39	0.000244141	0.00135456
6250451	NM_006733	CENPI	centromere protein I	60.87±15.53	25.64±5.32	0.42	0.000244141	0.00135456
460561	NM_018451	CENPJ	centromere protein J	203.23±52.65	115.12±20.54	0.57	0.000244141	0.00135456
5700086	NM_022145	CENPK	centromere protein K	316.13±88.89	104.35±36.78	0.33	0.000244141	0.00135456
4060468	NM_033319	CENPL	centromere protein L	284.14±71.66	123.44±21.53	0.43	0.000244141	0.00135456
1450192	NM_001002876	CENPM	centromere protein M	485.46±98.12	105.95±47.77	0.22	0.000244141	0.00135456
3930324	NM_001002876	CENPM	centromere protein M	93.62±24.86	20.21±8.68	0.22	0.000244141	0.00135456
6100079	NM_024053	CENPM	centromere protein M	169.38±42.60	41.31±15.50	0.24	0.000244141	0.00135456
6550373	NM_018455	CENPN	centromere protein N	755.60±158.18	213.36±45.71	0.28	0.000244141	0.00135456
4560682	NM_024322	CENPO	centromere protein O	95.13±20.23	34.60±9.13	0.36	0.000244141	0.00135456
7160048	NM_024322	CENPO	centromere protein O	57.70±11.59	24.36±4.36	0.42	0.000244141	0.00135456
2350630	NM_018132	CENPQ	centromere protein Q	112.48±35.40	59.42±14.23	0.53	0.000244141	0.00135456
6220164	NM_031946	CENTG3	ArfGAP with GTPase domain, ankyrin repeat and PH domain 3	150.45±18.69	198.94±28.12	1.32	0.000244141	0.00135456
1440630	NM_007018	CEP110	centriolin	48.97±9.19	31.53±5.95	0.64	0.000244141	0.00135456
990189	NM_014985	CEP152	centrosomal protein 152kDa	133.47±31.40	50.75±11.57	0.38	0.000244141	0.00135456
4390176	NM_014985	CEP152	centrosomal protein 152kDa	96.01±21.25	35.93±10.46	0.37	0.000244141	0.00135456
1070376	NM_014956	CEP164	centrosomal protein 164kDa	103.74±12.56	65.57±8.85	0.63	0.000244141	0.00135456
4490154	NM_032142	CEP192	centrosomal protein 192kDa	360.11±62.11	214.43±18.56	0.60	0.000244141	0.00135456
7510709	NM_018131	CEP55	centrosomal protein 55kDa	1077.30±276.39	225.52±75.98	0.21	0.000244141	0.00135456
1110039	NM_015147	CEP68	centrosomal protein 68kDa	42.51±9.63	81.70±24.00	1.92	0.000244141	0.00135456
4760091	NM_032171	CEP78	centrosomal protein 78kDa	274.79±66.21	168.32±29.18	0.61	0.000244141	0.00135456
5570142	NM_001098802	CEP78	centrosomal protein 78kDa	123.47±25.35	85.75±14.56	0.69	0.000244141	0.00135456
2230367	NM_022766	CERK	ceramide kinase	794.47±142.63	430.74±47.09	0.54	0.000244141	0.00135456
3060692	NM_182661	CERK	ceramide kinase	775.84±111.22	486.64±52.63	0.63	0.000244141	0.00135456
4070524	NM_201548	CERKL	ceramide kinase-like	30.15±8.59	67.37±28.54	2.23	0.000244141	0.00135456
2120707	NM_004344	CETN2	centrin, EF-hand protein, 2	2747.64±194.25	3510.61±316.34	1.28	0.000244141	0.00135456
830136	NM_004365	CETN3	centrin, EF-hand protein, 3	500.51±75.13	308.03±62.40	0.62	0.000244141	0.00135456
3370349	NM_001710	CFB	complement factor B	50.96±17.22	126.15±61.99	2.48	0.000244141	0.00135456
1240593	NM_003879	CFLAR	CASP8 and FADD-like apoptosis regulator	364.06±53.96	522.81±77.90	1.44	0.000244141	0.00135456
6840609	NM_033377	CGB1	chorionic gonadotropin, beta polypeptide 1	1598.65±1382.96	37.70±17.68	0.02	0.000244141	0.00135456
4200372	NM_033043	CGB5	chorionic gonadotropin, beta polypeptide 5	304.66±278.35	21.47±5.89	0.07	0.000244141	0.00135456
5270022	NM_033043	CGB5	chorionic gonadotropin, beta polypeptide 5	1042.16±986.83	18.85±12.67	0.02	0.000244141	0.00135456
1300398	NM_003663	CGGBP1	CGG triplet repeat binding protein 1	703.07±62.94	485.10±70.92	0.69	0.000244141	0.00135456
2120097	NM_005483	CHAF1A	chromatin assembly factor 1, subunit A (p150)	94.63±18.44	31.44±9.33	0.33	0.000244141	0.00135456
4610731	NM_005441	CHAF1B	chromatin assembly factor 1, subunit B (p60)	247.24±47.31	63.90±20.06	0.26	0.000244141	0.00135456
6620626	NM_017812	CHCHD3	coiled-coil-helix-coiled-coil-helix domain containing 3	470.30±48.26	344.42±30.52	0.73	0.000244141	0.00135456
4120025	NM_016565	CHCHD8	cytochrome c oxidase assembly factor 4 homolog (S. cerevisiae)	143.89±25.51	199.34±39.25	1.39	0.000244141	0.00135456
7200270	NM_001274	CHEK1	checkpoint kinase 1	251.76±39.74	95.91±15.40	0.38	0.000244141	0.00135456
3460424	NM_212469	CHKA	choline kinase alpha	250.25±43.75	170.73±26.59	0.68	0.000244141	0.00135456
5900332	NM_002768	CHMP1A	charged multivesicular body protein 1A	464.78±38.00	380.66±33.67	0.82	0.000244141	0.00135456
3940148	NM_020412	CHMP1B	charged multivesicular body protein 1B	964.28±132.62	682.67±75.69	0.71	0.000244141	0.00135456
4180315	NM_176812	CHMP4B	charged multivesicular body protein 4B	437.60±39.56	645.12±81.39	1.47	0.000244141	0.00135456
4480592	XM_001132548	CHMP6	NA	474.53±86.76	359.66±29.93	0.76	0.000244141	0.00135456
4250291	NM_024536	CHPF	chondroitin polymerizing factor	376.94±56.63	534.93±84.51	1.42	0.000244141	0.00135456
5570592	NM_003741	CHRD	chordin	20.38±7.39	77.24±31.02	3.79	0.000244141	0.00135456
7650639	NM_000747	CHRNB1	cholinergic receptor, nicotinic, beta 1 (muscle)	290.38±81.09	864.29±398.55	2.98	0.000244141	0.00135456
5900452	NM_019886	CHST7	carbohydrate (N-acetylglucosamine 6-O) sulfotransferase 7	296.11±66.17	598.68±120.36	2.02	0.000244141	0.00135456
1050672	NM_001098525	CKAP2	cytoskeleton associated protein 2	575.15±172.96	335.95±85.50	0.58	0.000244141	0.00135456
7040711	NM_018204	CKAP2	cytoskeleton associated protein 2	744.75±164.33	489.12±127.55	0.66	0.000244141	0.00135456
6380324	NM_152515	CKAP2L	cytoskeleton associated protein 2-like	500.97±134.65	88.05±29.75	0.18	0.000244141	0.00135456
4490528	NM_006825	CKAP4	cytoskeleton-associated protein 4	4402.56±348.64	3144.21±538.56	0.71	0.000244141	0.00135456
630333	NM_001008938	CKAP5	cytoskeleton associated protein 5	1648.44±257.34	1091.34±74.07	0.66	0.000244141	0.00135456
670500	NM_001008938	CKAP5	cytoskeleton associated protein 5	67.24±13.82	43.37±8.01	0.65	0.000244141	0.00135456
2760519	NM_001040139	CKLF	chemokine-like factor	1293.44±207.95	878.22±155.73	0.68	0.000244141	0.00135456
5080367	NM_001040138	CKLF	chemokine-like factor	1815.97±272.14	1279.70±189.30	0.70	0.000244141	0.00135456
1580592	NM_001824	CKM	creatine kinase, muscle	47.51±40.73	3039.57±2695.73	63.98	0.000244141	0.00135456
3830315	NM_001825	CKMT2	creatine kinase, mitochondrial 2 (sarcomeric)	22.87±7.21	154.75±93.05	6.77	0.000244141	0.00135456
2450358	NM_001826	CKS1B	CDC28 protein kinase regulatory subunit 1B	1548.45±369.62	572.75±132.30	0.37	0.000244141	0.00135456
4210088	NM_001826	CKS1B	CDC28 protein kinase regulatory subunit 1B	2051.68±559.89	750.59±174.03	0.37	0.000244141	0.00135456
780528	NM_001827	CKS2	CDC28 protein kinase regulatory subunit 2	3227.61±582.92	964.77±268.82	0.30	0.000244141	0.00135456
6200468	NM_001827	CKS2	CDC28 protein kinase regulatory subunit 2	1890.24±400.46	513.09±169.76	0.27	0.000244141	0.00135456
3850136	NM_001286	CLCN6	chloride channel, voltage-sensitive 6	79.11±13.05	120.17±19.01	1.52	0.000244141	0.00135456
1850156	NM_194284	CLDN23	claudin 23	87.38±31.49	28.35±14.72	0.32	0.000244141	0.00135456
1940048	NM_002975	CLEC11A	C-type lectin domain family 11, member A	435.56±108.90	249.05±59.79	0.57	0.000244141	0.00135456
3310747	NM_175060	CLEC14A	C-type lectin domain family 14, member A	175.88±146.75	127.39±155.83	0.72	0.000244141	0.00135456
3450072	NM_001288	CLIC1	chloride intracellular channel 1	5851.15±885.88	3980.17±525.26	0.68	0.000244141	0.00135456
650689	NM_015526	CLIP3	CAP-GLY domain containing linker protein 3	1045.77±174.16	1884.93±244.39	1.80	0.000244141	0.00135456
3310672	NM_024692	CLIP4	CAP-GLY domain containing linker protein family, member 4	176.62±18.17	259.15±26.08	1.47	0.000244141	0.00135456
5080156	NM_006831	CLP1	cleavage and polyadenylation factor I subunit 1	223.81±23.73	170.07±14.61	0.76	0.000244141	0.00135456
2510079	NM_006012	CLPP	ClpP caseinolytic peptidase, ATP-dependent, proteolytic subunit homolog (E. coli)	372.39±37.00	291.15±20.97	0.78	0.000244141	0.00135456
4050288	NM_022131	CLSTN2	calsyntenin 2	22.36±9.05	215.54±89.61	9.64	0.000244141	0.00135456
6380128	NM_007096	CLTA	clathrin, light chain A	1048.07±92.42	712.00±134.68	0.68	0.000244141	0.00135456
1110095	NM_007097	CLTB	clathrin, light chain B	1961.41±306.05	2694.00±358.93	1.37	0.000244141	0.00135456
4250634	NR_002174	CMAH	cytidine monophospho-N-acetylneuraminic acid hydroxylase, pseudogene	42.68±10.04	95.13±31.77	2.23	0.000244141	0.00135456
5550066	NR_002174	CMAH	cytidine monophospho-N-acetylneuraminic acid hydroxylase, pseudogene	40.36±10.61	108.82±33.48	2.70	0.000244141	0.00135456
6400332	NM_014184	CNIH4	cornichon family AMPA receptor auxiliary protein 4	3035.48±197.04	2238.35±378.92	0.74	0.000244141	0.00135456
3120176	NM_013354	CNOT7	CCR4-NOT transcription complex, subunit 7	653.36±46.53	571.19±57.03	0.87	0.000244141	0.00135456
290615	NM_001111101	CNRIP1	cannabinoid receptor interacting protein 1	215.32±62.72	98.71±21.82	0.46	0.000244141	0.00135456
830747	NM_001111101	CNRIP1	cannabinoid receptor interacting protein 1	92.23±23.14	55.03±11.54	0.60	0.000244141	0.00135456
3940167	NM_015463	CNRIP1	cannabinoid receptor interacting protein 1	1919.32±468.82	1002.34±223.96	0.52	0.000244141	0.00135456
610189	NM_015198	COBL	cordon-bleu WH2 repeat protein	28.32±14.34	102.77±38.84	3.63	0.000244141	0.00135456
6860113	NM_015456	COBRA1	negative elongation factor complex member B	296.89±37.78	214.80±22.64	0.72	0.000244141	0.00135456
6940408	NM_015456	COBRA1	negative elongation factor complex member B	448.62±49.68	314.43±37.80	0.70	0.000244141	0.00135456
4730324	NM_000493	COL10A1	collagen, type X, alpha 1	48.99±28.84	144.44±88.71	2.95	0.000244141	0.00135456
3870228	NM_080805	COL13A1	collagen, type XIII, alpha 1	281.28±131.14	87.93±22.79	0.31	0.000244141	0.00135456
5720692	NM_080815	COL13A1	collagen, type XIII, alpha 1	251.45±108.17	94.04±22.53	0.37	0.000244141	0.00135456
5090026	NM_001855	COL15A1	collagen, type XV, alpha 1	81.45±98.51	643.78±432.87	7.90	0.000244141	0.00135456
5360743	NM_001856	COL16A1	collagen, type XVI, alpha 1	621.18±260.55	1327.94±342.33	2.14	0.000244141	0.00135456
5290132	NM_130445	COL18A1	collagen, type XVIII, alpha 1	372.88±148.36	877.97±464.14	2.35	0.000244141	0.00135456
6960142	NM_000088	COL1A1	collagen, type I, alpha 1	8338.87±1810.09	14317.03±2190.87	1.72	0.000244141	0.00135456
4040671	NM_000089	COL1A2	collagen, type I, alpha 2	9539.77±664.11	13662.23±2129.67	1.43	0.000244141	0.00135456
2120021	NM_000090	COL3A1	collagen, type III, alpha 1	4494.49±1485.27	9449.58±2391.67	2.10	0.000244141	0.00135456
4490292	NM_000393	COL5A2	collagen, type V, alpha 2	4047.86±666.28	6482.85±1386.09	1.60	0.000244141	0.00135456
5560300	NM_015719	COL5A3	collagen, type V, alpha 3	40.30±25.66	221.56±69.51	5.50	0.000244141	0.00135456
7570598	NM_001848	COL6A1	collagen, type VI, alpha 1	1670.90±630.63	3831.02±813.61	2.29	0.000244141	0.00135456
2750356	NM_001849	COL6A2	collagen, type VI, alpha 2	330.20±114.40	635.00±141.42	1.92	0.000244141	0.00135456
3390458	NM_001849	COL6A2	collagen, type VI, alpha 2	870.41±274.05	1714.05±353.68	1.97	0.000244141	0.00135456
2510091	NM_020351	COL8A1	collagen, type VIII, alpha 1	1669.97±1047.49	3324.90±1552.69	1.99	0.000244141	0.00135456
3360452	NM_020351	COL8A1	collagen, type VIII, alpha 1	883.53±595.35	1745.78±806.08	1.98	0.000244141	0.00135456
3360093	NM_152516	COMMD1	copper metabolism (Murr1) domain containing 1	1305.96±149.50	1681.80±132.06	1.29	0.000244141	0.00135456
2370093	NM_017828	COMMD4	COMM domain containing 4	1169.99±103.04	806.44±104.78	0.69	0.000244141	0.00135456
3610114	NM_014186	COMMD9	COMM domain containing 9	437.73±53.44	353.10±37.56	0.81	0.000244141	0.00135456
5720128	NM_015697	COQ2	coenzyme Q2 4-hydroxybenzoate polyprenyltransferase	886.30±114.72	556.80±72.77	0.63	0.000244141	0.00135456
2760181	NM_017421	COQ3	coenzyme Q3 methyltransferase	465.38±57.89	288.79±29.36	0.62	0.000244141	0.00135456
670025	NM_014325	CORO1C	coronin, actin binding protein, 1C	2479.04±338.00	1563.92±324.26	0.63	0.000244141	0.00135456
1410609	NM_003389	CORO2A	coronin, actin binding protein, 2A	95.04±33.65	56.56±13.67	0.60	0.000244141	0.00135456
1660154	NM_006091	CORO2B	coronin, actin binding protein, 2B	33.48±13.69	58.92±23.55	1.76	0.000244141	0.00135456
1940332	NM_032854	CORO6	coronin 6	84.31±22.02	230.37±118.34	2.73	0.000244141	0.00135456
3360167	NM_024535	CORO7	coronin 7	60.68±17.32	163.61±67.36	2.70	0.000244141	0.00135456
1070678	NM_021149	COTL1	coactosin-like 1 (Dictyostelium)	356.43±61.85	194.24±56.75	0.54	0.000244141	0.00135456
1990437	NM_005205	COX6A2	cytochrome c oxidase subunit VIa polypeptide 2	18.50±9.07	761.62±500.16	41.16	0.000244141	0.00135456
5390138	NM_001864	COX7A1	cytochrome c oxidase subunit VIIa polypeptide 1 (muscle)	908.96±356.66	3491.25±942.61	3.84	0.000244141	0.00135456
4490259	NM_004074	COX8A	cytochrome c oxidase subunit VIIIA (ubiquitous)	5295.19±469.80	4021.00±417.79	0.76	0.000244141	0.00135456
5390687	NM_001873	CPE	carboxypeptidase E	61.98±39.99	299.91±179.23	4.84	0.000244141	0.00135456
4830382	NM_182646	CPEB2	cytoplasmic polyadenylation element binding protein 2	126.91±40.81	167.95±54.19	1.32	0.000244141	0.00135456
1240242	NM_000097	CPOX	coproporphyrinogen oxidase	356.63±67.93	233.23±45.49	0.65	0.000244141	0.00135456
5720564	NM_016207	CPSF3	cleavage and polyadenylation specific factor 3, 73kDa	1289.35±107.65	1055.67±79.76	0.82	0.000244141	0.00135456
4390193	NM_001014447	CPZ	carboxypeptidase Z	24.53±6.17	102.01±45.19	4.16	0.000244141	0.00135456
1090497	NM_003851	CREG1	cellular repressor of E1A-stimulated genes 1	420.47±107.79	820.64±158.33	1.95	0.000244141	0.00135456
3930040	NM_016441	CRIM1	cysteine rich transmembrane BMP regulator 1 (chordin-like)	828.14±271.94	414.82±137.24	0.50	0.000244141	0.00135456
4760095	NM_004750	CRLF1	cytokine receptor-like factor 1	1406.31±687.78	399.91±158.77	0.28	0.000244141	0.00135456
670026	NM_015986	CRLF3	cytokine receptor-like factor 3	230.19±58.82	159.38±15.91	0.69	0.000244141	0.00135456
360296	NM_001014809	CRMP1	collapsin response mediator protein 1	23.21±9.97	217.97±113.02	9.39	0.000244141	0.00135456
2140408	NM_004077	CS	citrate synthase	2607.61±168.93	2088.48±179.30	0.80	0.000244141	0.00135456
2470187	NM_004077	CS	citrate synthase	240.75±24.46	185.35±24.52	0.77	0.000244141	0.00135456
6380333	NM_004077	CS	citrate synthase	3127.22±235.14	2589.25±271.18	0.83	0.000244141	0.00135456
2810255	NM_015989	CSAD	cysteine sulfinic acid decarboxylase	112.84±14.74	191.73±29.00	1.70	0.000244141	0.00135456
2320129	NM_003651	CSDA	Y box binding protein 3	4966.14±376.05	6913.73±687.95	1.39	0.000244141	0.00135456
3840349	NM_014460	CSDC2	cold shock domain containing C2, RNA binding	58.85±26.85	307.35±114.51	5.22	0.000244141	0.00135456
3710440	NM_001007553	CSDE1	cold shock domain containing E1, RNA-binding	122.76±18.68	219.92±52.25	1.79	0.000244141	0.00135456
4920139	NM_177436	CSE1L	CSE1 chromosome segregation 1-like (yeast)	72.54±10.39	41.85±6.54	0.58	0.000244141	0.00135456
5130674	NM_001316	CSE1L	CSE1 chromosome segregation 1-like (yeast)	1873.23±288.29	1010.36±155.58	0.54	0.000244141	0.00135456
7000634	NM_001316	CSE1L	CSE1 chromosome segregation 1-like (yeast)	1942.77±240.15	1087.68±134.85	0.56	0.000244141	0.00135456
780762	NM_001893	CSNK1D	casein kinase 1, delta	899.51±89.01	673.69±119.41	0.75	0.000244141	0.00135456
1110736	NM_139062	CSNK1D	casein kinase 1, delta	338.74±44.00	220.05±45.15	0.65	0.000244141	0.00135456
1240192	NM_001319	CSNK1G2	casein kinase 1, gamma 2	2265.67±147.81	2540.57±133.83	1.12	0.000244141	0.00135456
1110372	NM_030809	CSRNP2	cysteine-serine-rich nuclear protein 2	254.03±41.42	351.85±44.98	1.39	0.000244141	0.00135456
6280079	NM_001325	CSTF2	cleavage stimulation factor, 3' pre-RNA, subunit 2, 64kDa	435.24±43.23	292.76±24.19	0.67	0.000244141	0.00135456
5220196	NM_006565	CTCF	CCCTC-binding factor (zinc finger protein)	161.68±24.26	110.04±9.52	0.68	0.000244141	0.00135456
1770170	NM_005808	CTDSPL	CTD (carboxy-terminal domain, RNA polymerase II, polypeptide A) small phosphatase-like	398.83±59.18	906.89±278.39	2.27	0.000244141	0.00135456
4860546	NM_138455	CTHRC1	collagen triple helix repeat containing 1	1245.38±406.49	2502.82±765.80	2.01	0.000244141	0.00135456
4890689	NM_138455	CTHRC1	collagen triple helix repeat containing 1	421.48±203.93	1003.11±393.54	2.38	0.000244141	0.00135456
5890451	NM_001903	CTNNA1	catenin (cadherin-associated protein), alpha 1, 102kDa	2608.88±279.51	3931.31±535.48	1.51	0.000244141	0.00135456
6370273	NM_001905	CTPS	CTP synthase 1	874.15±189.91	507.29±152.61	0.58	0.000244141	0.00135456
2000064	NM_175859	CTPS2	CTP synthase 2	233.80±35.64	163.42±18.55	0.70	0.000244141	0.00135456
3930020	NM_003793	CTSF	cathepsin F	183.84±35.29	264.00±69.22	1.44	0.000244141	0.00135456
1980288	NM_004390	CTSH	cathepsin H	54.75±16.81	568.82±449.74	10.39	0.000244141	0.00135456
1430477	NM_001333	CTSL2	cathepsin V	61.33±13.85	33.27±6.32	0.54	0.000244141	0.00135456
4220259	NM_001336	CTSZ	cathepsin Z	651.83±101.13	391.68±98.03	0.60	0.000244141	0.00135456
360114	NM_206833	CTXN1	cortexin 1	251.76±61.08	1104.69±268.81	4.39	0.000244141	0.00135456
5390575	NM_006561	CUGBP2	CUGBP, Elav-like family member 2	42.76±13.90	90.66±34.95	2.12	0.000244141	0.00135456
7400133	NM_001025077	CUGBP2	CUGBP, Elav-like family member 2	37.85±9.59	117.15±50.22	3.10	0.000244141	0.00135456
3120707	NM_001014840	CUTA	cutA divalent cation tolerance homolog (E. coli)	1532.89±154.83	1137.17±131.63	0.74	0.000244141	0.00135456
1500021	NM_020943	CWC22	CWC22 spliceosome-associated protein homolog (S. cerevisiae)	91.72±10.39	68.95±9.03	0.75	0.000244141	0.00135456
3870253	NM_000609	CXCL12	chemokine (C-X-C motif) ligand 12	1101.00±461.71	379.61±167.23	0.34	0.000244141	0.00135456
4610615	NM_000609	CXCL12	chemokine (C-X-C motif) ligand 12	1871.81±667.77	814.22±264.45	0.43	0.000244141	0.00135456
1990092	NM_182580	CYB561D1	cytochrome b561 family, member D1	364.24±40.06	490.10±63.11	1.35	0.000244141	0.00135456
4830328	NM_007022	CYB561D2	cytochrome b561 family, member D2	250.02±27.04	185.99±25.67	0.74	0.000244141	0.00135456
510474	NM_030579	CYB5B	cytochrome b5 type B (outer mitochondrial membrane)	2510.27±211.54	3421.33±359.88	1.36	0.000244141	0.00135456
2630333	NM_144611	CYB5D2	cytochrome b5 domain containing 2	289.26±44.89	383.88±72.78	1.33	0.000244141	0.00135456
1230025	NM_016243	CYB5R1	cytochrome b5 reductase 1	1183.58±292.96	3243.54±1212.43	2.74	0.000244141	0.00135456
2370300	NM_024843	CYBRD1	cytochrome b reductase 1	1659.54±421.28	2399.29±652.32	1.45	0.000244141	0.00135456
2450465	NM_024843	CYBRD1	cytochrome b reductase 1	2147.26±545.49	3252.86±929.70	1.51	0.000244141	0.00135456
1570661	NM_000775	CYP2J2	cytochrome P450, family 2, subfamily J, polypeptide 2	28.31±10.12	622.62±367.11	21.99	0.000244141	0.00135456
6200068	NM_000786	CYP51A1	cytochrome P450, family 51, subfamily A, polypeptide 1	363.15±57.04	660.30±124.08	1.82	0.000244141	0.00135456
1710735	NM_014992	DAAM1	dishevelled associated activator of morphogenesis 1	163.66±44.13	346.37±140.23	2.12	0.000244141	0.00135456
4490010	NM_014992	DAAM1	dishevelled associated activator of morphogenesis 1	177.02±38.16	391.41±110.78	2.21	0.000244141	0.00135456
1990196	NM_145056	DACT3	dishevelled-binding antagonist of beta-catenin 3	67.39±29.46	215.65±73.47	3.20	0.000244141	0.00135456
2060091	NM_004393	DAG1	dystroglycan 1 (dystrophin-associated glycoprotein 1)	629.03±96.48	1271.05±395.81	2.02	0.000244141	0.00135456
2680020	NM_139179	DAGLB	diacylglycerol lipase, beta	736.52±107.40	462.50±89.47	0.63	0.000244141	0.00135456
5910097	NM_018122	DARS2	aspartyl-tRNA synthetase 2, mitochondrial	195.35±19.05	122.46±19.18	0.63	0.000244141	0.00135456
1010195	NM_001079863	DBI	diazepam binding inhibitor (GABA receptor modulator, acyl-CoA binding protein)	4067.19±481.28	5717.61±758.76	1.41	0.000244141	0.00135456
2480338	NM_020548	DBI	diazepam binding inhibitor (GABA receptor modulator, acyl-CoA binding protein)	948.14±107.73	1525.36±294.99	1.61	0.000244141	0.00135456
6760008	NM_004395	DBN1	drebrin 1	1569.04±196.81	2102.98±219.81	1.34	0.000244141	0.00135456
1230438	NM_138353	DCAF15	DDB1 and CUL4 associated factor 15	101.13±12.18	73.58±8.12	0.73	0.000244141	0.00135456
1660307	NM_001017977	DCAF6	DDB1 and CUL4 associated factor 6	1602.41±201.14	2524.25±547.33	1.58	0.000244141	0.00135456
5080594	NM_001017977	DCAF6	DDB1 and CUL4 associated factor 6	270.64±41.64	436.93±107.09	1.61	0.000244141	0.00135456
5290703	NM_000788	DCK	deoxycytidine kinase	358.36±68.57	190.59±35.91	0.53	0.000244141	0.00135456
2760433	NM_004734	DCLK1	doublecortin-like kinase 1	27.60±11.88	72.65±21.40	2.63	0.000244141	0.00135456
5050431	NM_004734	DCLK1	doublecortin-like kinase 1	49.05±15.74	312.79±111.36	6.38	0.000244141	0.00135456
5900605	NM_014881	DCLRE1A	DNA cross-link repair 1A	101.46±8.59	64.23±7.52	0.63	0.000244141	0.00135456
430044	NM_001033858	DCLRE1C	DNA cross-link repair 1C	76.96±11.86	46.61±5.47	0.61	0.000244141	0.00135456
7650296	NM_133505	DCN	decorin	2637.18±1358.01	6156.76±1879.23	2.33	0.000244141	0.00135456
6960349	NM_152624	DCP2	decapping mRNA 2	233.44±43.03	443.29±106.14	1.90	0.000244141	0.00135456
2350315	NM_023019	DCTN1	dynactin 1	1614.24±190.89	1933.95±211.11	1.20	0.000244141	0.00135456
4210192	NM_024096	DCTPP1	dCTP pyrophosphatase 1	1703.33±161.53	1299.45±152.46	0.76	0.000244141	0.00135456
7650435	NM_024096	DCTPP1	dCTP pyrophosphatase 1	806.60±100.16	511.26±69.72	0.63	0.000244141	0.00135456
2070010	NM_015214	DDHD2	DDHD domain containing 2	422.23±61.77	330.15±33.06	0.78	0.000244141	0.00135456
3930553	NM_004398	DDX10	DEAD (Asp-Glu-Ala-Asp) box polypeptide 10	705.07±168.36	360.01±38.21	0.51	0.000244141	0.00135456
4890750	NM_030653	DDX11	DEAD/H (Asp-Glu-Ala-Asp/His) box helicase 11	55.31±11.59	33.06±8.95	0.60	0.000244141	0.00135456
4860673	NM_005804	DDX39	DEAD (Asp-Glu-Ala-Asp) box polypeptide 39A	1955.65±306.06	920.08±180.60	0.47	0.000244141	0.00135456
4570433	NM_016222	DDX41	DEAD (Asp-Glu-Ala-Asp) box polypeptide 41	265.09±36.63	192.83±17.71	0.73	0.000244141	0.00135456
1070692	NM_175066	DDX51	DEAD (Asp-Glu-Ala-Asp) box polypeptide 51	71.49±11.79	46.58±9.99	0.65	0.000244141	0.00135456
7380653	NM_019082	DDX56	DEAD (Asp-Glu-Ala-Asp) box helicase 56	536.30±30.00	424.16±50.54	0.79	0.000244141	0.00135456
510291	NM_001359	DECR1	2,4-dienoyl CoA reductase 1, mitochondrial	2542.12±423.55	3422.09±402.27	1.35	0.000244141	0.00135456
3130010	NM_017702	DEF8	differentially expressed in FDCP 8 homolog (mouse)	372.43±44.59	282.77±34.75	0.76	0.000244141	0.00135456
5270671	NM_018661	DEFB103A	defensin, beta 103B	64.02±43.11	630.21±331.64	9.84	0.000244141	0.00135456
6900707	NM_001081551	DEFB103B	defensin, beta 103A	369.03±270.36	4104.63±2094.99	11.12	0.000244141	0.00135456
6200201	NM_017779	DEPDC1	DEP domain containing 1	314.74±101.27	64.07±20.49	0.20	0.000244141	0.00135456
2370441	NM_018369	DEPDC1B	DEP domain containing 1B	149.45±33.36	41.11±12.58	0.28	0.000244141	0.00135456
7330338	NM_018369	DEPDC1B	DEP domain containing 1B	69.88±15.38	28.04±6.01	0.40	0.000244141	0.00135456
870390	NM_022783	DEPDC6	DEP domain containing MTOR-interacting protein	40.13±27.33	188.28±211.38	4.69	0.000244141	0.00135456
3800095	NM_022783	DEPDC6	DEP domain containing MTOR-interacting protein	52.65±39.46	261.82±282.67	4.97	0.000244141	0.00135456
10296	NM_001927	DES	desmin	315.46±164.25	1333.74±742.76	4.23	0.000244141	0.00135456
1010364	NM_005675	DGCR6	DiGeorge syndrome critical region gene 6	1146.18±155.09	1671.72±365.38	1.46	0.000244141	0.00135456
4480341	NM_014762	DHCR24	24-dehydrocholesterol reductase	416.55±128.63	815.81±174.64	1.96	0.000244141	0.00135456
5360678	NM_001360	DHCR7	7-dehydrocholesterol reductase	224.71±54.66	621.98±140.01	2.77	0.000244141	0.00135456
6550048	NM_001360	DHCR7	7-dehydrocholesterol reductase	184.16±30.21	485.83±98.80	2.64	0.000244141	0.00135456
6860440	NM_000791	DHFR	dihydrofolate reductase	120.75±19.42	57.65±8.72	0.48	0.000244141	0.00135456
3930731	NM_016029	DHRS7	dehydrogenase/reductase (SDR family) member 7	1729.14±231.46	2003.70±253.42	1.16	0.000244141	0.00135456
2900735	NM_001358	DHX15	DEAH (Asp-Glu-Ala-His) box helicase 15	3518.29±293.93	2820.10±308.80	0.80	0.000244141	0.00135456
4590333	NM_001358	DHX15	DEAH (Asp-Glu-Ala-His) box helicase 15	1629.12±169.96	1262.66±145.99	0.78	0.000244141	0.00135456
1570520	NM_003587	DHX16	DEAH (Asp-Glu-Ala-His) box polypeptide 16	579.33±53.16	407.07±30.53	0.70	0.000244141	0.00135456
2450286	NM_020162	DHX33	DEAH (Asp-Glu-Ala-His) box polypeptide 33	250.75±28.17	200.84±25.57	0.80	0.000244141	0.00135456
20192	NM_021931	DHX35	DEAH (Asp-Glu-Ala-His) box polypeptide 35	84.29±10.83	66.76±5.54	0.79	0.000244141	0.00135456
2600131	NM_005219	DIAPH1	diaphanous-related formin 1	150.19±19.15	88.43±18.97	0.59	0.000244141	0.00135456
3940670	NM_005219	DIAPH1	diaphanous-related formin 1	525.46±54.82	304.23±57.99	0.58	0.000244141	0.00135456
5270181	NM_006729	DIAPH2	diaphanous-related formin 2	211.61±34.95	125.03±21.26	0.59	0.000244141	0.00135456
5390672	NM_001042517	DIAPH3	diaphanous-related formin 3	165.84±42.97	76.38±15.66	0.46	0.000244141	0.00135456
5900017	NM_030932	DIAPH3	diaphanous-related formin 3	150.76±43.97	67.62±15.78	0.45	0.000244141	0.00135456
6560167	NM_001042517	DIAPH3	diaphanous-related formin 3	283.62±87.85	93.74±31.21	0.33	0.000244141	0.00135456
6660739	NM_001042517	DIAPH3	diaphanous-related formin 3	679.08±154.77	274.33±83.28	0.40	0.000244141	0.00135456
6620703	NM_014974	DIP2C	DIP2 disco-interacting protein 2 homolog C (Drosophila)	79.28±14.96	143.39±34.96	1.81	0.000244141	0.00135456
6980327	NM_001363	DKC1	dyskeratosis congenita 1, dyskerin	1642.96±100.90	1292.27±122.31	0.79	0.000244141	0.00135456
4880609	NM_012242	DKK1	dickkopf WNT signaling pathway inhibitor 1	770.25±518.90	64.98±32.71	0.08	0.000244141	0.00135456
5570102	NM_012242	DKK1	dickkopf WNT signaling pathway inhibitor 1	5921.50±3385.00	601.04±364.98	0.10	0.000244141	0.00135456
1500661	XR_001514	DLEU2	NA	109.44±19.67	48.74±9.85	0.45	0.000244141	0.00135456
5560110	NM_001365	DLG4	discs, large homolog 4 (Drosophila)	90.36±16.48	68.79±11.47	0.76	0.000244141	0.00135456
240221	NM_014750	DLGAP5	discs, large (Drosophila) homolog-associated protein 5	761.13±216.22	135.27±63.21	0.18	0.000244141	0.00135456
5220095	NM_014750	DLGAP5	discs, large (Drosophila) homolog-associated protein 5	622.34±161.18	116.68±47.23	0.19	0.000244141	0.00135456
6450681	NM_001933	DLST	dihydrolipoamide S-succinyltransferase (E2 component of 2-oxo-glutarate complex)	369.38±33.90	242.17±34.36	0.66	0.000244141	0.00135456
6380193	NM_005220	DLX3	distal-less homeobox 3	193.20±90.70	63.94±13.03	0.33	0.000244141	0.00135456
6040768	NM_001034024	DMAP1	DNA methyltransferase 1 associated protein 1	486.65±47.64	416.94±31.99	0.86	0.000244141	0.00135456
270520	NM_004006	DMD	dystrophin	23.74±9.62	111.03±48.61	4.68	0.000244141	0.00135456
3930164	NM_001081562	DMPK	dystrophia myotonica-protein kinase	78.39±28.41	288.35±95.92	3.68	0.000244141	0.00135456
1340619	NM_001080449	DNA2	DNA replication helicase/nuclease 2	58.81±11.84	33.48±7.67	0.57	0.000244141	0.00135456
6480091	NM_018602	DNAJA4	DnaJ (Hsp40) homolog, subfamily A, member 4	81.99±21.69	245.18±128.94	2.99	0.000244141	0.00135456
3780326	NM_001002762	DNAJB12	DnaJ (Hsp40) homolog, subfamily B, member 12	148.91±24.65	118.21±15.44	0.79	0.000244141	0.00135456
2470196	NM_012266	DNAJB5	DnaJ (Hsp40) homolog, subfamily B, member 5	118.72±19.12	221.06±57.14	1.86	0.000244141	0.00135456
2450411	NM_021800	DNAJC12	DnaJ (Hsp40) homolog, subfamily C, member 12	24.02±11.58	94.18±35.84	3.92	0.000244141	0.00135456
5720465	NM_021800	DNAJC12	DnaJ (Hsp40) homolog, subfamily C, member 12	33.90±8.79	100.61±36.63	2.97	0.000244141	0.00135456
6420736	NM_201262	DNAJC12	DnaJ (Hsp40) homolog, subfamily C, member 12	31.03±13.00	88.75±23.91	2.86	0.000244141	0.00135456
50114	NM_015190	DNAJC9	DnaJ (Hsp40) homolog, subfamily C, member 9	1837.80±269.51	720.09±115.00	0.39	0.000244141	0.00135456
6200315	NM_001375	DNASE2	deoxyribonuclease II, lysosomal	538.59±84.39	770.41±113.03	1.43	0.000244141	0.00135456
1260162	NM_001379	DNMT1	DNA (cytosine-5-)-methyltransferase 1	3095.88±388.51	1695.98±239.19	0.55	0.000244141	0.00135456
7610730	NM_144658	DOCK11	dedicator of cytokinesis 11	304.15±105.23	985.75±259.87	3.24	0.000244141	0.00135456
10747	NM_004946	DOCK2	dedicator of cytokinesis 2	202.11±89.94	60.97±15.24	0.30	0.000244141	0.00135456
3310682	NM_024940	DOCK5	dedicator of cytokinesis 5	161.49±40.01	85.16±31.69	0.53	0.000244141	0.00135456
150435	NM_020812	DOCK6	dedicator of cytokinesis 6	67.74±7.59	90.50±15.99	1.34	0.000244141	0.00135456
990725	NM_017613	DONSON	downstream neighbor of SON	318.39±54.21	184.63±34.00	0.58	0.000244141	0.00135456
4290431	NM_001387	DPYSL3	dihydropyrimidinase-like 3	782.22±291.82	1798.89±631.65	2.30	0.000244141	0.00135456
3990598	NM_006442	DRAP1	DR1-associated protein 1 (negative cofactor 2 alpha)	3152.72±398.79	1965.37±319.05	0.62	0.000244141	0.00135456
3190102	NM_024918	DSN1	DSN1, MIS12 kinetochore complex component	184.28±39.97	90.30±11.58	0.49	0.000244141	0.00135456
4590470	NM_001011546	DSTN	destrin (actin depolymerizing factor)	153.87±42.25	242.23±43.42	1.57	0.000244141	0.00135456
6900612	NM_001011546	DSTN	destrin (actin depolymerizing factor)	4986.22±917.83	7630.27±1259.11	1.53	0.000244141	0.00135456
2640500	NM_080820	DTD1	D-tyrosyl-tRNA deacylase 1	421.12±49.15	270.79±38.06	0.64	0.000244141	0.00135456
5570296	NM_016448	DTL	denticleless E3 ubiquitin protein ligase homolog (Drosophila)	270.60±67.32	60.57±22.35	0.22	0.000244141	0.00135456
4570253	NM_032980	DTNA	dystrobrevin, alpha	25.36±12.73	119.51±59.70	4.71	0.000244141	0.00135456
6350164	NM_001392	DTNA	dystrobrevin, alpha	127.31±79.36	1030.42±536.61	8.09	0.000244141	0.00135456
7320072	NM_032981	DTNA	dystrobrevin, alpha	24.07±8.04	102.48±44.67	4.26	0.000244141	0.00135456
3780707	NM_144729	DUSP10	dual specificity phosphatase 10	305.04±99.17	147.42±45.37	0.48	0.000244141	0.00135456
460280	NM_007240	DUSP12	dual specificity phosphatase 12	1202.11±117.55	892.79±116.65	0.74	0.000244141	0.00135456
50333	NM_001007275	DUSP13	dual specificity phosphatase 13	41.84±17.17	136.65±78.82	3.27	0.000244141	0.00135456
3890328	NM_016364	DUSP13	dual specificity phosphatase 13	70.94±15.07	186.01±102.71	2.62	0.000244141	0.00135456
3710626	NM_020185	DUSP22	dual specificity phosphatase 22	172.67±22.70	269.92±61.10	1.56	0.000244141	0.00135456
5080709	XM_941691	DUSP22	NA	822.65±95.87	1344.20±228.69	1.63	0.000244141	0.00135456
1710674	NM_017823	DUSP23	dual specificity phosphatase 23	985.97±94.78	799.89±78.03	0.81	0.000244141	0.00135456
5890091	NM_024025	DUSP26	dual specificity phosphatase 26 (putative)	18.44±6.51	79.28±36.46	4.30	0.000244141	0.00135456
4210347	NM_001033575	DUSP28	dual specificity phosphatase 28	155.56±22.95	327.09±98.54	2.10	0.000244141	0.00135456
6280242	NM_001025248	DUT	deoxyuridine triphosphatase	384.28±71.30	212.95±48.30	0.55	0.000244141	0.00135456
6330494	NM_001025249	DUT	deoxyuridine triphosphatase	236.56±48.29	124.93±24.90	0.53	0.000244141	0.00135456
5260458	NM_181870	DVL1	dishevelled segment polarity protein 1	58.10±12.54	33.42±9.43	0.58	0.000244141	0.00135456
6290619	NM_016141	DYNC1LI1	dynein, cytoplasmic 1, light intermediate chain 1	67.97±11.00	90.74±10.18	1.33	0.000244141	0.00135456
5290131	NM_006141	DYNC1LI2	dynein, cytoplasmic 1, light intermediate chain 2	2183.53±225.49	3099.68±417.54	1.42	0.000244141	0.00135456
5720609	NM_016008	DYNC2LI1	dynein, cytoplasmic 2, light intermediate chain 1	167.55±24.65	260.19±49.74	1.55	0.000244141	0.00135456
7330044	NM_006520	DYNLT3	dynein, light chain, Tctex-type 3	781.96±159.16	1238.15±330.53	1.58	0.000244141	0.00135456
2100743	NM_003583	DYRK2	dual-specificity tyrosine-(Y)-phosphorylation regulated kinase 2	314.32±59.31	767.19±133.88	2.44	0.000244141	0.00135456
6330553	NM_003583	DYRK2	dual-specificity tyrosine-(Y)-phosphorylation regulated kinase 2	388.53±63.47	849.19±169.27	2.19	0.000244141	0.00135456
6560523	NM_003583	DYRK2	dual-specificity tyrosine-(Y)-phosphorylation regulated kinase 2	115.60±24.11	251.86±42.98	2.18	0.000244141	0.00135456
5340338	NM_004091	E2F2	E2F transcription factor 2	231.32±57.83	72.37±32.16	0.31	0.000244141	0.00135456
4560450	NM_203394	E2F7	E2F transcription factor 7	418.83±151.28	146.89±82.95	0.35	0.000244141	0.00135456
7160435	NM_001005463	EBF3	early B-cell factor 3	1061.13±201.67	541.44±173.93	0.51	0.000244141	0.00135456
5490477	NM_032565	EBPL	emopamil binding protein-like	549.12±128.42	304.55±66.78	0.55	0.000244141	0.00135456
5360553	NM_001398	ECH1	enoyl CoA hydratase 1, peroxisomal	587.44±77.95	922.20±148.31	1.57	0.000244141	0.00135456
5220612	NM_024693	ECHDC3	enoyl CoA hydratase domain containing 3	245.01±61.70	177.77±55.13	0.73	0.000244141	0.00135456
5670093	NM_004092	ECHS1	enoyl CoA hydratase, short chain, 1, mitochondrial	1793.94±193.44	2335.62±419.90	1.30	0.000244141	0.00135456
5420689	NM_001393	ECM2	extracellular matrix protein 2, female organ and adipocyte specific	23.66±7.93	82.85±17.10	3.50	0.000244141	0.00135456
6840192	NM_001393	ECM2	extracellular matrix protein 2, female organ and adipocyte specific	55.70±28.90	359.07±140.88	6.45	0.000244141	0.00135456
6840215	NM_018098	ECT2	epithelial cell transforming sequence 2 oncogene	940.09±175.30	411.25±67.21	0.44	0.000244141	0.00135456
5670398	NM_025191	EDEM3	ER degradation enhancer, mannosidase alpha-like 3	263.16±43.00	337.14±59.23	1.28	0.000244141	0.00135456
160754	NM_001400	EDG1	sphingosine-1-phosphate receptor 1	246.14±134.01	68.64±11.42	0.28	0.000244141	0.00135456
6370356	NM_001958	EEF1A2	eukaryotic translation elongation factor 1 alpha 2	50.90±26.45	940.88±757.46	18.48	0.000244141	0.00135456
1980484	NM_025202	EFHD1	EF-hand domain family, member D1	598.74±314.36	2400.36±1204.57	4.01	0.000244141	0.00135456
4730019	NM_004429	EFNB1	ephrin-B1	29.74±8.66	51.50±12.57	1.73	0.000244141	0.00135456
3800142	NM_182799	EGFLAM	EGF-like, fibronectin type III and laminin G domains	108.26±33.33	192.13±46.59	1.77	0.000244141	0.00135456
5820402	NM_182801	EGFLAM	EGF-like, fibronectin type III and laminin G domains	62.36±26.51	145.26±41.66	2.33	0.000244141	0.00135456
6270372	NM_182801	EGFLAM	EGF-like, fibronectin type III and laminin G domains	406.78±138.39	741.17±173.96	1.82	0.000244141	0.00135456
4670102	NM_022051	EGLN1	egl-9 family hypoxia-inducible factor 1	121.80±20.86	72.11±7.15	0.59	0.000244141	0.00135456
6130484	NM_022073	EGLN3	egl-9 family hypoxia-inducible factor 3	30.11±16.26	300.65±143.06	9.98	0.000244141	0.00135456
6020255	NM_000399	EGR2	early growth response 2	61.78±23.46	493.11±270.65	7.98	0.000244141	0.00135456
6400224	NM_001099409	EHBP1L1	EH domain binding protein 1-like 1	442.37±73.83	1162.98±424.27	2.63	0.000244141	0.00135456
4220086	NM_014335	EID1	EP300 interacting inhibitor of differentiation 1	115.46±18.55	142.08±19.19	1.23	0.000244141	0.00135456
1070242	NM_014413	EIF2AK1	eukaryotic translation initiation factor 2-alpha kinase 1	2109.69±175.23	1867.30±171.63	0.89	0.000244141	0.00135456
1450670	NM_001416	EIF4A1	eukaryotic translation initiation factor 4A1	10363.76±532.53	8327.14±632.79	0.80	0.000244141	0.00135456
3800309	NM_022170	EIF4H	eukaryotic translation initiation factor 4H	2149.27±170.19	1657.05±180.91	0.77	0.000244141	0.00135456
4540397	NM_031992	EIF4H	eukaryotic translation initiation factor 4H	1489.66±133.53	1182.83±94.65	0.79	0.000244141	0.00135456
6270707	NM_004432	ELAVL2	ELAV (embryonic lethal, abnormal vision, Drosophila)-like 2 (Hu antigen B)	20.67±4.82	60.52±36.11	2.93	0.000244141	0.00135456
1410168	NM_001421	ELF4	E74-like factor 4 (ets domain transcription factor)	341.96±41.97	230.17±55.25	0.67	0.000244141	0.00135456
610270	NM_012081	ELL2	elongation factor, RNA polymerase II, 2	930.07±286.21	280.89±77.16	0.30	0.000244141	0.00135456
3370722	NM_022821	ELOVL1	ELOVL fatty acid elongase 1	309.71±44.11	233.19±33.94	0.75	0.000244141	0.00135456
3440500	NM_018091	ELP3	elongator acetyltransferase complex subunit 3	414.79±34.50	509.36±71.69	1.23	0.000244141	0.00135456
1260398	NM_152463	EME1	essential meiotic structure-specific endonuclease 1	52.44±13.21	27.21±7.65	0.52	0.000244141	0.00135456
1170093	NM_004434	EML1	echinoderm microtubule associated protein like 1	283.67±63.64	563.48±115.90	1.99	0.000244141	0.00135456
6250612	NM_004434	EML1	echinoderm microtubule associated protein like 1	110.32±21.81	224.97±36.98	2.04	0.000244141	0.00135456
3170132	NM_018212	ENAH	enabled homolog (Drosophila)	274.24±71.72	139.47±34.28	0.51	0.000244141	0.00135456
4610753	NM_000118	ENG	endoglin	2042.15±367.07	780.72±191.47	0.38	0.000244141	0.00135456
6380441	NM_001428	ENO1	enolase 1, (alpha)	13858.34±1285.79	8371.81±1246.20	0.60	0.000244141	0.00135456
50402	NM_001975	ENO2	enolase 2 (gamma, neuronal)	557.11±244.79	142.19±37.08	0.26	0.000244141	0.00135456
1240300	NM_001976	ENO3	enolase 3 (beta, muscle)	1193.60±633.05	6231.66±3155.21	5.22	0.000244141	0.00135456
6110435	NM_001976	ENO3	enolase 3 (beta, muscle)	292.49±201.13	1992.92±1091.67	6.81	0.000244141	0.00135456
2710358	NM_017512	ENOSF1	enolase superfamily member 1	284.13±71.36	188.76±59.98	0.66	0.000244141	0.00135456
7200215	NM_001247	ENTPD6	ectonucleoside triphosphate diphosphohydrolase 6 (putative)	250.78±38.02	179.27±31.48	0.71	0.000244141	0.00135456
7570068	NM_001429	EP300	E1A binding protein p300	98.71±13.18	63.68±7.34	0.65	0.000244141	0.00135456
1510538	NM_012307	EPB41L3	erythrocyte membrane protein band 4.1-like 3	421.53±229.79	261.95±135.76	0.62	0.000244141	0.00135456
6400044	NM_017549	EPDR1	ependymin related 1	2270.36±582.37	4175.45±811.63	1.84	0.000244141	0.00135456
2750392	NM_005670	EPM2A	epilepsy, progressive myoclonus type 2A, Lafora disease (laforin)	60.79±12.24	111.26±23.43	1.83	0.000244141	0.00135456
2760465	NR_002219	EPR1	NA	171.61±62.75	52.15±17.49	0.30	0.000244141	0.00135456
4050156	NM_004448	ERBB2	v-erb-b2 avian erythroblastic leukemia viral oncogene homolog 2	515.76±49.17	839.62±156.78	1.63	0.000244141	0.00135456
1450441	NM_018695	ERBB2IP	erbb2 interacting protein	53.41±8.15	34.91±7.14	0.65	0.000244141	0.00135456
3120608	NM_001005915	ERBB3	v-erb-b2 avian erythroblastic leukemia viral oncogene homolog 3	37.62±10.54	110.83±44.49	2.95	0.000244141	0.00135456
4560288	NM_001982	ERBB3	v-erb-b2 avian erythroblastic leukemia viral oncogene homolog 3	43.39±17.18	216.26±133.07	4.98	0.000244141	0.00135456
3370424	NM_017669	ERCC6L	excision repair cross-complementing rodent repair deficiency, complementation group 6-like	113.75±21.97	33.79±11.95	0.30	0.000244141	0.00135456
5050181	NM_017669	ERCC6L	excision repair cross-complementing rodent repair deficiency, complementation group 6-like	69.79±16.57	23.05±10.42	0.33	0.000244141	0.00135456
5360398	NM_153332	ERI1	exoribonuclease 1	278.65±36.04	169.76±27.08	0.61	0.000244141	0.00135456
6110634	NM_006459	ERLIN1	ER lipid raft associated 1	236.94±37.36	118.62±15.91	0.50	0.000244141	0.00135456
4780671	NM_014584	ERO1L	ERO1-like (S. cerevisiae)	339.01±75.90	209.16±43.69	0.62	0.000244141	0.00135456
6590279	NM_001017420	ESCO2	establishment of sister chromatid cohesion N-acetyltransferase 2	52.56±13.93	13.59±4.64	0.26	0.000244141	0.00135456
540224	NM_012291	ESPL1	extra spindle pole bodies homolog 1 (S. cerevisiae)	70.26±22.80	27.54±6.09	0.39	0.000244141	0.00135456
6370435	NM_005238	ETS1	v-ets avian erythroblastosis virus E26 oncogene homolog 1	1518.59±218.05	774.66±139.80	0.51	0.000244141	0.00135456
4220605	NM_005239	ETS2	v-ets avian erythroblastosis virus E26 oncogene homolog 2	131.73±24.60	72.62±17.22	0.55	0.000244141	0.00135456
4590224	NM_014210	EVI2A	ecotropic viral integration site 2A	116.19±44.01	58.90±16.38	0.51	0.000244141	0.00135456
3610148	NM_145245	EVI5L	ecotropic viral integration site 5-like	575.89±76.59	704.83±83.43	1.22	0.000244141	0.00135456
6550754	NM_016337	EVL	Enah/Vasp-like	1201.67±213.99	2154.32±307.78	1.79	0.000244141	0.00135456
670072	NM_005243	EWSR1	EWS RNA-binding protein 1	1686.03±163.57	1243.80±120.73	0.74	0.000244141	0.00135456
1770646	NM_006027	EXO1	exonuclease 1	269.46±42.28	60.45±13.61	0.22	0.000244141	0.00135456
7330196	NM_019053	EXOC6	exocyst complex component 6	82.51±19.48	211.57±63.68	2.56	0.000244141	0.00135456
840358	NM_002685	EXOSC10	exosome component 10	1093.95±105.87	791.48±72.89	0.72	0.000244141	0.00135456
4890463	NM_001001998	EXOSC10	exosome component 10	1383.68±116.48	1080.79±85.87	0.78	0.000244141	0.00135456
1450131	NM_016042	EXOSC3	exosome component 3	1127.52±122.51	800.64±91.65	0.71	0.000244141	0.00135456
6130196	NM_016042	EXOSC3	exosome component 3	476.66±67.71	267.66±48.48	0.56	0.000244141	0.00135456
3520070	NM_001034194	EXOSC9	exosome component 9	1297.42±249.19	505.81±101.79	0.39	0.000244141	0.00135456
6220142	NM_001034194	EXOSC9	exosome component 9	864.87±139.41	296.42±50.68	0.34	0.000244141	0.00135456
4290706	NM_172112	EYA2	eyes absent homolog 2 (Drosophila)	292.09±128.65	71.60±29.64	0.25	0.000244141	0.00135456
60639	NM_004456	EZH2	enhancer of zeste homolog 2 (Drosophila)	158.43±54.97	62.75±11.52	0.40	0.000244141	0.00135456
1710368	NM_152998	EZH2	enhancer of zeste homolog 2 (Drosophila)	216.00±47.40	88.00±19.53	0.41	0.000244141	0.00135456
4180524	NM_152998	EZH2	enhancer of zeste homolog 2 (Drosophila)	114.02±32.32	49.14±10.62	0.43	0.000244141	0.00135456
2100612	NM_003379	EZR	ezrin	7322.87±1599.55	3515.06±622.15	0.48	0.000244141	0.00135456
2230241	NM_000129	F13A1	coagulation factor XIII, A1 polypeptide	68.89±37.98	2749.23±1637.91	39.91	0.000244141	0.00135456
1050068	NM_005242	F2RL1	coagulation factor II (thrombin) receptor-like 1	29.75±17.91	128.04±86.46	4.30	0.000244141	0.00135456
2510131	NM_004102	FABP3	fatty acid binding protein 3, muscle and heart (mammary-derived growth inhibitor)	32.48±11.64	791.75±209.69	24.38	0.000244141	0.00135456
4150048	NM_001444	FABP5	fatty acid binding protein 5 (psoriasis-associated)	378.40±148.09	241.43±171.85	0.64	0.000244141	0.00135456
5260047	NM_001444	FABP5	fatty acid binding protein 5 (psoriasis-associated)	195.60±67.77	116.64±69.90	0.60	0.000244141	0.00135456
580358	XM_001134012	FABP5L2	NA	1112.48±330.55	703.14±412.19	0.63	0.000244141	0.00135456
2360020	NM_013402	FADS1	fatty acid desaturase 1	504.49±152.36	810.25±122.12	1.61	0.000244141	0.00135456
380224	NM_004265	FADS2	fatty acid desaturase 2	42.29±11.03	71.77±15.74	1.70	0.000244141	0.00135456
6450703	NM_014613	FAF2	Fas associated factor family member 2	1801.50±141.67	1344.98±132.63	0.75	0.000244141	0.00135456
580767	NM_182705	FAM101B	family with sequence similarity 101, member B	141.16±37.94	84.57±19.86	0.60	0.000244141	0.00135456
5890605	NM_144671	FAM109A	family with sequence similarity 109, member A	58.15±6.57	81.22±10.75	1.40	0.000244141	0.00135456
6400402	NM_001042353	FAM110A	family with sequence similarity 110, member A	124.05±46.38	40.44±9.20	0.33	0.000244141	0.00135456
2680278	NM_022074	FAM111A	family with sequence similarity 111, member A	1328.69±287.15	625.35±87.51	0.47	0.000244141	0.00135456
3060458	NM_022074	FAM111A	family with sequence similarity 111, member A	262.12±57.80	110.23±20.76	0.42	0.000244141	0.00135456
6520241	NM_001001794	FAM116B	DENN/MADD domain containing 6B	81.85±15.78	127.95±19.61	1.56	0.000244141	0.00135456
6040376	NM_001078171	FAM127A	family with sequence similarity 127, member A	2248.20±269.05	2723.28±267.16	1.21	0.000244141	0.00135456
4070711	NM_001035534	FAM129B	family with sequence similarity 129, member B	884.01±134.78	644.82±100.50	0.73	0.000244141	0.00135456
4570014	NM_016049	FAM158A	ER membrane protein complex subunit 9	293.68±46.77	174.33±27.61	0.59	0.000244141	0.00135456
3800465	NM_207446	FAM174B	family with sequence similarity 174, member B	110.20±47.58	231.69±92.30	2.10	0.000244141	0.00135456
4890082	NM_015091	FAM179B	family with sequence similarity 179, member B	133.10±20.04	212.87±29.06	1.60	0.000244141	0.00135456
[truncated: 7,301 more rows]
