# Supplementary material for: VPS39-deficiency observed in type 2 diabetes impairs muscle stem cell differentiation via altered autophagy and epigenetics
Source: Nat Commun. 2021 Apr 23;12:2431. doi: 10.1038/s41467-021-22068-5 (PMC8065135; doi:10.1038/s41467-021-22068-5)
Supplement: Supplementary file 5 — Supplementary Data 2 [file 41467_2021_22068_MOESM5_ESM.xlsx]

## Sheet: Sheet1
Sup data 2. Spearman correlation between gene expression and DNA methylation in human myoblasts of CpG sites annotated to the same gene. N=26.
Only genes with differential gene expression in myoblasts between controls and type 2 diabetic individuals (see Table S1) are included.
	mRNA expression		DNA methylation	Spearman correlation
Gene Symbol	IlluminaID	Accession number	TargetID	r	p-value	q-value (FDR)
SND1	4480162	NM_014390	cg20218237	0.731282	3.58166e-05	0.244313
RNH1	1690209	NM_203385	cg01655721	-0.719658	5.42751e-05	0.244313
C21orf45	160593	NM_018944	cg06510830	-0.710085	7.52439e-05	0.244313
HAS2	840204	NM_005328	cg19275050	-0.688889	0.000147999	0.244313
C1orf21	2070470	NM_030806	cg22368007	0.682735	0.000178125	0.244313
SND1	4480162	NM_014390	cg25330147	-0.682051	0.000181778	0.244313
RNF41	1090433	NM_194359	cg22632663	0.675214	0.000222008	0.244313
TSTA3	2350661	NM_003313	cg04565640	0.673846	0.000230914	0.244313
ANXA4	3440079	NM_001153	cg09547034	0.670427	0.00025454	0.244313
SERTAD3	6650379	NM_203344	cg18675381	0.668376	0.000269692	0.244313
PHRF1	1340047	NM_020901	cg06564473	0.666325	0.000285616	0.244313
CAND2	2970072	NM_012298	cg11882607	0.666325	0.000285616	0.244313
ZNF415	6060066	NM_018355	cg24892510	-0.665641	0.000291101	0.244313
FBN2	3440204	NM_001999	cg17564775	-0.664957	0.000296677	0.244313
AP2S1	6370661	NM_004069	cg14815743	-0.661538	0.000325957	0.246684
HNRNPA2B1	5490739	NM_031243	cg19142553	0.659487	0.000344694	0.246684
FBN2	3440204	NM_001999	cg18781031	0.653333	0.000406582	0.246684
RPAIN	770164	NM_032308	cg09320101	0.649915	0.000444932	0.246684
WDR51A	6660446	NM_015426	cg13485889	-0.647863	0.000469407	0.246684
ULK2	1030327	NM_014683	cg17447791	-0.644444	0.000512777	0.246684
SNORD31	6660010	NR_002560	cg18159646	-0.642393	0.000540423	0.246684
ADRB2	7570326	NM_000024	cg09150633	-0.642393	0.000540423	0.246684
EMILIN1	6760719	NM_007046	cg16597102	0.642393	0.000540423	0.246684
LMO7	1580475	NM_005358	cg26400954	-0.641026	0.000559558	0.246684
TPM1	2140653	NM_001018008	cg05771511	-0.640342	0.000569342	0.246684
SEC11A	2570088	NM_014300	cg19551767	0.639658	0.000579274	0.246684
SEC11A	2570088	NM_014300	cg05905876	0.638974	0.000589354	0.246684
C1orf21	2070470	NM_030806	cg00172631	-0.637607	0.000609969	0.246684
PIAS2	5050477	XM_938229	cg19661328	-0.636923	0.000620507	0.246684
MLLT6	4640392	NM_005937	cg25288807	0.632821	0.000687091	0.25602
GPX7	4200543	NM_015696	cg02453146	-0.632137	0.000698766	0.25602
CAND2	2970072	NM_012298	cg01824791	0.631453	0.000710611	0.25602
ATP8B2	6960168	NM_020452	cg17488500	-0.629402	0.000747191	0.261041
SND1	4480162	NM_014390	cg00092551	-0.628034	0.000772468	0.261935
HSPA12A	1400044	NM_025015	cg05808225	-0.626667	0.000798478	0.263019
ATG9A	3890528	NM_001077198	cg01697972	0.622564	0.000881084	0.279046
CAND2	2970072	NM_012298	cg15730967	0.62188	0.000895543	0.279046
HAS2	840204	NM_005328	cg24030587	-0.619145	0.000955441	0.286469
KIAA1026	1850672	NM_001017999	cg17657618	0.617094	0.0010026	0.286469
GARS	5700278	NM_002047	cg12859213	-0.617094	0.0010026	0.286469
SLC38A10	6590333	NM_138570	cg00676960	-0.61641	0.00101875	0.286469
MGRN1	1510414	NM_015246	cg01678580	0.614359	0.00106858	0.293325
MAP3K6	5080471	NM_004672	cg06509993	-0.612308	0.00112048	0.293592
TMC4	1450348	NM_144686	cg04599149	-0.612308	0.00112048	0.293592
KIAA1712	5690181	NM_001040157	cg10075260	-0.61094	0.00115628	0.296239
CAND2	2970072	NM_012298	cg23482898	0.608889	0.00121182	0.303718
MYCBP	4040296	NM_012333	cg08648409	0.606838	0.00126963	0.309704
SEC31A	5560180	NM_014933	cg04380635	0.606154	0.00128943	0.309704
TRIM41	540239	NM_201627	cg07404400	0.603419	0.00137127	0.32264
CCDC88A	4490537	NM_018084	cg23671921	-0.6	0.00147982	0.333424
MGRN1	1510414	NM_015246	cg00033551	0.598632	0.00152526	0.333424
SERTAD3	6650379	NM_203344	cg21616542	0.595897	0.00161975	0.333424
SND1	4480162	NM_014390	cg07871590	-0.595214	0.00164414	0.333424
MAP3K6	5080471	NM_004672	cg20651453	-0.595214	0.00164414	0.333424
AZIN1	2480039	NM_015878	cg09767126	0.59453	0.00166885	0.333424
LYRM7	3850445	NM_181705	cg00751288	-0.592479	0.0017449	0.333424
SFRS5	6380445	NM_006925	cg20516256	0.592479	0.0017449	0.333424
DNAJC3	7000630	NM_006260	cg14806867	0.591795	0.0017709	0.333424
SND1	4480162	NM_014390	cg19414711	0.591795	0.0017709	0.333424
TACC2	5570286	NM_206861	cg09631043	0.591795	0.0017709	0.333424
KLHL21	1240386	NM_014851	cg01881062	-0.591111	0.00179723	0.333424
ATP6V0D1	6330377	NM_004691	cg06120000	0.590427	0.0018239	0.333424
SND1	4480162	NM_014390	cg22951727	0.589744	0.00185091	0.333424
TPM1	2140653	NM_001018008	cg12302829	0.589744	0.00185091	0.333424
CLIP1	3390026	NM_002956	cg16434674	-0.588376	0.00190595	0.338057
ANKRD6	4880465	NM_014942	cg07970821	0.587009	0.0019624	0.342795
HAS2	840204	NM_005328	cg23585337	-0.585641	0.00202027	0.347474
RNH1	1690209	NM_203385	cg19223782	-0.584274	0.0020796	0.347474
SPNS1	1230192	NM_032038	cg10329001	0.584274	0.0020796	0.347474
KIAA1026	1850672	NM_001017999	cg03391684	-0.579487	0.00229917	0.378673
RNF41	1090433	NM_194359	cg16278213	-0.578803	0.0023321	0.378687
C4orf32	4590167	NM_152400	cg10525488	-0.57812	0.00236544	0.378766
PXK	6250458	NM_017771	cg15572396	-0.576068	0.00246791	0.379568
CCDC34	3450408	NM_030771	cg01705458	0.574701	0.00253831	0.379568
HSPA9	430630	NM_004134	cg01632097	-0.574017	0.00257416	0.379568
SKA2	610082	NM_182620	cg17663700	-0.574017	0.00257416	0.379568
TRIM41	540239	NM_201627	cg01272627	0.573333	0.00261043	0.379568
C1orf85	2640086	NM_144580	cg20963814	0.573333	0.00261043	0.379568
RNH1	1690209	NM_203385	cg16414684	-0.57265	0.00264715	0.379568
MGRN1	1510414	NM_015246	cg27004760	-0.571966	0.0026843	0.379568
PCNA	6900079	NM_182649	cg21464091	-0.571966	0.0026843	0.379568
HNRNPA2B1	1570722	NM_002137	cg03547487	-0.570598	0.00275995	0.379568
MSH2	610377	NM_000251	cg03639557	-0.569915	0.00279845	0.379568
KIAA1026	1850672	NM_001017999	cg00866953	-0.569915	0.00279845	0.379568
MIB2	2260619	NM_080875	cg19246761	-0.569915	0.00279845	0.379568
KIAA1026	1850672	NM_001017999	cg09274167	0.569231	0.00283741	0.380378
IFI27L1	460379	NM_145249	cg12180372	0.567863	0.00291673	0.386516
CFLAR	1240593	NM_003879	cg08955754	-0.567179	0.00295709	0.387412
DBI	2480338	NM_020548	cg08326511	-0.565128	0.00308106	0.390347
DNAJC3	7000630	NM_006260	cg14876325	0.565128	0.00308106	0.390347
C1orf9	4780349	NM_014283	cg13483248	0.565128	0.00308106	0.390347
CAND2	2970072	NM_012298	cg26550936	0.563761	0.00316615	0.391875
TMEM183A	6840685	NM_138391	cg05270381	-0.561026	0.00334238	0.391875
NEXN	2750187	NM_144573	cg11687773	0.560342	0.00338772	0.391875
TCEB2	3400133	NM_007108	cg06216428	-0.558974	0.00347998	0.391875
HAS2	840204	NM_005328	cg18061847	-0.558974	0.00347998	0.391875
STAT3	2100484	NM_139276	cg04517036	-0.558974	0.00347998	0.391875
EMILIN1	6760719	NM_007046	cg03514843	-0.558291	0.00352691	0.391875
POLR1B	5890646	NM_019014	cg25123308	0.558291	0.00352691	0.391875
FBN2	3440204	NM_001999	cg23213887	0.557607	0.00357438	0.391875
AGPAT1	4610044	NM_006411	cg24671153	0.557607	0.00357438	0.391875
THOC1	5570309	NM_005131	cg23315422	-0.556923	0.0036224	0.391875
MGA	3190364	NM_001080541	cg01459116	-0.556923	0.0036224	0.391875
IFI27L1	460379	NM_145249	cg01661494	0.556923	0.0036224	0.391875
HAS2	840204	NM_005328	cg00380266	0.556923	0.0036224	0.391875
CKAP2	1050672	NM_001098525	cg26660792	0.556923	0.0036224	0.391875
GALNT2	5690500	NM_004481	cg24401487	-0.556239	0.00367096	0.391875
ANKRD6	4880465	NM_014942	cg22374146	0.556239	0.00367096	0.391875
SLC25A12	460180	NM_003705	cg23262213	-0.554872	0.00376975	0.398729
COX4NB	2630553	NM_006067	cg21963318	-0.554188	0.00382	0.40037
ZNF93	5860053	NM_031218	cg19338212	-0.552137	0.00397416	0.400473
COL4A2	5890279	NM_001846	cg21076890	-0.552137	0.00397416	0.400473
MAP2K4	2680047	NM_003010	cg14099017	0.551453	0.00402672	0.400473
GPX7	4200543	NM_015696	cg23272399	-0.550769	0.00407986	0.400473
AP2S1	3120228	NM_004069	cg14815743	-0.550769	0.00407986	0.400473
TACC2	5570286	NM_206861	cg06733794	0.550769	0.00407986	0.400473
KIAA1026	1850672	NM_001017999	cg20299399	-0.550085	0.0041336	0.400473
PAIP2	5860743	NM_016480	cg23327276	-0.550085	0.0041336	0.400473
TRIM41	540239	NM_201627	cg01184139	0.550085	0.0041336	0.400473
ANXA11	5900735	NM_001157	cg00983732	-0.54735	0.00435465	0.405684
SERTAD3	6650379	NM_203344	cg23990942	-0.54735	0.00435465	0.405684
TEAD2	4670398	NM_003598	cg22750364	-0.54735	0.00435465	0.405684
MGRN1	1510414	NM_015246	cg08760128	-0.546667	0.00441146	0.405684
MORF4L1	6450347	NM_206839	cg04661436	-0.546667	0.00441146	0.405684
C21orf45	160593	NM_018944	cg26289880	-0.545983	0.00446889	0.405684
KIAA1026	1850672	NM_001017999	cg21833837	-0.545983	0.00446889	0.405684
SFRS2IP	780010	NM_004719	cg19644449	-0.545983	0.00446889	0.405684
SPSB2	380551	NM_032641	cg05958872	0.545299	0.00452697	0.407745
CCDC71	5310050	NM_022903	cg02705835	0.544615	0.00458568	0.409832
RBCK1	2510523	NM_031229	cg09713225	-0.541197	0.00488907	0.427016
PEX14	1170482	NM_004565	cg20805920	0.541197	0.00488907	0.427016
STMN1	4260731	NM_005563	cg17603057	0.541197	0.00488907	0.427016
MGRN1	1510414	NM_015246	cg05782454	-0.538462	0.00514392	0.442569
STRBP	5340692	NM_018387	cg14583815	0.538462	0.00514392	0.442569
HSPA12A	1400044	NM_025015	cg03352181	0.537778	0.00520936	0.443952
PEX14	1170482	NM_004565	cg04110886	-0.537094	0.00527552	0.443952
EXT2	6760070	NM_207122	cg08133496	0.537094	0.00527552	0.443952
SND1	4480162	NM_014390	cg22539431	0.53641	0.00534238	0.446321
HLTF	4480520	NM_139048	cg24041269	-0.534359	0.00554732	0.460108
HNRNPA2B1	1570722	NM_002137	cg13351698	-0.532991	0.00568762	0.465053
SOCS4	1300349	NM_199421	cg24008117	0.532991	0.00568762	0.465053
EDEM2	4480519	NM_018217	cg19430305	0.531624	0.00583091	0.473413
ZNF256	4390349	NM_005773	cg24216908	-0.530256	0.00597726	0.477869
FAM49B	2630703	NM_016623	cg04366381	-0.529573	0.0060516	0.477869
MAEA	150528	NM_005882	cg16172026	-0.529573	0.0060516	0.477869
KCNB1	6900196	NM_004975	cg00429268	0.529573	0.0060516	0.477869
TRAF4	2650477	NM_004295	cg26973266	0.527521	0.00627933	0.487682
PEX14	1170482	NM_004565	cg27182133	0.527521	0.00627933	0.487682
SIAH2	1980768	NM_005067	cg16963852	0.526838	0.00635683	0.487682
SEC11A	2570088	NM_014300	cg19606131	-0.52547	0.00651428	0.487682
SF1	3610743	NM_201997	cg04619046	-0.52547	0.00651428	0.487682
NUP43	6580612	NM_024647	cg13206674	-0.52547	0.00651428	0.487682
C21orf66	6280626	NM_016631	cg03378998	0.52547	0.00651428	0.487682
STMN1	4260731	NM_005563	cg23323671	0.52547	0.00651428	0.487682
WDR81	5130594	NM_152348	cg18909903	-0.523419	0.00675663	0.49616
CEP63	2690064	NM_025180	cg18264925	-0.523419	0.00675663	0.49616
KIAA1147	1050082	NM_001080392	cg06390077	-0.523419	0.00675663	0.49616
HNRNPC	5670487	NM_001077442	cg15413271	0.520684	0.0070916	0.517463
TPM1	2140653	NM_001018008	cg25903072	-0.518632	0.00735196	0.526079
GPX7	4200543	NM_015696	cg18087326	-0.517949	0.00744052	0.526079
GALNT2	5690500	NM_004481	cg24400608	0.517949	0.00744052	0.526079
HAS2	840204	NM_005328	cg12461568	-0.517265	0.00752998	0.526079
SND1	4480162	NM_014390	cg27269962	0.517265	0.00752998	0.526079
GAR1	130326	NM_018983	cg23406506	-0.516581	0.00762035	0.526079
PGAM5	1050021	XM_001126125	cg07148368	0.516581	0.00762035	0.526079
AP3D1	6100719	NM_001077523	cg09548694	-0.515897	0.00771163	0.526079
TPM1	2140653	NM_001018008	cg07525445	-0.515897	0.00771163	0.526079
HAS2	840204	NM_005328	cg11267609	-0.515897	0.00771163	0.526079
DBI	2480338	NM_020548	cg11066750	-0.515897	0.00771163	0.526079
NEXN	2750187	NM_144573	cg20943338	-0.515214	0.00780384	0.529238
COMMD9	3610114	NM_014186	cg12031840	-0.513846	0.00799104	0.533229
GRB10	3120735	NM_001001555	cg26050906	-0.513846	0.00799104	0.533229
HSPA9	430630	NM_004134	cg13007349	0.513162	0.00808605	0.533229
ATP6V1F	3870630	NM_004231	cg08974816	-0.513162	0.00808605	0.533229
ANKRD6	4880465	NM_014942	cg26978611	0.512479	0.00818202	0.533229
DBR1	3180564	NM_016216	cg24959158	-0.511795	0.00827895	0.533229
TMCO7	6330437	NM_024562	cg01085216	-0.511795	0.00827895	0.533229
SFRS2B	4490133	NM_032102	cg10590134	0.511795	0.00827895	0.533229
CLIP1	3390026	NM_002956	cg00483526	0.511795	0.00827895	0.533229
EMILIN1	6760719	NM_007046	cg02804722	-0.511111	0.00837684	0.533572
HERC5	5720482	NM_016323	cg22300794	0.511111	0.00837684	0.533572
GALNT2	5690500	NM_004481	cg16314254	-0.510427	0.00847571	0.536903
NFASC	4040128	NM_001005389	cg27426044	-0.509744	0.00857555	0.54026
C9orf116	2470528	NM_144654	cg01326531	-0.50906	0.00867639	0.543642
PPP2R4	6040114	NM_021131	cg22192879	0.508376	0.00877823	0.544109
ALKBH3	4610369	NM_139178	cg17838765	0.508376	0.00877823	0.544109
ARL4A	6290369	NM_001037164	cg08566247	-0.507692	0.00888107	0.544627
LONP1	540717	NM_004793	cg07538777	0.507692	0.00888107	0.544627
ADRB2	7570326	NM_000024	cg11654769	-0.507009	0.00898493	0.547821
ANXA5	1070451	NM_001154	cg02484274	0.506325	0.0090898	0.547821
RASD2	10397	NM_014310	cg14473016	-0.505641	0.00919571	0.547821
ABL2	4670717	NM_007314	cg03471346	-0.504957	0.00930265	0.547821
ZNF93	5860053	NM_031218	cg19818398	0.504957	0.00930265	0.547821
AP3D1	6100719	NM_001077523	cg16322208	0.504957	0.00930265	0.547821
GALNT2	5690500	NM_004481	cg03144619	-0.504274	0.00941064	0.547821
PITRM1	1510072	NM_014889	cg13668419	0.504274	0.00941064	0.547821
EDEM2	4480519	NM_018217	cg03912614	-0.50359	0.00951968	0.547821
VGLL4	5220491	NM_014667	cg00668519	-0.50359	0.00951968	0.547821
SOCS4	1300349	NM_199421	cg16467628	-0.502906	0.00962978	0.547821
ATP6V1G2	1260538	NM_130463	cg04016730	0.502906	0.00962978	0.547821
ANXA11	1300274	NM_001157	cg00983732	-0.502906	0.00962978	0.547821
CEBPZ	4010131	NM_005760	cg20953075	0.502906	0.00962978	0.547821
DBI	2480338	NM_020548	cg25899024	-0.502222	0.00974095	0.547821
ULK2	1030327	NM_014683	cg10543374	-0.502222	0.00974095	0.547821
CPT2	5360653	NM_000098	cg13863396	0.502222	0.00974095	0.547821
FAM173A	1470561	NM_023933	cg18653534	-0.501538	0.0098532	0.548223
TMC4	1450348	NM_144686	cg19488620	-0.501538	0.0098532	0.548223
ZNF266	2810605	NM_006631	cg23327164	-0.500855	0.00996653	0.548223
SND1	4480162	NM_014390	cg07152120	-0.500171	0.010081	0.548223
EMILIN1	6760719	NM_007046	cg16203271	0.500171	0.010081	0.548223
HRAS	1770753	NM_005343	cg22174486	-0.500171	0.010081	0.548223
CEP63	2690064	NM_025180	cg25025455	-0.500171	0.010081	0.548223
PIAS2	5050477	XM_938229	cg23540938	-0.499487	0.0101965	0.549324
RBCK1	2510523	NM_031229	cg01653672	-0.499487	0.0101965	0.549324
ABL2	4670717	NM_007314	cg04574732	0.498803	0.0103131	0.550463
VGLL4	5220491	NM_014667	cg16131859	0.498803	0.0103131	0.550463
MANBA	4230168	NM_005908	cg07814816	-0.497436	0.0105498	0.560499
KCTD21	7100743	NM_001029859	cg25763945	0.496752	0.0106698	0.564275
SEC11A	2570088	NM_014300	cg26854234	0.496068	0.010791	0.565495
MLLT6	4640392	NM_005937	cg17811167	0.496068	0.010791	0.565495
HSPA12A	1400044	NM_025015	cg16925499	0.495385	0.0109133	0.569317
OS9	1030593	NM_006812	cg08689322	0.494701	0.0110368	0.570595
SFRS18	2060433	NM_015491	cg03173874	-0.494701	0.0110368	0.570595
KIAA1026	1850672	NM_001017999	cg08468082	-0.493333	0.0112872	0.577889
GALNT2	5690500	NM_004481	cg08705382	-0.493333	0.0112872	0.577889
PCMTD2	730673	NM_018257	cg06117404	0.49265	0.0114142	0.577889
ANXA11	5900735	NM_001157	cg03730709	0.49265	0.0114142	0.577889
PAIP2	5860743	NM_016480	cg11905589	-0.491966	0.0115425	0.577889
KIAA1026	1850672	NM_001017999	cg08118599	0.491282	0.0116719	0.577889
SND1	4480162	NM_014390	cg07399816	-0.490598	0.0118025	0.577889
LMO7	1580475	NM_005358	cg13134634	-0.490598	0.0118025	0.577889
C3orf26	520224	NM_032359	cg04980191	0.490598	0.0118025	0.577889
MANBA	4230168	NM_005908	cg25490411	0.489915	0.0119343	0.577889
KIAA1530	5910026	NM_020894	cg16498514	0.489915	0.0119343	0.577889
ABL2	4670717	NM_007314	cg11578385	-0.489915	0.0119343	0.577889
TDP1	2060110	NM_018319	cg09941202	0.489915	0.0119343	0.577889
MOSPD3	580133	NM_001040097	cg27028030	-0.488547	0.0122018	0.577889
KIAA1530	5910026	NM_020894	cg22903657	0.487863	0.0123373	0.577889
MLLT6	4640392	NM_005937	cg05250874	0.487863	0.0123373	0.577889
MANBA	4230168	NM_005908	cg08247921	-0.487179	0.0124742	0.577889
ERMAP	6770279	NM_001017922	cg19749224	-0.487179	0.0124742	0.577889
DIAPH1	2600131	NM_005219	cg25518868	-0.487179	0.0124742	0.577889
RETSAT	940477	NM_017750	cg21438062	0.486496	0.0126123	0.577889
KIAA1026	1850672	NM_001017999	cg22790758	0.485812	0.0127516	0.577889
EMILIN1	6760719	NM_007046	cg22047282	-0.485812	0.0127516	0.577889
NCRNA00081	4610022	NR_024142	cg09463963	-0.485812	0.0127516	0.577889
C1orf21	2070470	NM_030806	cg21777154	-0.485812	0.0127516	0.577889
GALNT2	5690500	NM_004481	cg12840261	-0.485812	0.0127516	0.577889
EXT2	6760070	NM_207122	cg19418922	-0.485812	0.0127516	0.577889
SF1	3610743	NM_201997	cg20347986	-0.485812	0.0127516	0.577889
WDHD1	4150360	NM_007086	cg24041822	-0.485128	0.0128923	0.577889
BARD1	5080561	NM_000465	cg04004882	-0.485128	0.0128923	0.577889
TACC2	5570286	NM_206861	cg27089675	0.484444	0.0130342	0.577889
KIAA1026	1850672	NM_001017999	cg20958628	0.483761	0.0131775	0.577889
HAS2	840204	NM_005328	cg13192836	0.483761	0.0131775	0.577889
RPAIN	770164	NM_032308	cg17505757	0.483761	0.0131775	0.577889
FKRP	3520521	NM_024301	cg07751803	-0.483077	0.0133221	0.577889
MITD1	5050255	NM_138798	cg01651821	-0.483077	0.0133221	0.577889
STARD8	2100521	NM_014725	cg27253485	0.483077	0.0133221	0.577889
PEX14	1170482	NM_004565	cg20153751	-0.483077	0.0133221	0.577889
ARFGAP1	5900445	NM_018209	cg04480227	-0.483077	0.0133221	0.577889
EHD2	5080523	NM_014601	cg09377572	-0.482393	0.013468	0.577889
NEU1	4200692	NM_000434	cg16790849	0.482393	0.013468	0.577889
ULK2	1030327	NM_014683	cg12324629	-0.482393	0.013468	0.577889
MITD1	5050255	NM_138798	cg25736986	-0.481709	0.0136152	0.577889
RPAIN	770164	NM_032308	cg17829116	-0.481709	0.0136152	0.577889
OSBPL10	6760593	NM_017784	cg25681469	-0.481709	0.0136152	0.577889
PEX14	1170482	NM_004565	cg25310676	0.481709	0.0136152	0.577889
GARS	5700278	NM_002047	cg22758330	0.481026	0.0137637	0.577889
SEC31A	4280102	NM_014933	cg04380635	0.480342	0.0139137	0.577889
FAM60A	6940343	NM_021238	cg03935116	-0.479658	0.0140649	0.577889
ZFP106	1010370	NM_022473	cg06794543	-0.479658	0.0140649	0.577889
KLHL21	1240386	NM_014851	cg24809958	0.479658	0.0140649	0.577889
POLD4	1050240	NM_021173	cg18235480	0.479658	0.0140649	0.577889
VGLL4	5220491	NM_014667	cg26118738	0.479658	0.0140649	0.577889
MGA	3190364	NM_001080541	cg14795119	-0.479658	0.0140649	0.577889
RBCK1	5820753	NM_006462	cg09713225	-0.478974	0.0142176	0.577889
SOCS4	1300349	NM_199421	cg24041822	-0.478291	0.0143716	0.577889
GALNT10	3610202	NM_017540	cg26013791	0.478291	0.0143716	0.577889
SND1	4480162	NM_014390	cg04503093	0.478291	0.0143716	0.577889
ABL2	4670717	NM_007314	cg11664956	-0.478291	0.0143716	0.577889
UNG	3610750	NM_003362	cg15399604	0.478291	0.0143716	0.577889
MLLT6	4640392	NM_005937	cg01749778	0.478291	0.0143716	0.577889
MGAT1	5900592	NM_002406	cg19605920	0.478291	0.0143716	0.577889
BAK1	1850019	NM_001188	cg01143145	0.477607	0.014527	0.577889
PHRF1	1340047	NM_020901	cg24052417	-0.477607	0.014527	0.577889
CAND2	2970072	NM_012298	cg03181573	0.477607	0.014527	0.577889
AK5	2680220	NM_174858	cg17431382	0.476239	0.014842	0.577889
CCDC15	6110095	NM_025004	cg24050671	-0.476239	0.014842	0.577889
PIP5K1C	2570008	NM_012398	cg08064573	0.475556	0.0150017	0.577889
NAGPA	6400630	NM_016256	cg02889450	0.475556	0.0150017	0.577889
FAM160B2	2710601	NM_022749	cg25407543	0.474872	0.0151627	0.577889
ALDH1L2	1980747	XM_927536	cg04892391	0.474872	0.0151627	0.577889
LSM14B	2360754	NM_144703	cg26702116	0.474188	0.0153252	0.577889
MRPL42	5080239	NM_172177	cg19606096	0.474188	0.0153252	0.577889
MIB2	2260619	NM_080875	cg23957653	0.474188	0.0153252	0.577889
TMEM184C	2650746	NM_018241	cg27219598	0.474188	0.0153252	0.577889
ERMAP	6770279	NM_001017922	cg04413085	-0.473504	0.0154892	0.577889
CLIP1	3390026	NM_002956	cg24825276	-0.473504	0.0154892	0.577889
LMF1	2320088	NM_022773	cg00492957	0.473504	0.0154892	0.577889
PRR3	5670458	NM_025263	cg10931739	0.473504	0.0154892	0.577889
SND1	4480162	NM_014390	cg15067687	0.472821	0.0156546	0.577889
IQCC	5270343	NM_018134	cg16512755	0.472821	0.0156546	0.577889
SKP2	4730674	NM_005983	cg04395069	-0.472821	0.0156546	0.577889
KIAA1147	1050082	NM_001080392	cg21395110	-0.472821	0.0156546	0.577889
ZNF500	4280167	NM_021646	cg10059378	0.472821	0.0156546	0.577889
MGAT1	5900592	NM_002406	cg20193716	-0.472821	0.0156546	0.577889
FAM49B	2630703	NM_016623	cg22730988	0.472137	0.0158215	0.577889
SLC26A11	7040647	XM_001132495	cg25908434	0.472137	0.0158215	0.577889
KIAA1026	1850672	NM_001017999	cg26164710	0.472137	0.0158215	0.577889
MAEA	150528	NM_005882	cg00402873	-0.472137	0.0158215	0.577889
NASP	4260682	NM_002482	cg12476455	0.472137	0.0158215	0.577889
ALDH1L2	1980747	XM_927536	cg04237898	0.472137	0.0158215	0.577889
PUS7L	540487	NM_001098615	cg10045590	-0.472137	0.0158215	0.577889
TSTA3	2350661	NM_003313	cg13211287	0.472137	0.0158215	0.577889
ZNF256	4390349	NM_005773	cg12048031	0.471453	0.0159898	0.577889
TMEM159	2000431	NM_020422	cg06654079	0.471453	0.0159898	0.577889
BCAS4	4290079	NM_017843	cg01997006	-0.471453	0.0159898	0.577889
TRAF4	2650477	NM_004295	cg12971338	-0.471453	0.0159898	0.577889
FBN2	3440204	NM_001999	cg12630983	0.470769	0.0161597	0.580099
CEP63	2690064	NM_025180	cg12198157	0.470769	0.0161597	0.580099
TUBGCP2	2630356	NM_006659	cg25333056	-0.470085	0.016331	0.580099
ZNF266	2810605	NM_006631	cg24641664	-0.470085	0.016331	0.580099
C19orf63	6960408	NM_175063	cg05432469	0.470085	0.016331	0.580099
UFD1L	730100	NM_001035247	cg25841091	0.469402	0.0165038	0.580099
KIAA0247	3170093	NM_014734	cg14369329	0.469402	0.0165038	0.580099
GAR1	130326	NM_018983	cg19204194	-0.469402	0.0165038	0.580099
ZNF256	4390349	NM_005773	cg08575972	-0.469402	0.0165038	0.580099
ATP6V1F	3870630	NM_004231	cg13410755	0.468718	0.0166782	0.580915
MLLT6	4640392	NM_005937	cg01485645	-0.468718	0.0166782	0.580915
PUS7L	540487	NM_001098615	cg25294785	-0.468718	0.0166782	0.580915
HLX	1050309	NM_021958	cg04683240	-0.468034	0.0168541	0.581768
STMN1	4260731	NM_005563	cg07501506	-0.468034	0.0168541	0.581768
CCDC15	6200593	NM_025004	cg24050671	-0.468034	0.0168541	0.581768
PHRF1	1340047	NM_020901	cg23973175	-0.46735	0.0170315	0.582658
C7orf40	6280725	NR_003697	cg12393589	-0.46735	0.0170315	0.582658
PXK	6250458	NM_017771	cg24175188	-0.46735	0.0170315	0.582658
TRAF4	2650477	NM_004295	cg21722141	0.466667	0.0172104	0.587039
THOC1	5570309	NM_005131	cg15747133	-0.465983	0.017391	0.587978
TNS1	6250110	NM_022648	cg02792602	-0.465983	0.017391	0.587978
TDP1	2060110	NM_018319	cg10068133	-0.465983	0.017391	0.587978
MAP3K6	5080471	NM_004672	cg23546274	0.465299	0.0175731	0.59067
IFNAR1	7550181	NM_000629	cg14352951	0.465299	0.0175731	0.59067
HNRNPA2B1	5490739	NM_031243	cg03547487	-0.464615	0.0177567	0.592703
RETSAT	940477	NM_017750	cg02301651	0.464615	0.0177567	0.592703
MDK	4560717	NM_001012334	cg01428115	-0.463932	0.017942	0.592703
ATP6V0D1	6330377	NM_004691	cg08988949	0.463932	0.017942	0.592703
PHRF1	1340047	NM_020901	cg06354692	0.463932	0.017942	0.592703
MGA	3190364	NM_001080541	cg06799422	0.463932	0.017942	0.592703
SND1	4480162	NM_014390	cg16458002	0.463248	0.0181288	0.594457
ZNF22	5860546	NM_006963	cg01188244	0.463248	0.0181288	0.594457
PRPS1L1	3460110	NM_175886	cg24007612	-0.46188	0.0185074	0.594457
TUBGCP2	2630356	NM_006659	cg03426198	0.46188	0.0185074	0.594457
NFASC	4040128	NM_001005389	cg13098379	-0.46188	0.0185074	0.594457
KIAA0776	4150564	NM_015323	cg08505560	-0.46188	0.0185074	0.594457
GALNT2	5690500	NM_004481	cg07231053	-0.46188	0.0185074	0.594457
AGPAT1	4610044	NM_006411	cg09043226	0.461197	0.0186991	0.594457
CKAP2	7040711	NM_018204	cg26660792	0.461197	0.0186991	0.594457
KIAA1712	5690181	NM_001040157	cg21594304	0.461197	0.0186991	0.594457
FBXO3	2760048	NM_012175	cg27345286	0.460513	0.0188925	0.594457
TMEM126B	2750600	NM_018480	cg16292382	-0.460513	0.0188925	0.594457
LMF1	2320088	NM_022773	cg04432454	0.460513	0.0188925	0.594457
ALDH1L2	1980747	XM_927536	cg20955458	-0.460513	0.0188925	0.594457
DCAF6	1660307	NM_001017977	cg08151281	0.459829	0.0190875	0.594457
AP2S1	3120228	NM_004069	cg01358551	0.459829	0.0190875	0.594457
TEAD2	4670398	NM_003598	cg25296343	0.459829	0.0190875	0.594457
KCNB1	6900196	NM_004975	cg04836214	0.459829	0.0190875	0.594457
RBM12	2810328	NM_006047	cg05078106	-0.459145	0.0192842	0.594457
FBXO3	2750427	NM_012175	cg24104128	0.459145	0.0192842	0.594457
LANCL1	2450612	NM_006055	cg08400511	-0.459145	0.0192842	0.594457
KIAA1026	1850672	NM_001017999	cg22396057	0.459145	0.0192842	0.594457
SEC11A	2570088	NM_014300	cg01288322	0.459145	0.0192842	0.594457
EIF3D	5050669	NM_003753	cg24530557	0.459145	0.0192842	0.594457
TDP1	2060110	NM_018319	cg27280296	0.459145	0.0192842	0.594457
PITRM1	1510072	NM_014889	cg05558993	0.458462	0.0194825	0.598733
UTP15	1770195	NM_032175	cg21960278	-0.457778	0.0196825	0.598733
SND1	4480162	NM_014390	cg06945399	0.457778	0.0196825	0.598733
ERGIC3	160669	NM_198398	cg00350702	0.457778	0.0196825	0.598733
MAP2K4	2680047	NM_003010	cg00947023	0.457778	0.0196825	0.598733
MGRN1	1510414	NM_015246	cg05901634	-0.45641	0.0200877	0.601429
COPG	6510037	NM_016128	cg11882307	-0.45641	0.0200877	0.601429
ATP8B2	6960168	NM_020452	cg16038327	0.45641	0.0200877	0.601429
KIAA1026	1850672	NM_001017999	cg03770523	-0.45641	0.0200877	0.601429
TIPRL	2810040	NM_152902	cg17084448	-0.45641	0.0200877	0.601429
STMN1	4260731	NM_005563	cg19362196	0.45641	0.0200877	0.601429
ATP6V1F	3870630	NM_004231	cg17360359	-0.455726	0.0202928	0.601429
SERTAD2	2070367	NM_014755	cg00063909	-0.455726	0.0202928	0.601429
GALNT2	5690500	NM_004481	cg00526336	-0.455726	0.0202928	0.601429
KIAA1026	1850672	NM_001017999	cg21413173	0.455726	0.0202928	0.601429
GALNT10	3610202	NM_017540	cg02687067	0.455043	0.0204997	0.606003
DBR1	3180564	NM_016216	cg07464355	-0.454359	0.0207083	0.609046
KCNB1	6900196	NM_004975	cg05303999	0.454359	0.0207083	0.609046
KIAA0247	3170093	NM_014734	cg01557792	0.453675	0.0209187	0.610568
SCARF2	5390703	NM_153334	cg25714069	-0.452991	0.0211308	0.610568
SND1	4480162	NM_014390	cg01012244	-0.452991	0.0211308	0.610568
RAB33B	5870594	NM_031296	cg05815906	-0.452991	0.0211308	0.610568
KIAA1026	1850672	NM_001017999	cg22723001	0.452991	0.0211308	0.610568
COG3	3990594	NM_031431	cg00603717	0.452991	0.0211308	0.610568
GALNT2	5690500	NM_004481	cg14218233	-0.452991	0.0211308	0.610568
MLLT6	4640392	NM_005937	cg08706105	-0.452308	0.0213447	0.610627
ANKRD6	4880465	NM_014942	cg21619886	0.452308	0.0213447	0.610627
SPNS1	1230192	NM_032038	cg16441026	0.452308	0.0213447	0.610627
LOC100128288	2630246	NR_024447	cg15164573	0.452308	0.0213447	0.610627
LMF1	2320088	NM_022773	cg08298584	0.451624	0.0215603	0.611094
SEC11A	2570088	NM_014300	cg27285618	0.451624	0.0215603	0.611094
SND1	4480162	NM_014390	cg27573591	0.45094	0.0217778	0.611094
TOR3A	430411	NM_022371	cg04844495	-0.45094	0.0217778	0.611094
C1orf9	4780349	NM_014283	cg09247534	-0.45094	0.0217778	0.611094
INCENP	1110538	NM_001040694	cg17677402	-0.45094	0.0217778	0.611094
PGAM5	1050021	XM_001126125	cg20146873	0.45094	0.0217778	0.611094
MGRN1	1510414	NM_015246	cg08058836	0.450256	0.0219971	0.611094
SPTLC1	620731	NM_006415	cg13896861	-0.450256	0.0219971	0.611094
DHRS7B	670561	NM_015510	cg06582708	-0.450256	0.0219971	0.611094
KIAA1530	5910026	NM_020894	cg04173688	0.450256	0.0219971	0.611094
PEX14	1170482	NM_004565	cg05951776	0.450256	0.0219971	0.611094
TIMM10	3310376	NM_012456	cg25231907	0.449573	0.0222181	0.615752
ATP6V0D1	6330377	NM_004691	cg15301525	-0.448889	0.0224411	0.618954
LMO7	1580475	NM_005358	cg04757411	-0.448889	0.0224411	0.618954
KCTD21	7100743	NM_001029859	cg06702721	-0.448205	0.0226658	0.620698
CEP63	2690064	NM_025180	cg21130063	-0.448205	0.0226658	0.620698
BRCA1	2810465	NM_007299	cg06001716	0.448205	0.0226658	0.620698
SLC25A12	460180	NM_003705	cg23098068	-0.447521	0.0228924	0.621353
HSPA4L	610408	NM_014278	cg16574924	-0.447521	0.0228924	0.621353
KCTD21	7100743	NM_001029859	cg23989912	0.446838	0.0231209	0.621353
TACC2	5570286	NM_206861	cg21951457	0.446838	0.0231209	0.621353
GALNT2	5690500	NM_004481	cg11222630	-0.446838	0.0231209	0.621353
LYRM7	3850445	NM_181705	cg17367996	-0.446838	0.0231209	0.621353
HSPA12A	1400044	NM_025015	cg24808891	-0.446838	0.0231209	0.621353
ARL4A	6290369	NM_001037164	cg24092907	0.446838	0.0231209	0.621353
DDX23	5090450	NM_004818	cg05065690	0.446154	0.0233512	0.623185
TMCO7	6330437	NM_024562	cg26907472	0.446154	0.0233512	0.623185
OSBPL10	6760593	NM_017784	cg14993614	0.446154	0.0233512	0.623185
LANCL1	2450612	NM_006055	cg14504603	-0.44547	0.0235834	0.623607
AP2S1	3120228	NM_004069	cg13321746	-0.44547	0.0235834	0.623607
XPO1	5690333	NM_003400	cg01165287	-0.44547	0.0235834	0.623607
CLDND2	610154	NM_152353	cg22065498	0.44547	0.0235834	0.623607
HNRNPA2B1	5490739	NM_031243	cg05827943	0.444786	0.0238175	0.624578
MAP2K4	2680047	NM_003010	cg18156845	-0.444786	0.0238175	0.624578
IFNAR1	7550181	NM_000629	cg04842828	0.444786	0.0238175	0.624578
SND1	4480162	NM_014390	cg06714981	0.444103	0.0240535	0.624578
MOSPD3	580133	NM_001040097	cg19101630	-0.444103	0.0240535	0.624578
RNF41	1090433	NM_194359	cg11938453	0.444103	0.0240535	0.624578
STRN4	1770048	NM_001039877	cg18370407	0.444103	0.0240535	0.624578
STAT3	2100484	NM_139276	cg17833746	-0.444103	0.0240535	0.624578
STMN1	4260731	NM_005563	cg20741185	-0.443419	0.0242914	0.625125
KIAA1908	4730156	NR_021487	cg09652472	-0.443419	0.0242914	0.625125
TMCO7	6330437	NM_024562	cg04039784	0.443419	0.0242914	0.625125
MAP2K4	2680047	NM_003010	cg05865769	0.443419	0.0242914	0.625125
SND1	4480162	NM_014390	cg15181393	-0.442735	0.0245313	0.627098
ZNF22	5860546	NM_006963	cg10844884	-0.442735	0.0245313	0.627098
CDC14B	4200148	NM_033332	cg09417568	0.442735	0.0245313	0.627098
C1orf89	5670471	NM_030907	cg21141856	0.442051	0.0247731	0.631784
OTUB1	4780707	NM_017670	cg20093992	-0.441368	0.0250168	0.631784
SLC1A4	6350392	NM_003038	cg26748578	-0.441368	0.0250168	0.631784
C1orf159	5570523	NM_017891	cg10782633	-0.441368	0.0250168	0.631784
DNAJC3	7000630	NM_006260	cg19166626	0.440684	0.0252625	0.631784
PLEKHM1	7550437	XM_001128220	cg01694818	0.440684	0.0252625	0.631784
AZIN1	2480039	NM_015878	cg16998490	-0.440684	0.0252625	0.631784
SEC31A	4280102	NM_014933	cg06719495	-0.44	0.0255102	0.631784
PRICKLE2	1570168	NM_198859	cg07480640	-0.44	0.0255102	0.631784
FAM60A	6940343	NM_021238	cg14741228	-0.439316	0.0257599	0.631784
MRPL42	5080239	NM_172177	cg00221788	-0.439316	0.0257599	0.631784
PPP2R3C	1820072	NM_017917	cg11873613	-0.439316	0.0257599	0.631784
CASD1	6020520	NM_022900	cg12610972	-0.439316	0.0257599	0.631784
ARFGAP1	5900445	NM_018209	cg15561356	-0.439316	0.0257599	0.631784
SLC25A23	6280092	NM_024103	cg26192857	-0.438632	0.0260115	0.631784
CPT2	5360653	NM_000098	cg01100796	-0.438632	0.0260115	0.631784
AK5	2680220	NM_174858	cg17486075	0.438632	0.0260115	0.631784
MAEA	150528	NM_005882	cg06696815	0.438632	0.0260115	0.631784
VPS54	6060379	NM_016516	cg00408964	-0.437949	0.0262652	0.631784
EPAS1	7610131	NM_001430	cg17091312	-0.437949	0.0262652	0.631784
SFRS18	1580204	NM_032870	cg03173874	-0.437949	0.0262652	0.631784
CSNK1A1	3170468	NM_001892	cg25342686	-0.437265	0.0265209	0.631784
ATP6V1H	6330279	NM_213619	cg06996663	-0.437265	0.0265209	0.631784
SND1	4480162	NM_014390	cg00872676	0.437265	0.0265209	0.631784
SND1	4480162	NM_014390	cg05306024	0.437265	0.0265209	0.631784
LRRC49	7380445	NM_017691	cg05764376	0.436581	0.0267787	0.631784
LMF1	2320088	NM_022773	cg00863661	-0.436581	0.0267787	0.631784
TACC2	5570286	NM_206861	cg23262973	-0.436581	0.0267787	0.631784
GRB10	3120735	NM_001001555	cg18047172	-0.436581	0.0267787	0.631784
SND1	4480162	NM_014390	cg16150661	0.435897	0.0270384	0.631784
NEU1	4200692	NM_000434	cg15551272	0.435897	0.0270384	0.631784
MOSPD3	580133	NM_001040097	cg14708875	0.435897	0.0270384	0.631784
KIAA1530	5910026	NM_020894	cg09084085	0.435897	0.0270384	0.631784
OSBPL10	6760593	NM_017784	cg09641663	0.435897	0.0270384	0.631784
C1orf21	2070470	NM_030806	cg14476364	0.435897	0.0270384	0.631784
LMNB1	3420593	NM_005573	cg16089416	-0.435897	0.0270384	0.631784
TMEM159	2000431	NM_020422	cg00666986	-0.435897	0.0270384	0.631784
RASD2	10397	NM_014310	cg12284382	-0.435897	0.0270384	0.631784
PEX14	1170482	NM_004565	cg26820378	-0.435897	0.0270384	0.631784
MGRN1	1510414	NM_015246	cg26700932	-0.435214	0.0273003	0.631784
WDR81	5130594	NM_152348	cg06552751	0.435214	0.0273003	0.631784
EHD2	5080523	NM_014601	cg01055871	-0.435214	0.0273003	0.631784
HSPA1B	3850433	NM_005346	cg09257975	-0.435214	0.0273003	0.631784
KIAA1026	1850672	NM_001017999	cg03442858	-0.435214	0.0273003	0.631784
PPP2R4	6040114	NM_021131	cg16375824	-0.435214	0.0273003	0.631784
MXD4	3710647	NM_006454	cg05124756	-0.435214	0.0273003	0.631784
KCTD21	7100743	NM_001029859	cg00808969	-0.43453	0.0275642	0.631784
HNRNPA2B1	1570722	NM_002137	cg02628353	-0.43453	0.0275642	0.631784
DBR1	3180564	NM_016216	cg25452485	-0.43453	0.0275642	0.631784
SLC1A4	6350392	NM_003038	cg12682392	-0.43453	0.0275642	0.631784
CCDC15	6200593	NM_025004	cg12136126	-0.43453	0.0275642	0.631784
UFD1L	730100	NM_001035247	cg21661020	0.43453	0.0275642	0.631784
MPZL1	2490470	NM_003953	cg05308895	0.433846	0.0278302	0.632202
SLC24A3	150309	NM_020689	cg06738786	0.433846	0.0278302	0.632202
CCDC15	6200593	NM_025004	cg01243246	-0.433846	0.0278302	0.632202
CCDC34	3450408	NM_030771	cg14599023	-0.433162	0.0280983	0.632202
COX4NB	2630553	NM_006067	cg09831311	0.433162	0.0280983	0.632202
RBCK1	5820753	NM_006462	cg01653672	-0.432479	0.0283684	0.632202
PRR3	5670458	NM_025263	cg02760112	-0.432479	0.0283684	0.632202
DEK	4480180	NM_003472	cg21561142	0.432479	0.0283684	0.632202
EMILIN1	6760719	NM_007046	cg23335304	0.432479	0.0283684	0.632202
SRPR	6290112	NM_003139	cg13952892	0.432479	0.0283684	0.632202
SNORA67	1240577	NR_002912	cg02346901	0.431795	0.0286407	0.632202
C12orf32	3180553	NM_031465	cg05212836	-0.431795	0.0286407	0.632202
KIAA1026	1850672	NM_001017999	cg15007156	-0.431795	0.0286407	0.632202
COG3	3990594	NM_031431	cg18379624	-0.431795	0.0286407	0.632202
METTL9	6620196	NM_016025	cg09773573	0.431111	0.0289152	0.632202
C3orf26	520224	NM_032359	cg01854420	-0.431111	0.0289152	0.632202
KIAA1026	1850672	NM_001017999	cg00119241	0.431111	0.0289152	0.632202
CCDC88A	4490537	NM_018084	cg01953317	0.431111	0.0289152	0.632202
ERMAP	6770279	NM_001017922	cg01782487	-0.430427	0.0291918	0.632202
ZNF266	2810605	NM_006631	cg25619184	-0.430427	0.0291918	0.632202
CDC14B	4200148	NM_033332	cg13683934	-0.429744	0.0294705	0.632202
RNH1	1690209	NM_203385	cg24778081	-0.429744	0.0294705	0.632202
PPIG	5340341	NM_004792	cg00433418	0.429744	0.0294705	0.632202
C21orf45	160593	NM_018944	cg09201173	0.429744	0.0294705	0.632202
GAR1	130326	NM_018983	cg24693392	0.429744	0.0294705	0.632202
LMF1	2320088	NM_022773	cg09616608	0.429744	0.0294705	0.632202
MLLT6	4640392	NM_005937	cg27492942	0.429744	0.0294705	0.632202
ZNF593	5810201	NM_015871	cg08729059	0.429744	0.0294705	0.632202
GPC2	3390328	NM_152742	cg01032653	-0.42906	0.0297514	0.632202
KIAA1026	1850672	NM_001017999	cg04609090	0.42906	0.0297514	0.632202
KIAA1026	1850672	NM_001017999	cg12436612	0.42906	0.0297514	0.632202
KIAA1026	1850672	NM_001017999	cg13322252	0.42906	0.0297514	0.632202
UTP14A	1400008	NM_006649	cg14291118	0.42906	0.0297514	0.632202
DCTN1	6400121	NM_004082	cg19276371	-0.428376	0.0300345	0.632202
AGPAT1	4610044	NM_006411	cg00529757	-0.428376	0.0300345	0.632202
ZNF266	2810605	NM_006631	cg11270815	-0.428376	0.0300345	0.632202
RNH1	1690209	NM_203385	cg22005853	-0.428376	0.0300345	0.632202
ZDHHC24	3290270	NM_207340	cg18257026	-0.428376	0.0300345	0.632202
ATP6V1G2	1260538	NM_130463	cg15649774	0.428376	0.0300345	0.632202
KLHL21	1240386	NM_014851	cg22488904	0.428376	0.0300345	0.632202
DBNL	2140671	NM_001014436	cg17687799	0.428376	0.0300345	0.632202
CHPF2	1740326	NM_019015	cg03289901	-0.427692	0.0303197	0.632202
MPZL1	2490470	NM_003953	cg04846203	-0.427692	0.0303197	0.632202
POLR2L	6200017	NM_021128	cg15787769	-0.427692	0.0303197	0.632202
PIP5K1C	2570008	NM_012398	cg10591771	-0.427692	0.0303197	0.632202
C21orf66	6280626	NM_016631	cg19138601	-0.427692	0.0303197	0.632202
TUBGCP2	2630356	NM_006659	cg02303317	0.427692	0.0303197	0.632202
LMO7	1580475	NM_005358	cg24198463	0.427692	0.0303197	0.632202
LMF1	2320088	NM_022773	cg27466999	0.427692	0.0303197	0.632202
CROT	3830274	NM_021151	cg02673015	-0.427009	0.0306072	0.632202
TDP1	4070538	NM_018319	cg22836787	0.427009	0.0306072	0.632202
STRN4	1770048	NM_001039877	cg26482609	0.427009	0.0306072	0.632202
SND1	4480162	NM_014390	cg21579556	0.426325	0.0308969	0.632202
KIAA1026	1850672	NM_001017999	cg04706087	0.426325	0.0308969	0.632202
RBCK1	2510523	NM_031229	cg10495669	-0.426325	0.0308969	0.632202
PRDX5	3310564	NM_181652	cg12453748	0.426325	0.0308969	0.632202
CTDSPL2	360682	NM_016396	cg13136242	-0.426325	0.0308969	0.632202
FASTKD1	4810546	NM_024622	cg04640314	-0.425641	0.0311888	0.632202
SLC38A10	6590333	NM_138570	cg15215033	-0.425641	0.0311888	0.632202
TUBGCP2	2630356	NM_006659	cg11801637	0.425641	0.0311888	0.632202
VPS39	2710204	NM_015289	cg18158470	-0.425641	0.0311888	0.632202
AGPAT1	4610044	NM_006411	cg26694990	-0.425641	0.0311888	0.632202
C4orf32	4590167	NM_152400	cg07868715	0.425641	0.0311888	0.632202
WDR81	5130594	NM_152348	cg15689513	-0.424957	0.0314829	0.632202
AK5	6270148	NM_012093	cg02099814	0.424957	0.0314829	0.632202
SFRS2B	4490133	NM_032102	cg14706107	0.424957	0.0314829	0.632202
COL4A2	5890279	NM_001846	cg25318785	0.424957	0.0314829	0.632202
C5orf44	5290192	NM_001093756	cg01869750	0.424957	0.0314829	0.632202
MED7	5690487	NM_001100816	cg22967122	-0.424957	0.0314829	0.632202
PRPF38A	4260184	NM_032864	cg03003601	0.424957	0.0314829	0.632202
TWISTNB	5570343	NM_001002926	cg11559343	-0.424274	0.0317793	0.632202
LMO7	1580475	NM_005358	cg16591502	-0.424274	0.0317793	0.632202
HAS2	840204	NM_005328	cg03041602	-0.424274	0.0317793	0.632202
HNRNPA2B1	1570722	NM_002137	cg19142553	0.424274	0.0317793	0.632202
C19orf54	650167	NM_198476	cg22745273	0.424274	0.0317793	0.632202
MGRN1	1510414	NM_015246	cg04083430	-0.42359	0.032078	0.632202
UBE2T	2480722	NM_014176	cg26399396	-0.42359	0.032078	0.632202
KIAA1026	1850672	NM_001017999	cg19598142	0.42359	0.032078	0.632202
PREP	6940356	NM_002726	cg25006511	-0.42359	0.032078	0.632202
ZDHHC24	3290270	NM_207340	cg12441052	0.42359	0.032078	0.632202
SEC31A	5560180	NM_014933	cg15894948	-0.422906	0.0323789	0.632202
MITD1	5050255	NM_138798	cg08611677	-0.422906	0.0323789	0.632202
ITGB3BP	5890253	NM_014288	cg12748849	-0.422906	0.0323789	0.632202
SLC39A4	4040750	NM_017767	cg09155025	0.422906	0.0323789	0.632202
FECH	7200315	NM_000140	cg18757962	0.422906	0.0323789	0.632202
LMAN2L	1190673	NM_030805	cg12930819	-0.422222	0.0326821	0.632202
HNRNPA2B1	1570722	NM_002137	cg00393376	-0.422222	0.0326821	0.632202
THOC1	5570309	NM_005131	cg15813951	-0.422222	0.0326821	0.632202
TRIM35	2760634	NM_171982	cg20466074	-0.422222	0.0326821	0.632202
EMILIN1	6760719	NM_007046	cg14021880	-0.422222	0.0326821	0.632202
COL4A2	5890279	NM_001846	cg26384036	-0.422222	0.0326821	0.632202
WDR51A	6660446	NM_015426	cg06005571	-0.422222	0.0326821	0.632202
ZDHHC24	3290270	NM_207340	cg11365449	0.422222	0.0326821	0.632202
SERTAD3	6650379	NM_203344	cg17970032	-0.421538	0.0329877	0.637043
TRIM41	540239	NM_201627	cg26189035	-0.420855	0.0332955	0.639773
LMF1	2320088	NM_022773	cg04431965	0.420855	0.0332955	0.639773
EXT2	6760070	NM_207122	cg05495611	-0.420855	0.0332955	0.639773
HNRNPA2B1	1570722	NM_002137	cg00485380	-0.420171	0.0336057	0.64015
SLC1A4	6350392	NM_003038	cg15617847	0.420171	0.0336057	0.64015
CAND2	2970072	NM_012298	cg03772384	0.420171	0.0336057	0.64015
OSBPL10	6760593	NM_017784	cg16165903	-0.420171	0.0336057	0.64015
SLC38A10	6590333	NM_138570	cg01741878	0.419487	0.0339182	0.64015
FBXO3	2760048	NM_012175	cg24104128	0.419487	0.0339182	0.64015
C11orf75	4900747	NM_020179	cg16424440	0.419487	0.0339182	0.64015
GALNT10	3610202	NM_017540	cg20540306	-0.418803	0.034233	0.64015
ANXA11	1300274	NM_001157	cg14178380	-0.418803	0.034233	0.64015
SLC41A2	1190750	NM_032148	cg27149093	-0.418803	0.034233	0.64015
ERI2	5490291	NM_001142725	cg01728704	-0.418803	0.034233	0.64015
TUBGCP2	2630356	NM_006659	cg11617484	0.418803	0.034233	0.64015
AGPAT1	4610044	NM_006411	cg16689962	0.418803	0.034233	0.64015
ZNHIT3	3450253	NM_004773	cg15670620	0.418803	0.034233	0.64015
TM2D3	3890220	NM_078474	cg25863289	0.418803	0.034233	0.64015
MID2	450326	NM_052817	cg00877056	-0.41812	0.0345503	0.64015
TPM1	2140653	NM_001018008	cg17967970	-0.41812	0.0345503	0.64015
PIAS2	5050477	XM_938229	cg05796338	-0.41812	0.0345503	0.64015
HLX	1050309	NM_021958	cg15356516	-0.41812	0.0345503	0.64015
KIAA1026	1850672	NM_001017999	cg08479136	0.41812	0.0345503	0.64015
CAND2	2970072	NM_012298	cg05775895	-0.41812	0.0345503	0.64015
MSH2	6290605	NM_000251	cg25746226	-0.417436	0.0348699	0.64015
LONP1	540717	NM_004793	cg22280682	-0.417436	0.0348699	0.64015
EXT2	6620682	NM_000401	cg19418922	-0.417436	0.0348699	0.64015
HSDL2	1340128	NM_032303	cg12310757	-0.417436	0.0348699	0.64015
PI4K2B	4180403	NM_018323	cg15207041	0.417436	0.0348699	0.64015
LCOR	7150554	NM_032440	cg24296478	0.417436	0.0348699	0.64015
KCTD3	4250246	NM_016121	cg03424058	0.417436	0.0348699	0.64015
C11orf75	4900747	NM_020179	cg18076842	-0.416752	0.0351918	0.64299
SEC11A	2570088	NM_014300	cg05789909	-0.416752	0.0351918	0.64299
SFRS18	2060433	NM_015491	cg08494713	-0.416752	0.0351918	0.64299
DBR1	3180564	NM_016216	cg18813448	-0.416068	0.0355162	0.643815
MAEA	150528	NM_005882	cg08899937	0.416068	0.0355162	0.643815
EMILIN1	6760719	NM_007046	cg20355486	0.416068	0.0355162	0.643815
FAM100A	1660086	NM_145253	cg08115100	-0.416068	0.0355162	0.643815
IP6K1	6130537	NM_153273	cg13219625	0.416068	0.0355162	0.643815
DNAJC3	7000630	NM_006260	cg23262420	-0.415385	0.035843	0.645679
SND1	4480162	NM_014390	cg07631119	-0.415385	0.035843	0.645679
C12orf32	3180553	NM_031465	cg08822635	0.415385	0.035843	0.645679
FAM100A	1660086	NM_145253	cg02010963	0.415385	0.035843	0.645679
SND1	4480162	NM_014390	cg01007781	0.414701	0.0361723	0.650593
SND1	4480162	NM_014390	cg16956232	-0.414017	0.0365039	0.652487
BRCA1	2810465	NM_007299	cg25067162	0.414017	0.0365039	0.652487
C9orf75	1440050	NM_173691	cg14144201	0.414017	0.0365039	0.652487
ATG9A	3890528	NM_001077198	cg10634964	0.414017	0.0365039	0.652487
DCTN5	5130468	NM_032486	cg15042806	-0.413333	0.0368381	0.653333
CCDC34	7040184	NM_030771	cg01705458	0.413333	0.0368381	0.653333
LMF1	2320088	NM_022773	cg00454961	0.413333	0.0368381	0.653333
SLC39A4	4040750	NM_017767	cg12676500	0.413333	0.0368381	0.653333
ZXDC	5080121	NM_001040653	cg05485589	0.413333	0.0368381	0.653333
TBC1D17	2510441	NM_024682	cg14071503	-0.41265	0.0371747	0.653333
RNH1	1690209	NM_203385	cg23847645	-0.41265	0.0371747	0.653333
TEAD4	4040746	NM_201443	cg09425708	-0.41265	0.0371747	0.653333
TMED3	5550408	NM_007364	cg06746101	0.41265	0.0371747	0.653333
KIAA1530	5910026	NM_020894	cg01939980	0.41265	0.0371747	0.653333
MXD4	3710647	NM_006454	cg18089397	0.41265	0.0371747	0.653333
TMEM126B	2750600	NM_018480	cg03746685	-0.411966	0.0375137	0.654305
BRCA1	2810465	NM_007299	cg26276233	0.411966	0.0375137	0.654305
ZNF559	2940647	NM_032497	cg18874575	0.411966	0.0375137	0.654305
CSNK1A1	3170468	NM_001892	cg02716123	0.411966	0.0375137	0.654305
LMF1	2320088	NM_022773	cg10301401	0.411966	0.0375137	0.654305
C1orf89	5670471	NM_030907	cg05588972	-0.411282	0.0378553	0.658271
RPRD2	3420377	NM_015203	cg06366585	-0.411282	0.0378553	0.658271
AK5	2680220	NM_174858	cg17014953	-0.410598	0.0381994	0.658945
AP3D1	6100719	NM_001077523	cg14572808	0.410598	0.0381994	0.658945
SCARF2	5390703	NM_153334	cg12895179	-0.409915	0.0385459	0.658945
TIPRL	2810040	NM_152902	cg17859187	-0.409915	0.0385459	0.658945
ATP5SL	1990274	NM_018035	cg01555270	-0.409915	0.0385459	0.658945
BRCA1	2810465	NM_007299	cg26370022	0.409915	0.0385459	0.658945
EXT2	6620682	NM_000401	cg08133496	0.409915	0.0385459	0.658945
HAS2	840204	NM_005328	cg12054428	0.409915	0.0385459	0.658945
CABYR	6250131	NM_153768	cg21978251	0.409915	0.0385459	0.658945
DBR1	3180564	NM_016216	cg17918682	-0.409231	0.0388951	0.658945
SERTAD3	6650379	NM_203344	cg27190206	0.409231	0.0388951	0.658945
ATP6V1H	6330279	NM_213619	cg22300819	0.409231	0.0388951	0.658945
KIAA1026	1850672	NM_001017999	cg24597131	-0.409231	0.0388951	0.658945
FAM173A	1470561	NM_023933	cg09830866	0.409231	0.0388951	0.658945
GALNT2	5690500	NM_004481	cg04836714	-0.409231	0.0388951	0.658945
KCTD3	4250246	NM_016121	cg07158797	-0.409231	0.0388951	0.658945
BAK1	1850019	NM_001188	cg10531711	-0.408547	0.0392467	0.658945
CHCHD4	3850292	NM_144636	cg23507024	-0.408547	0.0392467	0.658945
XBP1	5690066	NM_005080	cg09610675	0.408547	0.0392467	0.658945
ZNF500	4280167	NM_021646	cg01257601	-0.408547	0.0392467	0.658945
PRPF38A	4260184	NM_032864	cg19776520	0.408547	0.0392467	0.658945
MITD1	5050255	NM_138798	cg12227341	-0.407863	0.0396009	0.658945
MAN1B1	1780661	NM_016219	cg14244793	-0.407863	0.0396009	0.658945
NCRNA00081	4610022	NR_024142	cg08467299	-0.407863	0.0396009	0.658945
MBTPS1	5310114	NM_003791	cg27435126	0.407863	0.0396009	0.658945
KIAA1530	5910026	NM_020894	cg02501715	0.407863	0.0396009	0.658945
KIAA1908	4730156	NR_021487	cg05964622	0.407863	0.0396009	0.658945
RETSAT	940477	NM_017750	cg16177737	0.407863	0.0396009	0.658945
TOR3A	430411	NM_022371	cg21265278	-0.407179	0.0399577	0.658945
CABYR	6250131	NM_153768	cg26349976	-0.407179	0.0399577	0.658945
CKAP2	1050672	NM_001098525	cg08997021	-0.407179	0.0399577	0.658945
ATP6V1H	6330279	NM_213619	cg18518909	0.407179	0.0399577	0.658945
DIAPH1	2600131	NM_005219	cg18447299	0.407179	0.0399577	0.658945
C7orf42	60326	NM_017994	cg01186062	0.407179	0.0399577	0.658945
MYCBP	4040296	NM_012333	cg01562897	-0.406496	0.0403171	0.658945
MGRN1	1510414	NM_015246	cg01662869	-0.406496	0.0403171	0.658945
ZNF583	5050341	NM_152478	cg14523810	-0.406496	0.0403171	0.658945
ANO10	7040554	NM_018075	cg00090865	-0.406496	0.0403171	0.658945
KIAA1712	5690181	NM_001040157	cg07640645	-0.406496	0.0403171	0.658945
ANXA11	1300274	NM_001157	cg03730709	0.406496	0.0403171	0.658945
FBN2	3440204	NM_001999	cg27223047	-0.405812	0.040679	0.658945
SND1	4480162	NM_014390	cg14397799	0.405812	0.040679	0.658945
METTL9	1570743	NM_001077180	cg09773573	0.405812	0.040679	0.658945
ZDHHC12	580204	NM_032799	cg13487553	0.405812	0.040679	0.658945
RNH1	1690209	NM_203385	cg18732172	-0.405812	0.040679	0.658945
ATG9A	3890528	NM_001077198	cg23235291	0.405812	0.040679	0.658945
PAK1IP1	1990575	NM_017906	cg09251771	0.405128	0.0410436	0.658945
FAM160B2	2710601	NM_022749	cg26215399	0.405128	0.0410436	0.658945
ERMAP	6770279	NM_001017922	cg13060851	-0.404444	0.0414108	0.658945
TBC1D17	2510441	NM_024682	cg03813033	-0.404444	0.0414108	0.658945
TIPRL	2810040	NM_152902	cg25766537	-0.404444	0.0414108	0.658945
ADRB2	7570326	NM_000024	cg19110523	-0.404444	0.0414108	0.658945
LMF1	2320088	NM_022773	cg09461851	0.404444	0.0414108	0.658945
EMILIN1	6760719	NM_007046	cg17088799	0.404444	0.0414108	0.658945
TDP1	4070538	NM_018319	cg20899382	0.404444	0.0414108	0.658945
COG3	3990594	NM_031431	cg07530947	0.404444	0.0414108	0.658945
LRRC49	7380445	NM_017691	cg18560092	-0.403761	0.0417806	0.658945
PCNA	6900079	NM_182649	cg13356366	-0.403761	0.0417806	0.658945
SEC31A	5560180	NM_014933	cg06719495	-0.403761	0.0417806	0.658945
HAS2	840204	NM_005328	cg25922341	-0.403761	0.0417806	0.658945
MXD4	3710647	NM_006454	cg27577070	-0.403761	0.0417806	0.658945
DNAJC3	7000630	NM_006260	cg10177180	0.403761	0.0417806	0.658945
SFRS5	6380445	NM_006925	cg18277960	0.403761	0.0417806	0.658945
LMF1	2320088	NM_022773	cg09805889	0.403761	0.0417806	0.658945
KIAA1026	1850672	NM_001017999	cg02232840	0.403761	0.0417806	0.658945
KIAA1530	5910026	NM_020894	cg27301092	0.403761	0.0417806	0.658945
ATP6V1F	3870630	NM_004231	cg19463183	0.403761	0.0417806	0.658945
PUS7L	540487	NM_001098615	cg08265288	0.403761	0.0417806	0.658945
SOCS4	1300349	NM_199421	cg14472251	-0.403077	0.0421531	0.660491
CLCC1	3610722	NM_015127	cg22063056	-0.403077	0.0421531	0.660491
CDC42BPB	4200703	NM_006035	cg21231141	-0.403077	0.0421531	0.660491
C16orf42	2370414	NM_001001410	cg07027566	-0.402393	0.0425282	0.660491
NAGPA	6400630	NM_016256	cg07960787	-0.402393	0.0425282	0.660491
TEAD4	4040746	NM_201443	cg19370222	-0.402393	0.0425282	0.660491
DGCR2	5670167	NM_005137	cg03645851	-0.402393	0.0425282	0.660491
CCDC71	5310050	NM_022903	cg22527345	0.402393	0.0425282	0.660491
PPM1M	7150253	NM_144641	cg07738533	0.402393	0.0425282	0.660491
NEU1	4200692	NM_000434	cg05550349	0.402393	0.0425282	0.660491
NEU1	4200692	NM_000434	cg12655753	0.402393	0.0425282	0.660491
FASTKD1	4810546	NM_024622	cg13404546	-0.401709	0.042906	0.660491
PITRM1	1510072	NM_014889	cg03823722	0.401709	0.042906	0.660491
C20orf29	3940059	NM_018347	cg24917645	0.401709	0.042906	0.660491
C11orf75	4900747	NM_020179	cg24680082	0.401709	0.042906	0.660491
RPIA	3400482	NM_144563	cg17462203	0.401709	0.042906	0.660491
GNB4	1660246	NM_021629	cg20788479	0.401709	0.042906	0.660491
BRCA1	2810465	NM_007299	cg14947218	0.401026	0.0432865	0.660491
MANBA	4230168	NM_005908	cg24706564	0.401026	0.0432865	0.660491
TMEM183A	6840685	NM_138391	cg25621466	0.401026	0.0432865	0.660491
FAM49B	2630703	NM_016623	cg00396059	0.401026	0.0432865	0.660491
ANKRD6	4880465	NM_014942	cg01038299	0.401026	0.0432865	0.660491
HNRNPA2B1	5490739	NM_031243	cg19062098	-0.401026	0.0432865	0.660491
ATP6V1F	3870630	NM_004231	cg05793215	-0.401026	0.0432865	0.660491
LONP1	540717	NM_004793	cg21069078	0.400342	0.0436697	0.660491
PLEKHH3	1070709	NM_024927	cg05724268	0.400342	0.0436697	0.660491
MIB2	2260619	NM_080875	cg18123911	0.400342	0.0436697	0.660491
C1orf159	5570523	NM_017891	cg01881456	-0.400342	0.0436697	0.660491
LGALS8	3420286	NM_201545	cg21787989	-0.400342	0.0436697	0.660491
CD47	6270286	NM_001777	cg21382749	0.399658	0.0440556	0.660491
METTL9	1570743	NM_001077180	cg08441546	0.399658	0.0440556	0.660491
C1orf89	5670471	NM_030907	cg03516026	0.399658	0.0440556	0.660491
HAS2	840204	NM_005328	cg07550921	-0.399658	0.0440556	0.660491
SLC1A4	6350392	NM_003038	cg20698421	-0.399658	0.0440556	0.660491
COMMD5	3190484	NM_014066	cg21164821	0.399658	0.0440556	0.660491
ZFP106	3360619	NM_022473	cg09240555	-0.399658	0.0440556	0.660491
PRDX5	3310564	NM_181652	cg03348299	-0.399658	0.0440556	0.660491
MLLT6	4640392	NM_005937	cg11616560	0.399658	0.0440556	0.660491
MAEA	150528	NM_005882	cg19051608	-0.398974	0.0444443	0.661919
RNH1	1690209	NM_203385	cg14468692	-0.398974	0.0444443	0.661919
LONP1	540717	NM_004793	cg09456329	0.398974	0.0444443	0.661919
SND1	4480162	NM_014390	cg15084433	0.398974	0.0444443	0.661919
RBM12	2810328	NM_006047	cg19568834	-0.398291	0.0448357	0.661919
TEAD2	4670398	NM_003598	cg19299739	-0.398291	0.0448357	0.661919
FBN2	3440204	NM_001999	cg01939274	0.398291	0.0448357	0.661919
AK5	2680220	NM_174858	cg02099814	0.398291	0.0448357	0.661919
LRRC49	7380445	NM_017691	cg01710857	0.398291	0.0448357	0.661919
PCMTD2	730673	NM_018257	cg02317018	-0.397607	0.0452298	0.661919
BRCA1	540411	NM_007304	cg26276233	0.397607	0.0452298	0.661919
ANXA11	1300274	NM_001157	cg03359508	-0.397607	0.0452298	0.661919
C1QTNF6	1010446	NM_031910	cg06637550	-0.397607	0.0452298	0.661919
ATP6V1G2	1260538	NM_130463	cg21996586	-0.396923	0.0456267	0.661919
CHPF2	1740326	NM_019015	cg09039335	-0.396923	0.0456267	0.661919
ZNF580	2140392	NM_016202	cg12531003	-0.396923	0.0456267	0.661919
RNF41	1090433	NM_194359	cg23885131	-0.396923	0.0456267	0.661919
COPG	6510037	NM_016128	cg12821290	0.396923	0.0456267	0.661919
GRB10	3120735	NM_001001555	cg26163537	0.396923	0.0456267	0.661919
CABYR	6250131	NM_153768	cg03638874	0.396923	0.0456267	0.661919
CFLAR	1240593	NM_003879	cg14151166	0.396923	0.0456267	0.661919
MANBA	4230168	NM_005908	cg15129401	0.396239	0.0460264	0.661919
DIAPH1	2600131	NM_005219	cg26217846	0.396239	0.0460264	0.661919
ALKBH3	4610369	NM_139178	cg15593337	0.396239	0.0460264	0.661919
RBM15	840292	NM_022768	cg24341556	-0.396239	0.0460264	0.661919
DEM1	6280132	NM_022774	cg06158040	-0.396239	0.0460264	0.661919
STMN1	4260731	NM_005563	cg20320936	-0.396239	0.0460264	0.661919
SLC35A2	4860195	NM_001032289	cg10208578	-0.396239	0.0460264	0.661919
PRPF38A	4260184	NM_032864	cg00298020	-0.396239	0.0460264	0.661919
MGRN1	1510414	NM_015246	cg04071866	-0.395556	0.0464288	0.661919
CD47	6270286	NM_001777	cg00492070	0.395556	0.0464288	0.661919
RAB43	3780408	NM_198490	cg11265319	-0.395556	0.0464288	0.661919
OSBPL10	6760593	NM_017784	cg19815327	-0.395556	0.0464288	0.661919
STARD8	2100521	NM_014725	cg23322383	0.395556	0.0464288	0.661919
PEX14	1170482	NM_004565	cg15031780	0.395556	0.0464288	0.661919
CHPF2	1740326	NM_019015	cg10564492	-0.394872	0.0468341	0.661919
PPIG	5340341	NM_004792	cg16451278	-0.394872	0.0468341	0.661919
UTP15	1770195	NM_032175	cg04565649	-0.394872	0.0468341	0.661919
CDC42BPB	4200703	NM_006035	cg14003974	-0.394872	0.0468341	0.661919
SERINC3	840259	NM_198941	cg03812067	0.394872	0.0468341	0.661919
SFRS18	1580204	NM_032870	cg08494713	-0.394872	0.0468341	0.661919
CEP290	4780112	NM_025114	cg12709030	-0.394188	0.0472422	0.661919
METTL3	6860524	NM_019852	cg10967434	-0.394188	0.0472422	0.661919
FAM100A	1660086	NM_145253	cg06833564	-0.394188	0.0472422	0.661919
ABL2	4670717	NM_007314	cg04691540	-0.394188	0.0472422	0.661919
LPAR4	6550070	NM_005296	cg00401265	0.394188	0.0472422	0.661919
PHRF1	1340047	NM_020901	cg16016431	0.394188	0.0472422	0.661919
PPP3CC	5690382	NM_005605	cg19694519	0.394188	0.0472422	0.661919
PRICKLE2	1570168	NM_198859	cg14014950	0.394188	0.0472422	0.661919
AP2S1	6370661	NM_004069	cg01358551	0.394188	0.0472422	0.661919
AP3D1	6100719	NM_001077523	cg23103406	-0.393504	0.0476531	0.661919
ADPRHL1	3390735	NM_199162	cg26112170	-0.393504	0.0476531	0.661919
HNRNPA2B1	5490739	NM_031243	cg11844827	-0.393504	0.0476531	0.661919
RNH1	1690209	NM_203385	cg23927970	-0.393504	0.0476531	0.661919
NEU1	4200692	NM_000434	cg01473128	0.393504	0.0476531	0.661919
C3orf26	520224	NM_032359	cg15372098	0.393504	0.0476531	0.661919
PHRF1	1340047	NM_020901	cg18180250	0.393504	0.0476531	0.661919
PHRF1	1340047	NM_020901	cg18401934	0.393504	0.0476531	0.661919
LMF1	2320088	NM_022773	cg08257287	0.393504	0.0476531	0.661919
GARS	5700278	NM_002047	cg13035437	0.393504	0.0476531	0.661919
NASP	4260682	NM_002482	cg26068180	0.393504	0.0476531	0.661919
C19orf60	2650274	NM_001100418	cg14288213	-0.392821	0.0480669	0.663669
CCDC88A	4490537	NM_018084	cg13359689	-0.392821	0.0480669	0.663669
POLR1E	4040504	NM_022490	cg11304734	0.392821	0.0480669	0.663669
ERGIC3	160669	NM_198398	cg16329897	0.392821	0.0480669	0.663669
VGLL4	5220491	NM_014667	cg02124957	0.392821	0.0480669	0.663669
KIAA1530	5910026	NM_020894	cg25505570	-0.392137	0.0484835	0.665436
ZFP106	3360619	NM_022473	cg06794543	-0.392137	0.0484835	0.665436
DEK	4480180	NM_003472	cg20895054	0.392137	0.0484835	0.665436
SEC31A	5560180	NM_014933	cg08074962	0.392137	0.0484835	0.665436
INCENP	1110538	NM_001040694	cg20179942	0.392137	0.0484835	0.665436
SLC36A1	2940095	NM_078483	cg01574364	-0.391453	0.048903	0.668013
MSH2	610377	NM_000251	cg25868465	-0.391453	0.048903	0.668013
CDC42BPB	4200703	NM_006035	cg21086153	0.391453	0.048903	0.668013
EMILIN1	6760719	NM_007046	cg19399165	-0.391453	0.048903	0.668013
ATP6V1H	6330279	NM_213619	cg14436056	-0.390769	0.0493254	0.669815
CSNK1A1	3170468	NM_001892	cg12511887	0.390769	0.0493254	0.669815
PI4K2B	4180403	NM_018323	cg05965402	0.390769	0.0493254	0.669815
STMN1	4260731	NM_005563	cg00454997	0.390769	0.0493254	0.669815
MGA	3190364	NM_001080541	cg24856258	0.390769	0.0493254	0.669815
BRCA1	2810465	NM_007299	cg04582861	0.390085	0.0497507	0.669901
HSPA1B	3850433	NM_005346	cg09867128	0.390085	0.0497507	0.669901
CLCC1	3610722	NM_015127	cg05048348	-0.390085	0.0497507	0.669901
MMD	5550431	NM_012329	cg22590424	-0.390085	0.0497507	0.669901
UNG	3610750	NM_003362	cg11836012	0.390085	0.0497507	0.669901
NUP43	6580612	NM_024647	cg27015207	-0.390085	0.0497507	0.669901
