# Supplementary material for: VPS39-deficiency observed in type 2 diabetes impairs muscle stem cell differentiation via altered autophagy and epigenetics
Source: Nat Commun. 2021 Apr 23;12:2431. doi: 10.1038/s41467-021-22068-5 (PMC8065135; doi:10.1038/s41467-021-22068-5)
Supplement: Supplementary file 6 — Supplementary Data 3 [file 41467_2021_22068_MOESM6_ESM.xlsx]

## Sheet: A. Expression data
Sup data 3. Gene expression in VPS39 deficient myoblasts and controls at day 3 of differentiation.
Statistics are calculated using paired t-test and false discovery rate (FDR) <5% applied (q<0.05). N=6 per group.
One gene can be targeted by more than one probe. Thus, number of unique genes may be less than number of unique Probe Set ID.
Data are presented as mean±SD.
NC, Negative control
				Expression
Probe Set ID	Gene Symbol	Gene Name	Accession number	NC	siVPS39	Ratio	p-value	q-value
17088164	SLC31A2	solute carrier family 31 (copper transporter), member 2	NM_001860	289.89±26.07	434.01±42.26	1.50	1.58984e-07	0.00112024
17083900	ACER2	alkaline ceramidase 2	NM_001010887	60.91±7.38	110.07±11.19	1.81	8.68857e-07	0.00270519
16661730	PTPRU	protein tyrosine phosphatase, receptor type, U	NM_001195001	90.98±15.15	160.62±26.88	1.77	1.25639e-06	0.00311191
16738479	SLC43A3	solute carrier family 43, member 3	NM_001278201	324.38±52.24	713.42±132.25	2.20	1.43223e-06	0.00318517
16873060	PLAUR	plasminogen activator, urokinase receptor	NM_001005376	409.70±76.97	914.15±152.34	2.23	3.17269e-06	0.0045177
16830577	CD68	CD68 molecule	NM_001040059	1296.33±268.58	1923.06±332.97	1.48	3.40793e-06	0.0045177
16855684	KDSR	3-ketodihydrosphingosine reductase	NM_002035	300.30±51.40	454.88±80.20	1.51	3.65221e-06	0.0045177
16987468	CAST	calpastatin	NM_001042440	323.66±19.20	388.47±20.10	1.20	3.97358e-06	0.0045177
16692383	NBPF11	neuroblastoma breakpoint family, member 11	NM_001101663	631.44±42.11	805.09±66.84	1.28	4.10714e-06	0.0045177
16859763	IFI30	interferon, gamma-inducible protein 30	NM_006332	256.00±121.48	495.72±236.20	1.94	4.8329e-06	0.00501575
16669997	NBPF12	neuroblastoma breakpoint family, member 12	ENST00000439206	157.56±15.43	202.67±20.66	1.29	6.01971e-06	0.00585699
16829369	FANCA	Fanconi anemia complementation group A	NM_000135	77.44±13.01	137.12±17.16	1.77	6.6669e-06	0.00611957
17092688	HAUS6	HAUS augmin like complex subunit 6	NM_001270890	205.90±27.57	288.64±35.10	1.40	6.68268e-06	0.00611957
16798812	ARHGAP11B	Rho GTPase activating protein 11B	OTTHUMT00000430733	53.95±6.51	95.03±12.48	1.76	6.9173e-06	0.00615344
16766420	STAT6	signal transducer and activator of transcription 6, interleukin-4 induced	NM_001178078	233.88±27.08	335.77±53.67	1.44	8.19114e-06	0.00621356
16692209	NBPF11	neuroblastoma breakpoint family, member 11	NM_001101663	907.15±42.12	1143.16±67.33	1.26	8.92657e-06	0.00621356
16848888	H3F3B	H3 histone, family 3B (H3.3B)	NM_005324	797.93±93.19	1259.62±137.68	1.58	1.01314e-05	0.00621356
16901226	RFX8	RFX family member 8, lacking RFX DNA binding domain	NM_001145664	79.36±19.36	244.86±42.41	3.09	1.06383e-05	0.00621356
16850625	TGIF1	TGFB-induced factor homeobox 1	NM_001278682	87.27±1.54	117.40±5.98	1.35	1.11458e-05	0.00621356
16954743	WDR82	WD repeat domain 82	NM_025222	320.27±21.41	361.24±28.13	1.13	1.17541e-05	0.00621356
16791023	DHRS4-AS1	DHRS4 antisense RNA 1	NR_023921	134.44±8.45	159.81±13.49	1.19	1.17745e-05	0.00621356
16946341	PXYLP1	2-phosphoxylose phosphatase 1	NM_001037172	53.48±5.05	86.96±4.24	1.63	1.26725e-05	0.00624903
16710271	BUB3	BUB3 mitotic checkpoint protein	NM_001007793	549.96±39.79	829.31±71.44	1.51	1.27591e-05	0.00624903
16739259	AHNAK	AHNAK nucleoprotein	NM_001620	511.86±21.77	659.52±32.67	1.29	1.29157e-05	0.00624903
16767851	E2F7	E2F transcription factor 7	NM_203394	216.97±74.54	421.34±113.80	1.94	1.31932e-05	0.00624903
16989001	SLC22A4	solute carrier family 22 (organic cation/zwitterion transporter), member 4	NM_003059	57.40±7.39	101.81±12.99	1.77	1.35235e-05	0.00624903
17062945	LINC-PINT	long intergenic non-protein coding RNA, p53 induced transcript	NR_034120	346.07±84.65	792.91±177.99	2.29	1.40823e-05	0.00624903
16869427	CACNA1A	calcium channel, voltage-dependent, P/Q type, alpha 1A subunit	NM_000068	49.18±12.93	90.76±20.91	1.85	1.48399e-05	0.00624903
17092712	PLIN2	perilipin 2	NM_001122	55.47±13.06	173.70±63.60	3.13	1.63944e-05	0.00624903
16957874	LRRC58	leucine rich repeat containing 58	NM_001099678	265.02±30.99	395.10±59.69	1.49	1.7534e-05	0.00624903
16774497	GTF2F2	general transcription factor IIF subunit 2	NM_004128	352.39±63.07	755.01±171.40	2.14	1.82451e-05	0.00624903
16724471	DDB2	damage-specific DNA binding protein 2	NM_000107	214.22±9.22	292.07±7.74	1.36	1.83862e-05	0.00624903
17007543	ITPR3	inositol 1,4,5-trisphosphate receptor, type 3	NM_002224	337.62±52.38	581.22±113.81	1.72	1.921e-05	0.00641588
16710481	DOCK1	dedicator of cytokinesis 1	NM_001290223	518.63±24.83	559.60±26.92	1.08	1.97987e-05	0.00641588
16738630	LPXN	leupaxin	NM_001143995	273.61±62.90	871.00±178.13	3.18	2.01566e-05	0.00641588
16839131	TBCD	tubulin folding cofactor D	NM_005993	237.93±20.24	325.15±31.47	1.37	2.21184e-05	0.00660206
16854268	NPC1	Niemann-Pick disease, type C1	NM_000271	440.64±59.19	1227.34±363.15	2.79	2.47472e-05	0.00684076
16659238	TNFRSF1B	tumor necrosis factor receptor superfamily, member 1B	NM_001066	128.11±24.48	259.83±53.66	2.03	2.48275e-05	0.00684076
16774162	NHLRC3	NHL repeat containing 3	NM_001012754	90.61±6.28	159.53±17.53	1.76	2.60499e-05	0.00691573
16731169	DLAT	dihydrolipoamide S-acetyltransferase	NM_001931	291.62±9.19	334.98±10.12	1.15	2.61941e-05	0.00691573
16889530	CDK15	cyclin-dependent kinase 15	NM_001261435	106.02±12.47	190.66±9.08	1.80	2.64569e-05	0.00692215
16962493	RFC4	replication factor C subunit 4	NM_002916	109.27±17.38	172.21±22.80	1.58	2.75744e-05	0.00703711
16996612	LOC105378992	uncharacterized LOC105378992	XR_948363	34.38±11.05	100.04±20.83	2.91	2.88595e-05	0.00706119
17089898	NUP188	nucleoporin 188kDa	NM_015354	335.08±20.75	467.96±29.54	1.40	3.00584e-05	0.00706119
16700489	EGLN1	egl-9 family hypoxia-inducible factor 1	NM_022051	161.25±12.62	201.32±12.55	1.25	3.01962e-05	0.00706119
16851486	LAMA3	laminin, alpha 3	NM_000227	76.26±16.63	182.33±63.43	2.39	3.04014e-05	0.00706119
16764724	SMAGP	small cell adhesion glycoprotein	NM_001031628	350.57±102.01	550.99±148.41	1.57	3.05709e-05	0.00706119
16889879	NRP2	neuropilin 2	NM_003872	74.30±7.02	153.72±28.20	2.07	3.07939e-05	0.00706119
16761212	CLEC2B	C-type lectin domain family 2, member B	NM_005127	34.61±6.04	62.85±16.18	1.82	3.10775e-05	0.00706119
17111874	SNX12	sorting nexin 12	NM_001256185	154.34±6.48	219.42±10.94	1.42	3.12974e-05	0.00706119
16762837	CAPRIN2	caprin family member 2	NM_001002259	149.66±22.81	226.97±39.86	1.52	3.18087e-05	0.00709036
16684310	LAPTM5	lysosomal protein transmembrane 5	NM_006762	878.85±165.90	2037.29±162.96	2.32	3.21099e-05	0.00709036
16828327	RFWD3	ring finger and WD repeat domain 3	NM_018124	221.71±31.48	377.10±39.34	1.70	3.3315e-05	0.00717534
17089119	PBX3	pre-B-cell leukemia homeobox 3	NM_001134778	79.69±14.48	167.34±16.98	2.10	3.33579e-05	0.00717534
16725112	STX3	syntaxin 3	NM_001178040	53.07±13.26	121.40±40.63	2.29	3.3584e-05	0.00717534
16802190	MAP2K1	mitogen-activated protein kinase kinase 1	NM_002755	331.82±19.70	429.56±28.05	1.29	3.38477e-05	0.00717534
16855127	SMAD7	SMAD family member 7	NM_001190821	56.23±6.65	73.27±7.89	1.30	3.41149e-05	0.00717534
16853481	METTL4	methyltransferase like 4	NM_001308401	85.11±7.32	130.06±10.65	1.53	3.46458e-05	0.00717534
16777460	PARP4	poly(ADP-ribose) polymerase family member 4	NM_006437	1063.46±128.84	1695.69±303.99	1.59	3.48001e-05	0.00717534
16946309	SLC25A36	solute carrier family 25 (pyrimidine nucleotide carrier), member 36	NM_001104647	129.00±7.18	155.85±9.47	1.21	3.50297e-05	0.00717534
16659054	AGTRAP	angiotensin II receptor-associated protein	NM_001040194	87.05±11.54	125.37±17.23	1.44	3.56348e-05	0.00724429
16719644	BNIP3	BCL2/adenovirus E1B 19kDa interacting protein 3	NM_004052	467.09±17.66	690.70±60.33	1.48	3.58317e-05	0.00724429
16724633	PTPRJ	protein tyrosine phosphatase, receptor type, J	NM_001098503	206.39±19.47	341.55±29.46	1.65	3.61381e-05	0.00725909
16934568	FOXRED2	FAD-dependent oxidoreductase domain containing 2	NM_001102371	149.92±30.57	260.01±77.70	1.73	3.71451e-05	0.00730682
17096931	TMEM245	transmembrane protein 245	NM_032012	559.15±52.28	881.15±65.83	1.58	3.75446e-05	0.00730682
16832920	NF1	neurofibromin 1	NM_000267	566.42±45.19	683.69±55.74	1.21	3.78377e-05	0.00731724
16747529	TPI1	triosephosphate isomerase 1	NM_000365	53.95±5.45	68.09±8.47	1.26	3.91316e-05	0.00738402
16836965	DCAF7	DDB1 and CUL4 associated factor 7	NM_005828	675.04±68.21	937.23±66.52	1.39	3.94914e-05	0.00740701
16876849	ASAP2	ArfGAP with SH3 domain, ankyrin repeat and PH domain 2	NM_001135191	985.47±73.00	1453.79±85.17	1.48	4.06472e-05	0.00743016
17003249	PRR7-AS1	PRR7 antisense RNA 1	NR_038915	52.39±10.37	101.26±19.73	1.93	4.06926e-05	0.00743016
16997199	ENC1	ectodermal-neural cortex 1 (with BTB domain)	NM_001256574	118.61±15.95	196.24±14.52	1.65	4.1142e-05	0.00743016
16804716	SEMA4B	sema domain, immunoglobulin domain (Ig), transmembrane domain (TM) and short cytoplasmic domain, (semaphorin) 4B	NM_020210	49.61±6.00	84.31±8.51	1.70	4.12853e-05	0.00743016
16811791	SIN3A	SIN3 transcription regulator family member A	NM_001145357	463.80±10.83	577.46±23.84	1.25	4.35199e-05	0.00757924
16873087	KCNN4	potassium channel, calcium activated intermediate/small conductance subfamily N alpha, member 4	NM_002250	67.64±10.80	168.72±39.27	2.49	4.36874e-05	0.00757924
17014714	MLLT4	myeloid/lymphoid or mixed-lineage leukemia; translocated to, 4	NM_001040000	228.45±12.02	299.25±24.17	1.31	4.38438e-05	0.00757924
16706499	PPIF	peptidylprolyl isomerase F	NM_005729	163.26±31.61	360.28±105.71	2.21	4.48101e-05	0.00757924
16707343	HECTD2	HECT domain containing E3 ubiquitin protein ligase 2	NM_001284274	71.77±9.63	103.60±11.42	1.44	4.52323e-05	0.00757924
16890126	PIKFYVE	phosphoinositide kinase, FYVE finger containing	NM_001178000	296.08±10.45	386.48±27.09	1.31	4.52782e-05	0.00757924
16845126	STAT3	signal transducer and activator of transcription 3 (acute-phase response factor)	NM_003150	720.79±41.19	949.71±76.66	1.32	4.65301e-05	0.00764372
16764732	BIN2	bridging integrator 2	NM_001290007	7.32±0.41	9.49±0.42	1.30	4.6849e-05	0.00764372
16942103	FLNB	filamin B, beta	NM_001164317	206.31±35.54	370.00±38.84	1.79	4.82357e-05	0.00764372
16674355	SOAT1	sterol O-acyltransferase 1	NM_001252511	397.24±35.72	678.24±95.34	1.71	4.85259e-05	0.00764372
16804051	FAM103A1	family with sequence similarity 103, member A1	NM_031452	94.79±6.35	110.98±5.39	1.17	4.8977e-05	0.00764372
16955324	IL17RD	interleukin 17 receptor D	NM_017563	54.89±3.86	84.22±10.70	1.53	4.95915e-05	0.00764372
16965922	PGM2	phosphoglucomutase 2	NM_018290	234.01±32.30	516.02±124.37	2.21	5.05253e-05	0.00772116
16863939	FTL	ferritin, light polypeptide	NM_000146	4357.68±520.72	6245.52±945.96	1.43	5.05899e-05	0.00772116
16674618	IER5	immediate early response 5	NM_016545	144.62±9.86	183.54±12.34	1.27	5.20662e-05	0.0077759
16668439	AHCYL1	adenosylhomocysteinase like 1	NM_001242673	575.64±22.08	792.66±38.49	1.38	5.21973e-05	0.0077759
16756627	UNG	uracil DNA glycosylase	NM_003362	132.90±8.27	177.98±13.23	1.34	5.49649e-05	0.00794699
17098332	GOLGA1	golgin A1	NM_002077	107.55±6.59	141.22±6.79	1.31	5.5078e-05	0.00794699
16726255	FERMT3	fermitin family member 3	NM_031471	225.26±29.33	340.52±53.12	1.51	5.53763e-05	0.00794699
16715287	ASCC1	activating signal cointegrator 1 complex subunit 1	NM_001198798	88.04±4.91	114.37±7.14	1.30	5.54018e-05	0.00794699
16769649	PRDM4	PR domain containing 4	NM_012406	239.96±10.41	364.28±45.18	1.52	5.57479e-05	0.00794699
16984244	OSMR	oncostatin M receptor	NM_001168355	503.15±83.18	652.38±99.46	1.30	5.58982e-05	0.00794699
16800406	CTDSPL2	CTD small phosphatase like 2	NM_016396	130.89±6.56	186.89±13.55	1.43	5.65068e-05	0.007997
16753030	PIP4K2C	phosphatidylinositol-5-phosphate 4-kinase, type II, gamma	NM_001146258	113.35±21.62	151.33±27.57	1.34	5.72617e-05	0.00803083
16809971	MYO1E	myosin IE	NM_004998	382.04±13.26	511.13±38.69	1.34	5.79994e-05	0.00809781
17096471	TBC1D2	TBC1 domain family, member 2	NM_001267571	452.90±21.77	618.48±58.72	1.37	5.90247e-05	0.00818524
17049330	MEPCE	methylphosphate capping enzyme	NM_001194990	176.20±12.02	260.22±31.68	1.48	5.91514e-05	0.00818524
17103413	SUV39H1	suppressor of variegation 3-9 homolog 1 (Drosophila)	NM_001282166	66.04±7.55	104.56±8.43	1.58	6.10205e-05	0.00833278
16689866	LOC105378859	uncharacterized LOC105378859	XR_947606	31.15±8.22	62.57±16.84	2.01	6.22638e-05	0.0083957
16670547	TARS2	threonyl-tRNA synthetase 2, mitochondrial (putative)	NM_001271895	95.24±8.94	119.51±12.05	1.25	6.22903e-05	0.0083957
16885290	GYPC	glycophorin C (Gerbich blood group)	NM_001256584	46.29±8.84	64.90±11.26	1.40	6.40034e-05	0.00855256
17081347	TMEM71	transmembrane protein 71	NM_001145153	39.28±5.75	71.27±10.27	1.81	6.49762e-05	0.00861986
16767052	GNS	glucosamine (N-acetyl)-6-sulfatase	NM_002076	1013.54±70.01	1248.27±133.90	1.23	6.60878e-05	0.00861986
16813206	ANPEP	alanyl (membrane) aminopeptidase	NM_001150	1111.96±371.80	2169.42±933.59	1.95	6.69812e-05	0.00866256
16718840	CACUL1	CDK2-associated, cullin domain 1	NM_153810	254.86±23.17	305.69±34.41	1.20	6.70524e-05	0.00866256
17110071	SRPX	sushi-repeat containing protein, X-linked	NM_001170750	665.07±184.82	961.10±258.71	1.45	6.79347e-05	0.0087043
16708919	GSTO1	glutathione S-transferase omega 1	NM_001191002	44.86±5.38	88.24±18.45	1.97	6.84103e-05	0.00872933
16842103	SHMT1	serine hydroxymethyltransferase 1 (soluble)	NM_001281786	51.46±7.49	81.13±8.68	1.58	6.95758e-05	0.00877022
16854856	EPG5	ectopic P-granules autophagy protein 5 homolog (C. elegans)	NM_020964	389.46±53.21	585.40±75.04	1.50	7.06395e-05	0.00882318
16808314	PPIP5K1	diphosphoinositol pentakisphosphate kinase 1	ENST00000469229	247.67±24.15	359.25±56.65	1.45	7.0866e-05	0.00882318
16958812	RUVBL1	RuvB-like AAA ATPase 1	NM_003707	112.00±7.85	130.33±8.12	1.16	7.16855e-05	0.00882318
17096904	CTNNAL1	catenin (cadherin-associated protein), alpha-like 1	NM_001286974	231.61±38.67	398.02±53.66	1.72	7.28286e-05	0.00882318
16845736	GJC1	gap junction protein gamma 1	NM_001080383	271.44±37.44	386.13±62.53	1.42	7.3036e-05	0.00882318
16733377	FLI1	Fli-1 proto-oncogene, ETS transcription factor	NM_001167681	62.21±9.56	94.77±10.21	1.52	7.31502e-05	0.00882318
16716870	TCTN3	tectonic family member 3	NM_001143973	330.25±24.95	389.11±38.45	1.18	7.32486e-05	0.00882318
16665254	LINC01358	long intergenic non-protein coding RNA 1358	NR_110626	29.98±11.10	62.17±27.64	2.07	7.45821e-05	0.00885533
16846398	ZNF652	zinc finger protein 652	NM_001145365	210.13±12.10	312.19±27.59	1.49	7.48018e-05	0.00885533
16999631	FNIP1	folliculin interacting protein 1	NM_001008738	261.55±27.58	475.39±82.52	1.82	7.57918e-05	0.00890649
17088148	SNX30	sorting nexin family member 30	NM_001012994	138.74±15.34	200.61±30.88	1.45	7.5806e-05	0.00890649
16721835	WEE1	WEE1 G2 checkpoint kinase	NM_001143976	417.41±74.84	852.83±56.96	2.04	7.90078e-05	0.00900257
16866036	ZNF749	zinc finger protein 749	NM_001023561	41.51±6.10	57.14±6.73	1.38	8.00364e-05	0.00900257
16806757	FMN1	formin 1	NM_001103184	70.33±9.44	103.31±10.77	1.47	8.04283e-05	0.00900768
16843340	RFFL	ring finger and FYVE-like domain containing E3 ubiquitin protein ligase	NM_001017368	79.66±6.18	91.54±7.58	1.15	8.2362e-05	0.00908543
16802162	DIS3L	DIS3 like exosome 3-5 exoribonuclease	NM_001143688	193.52±28.55	269.58±34.18	1.39	8.23949e-05	0.00908543
16833384	TAF15	TATA box binding protein associated factor 15	NM_003487	698.19±46.09	810.51±44.10	1.16	8.25816e-05	0.00908543
16834711	C17orf53	chromosome 17 open reading frame 53	NM_001171251	36.85±3.32	47.74±4.60	1.30	8.35366e-05	0.00912693
16917061	FERMT1	fermitin family member 1	NM_017671	58.64±8.73	80.81±10.09	1.38	8.39085e-05	0.00912693
16981851	LOC105377576	uncharacterized LOC105377576	XR_939534	23.34±2.41	36.83±5.68	1.58	8.44242e-05	0.00912693
16704581	CTSLP2	cathepsin L pseudogene 2	NR_033407	72.23±10.14	116.71±22.14	1.62	8.44749e-05	0.00912693
16713813	CTSLP2	cathepsin L pseudogene 2	OTTHUMT00000047841	72.23±10.14	116.71±22.14	1.62	8.44749e-05	0.00912693
16738477	PRG2	proteoglycan 2, bone marrow (natural killer cell activator, eosinophil granule major basic protein)	uc001nke.3	17.59±3.99	48.33±18.01	2.75	8.47176e-05	0.00912693
16812274	RASGRF1	Ras protein-specific guanine nucleotide-releasing factor 1	NM_001145648	40.47±2.53	61.06±4.19	1.51	8.5538e-05	0.00915197
16739483	HNRNPUL2	heterogeneous nuclear ribonucleoprotein U-like 2	NM_001079559	131.75±8.57	165.65±7.02	1.26	8.59356e-05	0.00916235
16951247	ANKRD28	ankyrin repeat domain 28	NM_001195098	732.87±91.36	1062.72±83.66	1.45	8.62235e-05	0.00916235
17107855	GABRQ	gamma-aminobutyric acid (GABA) A receptor, theta	NM_018558	23.42±4.18	47.39±9.05	2.02	8.71122e-05	0.00919403
16800680	SQRDL	sulfide quinone reductase-like (yeast)	NM_001271213	113.13±29.34	171.17±36.61	1.51	8.78827e-05	0.00924401
17051441	STRIP2	striatin interacting protein 2	NM_001134336	116.07±26.08	314.52±119.59	2.71	8.8468e-05	0.00927425
16808401	FRMD5	FERM domain containing 5	NM_001286490	43.13±11.41	84.92±25.62	1.97	8.94191e-05	0.00933277
17083370	PDCD1LG2	programmed cell death 1 ligand 2	NM_025239	457.14±87.30	734.25±155.25	1.61	9.13233e-05	0.00944635
16955939	LRIG1	leucine-rich repeats and immunoglobulin-like domains 1	NM_015541	302.78±22.76	456.02±48.19	1.51	9.22341e-05	0.00947759
17046135	EGFR	epidermal growth factor receptor	NM_005228	477.61±112.59	614.17±124.86	1.29	9.2635e-05	0.00948747
16918522	PIGU	phosphatidylinositol glycan anchor biosynthesis class U	NM_080476	214.27±20.76	251.04±18.74	1.17	9.41519e-05	0.00957981
16811372	PKM	pyruvate kinase, muscle	NM_001206796	4337.40±227.83	5031.27±262.82	1.16	9.46335e-05	0.0095818
16872194	GMFG	glia maturation factor, gamma	NM_001301008	71.11±6.47	119.38±16.61	1.68	9.60522e-05	0.00964049
16757979	UNC119B	unc-119 lipid binding chaperone B	NM_001080533	107.29±5.38	141.70±9.78	1.32	9.62966e-05	0.00964049
16985518	PIK3R1	phosphoinositide-3-kinase, regulatory subunit 1 (alpha)	NM_001242466	105.55±10.02	154.73±8.46	1.47	9.73631e-05	0.00971603
16744289	PPP2R1B	protein phosphatase 2, regulatory subunit A, beta	NM_001177562	287.49±18.17	341.15±18.81	1.19	9.92921e-05	0.00979396
16958100	KPNA1	karyopherin alpha 1	NM_002264	140.92±8.61	166.83±9.98	1.18	9.99104e-05	0.00979396
16955016	SFMBT1	Scm-like with four mbt domains 1	NM_016329	106.76±9.10	160.86±18.34	1.51	0.000100037	0.00979396
16781482	PARP2	poly(ADP-ribose) polymerase 2	NM_001042618	106.46±3.28	149.10±13.47	1.40	0.00010056	0.00979396
16955456	DENND6A	DENN/MADD domain containing 6A	NM_152678	228.80±21.77	367.25±44.23	1.61	0.000100989	0.00979396
16822438	TMEM8A	transmembrane protein 8A	NM_021259	373.99±30.43	468.13±35.37	1.25	0.000101919	0.00979396
16718983	MCMBP	minichromosome maintenance complex binding protein	NM_001256378	332.06±17.88	407.39±24.85	1.23	0.000103883	0.00986096
16729025	RNF169	ring finger protein 169	NM_001098638	162.13±10.79	220.09±27.02	1.36	0.000104323	0.00987268
16773681	MEDAG	mesenteric estrogen-dependent adipogenesis	NM_032849	220.26±51.27	287.86±66.48	1.31	0.000104943	0.00990125
16864575	CLEC11A	C-type lectin domain family 11, member A	NM_002975	201.27±20.35	263.83±30.03	1.31	0.000108485	0.0102045
16751020	SMARCD1	SWI/SNF related, matrix associated, actin dependent regulator of chromatin, subfamily d, member 1	NM_003076	254.51±20.31	346.27±38.28	1.36	0.000112613	0.0104663
17076867	PRKDC	protein kinase, DNA-activated, catalytic polypeptide	NM_001081640	724.92±59.03	934.54±52.74	1.29	0.000113856	0.010519
16894930	PUM2	pumilio RNA binding family member 2	NM_001282752	453.95±21.83	569.50±20.69	1.25	0.000117019	0.010699
16685076	SFPQ	splicing factor proline/glutamine-rich	NM_005066	462.68±37.64	599.95±44.28	1.30	0.000119495	0.0108469
16808312	PPIP5K1	diphosphoinositol pentakisphosphate kinase 1	uc001zsm.2	270.75±39.60	398.20±62.90	1.47	0.000120755	0.0109294
17075650	PNMA2	paraneoplastic Ma antigen 2	NM_007257	92.90±10.47	127.09±14.39	1.37	0.00012286	0.0109643
16685144	PSMB2	proteasome subunit beta 2	NM_001199779	655.38±53.97	760.95±52.44	1.16	0.00012515	0.0110697
16706180	PLAU	plasminogen activator, urokinase	NM_001145031	1594.19±177.45	2727.15±150.28	1.71	0.000126826	0.0111862
16863946	RUVBL2	RuvB-like AAA ATPase 2	NM_006666	413.03±32.45	556.56±57.56	1.35	0.000128849	0.0112579
16794705	NPC2	Niemann-Pick disease, type C2	NM_006432	1434.92±270.77	1868.99±444.31	1.30	0.000129729	0.0112579
16736672	LOC100126784	uncharacterized LOC100126784	NR_015384	25.05±3.80	38.33±8.81	1.53	0.000129837	0.0112579
16892446	INPP5D	inositol polyphosphate-5-phosphatase D	NM_001017915	26.00±4.60	38.42±5.79	1.48	0.000131234	0.0112655
16883568	MAP4K4	mitogen-activated protein kinase kinase kinase kinase 4	NM_001242559	1167.56±57.80	1975.23±187.59	1.69	0.000131961	0.0112655
17106246	ALG13	ALG13, UDP-N-acetylglucosaminyltransferase subunit	NM_001039210	211.17±20.39	251.92±21.97	1.19	0.000131965	0.0112655
16707120	STAMBPL1	STAM binding protein-like 1	NM_020799	82.88±17.06	130.32±22.30	1.57	0.000132067	0.0112655
16715476	ANXA7	annexin A7	NM_001156	782.00±56.49	943.89±61.69	1.21	0.000134019	0.0113697
17102041	SMS	spermine synthase	NM_001258423	595.74±102.46	897.51±156.58	1.51	0.000134469	0.0113769
16993458	SQSTM1	sequestosome 1	NM_001142298	172.73±24.87	292.47±66.47	1.69	0.000137222	0.0115515
16863460	PPP5C	protein phosphatase 5, catalytic subunit	NM_001204284	101.49±7.31	128.62±8.02	1.27	0.000137275	0.0115515
17087034	MFSD14B	major facilitator superfamily domain containing 14B	NM_032558	721.09±60.79	866.44±48.31	1.20	0.000139296	0.0116586
17087480	TGFBR1	transforming growth factor, beta receptor 1	NM_001130916	443.57±52.81	664.28±45.14	1.50	0.000139776	0.0116673
16841483	ELAC2	elaC ribonuclease Z 2	NM_001165962	287.36±18.24	336.79±18.82	1.17	0.000142247	0.0116901
16721916	AMPD3	adenosine monophosphate deaminase 3	NM_000480	37.83±5.99	76.28±23.38	2.02	0.000142564	0.0116901
16685779	PPT1	palmitoyl-protein thioesterase 1	NM_000310	437.80±61.62	679.34±123.13	1.55	0.000143479	0.0116901
16766348	ZBTB39	zinc finger and BTB domain containing 39	NM_014830	92.66±8.23	125.48±11.44	1.35	0.000143803	0.0116901
16843462	PEX12	peroxisomal biogenesis factor 12	NM_000286	100.01±8.49	132.96±14.32	1.33	0.000145756	0.0117701
16732880	SPA17	sperm autoantigenic protein 17	NM_017425	88.22±10.38	131.40±12.39	1.49	0.000146363	0.0117701
16951150	SH3BP5	SH3-domain binding protein 5 (BTK-associated)	NM_001018009	50.30±8.41	79.41±12.15	1.58	0.000146997	0.0117701
17107028	PHF6	PHD finger protein 6	NM_001015877	228.89±17.89	300.87±25.46	1.31	0.000147434	0.0117701
16845742	EFTUD2	elongation factor Tu GTP binding domain containing 2	NM_001142605	901.00±52.84	1010.32±39.19	1.12	0.000149335	0.0118282
17051965	NUP205	nucleoporin 205kDa	NM_015135	211.49±22.94	265.70±20.49	1.26	0.00015061	0.0118282
16957095	CD47	CD47 molecule	NM_001777	471.63±72.64	664.49±61.92	1.41	0.00015082	0.0118282
16845222	EZH1	enhancer of zeste 1 polycomb repressive complex 2 subunit	NM_001991	285.37±25.06	364.26±52.78	1.28	0.00015185	0.0118407
16947235	GMPS	guanine monophosphate synthase	NM_003875	355.23±16.32	394.66±23.46	1.11	0.000153289	0.0118407
17004836	SMIM13	small integral membrane protein 13	NM_001135575	113.86±11.14	170.01±13.37	1.49	0.000153534	0.0118407
16847841	SMURF2	SMAD specific E3 ubiquitin protein ligase 2	NM_022739	1088.61±96.41	1828.00±193.16	1.68	0.000153565	0.0118407
16849274	ST6GALNAC2	ST6 (alpha-N-acetyl-neuraminyl-2,3-beta-galactosyl-1,3)-N-acetylgalactosaminide alpha-2,6-sialyltransferase 2	NM_006456	76.53±7.52	121.12±20.90	1.58	0.000154108	0.0118407
16975890	OCIAD2	OCIA domain containing 2	NM_001014446	43.31±13.11	75.12±31.98	1.73	0.000154398	0.0118407
16852463	RAB27B	RAB27B, member RAS oncogene family	NM_004163	50.32±26.30	109.05±55.46	2.17	0.000154402	0.0118407
16688594	CRYZ	crystallin zeta	NM_001130042	213.59±45.97	318.13±59.11	1.49	0.000157965	0.0120653
17009054	POLH	polymerase (DNA directed), eta	NM_001291969	255.68±21.30	357.82±39.93	1.40	0.000158741	0.0120653
16991180	SMIM3	small integral membrane protein 3	NM_032947	137.94±18.98	191.22±27.35	1.39	0.000161263	0.0121916
16965237	FAM200B	family with sequence similarity 200, member B	NM_001145191	121.78±11.26	140.14±8.77	1.15	0.000163356	0.0122924
16776883	TMCO3	transmembrane and coiled-coil domains 3	NM_017905	481.60±37.79	638.41±38.10	1.33	0.000166338	0.0123038
16993506	CNOT6	CCR4-NOT transcription complex subunit 6	NM_001303241	266.04±17.41	351.65±20.30	1.32	0.000166604	0.0123038
17095003	CARNMT1	carnosine N-methyltransferase 1	NM_152420	134.03±8.56	189.79±12.62	1.42	0.000167159	0.0123038
16752244	DGKA	diacylglycerol kinase alpha	NM_001345	135.24±14.50	174.67±21.23	1.29	0.000168165	0.0123179
16925194	GART	phosphoribosylglycinamide formyltransferase, phosphoribosylglycinamide synthetase, phosphoribosylaminoimidazole synthetase	NM_000819	120.88±5.03	159.65±11.66	1.32	0.000169329	0.0123179
17046284	SUMF2	sulfatase modifying factor 2	NM_001042469	432.94±30.94	505.32±33.84	1.17	0.000170567	0.0123791
16791849	SPTSSA	serine palmitoyltransferase, small subunit A	NM_138288	182.48±8.34	224.51±13.22	1.23	0.000171522	0.0124194
17111008	NUDT11	nudix hydrolase 11	NM_018159	61.76±8.82	88.72±13.00	1.44	0.000172405	0.0124335
16899634	RETSAT	retinol saturase (all-trans-retinol 13,14-reductase)	NM_017750	198.35±18.31	289.69±28.40	1.46	0.000172826	0.0124335
16821519	USP10	ubiquitin specific peptidase 10	NM_001272075	785.42±48.73	997.66±52.03	1.27	0.000172915	0.0124335
16689312	GBP3	guanylate binding protein 3	NM_018284	175.57±19.89	237.37±32.43	1.35	0.000174136	0.0124351
16687418	NDC1	NDC1 transmembrane nucleoporin	NM_001168551	300.18±50.27	557.90±38.00	1.86	0.000175457	0.0125008
16700034	LIN9	lin-9 DREAM MuvB core complex component	NM_001270409	63.62±9.33	86.83±10.58	1.36	0.000177511	0.012512
16763600	AMIGO2	adhesion molecule with Ig-like domain 2	NM_001143668	83.17±7.84	109.50±9.52	1.32	0.000178019	0.012512
16862646	ZNF574	zinc finger protein 574	NM_022752	149.07±7.92	186.82±13.80	1.25	0.000178748	0.012512
16795794	RPS6KA5	ribosomal protein S6 kinase, 90kDa, polypeptide 5	NM_004755	93.05±18.56	169.44±23.69	1.82	0.000179633	0.012512
17081401	NDRG1	N-myc downstream regulated 1	NM_001135242	90.21±9.58	160.02±25.65	1.77	0.000180041	0.0125124
17062955	LINC-PINT	long intergenic non-protein coding RNA, p53 induced transcript	NR_015431	55.33±12.51	85.54±16.72	1.55	0.000180528	0.0125184
16692667	MTMR11	myotubularin related protein 11	NM_001145862	89.89±23.79	132.45±44.44	1.47	0.000181663	0.0125412
16922543	MORC3	MORC family CW-type zinc finger 3	NM_015358	211.43±10.27	234.59±13.51	1.11	0.000182698	0.0125848
16796854	MOK	MOK protein kinase	NM_001272011	71.39±7.01	151.29±22.11	2.12	0.000184574	0.012658
17007197	PPT2	palmitoyl-protein thioesterase 2	NM_001204103	62.06±5.74	81.55±10.21	1.31	0.000186722	0.0127771
16849194	PRPSAP1	phosphoribosyl pyrophosphate synthetase-associated protein 1	NM_002766	92.44±6.18	120.75±5.07	1.31	0.00018839	0.0128002
16711413	LOC105376382	uncharacterized LOC105376382	XR_930613	20.90±7.38	93.91±50.70	4.49	0.000188561	0.0128002
16774976	WDFY2	WD repeat and FYVE domain containing 2	NM_052950	337.50±19.36	427.97±36.29	1.27	0.000188931	0.0128002
17078626	SLC10A5	solute carrier family 10, member 5	NM_001010893	19.68±2.55	31.48±4.00	1.60	0.000189279	0.0128002
17006324	MRPS18B	mitochondrial ribosomal protein S18B	NM_014046	162.05±13.96	197.73±22.98	1.22	0.000190327	0.0128002
16723318	PRRG4	proline rich Gla (G-carboxyglutamic acid) 4 (transmembrane)	NM_024081	22.29±9.08	32.62±12.95	1.46	0.000190337	0.0128002
16744322	ALG9	ALG9, alpha-1,2-mannosyltransferase	NM_001077690	244.98±15.98	310.31±16.50	1.27	0.000190759	0.0128002
16811437	HEXA	hexosaminidase A (alpha polypeptide)	NM_000520	311.28±28.27	341.84±34.59	1.10	0.000191336	0.0128013
16683445	FUCA1	fucosidase, alpha-L- 1, tissue	NM_000147	146.54±24.68	241.77±38.88	1.65	0.000192913	0.012838
16705961	DDIT4	DNA damage inducible transcript 4	NM_019058	151.73±24.84	299.33±41.08	1.97	0.000192973	0.012838
16954576	VPRBP	Vpr (HIV-1) binding protein	NM_001171904	201.66±12.04	235.24±15.16	1.17	0.000194031	0.0128439
16973578	SLBP	stem-loop binding protein	NM_001306074	313.01±32.43	407.39±47.77	1.30	0.000194655	0.0128439
17098187	STRBP	spermatid perinuclear RNA binding protein	NM_001171137	34.71±5.14	50.35±6.38	1.45	0.000195152	0.0128458
16723614	CD44	CD44 molecule (Indian blood group)	NM_000610	223.49±25.57	313.25±21.01	1.40	0.00019695	0.0129096
16757894	GATC	glutamyl-tRNA(Gln) amidotransferase, subunit C	NM_176818	509.06±84.90	588.33±89.31	1.16	0.000198064	0.0129553
17009093	VEGFA	vascular endothelial growth factor A	NM_001025366	153.59±47.21	247.34±42.29	1.61	0.00019968	0.012961
16968583	AFF1	AF4/FMR2 family, member 1	NM_001166693	186.55±28.44	236.40±26.14	1.27	0.000199816	0.012961
16669573	NBPF20	neuroblastoma breakpoint family, member 20	ENST00000369373	1301.93±78.07	1648.84±130.98	1.27	0.000201797	0.0129813
16981706	ASB5	ankyrin repeat and SOCS box containing 5	NM_080874	1262.44±95.44	1406.74±89.09	1.11	0.000204755	0.0130284
17057842	LOC102723533	uncharacterized LOC102723533	XR_927259	4.92±0.50	7.51±1.11	1.53	0.000204978	0.0130284
17044414	NFE2L3	nuclear factor, erythroid 2-like 3	NM_004289	57.57±8.41	96.76±17.28	1.68	0.000205075	0.0130284
17110365	MIR221	microRNA 221	NR_029635	432.64±132.36	709.13±182.37	1.64	0.00020515	0.0130284
17112769	GLA	galactosidase, alpha	NM_000169	131.79±15.35	189.11±23.31	1.43	0.000205459	0.0130284
16830488	POLR2A	polymerase (RNA) II (DNA directed) polypeptide A, 220kDa	NM_000937	704.35±51.24	1086.31±69.54	1.54	0.000207919	0.0131044
16676682	IL24	interleukin 24	NM_001185156	17.74±2.52	34.76±9.39	1.96	0.000208562	0.0131183
16748529	GPRC5A	G protein-coupled receptor, class C, group 5, member A	NM_003979	108.65±21.10	146.10±22.30	1.34	0.000209163	0.0131259
17075553	STC1	stanniocalcin 1	NM_003155	77.35±34.97	333.88±200.81	4.32	0.000211902	0.0131951
16661648	GMEB1	glucocorticoid modulatory element binding protein 1	NM_006582	179.62±8.09	229.19±9.74	1.28	0.000214737	0.0133324
16670632	SETDB1	SET domain, bifurcated 1	NM_001145415	108.12±5.19	133.51±7.25	1.23	0.000216668	0.0133743
16862462	HNRNPUL1	heterogeneous nuclear ribonucleoprotein U-like 1	NM_001301016	1326.54±53.78	1577.54±79.08	1.19	0.000217345	0.0133743
16695888	ALDH9A1	aldehyde dehydrogenase 9 family, member A1	NM_000696	262.95±16.04	321.77±20.33	1.22	0.000217357	0.0133743
16801179	MAPK6	mitogen-activated protein kinase 6	NM_002748	135.12±9.33	213.08±18.38	1.58	0.000219861	0.0134751
16741287	CPT1A	carnitine palmitoyltransferase 1A (liver)	NM_001031847	647.63±63.06	953.01±176.49	1.47	0.000221366	0.0135002
16988510	SNX2	sorting nexin 2	NM_001278199	378.42±75.94	471.64±110.78	1.25	0.000221571	0.0135002
16854301	ANKRD29	ankyrin repeat domain 29	NM_001308238	52.95±18.91	147.25±80.64	2.78	0.000224476	0.013571
17063681	KIAA1147	KIAA1147	NM_001080392	71.24±10.40	141.66±29.80	1.99	0.000225661	0.0135803
16962467	TBCCD1	TBCC domain containing 1	NM_001134415	74.19±5.76	90.57±4.72	1.22	0.000225938	0.0135803
16829629	SRR	serine racemase	NM_001304803	415.25±57.52	562.66±66.25	1.35	0.000228399	0.0136492
16939815	ABHD5	abhydrolase domain containing 5	NM_016006	137.78±12.08	227.64±23.28	1.65	0.000229901	0.0137126
16900474	SNRNP200	small nuclear ribonucleoprotein, U5 200kDa subunit	NM_014014	503.43±21.46	598.89±12.79	1.19	0.000231324	0.0137588
16881069	ANXA4	annexin A4	NM_001153	484.26±29.55	613.88±47.49	1.27	0.000232019	0.0137588
16810341	CA12	carbonic anhydrase XII	NM_001218	59.96±19.57	116.17±55.98	1.94	0.000232324	0.0137588
16895268	PTRHD1	peptidyl-tRNA hydrolase domain containing 1	NM_001013663	31.27±2.48	37.44±3.81	1.20	0.000233328	0.0137588
16753943	FRS2	fibroblast growth factor receptor substrate 2	NM_001042555	213.53±16.83	255.53±25.11	1.20	0.000235285	0.0138216
16836538	DHX40	DEAH (Asp-Glu-Ala-His) box polypeptide 40	NM_001166301	231.04±16.51	278.32±18.81	1.20	0.000235285	0.0138216
16849585	CANT1	calcium activated nucleotidase 1	NM_001159772	211.58±20.08	301.57±18.71	1.43	0.000242551	0.0140368
16726880	NEAT1	nuclear paraspeckle assembly transcript 1 (non-protein coding)	NR_131012	833.41±148.96	1494.09±214.12	1.79	0.000244239	0.0140562
16868576	DNMT1	DNA (cytosine-5-)-methyltransferase 1	NM_001130823	518.02±54.34	754.15±105.80	1.46	0.000246188	0.0141161
16947173	MME	membrane metallo-endopeptidase	NM_000902	1308.11±199.19	1991.07±212.25	1.52	0.000249718	0.0142037
16847921	GNA13	guanine nucleotide binding protein (G protein), alpha 13	NM_001282425	171.36±11.40	215.63±17.40	1.26	0.000250763	0.0142037
16850541	SMCHD1	structural maintenance of chromosomes flexible hinge domain containing 1	NM_015295	452.09±31.71	577.35±47.76	1.28	0.000253676	0.0143343
16705051	CISD1	CDGSH iron sulfur domain 1	NM_018464	59.87±8.16	78.46±7.21	1.31	0.000254345	0.0143461
17020019	MCM3	minichromosome maintenance complex component 3	NM_001270472	217.97±40.18	372.52±30.62	1.71	0.000257323	0.0144616
16801707	TLN2	talin 2	NM_015059	154.16±13.04	189.28±17.35	1.23	0.000258879	0.0144967
16703068	MLLT10	myeloid/lymphoid or mixed-lineage leukemia; translocated to, 10	NM_001195626	92.65±7.38	125.10±8.72	1.35	0.000259776	0.0145209
16826909	CNOT1	CCR4-NOT transcription complex subunit 1	NM_001265612	1074.91±49.72	1246.08±29.77	1.16	0.000261116	0.0145633
17082604	CPSF1	cleavage and polyadenylation specific factor 1	NM_013291	138.03±18.69	162.68±21.21	1.18	0.000261471	0.0145633
16665566	PGM1	phosphoglucomutase 1	NM_001172818	249.24±29.46	310.37±51.40	1.25	0.000265925	0.0147323
16921827	MIR155HG	MIR155 host gene	NR_001458	32.93±7.23	61.17±14.76	1.86	0.000267636	0.0147541
16766137	TIMELESS	timeless circadian clock	NM_003920	101.94±15.59	158.97±16.26	1.56	0.000268233	0.0147541
16669721	NBPF14	neuroblastoma breakpoint family, member 14	NM_015383	576.77±35.82	768.65±33.45	1.33	0.000268771	0.0147541
16926241	HSF2BP	heat shock transcription factor 2 binding protein	NM_007031	44.70±5.04	67.82±5.29	1.52	0.000269	0.0147541
16687875	JUN	jun proto-oncogene	NM_002228	383.12±51.52	530.45±62.25	1.38	0.000269598	0.0147541
16819952	CBFB	core-binding factor, beta subunit	NM_001755	890.46±59.29	1049.25±75.77	1.18	0.000270109	0.0147541
17096205	ZNF367	zinc finger protein 367	NM_153695	106.02±20.19	188.10±32.21	1.77	0.000274634	0.0148968
17083452	UHRF2	ubiquitin-like with PHD and ring finger domains 2, E3 ubiquitin protein ligase	NM_152896	161.51±20.62	218.08±24.52	1.35	0.000278579	0.0149861
16800506	SORD	sorbitol dehydrogenase	NM_003104	132.60±14.00	167.13±21.28	1.26	0.000278689	0.0149861
16705507	SRGN	serglycin	NM_002727	358.85±149.00	579.13±161.08	1.61	0.000279691	0.0149882
16858468	PRKCSH	protein kinase C substrate 80K-H	NM_001001329	1142.00±80.17	1264.24±103.92	1.11	0.00028589	0.0151733
16987531	ERAP2	endoplasmic reticulum aminopeptidase 2	NM_001130140	141.59±26.03	209.08±33.92	1.48	0.000289227	0.0151853
16998059	ARRDC3	arrestin domain containing 3	NM_020801	470.09±67.90	658.55±99.97	1.40	0.000289979	0.0151853
16842834	FLOT2	flotillin 2	NM_004475	219.05±13.56	271.52±20.15	1.24	0.000291802	0.0151853
16818431	ZNF267	zinc finger protein 267	NM_001265588	89.78±5.11	136.14±18.66	1.52	0.000292672	0.0151853
16802771	BBS4	Bardet-Biedl syndrome 4	NM_001252678	124.51±11.71	146.92±12.02	1.18	0.000292806	0.0151853
16913493	RPRD1B	regulation of nuclear pre-mRNA domain containing 1B	NM_021215	265.98±15.98	324.29±10.79	1.22	0.000292941	0.0151853
17079165	RBM12B	RNA binding motif protein 12B	NM_203390	107.67±5.40	118.40±5.40	1.10	0.000293213	0.0151853
16693474	S100A16	S100 calcium binding protein A16	NM_080388	818.46±48.65	1023.56±103.05	1.25	0.00029424	0.0151902
16719088	NSMCE4A	NSE4 homolog A, SMC5-SMC6 complex component	NM_001167865	72.59±5.44	94.98±9.90	1.31	0.000296036	0.0152097
17076726	PLAT	plasminogen activator, tissue	NM_000930	635.06±228.52	1487.03±251.27	2.34	0.000298694	0.0152958
16887635	HAT1	histone acetyltransferase 1	NM_003642	216.69±18.63	287.13±26.01	1.33	0.000301174	0.0153471
17002194	ADAM19	ADAM metallopeptidase domain 19	NM_033274	1241.61±79.32	1466.11±103.53	1.18	0.000303802	0.0154048
17094814	TMEM2	transmembrane protein 2	NM_001135820	149.39±18.60	212.42±19.44	1.42	0.000303892	0.0154048
17094005	ZBTB5	zinc finger and BTB domain containing 5	NM_014872	84.87±7.60	110.60±8.66	1.30	0.000304285	0.0154048
16889026	SLC39A10	solute carrier family 39 (zinc transporter), member 10	NM_001127257	91.84±5.44	130.20±10.28	1.42	0.000305154	0.0154236
16828344	MLKL	mixed lineage kinase domain-like	NM_001142497	70.47±21.96	166.95±58.83	2.37	0.000307275	0.0154315
17025267	SOD2	superoxide dismutase 2, mitochondrial	NM_000636	30.18±4.09	50.09±6.99	1.66	0.000308211	0.0154315
16907234	ALS2CR12	amyotrophic lateral sclerosis 2 chromosome region candidate 12	NM_001127391	25.27±2.23	33.79±2.30	1.34	0.000309008	0.0154315
16836624	MIR21	microRNA 21	NR_029493	268.71±49.31	492.34±100.80	1.83	0.000309056	0.0154315
16705493	KIF1BP	KIF1 binding protein	NM_015634	496.39±52.17	639.04±33.76	1.29	0.000309097	0.0154315
16692775	MCL1	myeloid cell leukemia 1	NM_001197320	372.93±25.64	475.96±29.20	1.28	0.000310373	0.0154315
16672838	FCER1G	Fc fragment of IgE, high affinity I, receptor for; gamma polypeptide	NM_004106	47.67±20.03	101.44±45.92	2.13	0.000310587	0.0154315
16686557	PIK3R3	phosphoinositide-3-kinase, regulatory subunit 3 (gamma)	NM_001114172	122.43±10.12	155.60±10.45	1.27	0.000311493	0.0154315
16873071	SMG9	SMG9 nonsense mediated mRNA decay factor	NM_019108	312.75±18.62	412.37±30.84	1.32	0.00031432	0.0155157
16916958	PCNA	proliferating cell nuclear antigen	NM_002592	443.04±56.63	641.48±78.61	1.45	0.000315152	0.0155157
16986138	ARHGEF28	Rho guanine nucleotide exchange factor 28	NM_001080479	78.99±21.72	112.16±25.69	1.42	0.00031717	0.0155157
16861047	TMEM147	transmembrane protein 147	NM_001242597	351.87±50.02	504.41±98.50	1.43	0.000317487	0.0155157
16838107	METTL23	methyltransferase like 23	NM_001080510	158.42±12.28	232.68±20.19	1.47	0.000317504	0.0155157
16815090	CCNF	cyclin F	NM_001761	120.03±29.52	201.13±23.50	1.68	0.000318199	0.0155157
16923951	PCNT	pericentrin	NM_001315529	116.54±3.35	151.01±10.94	1.30	0.00031835	0.0155157
16681749	MAD2L2	MAD2 mitotic arrest deficient-like 2 (yeast)	NM_001127325	68.45±4.24	85.90±7.02	1.25	0.000318436	0.0155157
16808306	PPIP5K1	diphosphoinositol pentakisphosphate kinase 1	ENST00000437065	140.79±21.53	188.95±21.74	1.34	0.000320425	0.0155814
16780867	ARGLU1	arginine and glutamate rich 1	NM_018011	361.95±18.85	419.69±24.54	1.16	0.000320786	0.0155814
16996387	MIER3	mesoderm induction early response 1, family member 3	NM_001297598	187.54±7.92	237.88±16.94	1.27	0.000323342	0.0156567
16749524	KLHL42	kelch-like family member 42	NM_020782	82.84±4.32	105.27±10.08	1.27	0.00032544	0.0157241
16722081	MICAL2	microtubule associated monooxygenase, calponin and LIM domain containing 2	NM_001282663	119.57±9.86	144.66±8.40	1.21	0.000329793	0.0158949
16777143	PSPC1	paraspeckle component 1	NM_001042414	129.14±5.29	172.71±11.24	1.34	0.000331584	0.0158966
16852773	ZCCHC2	zinc finger, CCHC domain containing 2	NM_017742	141.28±19.49	229.50±46.58	1.62	0.000331693	0.0158966
16938061	CAPN7	calpain 7	NM_014296	296.22±19.03	348.89±24.91	1.18	0.000331871	0.0158966
17019218	TRERF1	transcriptional regulating factor 1	NM_001297573	171.15±24.57	210.92±23.38	1.23	0.000334693	0.0159583
16871202	RHPN2	rhophilin, Rho GTPase binding protein 2	NM_033103	80.03±10.12	116.94±10.38	1.46	0.000335117	0.0159583
16693515	ILF2	interleukin enhancer binding factor 2	NM_001267809	1156.55±69.74	1391.52±101.82	1.20	0.000336391	0.0159583
16852445	C18orf54	chromosome 18 open reading frame 54	NM_001288980	107.35±23.66	184.25±21.08	1.72	0.000336747	0.0159583
16860508	DPY19L3	dpy-19-like 3 (C. elegans)	NM_001172774	223.92±30.74	279.19±44.96	1.25	0.000341122	0.0160436
16793024	ERO1A	endoplasmic reticulum oxidoreductase alpha	NM_014584	326.29±28.99	521.98±74.20	1.60	0.000342671	0.0160921
17075506	ENTPD4	ectonucleoside triphosphate diphosphohydrolase 4	NM_001128930	492.36±47.39	626.75±30.32	1.27	0.000344369	0.0161475
17066302	ATP6V1B2	ATPase, H+ transporting, lysosomal 56/58kDa, V1 subunit B2	NM_001693	1137.98±63.38	1575.65±117.19	1.38	0.000346639	0.0162295
16838887	SLC25A10	solute carrier family 25 (mitochondrial carrier; dicarboxylate transporter), member 10	NM_001270888	70.21±7.72	95.79±12.03	1.36	0.00034905	0.0162337
16809687	NEDD4	neural precursor cell expressed, developmentally down-regulated 4, E3 ubiquitin protein ligase	NM_001284338	364.99±37.37	485.20±59.91	1.33	0.000351117	0.0162337
16929573	MCM5	minichromosome maintenance complex component 5	NM_006739	211.38±41.75	340.77±48.56	1.61	0.000352235	0.0162337
17080595	DSCC1	DNA replication and sister chromatid cohesion 1	NM_024094	46.23±5.08	77.00±11.66	1.67	0.000352616	0.0162337
16677407	SMYD2	SET and MYND domain containing 2	NM_020197	283.22±16.27	355.60±37.47	1.26	0.000353218	0.0162337
16823692	NAGPA	N-acetylglucosamine-1-phosphodiester alpha-N-acetylglucosaminidase	NM_016256	135.01±24.71	168.00±27.51	1.24	0.000353302	0.0162337
16699932	TMEM63A	transmembrane protein 63A	NM_014698	180.34±10.83	205.59±12.23	1.14	0.000353875	0.0162337
17076063	GSR	glutathione reductase	NM_000637	515.31±54.99	608.83±87.61	1.18	0.000357766	0.0162337
16919158	TGM2	transglutaminase 2	NM_004613	103.49±20.89	168.62±25.62	1.63	0.000357974	0.0162337
16712035	ACBD7	acyl-CoA binding domain containing 7	NM_001039844	28.15±4.99	38.62±8.47	1.37	0.000362277	0.0162763
16773662	ALOX5AP	arachidonate 5-lipoxygenase-activating protein	NM_001204406	39.62±3.94	57.62±11.28	1.45	0.000364994	0.0163103
17097000	PTPN3	protein tyrosine phosphatase, non-receptor type 3	NM_001145368	79.65±16.24	156.24±45.92	1.96	0.000365086	0.0163103
16807605	OIP5	Opa interacting protein 5	NM_007280	45.36±8.12	69.46±8.14	1.53	0.000368438	0.016411
17090161	GPR107	G protein-coupled receptor 107	NM_001136557	256.35±14.77	288.08±12.34	1.12	0.000371596	0.0164679
16835934	SPATA20	spermatogenesis associated 20	NM_001258372	74.35±9.68	88.83±11.50	1.19	0.000372109	0.0164679
16943435	CEP97	centrosomal protein 97kDa	NM_001303401	328.75±50.73	539.04±61.57	1.64	0.000372359	0.0164679
16942270	PTPRG	protein tyrosine phosphatase, receptor type, G	NM_002841	407.38±41.27	491.71±30.31	1.21	0.000375551	0.0165386
16777502	CENPJ	centromere protein J	NM_018451	61.02±12.07	95.52±16.34	1.57	0.000381195	0.0166295
17000404	CDC23	cell division cycle 23	NM_004661	421.41±26.49	512.51±17.06	1.22	0.000381198	0.0166295
16692639	SV2A	synaptic vesicle glycoprotein 2A	NM_001278719	93.82±29.30	130.52±47.72	1.39	0.000381355	0.0166295
16886564	FMNL2	formin like 2	NM_052905	164.98±46.99	363.44±144.60	2.20	0.00038245	0.0166531
16825855	ZNF689	zinc finger protein 689	NM_138447	50.36±3.74	65.27±4.02	1.30	0.000383644	0.0166531
16932499	PI4KAP1	phosphatidylinositol 4-kinase, catalytic, alpha pseudogene 1	NR_003563	235.89±8.93	290.75±17.81	1.23	0.000383689	0.0166531
16734494	NAP1L4	nucleosome assembly protein 1-like 4	NM_005969	70.83±3.37	85.18±5.59	1.20	0.000387617	0.0166838
16982011	CASP3	caspase 3	NM_004346	439.22±34.91	677.32±113.77	1.54	0.000391835	0.016735
16701975	AKR1C1	aldo-keto reductase family 1, member C1	ENST00000380859	43.94±6.51	59.19±6.91	1.35	0.000393945	0.016802
16681827	DHRS3	dehydrogenase/reductase (SDR family) member 3	NM_004753	43.76±1.73	70.43±7.59	1.61	0.000395508	0.0168394
16713628	ZFAND4	zinc finger, AN1-type domain 4	NM_001128324	54.44±6.94	62.86±6.62	1.15	0.000400374	0.0169414
16899657	CAPG	capping protein (actin filament), gelsolin-like	NM_001256139	38.46±6.91	68.99±10.39	1.79	0.000400627	0.0169414
16890027	LOC105373850	uncharacterized LOC105373850	XR_923807	15.16±2.23	28.50±6.09	1.88	0.000401566	0.0169414
16863799	CYTH2	cytohesin 2	NM_004228	51.04±5.35	62.41±5.38	1.22	0.000403524	0.0169929
17069521	TRIM55	tripartite motif containing 55	NM_033058	968.48±95.66	1334.98±156.14	1.38	0.000406105	0.0170152
17108959	ANOS1	anosmin 1	NM_000216	50.81±16.43	126.94±59.66	2.50	0.000407085	0.0170152
16929562	HMOX1	heme oxygenase 1	NM_002133	171.65±18.32	280.19±47.18	1.63	0.000407676	0.0170152
16814488	STUB1	STIP1 homology and U-box containing protein 1, E3 ubiquitin protein ligase	NM_001293197	627.64±34.96	730.42±58.34	1.16	0.000408015	0.0170152
16972616	NEIL3	nei-like DNA glycosylase 3	NM_018248	123.39±23.38	209.97±27.63	1.70	0.000408099	0.0170152
16860418	CCNE1	cyclin E1	NM_001238	86.49±10.74	125.67±14.29	1.45	0.000408233	0.0170152
16827630	CHTF8	chromosome transmission fidelity factor 8	NM_001039690	360.05±35.79	445.33±45.71	1.24	0.000411212	0.0170514
17101815	TXLNG	taxilin gamma	NM_001168683	97.29±14.26	137.01±26.47	1.41	0.000413157	0.0170514
16829738	CTNS	cystinosin, lysosomal cystine transporter	NM_001031681	90.71±16.00	122.42±19.35	1.35	0.000413161	0.0170514
16839554	SMG6	SMG6 nonsense mediated mRNA decay factor	NM_001256827	184.89±13.64	234.59±13.98	1.27	0.000413793	0.0170514
16854904	PSTPIP2	proline-serine-threonine phosphatase interacting protein 2	NM_024430	72.19±10.34	107.86±18.49	1.49	0.000413998	0.0170514
17020118	ICK	intestinal cell (MAK-like) kinase	NM_014920	700.06±47.18	824.91±42.88	1.18	0.00041403	0.0170514
16742692	TENM4	teneurin transmembrane protein 4	NM_001098816	135.22±26.66	195.74±21.03	1.45	0.000415903	0.0171059
16881687	WDR54	WD repeat domain 54	NM_032118	90.80±12.83	129.71±8.76	1.43	0.000417192	0.0171236
16737105	WT1	Wilms tumor 1	NM_000378	95.98±12.33	200.96±33.28	2.09	0.000417984	0.0171236
16842850	DHRS13	dehydrogenase/reductase (SDR family) member 13	NM_144683	49.22±6.94	89.85±10.27	1.83	0.000419998	0.0171483
16970047	NDST3	N-deacetylase/N-sulfotransferase (heparan glucosaminyl) 3	NM_004784	6.06±0.53	7.36±0.69	1.21	0.000420788	0.0171483
16915448	FAM217B	family with sequence similarity 217, member B	NM_001190826	74.70±8.00	102.01±17.89	1.37	0.000420791	0.0171483
17111998	ERCC6L	excision repair cross-complementation group 6-like	NM_017669	29.23±5.69	45.54±10.20	1.56	0.000421434	0.0171521
16784883	PCNXL4	pecanex-like 4 (Drosophila)	NM_022495	445.36±29.96	570.89±42.93	1.28	0.000422825	0.017171
16854360	ZNF521	zinc finger protein 521	NM_001308225	66.94±13.30	87.71±22.52	1.31	0.000423917	0.017171
16692892	CERS2	ceramide synthase 2	NM_022075	149.18±16.11	177.35±19.05	1.19	0.000424105	0.017171
16705942	ANAPC16	anaphase promoting complex subunit 16	NM_001242546	231.24±26.96	285.78±48.38	1.24	0.000428299	0.0172773
16984689	ITGA2	integrin, alpha 2 (CD49B, alpha 2 subunit of VLA-2 receptor)	NM_002203	46.71±14.68	169.09±106.65	3.62	0.000429365	0.0172773
16808304	PPIP5K1	diphosphoinositol pentakisphosphate kinase 1	ENST00000437065	184.79±21.14	260.90±29.11	1.41	0.000432794	0.0173424
16740630	FOSL1	FOS-like antigen 1	NM_001300844	499.39±139.22	900.41±167.95	1.80	0.00043469	0.0173844
16733104	CHEK1	checkpoint kinase 1	NM_001114121	105.17±15.42	162.03±17.37	1.54	0.000435597	0.0173876
17107211	SLC9A6	solute carrier family 9, subfamily A (NHE6, cation proton antiporter 6), member 6	NM_001042537	658.89±49.72	842.78±30.44	1.28	0.000436431	0.0173985
16745997	ETS1	v-ets avian erythroblastosis virus E26 oncogene homolog 1	NM_001143820	289.06±21.51	381.47±23.87	1.32	0.000440167	0.0174855
17076228	LINC01605	long intergenic non-protein coding RNA 1605	NR_121620	60.42±7.25	78.21±9.29	1.29	0.000440859	0.0174855
17118340	LINC01605	long intergenic non-protein coding RNA 1605	NR_121620	60.42±7.25	78.21±9.29	1.29	0.000440859	0.0174855
16889411	CFLAR	CASP8 and FADD like apoptosis regulator	NM_001127183	147.84±15.37	176.43±16.84	1.19	0.000443337	0.0175614
16942167	ABHD6	abhydrolase domain containing 6	NM_020676	95.29±13.27	132.11±24.99	1.39	0.000444024	0.0175663
16882895	KCNIP3	Kv channel interacting protein 3, calsenilin	NM_001034914	68.22±4.19	81.22±3.54	1.19	0.000447273	0.0176277
16667183	MTF2	metal response element binding transcription factor 2	NM_001164391	193.31±15.75	284.59±28.38	1.47	0.000449298	0.0176628
16869324	PRDX2	peroxiredoxin 2	NM_005809	225.42±35.59	293.77±53.67	1.30	0.000451179	0.0176698
17059427	TMEM243	transmembrane protein 243, mitochondrial	NM_024315	55.20±4.59	67.95±7.83	1.23	0.000452362	0.0176938
17097211	PTGR1	prostaglandin reductase 1	NM_001146108	652.81±117.10	1080.50±324.63	1.66	0.000453621	0.0177208
16872152	FBXO17	F-box protein 17	NM_024907	161.19±27.94	211.37±33.48	1.31	0.000454689	0.0177291
16665674	AK4	adenylate kinase 4	NM_001005353	128.56±14.33	167.16±26.91	1.30	0.000456689	0.0177315
17021845	MMS22L	MMS22-like, DNA repair protein	NM_198468	58.13±14.45	88.83±14.31	1.53	0.000457705	0.0177315
16887736	PDK1	pyruvate dehydrogenase kinase, isozyme 1	NM_001278549	258.44±31.21	364.57±25.41	1.41	0.000464411	0.0178385
16808334	PPIP5K1	diphosphoinositol pentakisphosphate kinase 1	uc001zsm.2	136.69±16.97	191.08±27.05	1.40	0.00046592	0.0178431
16660596	EPHB2	EPH receptor B2	NM_001309192	71.22±11.07	108.10±16.29	1.52	0.00046922	0.0179474
16961475	EIF5A2	eukaryotic translation initiation factor 5A2	NM_020390	178.81±16.97	209.47±19.23	1.17	0.000471663	0.0180187
17005396	GMNN	geminin, DNA replication inhibitor	NM_001251989	73.30±12.37	126.80±19.75	1.73	0.000473349	0.0180609
16757687	RFC5	replication factor C subunit 5	NM_001130112	111.44±20.09	156.27±18.86	1.40	0.000473981	0.0180629
16828462	TMEM170A	transmembrane protein 170A	NM_001304996	156.26±18.36	241.74±16.70	1.55	0.000475349	0.0180657
16694617	IQGAP3	IQ motif containing GTPase activating protein 3	NM_178229	98.89±25.61	198.98±30.04	2.01	0.000476676	0.0180657
16781285	GAS6	growth arrest-specific 6	NM_000820	490.42±36.30	608.79±41.12	1.24	0.000479253	0.0180932
16843829	DDX52	DEAD (Asp-Glu-Ala-Asp) box polypeptide 52	NM_001291476	260.91±14.28	342.29±16.27	1.31	0.000479706	0.0180932
16732419	TMEM136	transmembrane protein 136	NM_001198670	122.22±4.82	165.54±18.69	1.35	0.000480974	0.0180932
16922501	DOPEY2	dopey family member 2	NM_005128	173.79±18.32	223.70±16.00	1.29	0.000481178	0.0180932
16702967	ARL5B	ADP-ribosylation factor like GTPase 5B	NM_178815	372.02±31.61	452.24±26.79	1.22	0.000482763	0.0181067
17012963	ARFGEF3	ARFGEF family member 3	NM_020340	64.33±3.31	97.94±13.40	1.52	0.000487057	0.0181425
17009399	CD2AP	CD2-associated protein	NM_012120	254.74±26.98	305.03±31.70	1.20	0.00048714	0.0181425
16844585	KRTAP2-3	keratin associated protein 2-3	NM_001165252	59.66±23.25	103.31±41.07	1.73	0.000489727	0.0181953
17065958	TUSC3	tumor suppressor candidate 3	NM_006765	272.56±52.18	349.22±81.81	1.28	0.000493226	0.0183035
16801850	RAB8B	RAB8B, member RAS oncogene family	NM_016530	285.54±41.55	430.32±49.70	1.51	0.000494062	0.0183126
16714060	ARHGAP22	Rho GTPase activating protein 22	XM_011540007	91.36±25.70	163.09±22.71	1.79	0.000495638	0.0183176
16963358	RNF168	ring finger protein 168, E3 ubiquitin protein ligase	NM_152617	229.43±19.16	389.78±39.68	1.70	0.000496654	0.0183176
16711280	KLF6	Kruppel-like factor 6	NM_001160124	409.12±44.31	531.58±39.16	1.30	0.000498072	0.0183304
16695627	ADAMTS4	ADAM metallopeptidase with thrombospondin type 1 motif 4	NM_005099	95.08±19.77	136.44±13.50	1.43	0.000500242	0.0183361
16998293	GLRX	glutaredoxin	NM_001118890	64.86±9.91	105.20±19.40	1.62	0.000500459	0.0183361
16956691	CPOX	coproporphyrinogen oxidase	NM_000097	62.12±5.19	109.07±15.12	1.76	0.000500583	0.0183361
17075426	TNFRSF10B	tumor necrosis factor receptor superfamily, member 10b	NM_003842	246.23±33.47	317.71±24.26	1.29	0.000502544	0.0183575
16853418	ENOSF1	enolase superfamily member 1	NM_001126123	118.01±14.80	154.17±25.82	1.31	0.000502936	0.0183575
16960844	VEPH1	ventricular zone expressed PH domain containing 1	NM_001167911	74.05±24.13	161.35±24.66	2.18	0.000503928	0.0183721
16882975	NCAPH	non-SMC condensin I complex subunit H	NM_001281710	133.89±30.07	244.72±27.66	1.83	0.00050937	0.0185153
16713019	ZNF438	zinc finger protein 438	NM_001143766	79.10±10.46	112.72±17.53	1.43	0.000509446	0.0185153
16956448	GBE1	glucan (1,4-alpha-), branching enzyme 1	NM_000158	498.46±78.40	688.92±95.26	1.38	0.000509639	0.0185153
17084767	NPR2	natriuretic peptide receptor 2	NM_003995	162.74±27.38	202.44±37.61	1.24	0.000514971	0.0186833
16734686	NUP98	nucleoporin 98kDa	NM_005387	457.56±22.56	543.48±23.08	1.19	0.000517168	0.0186833
16766318	PRIM1	primase, DNA, polypeptide 1 (49kDa)	NM_000946	95.30±17.14	146.00±13.01	1.53	0.000517659	0.0186833
16679094	MTR	5-methyltetrahydrofolate-homocysteine methyltransferase	NM_000254	347.14±16.74	440.29±21.97	1.27	0.000518971	0.0186833
17117665	ARPIN	actin-related protein 2/3 complex inhibitor	NM_001282380	62.35±9.89	85.29±9.34	1.37	0.000521868	0.018731
16823413	TRAP1	TNF receptor-associated protein 1	NM_001272049	301.72±11.54	339.05±20.52	1.12	0.000522638	0.018731
16691078	RSBN1	round spermatid basic protein 1	NM_018364	97.78±4.38	117.54±8.61	1.20	0.000523918	0.018731
16826718	BBS2	Bardet-Biedl syndrome 2	NM_031885	212.22±13.47	279.94±36.80	1.32	0.000524392	0.018731
16912192	GINS1	GINS complex subunit 1 (Psf1 homolog)	NM_021067	60.04±11.25	98.07±16.06	1.63	0.000525894	0.0187393
16929006	SLC35E4	solute carrier family 35, member E4	NM_001001479	40.28±3.99	53.29±6.49	1.32	0.000526038	0.0187393
16920762	CTSZ	cathepsin Z	NM_001336	370.38±17.41	462.41±26.73	1.25	0.000530217	0.0188221
16673056	UAP1	UDP-N-acetylglucosamine pyrophosphorylase 1	NM_003115	464.99±50.05	726.71±121.32	1.56	0.000530937	0.0188221
16839345	CRK	v-crk avian sarcoma virus CT10 oncogene homolog	NM_005206	644.89±42.54	774.52±30.21	1.20	0.000531336	0.0188221
16977520	COQ2	coenzyme Q2 4-hydroxybenzoate polyprenyltransferase	NM_015697	76.10±7.32	92.39±5.67	1.21	0.000535965	0.018851
16964142	RNF4	ring finger protein 4	NM_001185009	213.94±10.22	240.17±15.82	1.12	0.000537756	0.018851
16675844	IPO9	importin 9	NM_018085	613.81±32.38	697.17±25.98	1.14	0.000538161	0.018851
17096965	EPB41L4B	erythrocyte membrane protein band 4.1 like 4B	NM_018424	35.45±7.22	60.92±9.32	1.72	0.000539555	0.018851
16819207	MT2A	metallothionein 2A	NM_005953	651.20±142.40	934.55±153.83	1.44	0.000541557	0.0188606
16824470	ARL6IP1	ADP-ribosylation factor like GTPase 6 interacting protein 1	NM_001313858	1912.73±298.07	3017.85±214.85	1.58	0.000544291	0.0189346
16871239	PEPD	peptidase D	NM_000285	574.77±113.78	723.42±164.70	1.26	0.000548173	0.0190131
16852573	NEDD4L	neural precursor cell expressed, developmentally down-regulated 4-like, E3 ubiquitin protein ligase	NM_001144964	464.70±29.30	600.81±52.53	1.29	0.000548379	0.0190131
16991018	HMGXB3	HMG box domain containing 3	NM_014983	264.87±18.36	326.10±28.60	1.23	0.000551278	0.0190525
16781536	PNP	purine nucleoside phosphorylase	NM_000270	77.32±21.87	138.90±43.23	1.80	0.000551986	0.0190525
17048167	CLDN12	claudin 12	NM_001185072	30.95±3.37	42.30±4.60	1.37	0.000552377	0.0190525
16866849	MKNK2	MAP kinase interacting serine/threonine kinase 2	NM_017572	130.05±9.98	214.59±20.19	1.65	0.000555859	0.0191105
16820787	SF3B3	splicing factor 3b subunit 3	NM_012426	1073.52±27.67	1279.47±51.37	1.19	0.00055669	0.0191105
16701440	AHCTF1	AT hook containing transcription factor 1	NM_015446	445.98±44.99	532.36±46.99	1.19	0.000557326	0.0191105
16857192	CHAF1A	chromatin assembly factor 1, subunit A (p150)	NM_005483	95.79±15.31	161.41±26.73	1.68	0.000562839	0.0192201
16884461	TTL	tubulin tyrosine ligase	NM_153712	274.58±42.43	391.67±25.13	1.43	0.000562992	0.0192201
17011279	PRDM1	PR domain containing 1, with ZNF domain	NM_001198	36.14±4.15	46.68±3.37	1.29	0.00056729	0.0193269
17007459	KIFC1	kinesin family member C1	NM_002263	152.69±31.00	241.35±27.21	1.58	0.000570063	0.0193977
16667925	NTNG1	netrin G1	NM_001113226	18.41±6.75	21.66±8.84	1.18	0.000572515	0.019401
16908656	ATG9A	autophagy related 9A	NM_001077198	254.94±19.11	311.63±21.19	1.22	0.000572652	0.019401
16696490	CENPL	centromere protein L	NM_001127181	80.64±11.15	104.62±14.12	1.30	0.00057715	0.0194898
17051844	AKR1B15	aldo-keto reductase family 1, member B15	NM_001080538	18.26±3.49	26.59±3.54	1.46	0.000580442	0.0195503
16959325	TOPBP1	topoisomerase (DNA) II binding protein 1	NM_007027	130.93±18.06	183.44±14.31	1.40	0.00058506	0.0196201
16693057	RFX5	regulatory factor X, 5 (influences HLA class II expression)	NM_000449	78.73±5.19	101.95±10.17	1.29	0.000587657	0.0196201
17072678	PVT1	Pvt1 oncogene (non-protein coding)	NR_003367	70.42±8.29	93.25±9.55	1.32	0.000588572	0.0196201
16797527	IGHV3-38	immunoglobulin heavy variable 3-38 (non-functional)	OTTHUMT00000325190	17.77±4.35	30.36±5.91	1.71	0.000589534	0.0196312
17047918	CROT	carnitine O-octanoyltransferase	NM_001143935	109.06±11.94	133.64±14.11	1.23	0.000591449	0.0196446
16693339	LCE3A	late cornified envelope 3A	NM_178431	330.49±54.27	430.98±49.48	1.30	0.000591853	0.0196446
16702767	VIM	vimentin	NM_003380	1590.28±149.22	1871.86±125.03	1.18	0.000592199	0.0196446
17086353	RMI1	RecQ mediated genome instability 1	NM_024945	98.77±20.25	137.38±18.94	1.39	0.00059246	0.0196446
17042759	SUN1	Sad1 and UNC84 domain containing 1	NM_001130965	266.45±24.55	325.49±23.48	1.22	0.000594386	0.0196875
16804631	TICRR	TOPBP1-interacting checkpoint and replication regulator	NM_001308025	141.87±30.19	205.23±36.72	1.45	0.00059812	0.0197481
16924007	DIP2A	disco-interacting protein 2 homolog A	NM_001146115	110.83±4.95	128.34±4.07	1.16	0.000601879	0.0197942
16925689	BRWD1	bromodomain and WD repeat domain containing 1	NM_001007246	127.22±8.79	167.78±14.05	1.32	0.000603006	0.0197942
16998368	ERAP1	endoplasmic reticulum aminopeptidase 1	NM_001040458	129.37±16.38	177.54±16.91	1.37	0.000605073	0.0198034
16672390	IFI16	interferon, gamma-inducible protein 16	NM_001206567	653.55±121.10	1084.17±243.58	1.66	0.000610227	0.0198891
16782187	MMP14	matrix metallopeptidase 14 (membrane-inserted)	NM_004995	554.74±49.92	939.54±89.64	1.69	0.000610951	0.0198891
16889048	LOC101927482	uncharacterized LOC101927482	NR_110225	21.80±7.61	42.51±10.29	1.95	0.000611334	0.0198891
16982024	CENPU	centromere protein U	NM_024629	107.03±28.32	191.94±43.08	1.79	0.000612208	0.0198967
17056160	HOXA10	homeobox A10	NM_018951	86.32±4.17	124.21±10.70	1.44	0.000617655	0.0199874
16872452	BLVRB	biliverdin reductase B	NM_000713	274.33±32.70	355.23±48.23	1.29	0.000620474	0.0200218
17061467	PUS7	pseudouridylate synthase 7 (putative)	NM_019042	127.81±6.24	158.67±17.12	1.24	0.000624607	0.0200439
16901200	RNF149	ring finger protein 149	NM_173647	109.61±8.16	168.24±22.64	1.53	0.000625867	0.0200439
17018530	SRPK1	SRSF protein kinase 1	NM_003137	151.84±14.93	226.78±17.71	1.49	0.000628347	0.0200476
16732296	CBL	Cbl proto-oncogene, E3 ubiquitin protein ligase	NM_005188	443.76±25.65	511.83±27.31	1.15	0.000630389	0.0200533
17068462	IKBKB	inhibitor of kappa light polypeptide gene enhancer in B-cells, kinase beta	NM_001190720	171.90±13.02	241.45±19.25	1.40	0.000631987	0.0200533
17002354	PWWP2A	PWWP domain containing 2A	NM_001130864	50.85±8.80	70.79±9.34	1.39	0.000632372	0.0200533
16834056	CDC6	cell division cycle 6	NM_001254	70.28±16.37	108.07±24.32	1.54	0.000633771	0.0200533
16681370	ENO1	enolase 1, (alpha)	NM_001201483	285.32±5.46	373.98±31.47	1.31	0.000634626	0.0200582
16729557	DDIAS	DNA damage-induced apoptosis suppressor	NM_145018	35.35±7.30	56.61±9.59	1.60	0.000644607	0.0201696
16841858	FLCN	folliculin	NM_144606	73.68±4.43	103.79±14.62	1.41	0.000645068	0.0201696
16977251	ANTXR2	anthrax toxin receptor 2	NM_001145794	1200.97±113.75	1649.54±182.74	1.37	0.000647045	0.0202003
16918384	CDK5RAP1	CDK5 regulatory subunit associated protein 1	NM_001278167	140.93±5.65	163.44±11.20	1.16	0.000648844	0.0202018
16830914	PFAS	phosphoribosylformylglycinamidine synthase	NM_012393	107.28±31.29	128.64±43.51	1.20	0.000655385	0.0202803
17105284	DIAPH2	diaphanous-related formin 2	NM_006729	239.40±37.91	334.09±37.58	1.40	0.000656578	0.0202803
16883552	CNOT11	CCR4-NOT transcription complex subunit 11	NM_017546	199.89±15.25	254.81±11.05	1.27	0.000659349	0.020315
16858970	ADGRE5	adhesion G protein-coupled receptor E5	NM_001025160	572.55±98.26	786.32±74.61	1.37	0.000661039	0.0203374
16850656	DLGAP1-AS1	DLGAP1 antisense RNA 1	NR_024101	119.81±4.91	182.90±23.59	1.53	0.000663099	0.0203806
16799577	CHST14	carbohydrate (N-acetylgalactosamine 4-0) sulfotransferase 14	NM_130468	184.06±10.23	236.15±16.54	1.28	0.000665184	0.0204105
16808326	PPIP5K1	diphosphoinositol pentakisphosphate kinase 1	uc001zsm.2	208.38±26.29	283.50±32.99	1.36	0.000665382	0.0204105
16908373	USP37	ubiquitin specific peptidase 37	NM_020935	113.06±12.09	147.82±12.69	1.31	0.00066876	0.0204738
17062460	WASL	Wiskott-Aldrich syndrome-like	NM_003941	608.55±50.45	691.13±55.88	1.14	0.000670048	0.020487
17019820	PTCHD4	patched domain containing 4	NM_001013732	161.33±55.41	176.11±62.54	1.09	0.000670506	0.020487
16837418	SOX9	SRY box 9	NM_000346	266.39±36.56	351.47±51.97	1.32	0.000671659	0.020488
16735545	NRIP3	nuclear receptor interacting protein 3	NM_020645	61.70±10.36	91.13±12.84	1.48	0.000671857	0.020488
16843167	EVI2A	ecotropic viral integration site 2A	NM_001003927	17.14±2.91	41.00±15.03	2.39	0.0006751	0.0205467
17105837	FAM199X	family with sequence similarity 199, X-linked	NM_207318	137.46±6.61	164.31±13.35	1.20	0.00067681	0.0205663
16954251	TRAIP	TRAF interacting protein	NM_005879	43.81±4.73	58.13±7.34	1.33	0.000678388	0.0205663
16914297	DNTTIP1	deoxynucleotidyltransferase, terminal, interacting protein 1	NM_052951	240.78±21.02	317.94±44.02	1.32	0.000681959	0.0205944
16773946	RFC3	replication factor C subunit 3	NM_002915	179.59±38.96	265.71±42.89	1.48	0.000685453	0.0206309
17099847	QSOX2	quiescin Q6 sulfhydryl oxidase 2	NM_181701	149.98±18.32	171.16±22.37	1.14	0.000688198	0.0206625
16876950	TAF1B	TATA box binding protein (TBP)-associated factor, RNA polymerase I, B, 63kDa	NM_005680	69.09±13.85	106.93±11.96	1.55	0.000691521	0.0207223
16838271	TNRC6C	trinucleotide repeat containing 6C	NM_001142640	102.77±8.21	130.67±6.22	1.27	0.000696137	0.0208006
16718232	ITPRIP	inositol 1,4,5-trisphosphate receptor interacting protein	NM_001272012	45.99±4.62	70.40±7.16	1.53	0.00069759	0.0208041
16727045	KAT5	K(lysine) acetyltransferase 5	NM_001206833	108.10±7.93	139.44±13.62	1.29	0.000698747	0.0208058
16742594	NDUFC2-KCTD14	NDUFC2-KCTD14 readthrough	NM_001203260	149.43±33.38	215.70±39.94	1.44	0.000698985	0.0208058
16671579	ADAM15	ADAM metallopeptidase domain 15	NM_001261464	100.52±14.52	128.24±13.38	1.28	0.000701205	0.0208357
17057035	PSMA2	proteasome subunit alpha 2	NM_002787	266.95±11.55	296.35±11.56	1.11	0.000701326	0.0208357
16925442	CBR3-AS1	CBR3 antisense RNA 1	NR_038892	33.25±3.71	41.98±3.10	1.26	0.00070682	0.0209253
16734154	POLR2L	polymerase (RNA) II (DNA directed) polypeptide L, 7.6kDa	NM_021128	355.61±35.64	425.39±54.21	1.20	0.000707036	0.0209253
17012207	SMPDL3A	sphingomyelin phosphodiesterase, acid-like 3A	NM_001286138	66.76±8.58	105.50±29.35	1.58	0.000708666	0.0209253
17090357	EXOSC2	exosome component 2	NM_001282708	149.08±7.37	199.99±12.25	1.34	0.000711543	0.0209253
16796325	DICER1	dicer 1, ribonuclease type III	NM_001195573	500.98±36.23	695.08±58.64	1.39	0.000711546	0.0209253
17085901	ANXA1	annexin A1	NM_000700	1192.96±154.11	1632.28±343.88	1.37	0.000713316	0.0209253
16944724	DIRC2	disrupted in renal carcinoma 2	NM_032839	315.00±43.24	415.08±69.89	1.32	0.000714403	0.0209253
17106179	LOC105373311	uncharacterized LOC105373311	XM_011509008	46.87±4.71	57.26±6.77	1.22	0.000715593	0.0209253
16673899	SUCO	SUN domain containing ossification factor	NM_001282750	197.66±22.48	289.60±29.95	1.47	0.000716578	0.0209253
17114489	MAP7D3	MAP7 domain containing 3	NM_001173516	310.91±14.38	379.51±32.19	1.22	0.000717581	0.0209253
16929855	LGALS1	lectin, galactoside-binding, soluble, 1	NM_002305	657.22±38.45	747.45±43.67	1.14	0.000717832	0.0209253
17047619	CCDC146	coiled-coil domain containing 146	NM_020879	49.10±5.47	70.28±8.56	1.43	0.000718161	0.0209253
16781002	CARS2	cysteinyl-tRNA synthetase 2, mitochondrial (putative)	NM_024537	55.45±5.40	74.32±11.15	1.34	0.000720169	0.0209253
16693898	SHC1	SHC (Src homology 2 domain containing) transforming protein 1	NM_001130040	911.63±68.63	1076.23±76.17	1.18	0.000722834	0.0209743
17017536	EHMT2	euchromatic histone-lysine N-methyltransferase 2	NM_001289413	123.86±12.26	142.06±10.72	1.15	0.000728349	0.0210566
16991527	CYFIP2	cytoplasmic FMR1 interacting protein 2	NM_001037333	77.38±16.25	96.76±15.71	1.25	0.000728677	0.0210566
17014963	EXOC2	exocyst complex component 2	NM_018303	221.93±28.21	266.04±35.39	1.20	0.000730898	0.0210605
17044253	GPNMB	glycoprotein (transmembrane) nmb	NM_001005340	369.10±55.01	495.37±103.04	1.34	0.000731217	0.0210605
16722720	NAV2	neuron navigator 2	NM_001111018	331.51±44.68	396.30±57.97	1.20	0.000733413	0.0210838
16676764	CD55	CD55 molecule, decay accelerating factor for complement (Cromer blood group)	NM_000574	148.70±22.38	162.00±20.98	1.09	0.000740183	0.0212206
17098477	ANGPTL2	angiopoietin like 2	NM_012098	330.36±52.87	458.26±44.80	1.39	0.000744059	0.0212925
17048727	BRI3	brain protein I3	NM_001159491	47.84±3.16	52.09±3.75	1.09	0.000745732	0.0213062
16819064	MMP2	matrix metallopeptidase 2	NM_001127891	5740.04±443.02	6657.08±470.61	1.16	0.000745904	0.0213062
16658312	KCNAB2	potassium channel, voltage gated subfamily A regulatory beta subunit 2	NM_001199860	39.54±2.80	44.62±3.94	1.13	0.000748225	0.0213529
16941088	MAPKAPK3	mitogen-activated protein kinase-activated protein kinase 3	NM_001243925	135.52±12.85	173.43±19.84	1.28	0.000751559	0.02141
16883088	CNNM3	cyclin and CBS domain divalent metal cation transport mediator 3	NM_017623	84.87±6.67	104.82±10.52	1.24	0.000751604	0.02141
16715793	KCNMA1	potassium channel, calcium activated large conductance subfamily M alpha, member 1	NM_001014797	241.10±58.77	313.81±72.55	1.30	0.000759995	0.021517
17098364	SCAI	suppressor of cancer cell invasion	NM_001144877	81.04±8.52	112.45±5.22	1.39	0.000760194	0.021517
16717452	ERLIN1	ER lipid raft associated 1	NM_001100626	499.19±26.87	762.16±91.06	1.53	0.000765365	0.021624
17023066	CEP85L	centrosomal protein 85kDa-like	NM_001042475	22.27±3.30	31.76±2.88	1.43	0.000767116	0.0216342
17110401	SLC9A7	solute carrier family 9, subfamily A (NHE7, cation proton antiporter 7), member 7	NM_001257291	112.70±19.83	202.78±69.73	1.80	0.000772282	0.0217209
16771067	CIT	citron rho-interacting serine/threonine kinase	NM_001206999	136.48±28.32	222.75±19.08	1.63	0.000779376	0.0218415
16878036	AGBL5	ATP/GTP binding protein-like 5	NM_001035507	53.23±5.45	60.26±6.17	1.13	0.000780323	0.0218484
16922584	CHAF1B	chromatin assembly factor 1, subunit B (p60)	NM_005441	75.78±11.56	110.76±13.51	1.46	0.000784482	0.0219254
17063221	FAM180A	family with sequence similarity 180, member A	NM_205855	116.84±19.93	226.05±46.18	1.93	0.000793087	0.0219956
16872767	PAFAH1B3	platelet-activating factor acetylhydrolase 1b, catalytic subunit 3 (29kDa)	NM_001145939	98.16±17.63	155.85±49.97	1.59	0.000796918	0.0220614
16682733	TMCO4	transmembrane and coiled-coil domains 4	NM_181719	45.69±8.73	59.83±9.62	1.31	0.00079775	0.0220614
17000129	H2AFY	H2A histone family, member Y	NM_001040158	192.92±20.40	239.27±17.03	1.24	0.00079856	0.0220614
16776961	GAS6-AS2	GAS6 antisense RNA 2 (head to head)	NR_044993	151.23±8.25	206.03±25.70	1.36	0.000800387	0.0220922
16718381	LOC105378482	uncharacterized LOC105378482	XR_946317	35.39±6.45	49.98±4.99	1.41	0.000806051	0.0221896
16896279	DPY30	dpy-30 histone methyltransferase complex regulatory subunit	NM_032574	551.10±35.15	624.48±38.23	1.13	0.000811413	0.0222977
16907044	SATB2	SATB homeobox 2	NM_001172509	155.18±15.95	223.23±27.74	1.44	0.000817868	0.0224035
16959531	STAG1	stromal antigen 1	NM_005862	175.32±7.53	215.70±14.60	1.23	0.000818138	0.0224035
16951007	XPC	xeroderma pigmentosum, complementation group C	NM_004628	185.78±6.69	234.45±20.58	1.26	0.000821949	0.0224486
16781315	RASA3	RAS p21 protein activator 3	NM_007368	496.89±16.89	623.84±41.23	1.26	0.000829916	0.0226265
17016512	HIST1H2AM	histone cluster 1, H2am	NM_003514	23.84±4.10	35.75±5.75	1.50	0.000834805	0.0227016
16698766	YOD1	YOD1 deubiquitinase	NM_001276320	33.81±2.51	44.83±6.34	1.33	0.000835573	0.0227016
16677201	DTL	denticleless E3 ubiquitin protein ligase homolog (Drosophila)	NM_001286229	297.84±77.10	508.38±102.93	1.71	0.000835692	0.0227016
16713187	NRP1	neuropilin 1	NM_001024628	572.14±119.56	845.51±240.07	1.48	0.000839077	0.0227319
16997146	FOXD1	forkhead box D1	NM_004472	145.09±26.31	218.47±39.18	1.51	0.000841466	0.0227319
16689546	TGFBR3	transforming growth factor beta receptor III	NM_001195683	65.62±14.85	102.20±29.38	1.56	0.000841733	0.0227319
16745509	MIR100	microRNA 100	NR_029515	24.37±9.50	47.41±13.36	1.95	0.000843016	0.0227319
17104484	KIF4A	kinesin family member 4A	NM_012310	132.12±36.62	229.63±40.02	1.74	0.000854144	0.0229653
17021338	LOC101928820	uncharacterized LOC101928820	XR_241868	17.20±4.04	33.09±5.24	1.92	0.000865008	0.0231168
16834441	VPS25	vacuolar protein sorting 25 homolog (S. cerevisiae)	NM_032353	533.79±59.28	693.39±83.17	1.30	0.000866455	0.0231168
16837729	NUP85	nucleoporin 85kDa	NM_001303276	91.05±10.31	112.67±10.35	1.24	0.000867145	0.0231168
16664624	OSBPL9	oxysterol binding protein-like 9	NM_024586	109.26±12.83	122.35±15.35	1.12	0.000867205	0.0231168
16997068	MRPS27	mitochondrial ribosomal protein S27	NM_001286748	65.38±5.38	77.23±6.04	1.18	0.000868701	0.0231171
17106546	PGRMC1	progesterone receptor membrane component 1	NM_001282621	1124.60±43.46	1394.20±68.84	1.24	0.000873328	0.0231787
16843179	COPRS	coordinator of PRMT5, differentiation stimulator	NM_018405	170.02±12.26	216.49±14.07	1.27	0.000873905	0.0231787
17067970	ASH2L	ash2 (absent, small, or homeotic)-like (Drosophila)	NM_001105214	247.22±13.27	312.83±20.33	1.27	0.000876539	0.0231787
16915220	RAB22A	RAB22A, member RAS oncogene family	NM_020673	838.01±61.57	907.26±68.01	1.08	0.00087831	0.0231787
16984422	LOC153684	uncharacterized LOC153684	NR_015447	52.92±4.72	63.12±6.03	1.19	0.000880299	0.0231787
17095423	GOLM1	golgi membrane protein 1	NM_016548	246.25±27.88	285.82±19.25	1.16	0.000881893	0.0231787
16934583	EIF3D	eukaryotic translation initiation factor 3, subunit D	NM_003753	219.57±15.27	249.01±16.62	1.13	0.00088204	0.0231787
16852196	SIGLEC15	sialic acid binding Ig-like lectin 15	NM_213602	87.47±17.05	125.79±15.91	1.44	0.000882599	0.0231787
16764500	RACGAP1	Rac GTPase activating protein 1	NM_001126103	21.67±4.40	38.02±6.64	1.75	0.000884355	0.0231796
16916312	TBC1D20	TBC1 domain family, member 20	NM_144628	271.19±22.36	316.62±34.64	1.17	0.000884452	0.0231796
16838382	LOC105371912	uncharacterized LOC105371912	XR_918634	19.40±2.21	20.93±2.05	1.08	0.000887369	0.0232009
16738205	NUP160	nucleoporin 160kDa	NM_015231	235.55±22.45	296.47±14.34	1.26	0.000888628	0.0232009
16885041	PTPN4	protein tyrosine phosphatase, non-receptor type 4 (megakaryocyte)	NM_002830	73.33±9.21	92.74±12.63	1.26	0.000889733	0.0232009
17065158	CLN8	ceroid-lipofuscinosis, neuronal 8	NM_018941	56.54±2.48	80.00±10.51	1.41	0.000893918	0.0232483
16810133	RORA	RAR-related orphan receptor A	NM_002943	47.08±7.62	75.96±13.28	1.61	0.000895313	0.0232483
16679033	LGALS8	lectin, galactoside-binding, soluble, 8	NM_006499	115.98±14.99	148.23±17.11	1.28	0.00089614	0.0232483
17063100	AKR1B1	aldo-keto reductase family 1, member B1 (aldose reductase)	NM_001628	97.31±21.00	126.26±29.68	1.30	0.000898012	0.0232609
17002052	FAXDC2	fatty acid hydroxylase domain containing 2	NM_032385	90.00±30.39	113.22±36.32	1.26	0.00090159	0.0233148
16780208	DCT	dopachrome tautomerase	NM_001129889	6.01±0.63	8.21±1.58	1.37	0.000908048	0.0233803
16727149	CTSW	cathepsin W	NM_001335	38.54±5.07	65.09±7.75	1.69	0.000908453	0.0233803
16877946	SLC35F6	solute carrier family 35, member F6	NM_017877	320.17±19.56	394.93±32.36	1.23	0.000908623	0.0233803
16698262	ETNK2	ethanolamine kinase 2	NM_001297760	37.70±4.32	50.24±6.22	1.33	0.000914371	0.0234892
16826692	AMFR	autocrine motility factor receptor, E3 ubiquitin protein ligase	NM_001144	593.22±46.65	701.61±59.34	1.18	0.000918117	0.0235459
17067314	SCARA3	scavenger receptor class A, member 3	NM_016240	226.39±69.69	414.41±58.53	1.83	0.000922737	0.0236244
16765284	AAAS	achalasia, adrenocortical insufficiency, alacrimia	NM_001173466	130.08±10.75	182.35±23.56	1.40	0.000923427	0.0236244
16919962	SULF2	sulfatase 2	NM_001161841	42.95±7.66	51.98±6.49	1.21	0.000926041	0.0236524
16818083	ORAI3	ORAI calcium release-activated calcium modulator 3	NM_152288	162.77±18.44	252.75±42.87	1.55	0.000934871	0.0237998
16894361	YWHAQ	tyrosine 3-monooxygenase/tryptophan 5-monooxygenase activation protein, theta	NM_006826	1605.13±67.75	1802.10±17.27	1.12	0.000937321	0.0238427
16993173	LOC728554	THO complex 3 pseudogene	NR_003615	102.64±16.61	147.01±20.11	1.43	0.000941454	0.0239017
16731858	KMT2A	lysine (K)-specific methyltransferase 2A	NM_001197104	387.57±28.77	447.80±15.35	1.16	0.000945728	0.0239587
16931662	SELO	selenoprotein O	NM_031454	90.46±7.56	105.80±6.51	1.17	0.000946856	0.0239678
16799231	SPRED1	sprouty-related, EVH1 domain containing 1	NM_152594	310.33±34.50	444.05±52.70	1.43	0.000948924	0.0239945
16839473	PRPF8	pre-mRNA processing factor 8	NM_006445	1407.08±27.15	1585.31±69.69	1.13	0.000950322	0.0239945
16874432	NUP62	nucleoporin 62kDa	NM_001193357	129.29±7.03	151.74±8.65	1.17	0.000952653	0.0239945
17049103	COPS6	COP9 signalosome subunit 6	NM_006833	466.58±37.79	568.38±50.38	1.22	0.000953819	0.0239945
16765450	HOTAIR	HOX transcript antisense RNA	NR_003716	46.41±4.92	60.46±3.36	1.30	0.000954355	0.0239945
17064544	RHEB	Ras homolog enriched in brain	NM_005614	81.76±11.82	112.73±4.91	1.38	0.000954768	0.0239945
16710786	INPP5A	inositol polyphosphate-5-phosphatase A	NM_005539	108.18±6.03	152.24±12.56	1.41	0.000956087	0.0239945
17077244	LYPLA1	lysophospholipase I	NM_001279356	127.36±12.35	164.56±15.40	1.29	0.000965292	0.0241789
17009132	TMEM63B	transmembrane protein 63B	NM_018426	204.14±26.64	289.09±53.38	1.42	0.000966997	0.0242021
16971546	TRIM2	tripartite motif containing 2	NM_001130067	86.01±8.60	112.60±14.37	1.31	0.000969531	0.0242461
16888963	NABP1	nucleic acid binding protein 1	NM_001031716	221.75±50.54	332.64±100.39	1.50	0.000971913	0.0242693
16852312	SKA1	spindle and kinetochore associated complex subunit 1	NM_001039535	120.60±26.64	207.77±28.71	1.72	0.000974353	0.0243081
16753641	HMGA2	high mobility group AT-hook 2	NM_001300918	69.64±31.16	146.26±82.68	2.10	0.00097834	0.0243685
16948837	ECE2	endothelin converting enzyme 2	NM_001037324	29.34±2.52	34.27±1.11	1.17	0.00098152	0.0244282
17013126	ADGRG6	adhesion G protein-coupled receptor G6	NM_001032394	178.68±51.67	356.43±81.00	1.99	0.000982943	0.024444
16752223	ORMDL2	ORMDL sphingolipid biosynthesis regulator 2	NM_014182	226.85±26.08	298.27±27.07	1.31	0.000985426	0.0244862
16735205	MRPL17	mitochondrial ribosomal protein L17	NM_022061	143.63±7.71	165.51±6.09	1.15	0.000990211	0.0245855
16711881	BEND7	BEN domain containing 7	NM_001100912	51.92±5.51	68.42±6.55	1.32	0.000998546	0.0247333
16839204	RPH3AL	rabphilin 3A-like (without C2 domains)	NM_001190411	45.96±4.49	58.72±4.20	1.28	0.00100125	0.0247502
16753630	LOC105369807	uncharacterized LOC105369807	XR_914193	100.75±33.60	151.25±52.35	1.50	0.00100221	0.0247502
16956714	DCBLD2	discoidin, CUB and LCCL domain containing 2	NM_080927	2383.38±569.28	3037.04±752.62	1.27	0.00100227	0.0247502
17075112	PSD3	pleckstrin and Sec7 domain containing 3	NM_015310	99.95±18.57	154.29±12.80	1.54	0.00100241	0.0247502
16708402	SFXN3	sideroflexin 3	NM_030971	230.23±14.17	300.24±15.17	1.30	0.00100682	0.0248011
16713470	HNRNPF	heterogeneous nuclear ribonucleoprotein F	NM_001098204	579.58±34.39	687.68±28.32	1.19	0.00101024	0.0248011
16953279	CDC25A	cell division cycle 25A	NM_001789	66.35±11.65	115.11±24.33	1.73	0.00101046	0.0248011
16814096	MPG	N-methylpurine DNA glycosylase	NM_001015052	87.64±9.27	112.76±14.30	1.29	0.00101147	0.0248011
16990016	ANKHD1	ankyrin repeat and KH domain containing 1	NM_001197030	171.82±5.09	193.58±6.08	1.13	0.00101211	0.0248011
17109342	AP1S2	adaptor-related protein complex 1 sigma 2 subunit	NM_001272071	53.15±6.93	67.45±5.41	1.27	0.00101301	0.0248011
17000066	CDKN2AIPNL	CDKN2A interacting protein N-terminal like	NM_080656	95.76±13.45	119.95±10.91	1.25	0.00101403	0.0248011
16818204	KAT8	K(lysine) acetyltransferase 8	XM_011545969	84.85±10.91	120.27±18.60	1.42	0.0010157	0.0248225
16805109	PRC1-AS1	PRC1 antisense RNA 1	NR_051984	35.57±3.14	44.68±4.73	1.26	0.00102544	0.0249912
16859795	GDF15	growth differentiation factor 15	NM_004864	167.54±6.93	274.19±46.57	1.64	0.00102659	0.0249912
17093377	DCAF12	DDB1 and CUL4 associated factor 12	NM_015397	116.84±10.23	163.91±15.61	1.40	0.00102662	0.0249912
16691591	WARS2	tryptophanyl tRNA synthetase 2, mitochondrial	NM_015836	150.25±10.93	189.36±15.70	1.26	0.00102846	0.025012
17102210	PDK3	pyruvate dehydrogenase kinase, isozyme 3	NM_001142386	47.64±9.16	69.08±13.98	1.45	0.00102908	0.025012
16763666	RAPGEF3	Rap guanine nucleotide exchange factor 3	NM_001098531	37.22±3.87	46.54±2.17	1.25	0.00103613	0.0250585
16803269	FBXO22	F-box protein 22	NM_012170	284.64±9.08	341.41±21.34	1.20	0.00103664	0.0250585
16821239	CENPN	centromere protein N	NM_001100624	164.03±39.68	287.39±36.37	1.75	0.00104151	0.0250741
16721773	IPO7	importin 7	NM_006391	1098.95±44.16	1353.03±51.20	1.23	0.0010421	0.0250741
16687352	LRP8	LDL receptor related protein 8	NM_001018054	159.94±16.81	204.04±17.97	1.28	0.00104657	0.02514
16999475	FBN2	fibrillin 2	NM_001999	319.58±36.51	419.37±50.71	1.31	0.00104815	0.025142
16670217	NBPF15	neuroblastoma breakpoint family, member 15	NM_001170755	318.17±7.46	437.79±41.63	1.38	0.0010601	0.0253149
16770685	TBX3	T-box 3	NM_005996	131.65±38.55	269.04±148.37	2.04	0.00106217	0.0253414
16882428	KDM3A	lysine (K)-specific demethylase 3A	NM_001146688	126.77±12.74	169.51±17.41	1.34	0.00106682	0.0254019
16776827	CUL4A	cullin 4A	NM_001008895	439.20±11.06	492.66±31.44	1.12	0.00107527	0.0255212
16746524	CCDC77	coiled-coil domain containing 77	NM_001130146	63.42±10.33	96.91±6.52	1.53	0.00107998	0.0255898
16972595	SPCS3	signal peptidase complex subunit 3	NM_021928	518.33±35.29	648.86±34.26	1.25	0.00108314	0.0255914
16879250	GALM	galactose mutarotase (aldose 1-epimerase)	NM_138801	41.83±9.78	64.02±10.93	1.53	0.00108452	0.0255914
17085760	MAMDC2	MAM domain containing 2	NM_153267	1174.13±97.16	1370.84±164.52	1.17	0.00108495	0.0255914
16692452	NBPF26	neuroblastoma breakpoint family, member 26	XM_011542528	136.66±20.13	181.18±26.01	1.33	0.00108664	0.0255934
17060412	MCM7	minichromosome maintenance complex component 7	NM_001278595	181.91±29.84	278.91±24.00	1.53	0.00109542	0.0257014
16716525	CPEB3	cytoplasmic polyadenylation element binding protein 3	NM_001178137	28.31±3.47	41.68±4.87	1.47	0.00109696	0.0257182
16860175	ZNF738	zinc finger protein 738	NR_027130	96.94±13.56	119.97±11.17	1.24	0.00109976	0.0257544
16799357	EIF2AK4	eukaryotic translation initiation factor 2 alpha kinase 4	NM_001013703	392.55±21.32	465.32±35.10	1.19	0.00110285	0.025798
16865910	ZNF667-AS1	ZNF667 antisense RNA 1 (head to head)	NR_036521	225.63±30.95	323.03±85.99	1.43	0.00110371	0.0257988
16959985	ATR	ATR serine/threonine kinase	NM_001184	109.04±15.20	139.53±16.01	1.28	0.00111217	0.025916
16879923	MSH6	mutS homolog 6	NM_000179	124.10±17.25	178.75±12.04	1.44	0.00111289	0.025916
16970536	HSPA4L	heat shock 70kDa protein 4-like	NM_014278	164.85±29.04	239.14±57.97	1.45	0.00111697	0.0259787
16659459	PDPN	podoplanin	NM_001006624	75.69±9.78	101.77±14.86	1.34	0.00111808	0.0259787
16763104	CPNE8	copine VIII	NM_153634	52.70±4.86	83.82±16.68	1.59	0.00111918	0.0259835
16786460	ISCA2	iron-sulfur cluster assembly 2	NM_001272007	99.44±6.20	117.54±4.48	1.18	0.00112027	0.0259835
16930383	TNRC6B	trinucleotide repeat containing 6B	NM_001024843	276.48±22.56	364.56±34.18	1.32	0.00112079	0.0259835
17104908	CHIC1	cysteine rich hydrophobic domain 1	NM_001039840	80.76±11.34	119.27±14.16	1.48	0.00112206	0.0259937
17079293	CCNE2	cyclin E2	NM_057749	62.00±13.08	134.02±33.09	2.16	0.00112469	0.0260246
16849238	RHBDF2	rhomboid 5 homolog 2 (Drosophila)	NM_001005498	61.18±8.54	85.05±7.94	1.39	0.00112869	0.026089
16819213	MT1L	metallothionein 1L (gene/pseudogene)	NR_001447	40.90±22.49	131.21±105.47	3.21	0.00113816	0.0262493
16819233	MT1A	metallothionein 1A	ENST00000290705	29.22±14.34	65.46±28.45	2.24	0.00114383	0.026341
16837270	KPNA2	karyopherin alpha 2 (RAG cohort 1, importin alpha 1)	NM_002266	2142.74±314.43	3121.00±266.42	1.46	0.00115204	0.0264883
16770828	FBXO21	F-box protein 21	NM_015002	168.31±13.98	241.48±24.37	1.43	0.00115295	0.0264883
16911108	SMOX	spermine oxidase	NM_001270691	82.03±9.02	124.38±24.06	1.52	0.00116003	0.0265766
16751570	EIF4B	eukaryotic translation initiation factor 4B	NM_001300821	521.49±37.21	584.07±51.53	1.12	0.00116195	0.0265784
16889375	NIF3L1	NIF3 NGG1 interacting factor 3-like 1	NM_001136039	136.85±7.37	203.63±22.99	1.49	0.00116267	0.0265784
16664852	CPT2	carnitine palmitoyltransferase 2	NM_000098	122.41±18.12	152.81±19.57	1.25	0.00117122	0.0267149
16659046	DRAXIN	dorsal inhibitory axon guidance protein	NM_198545	34.41±6.71	63.14±11.67	1.83	0.0011777	0.0268102
17068956	MRPL15	mitochondrial ribosomal protein L15	NM_014175	275.36±35.19	352.28±59.26	1.28	0.00118011	0.0268373
17111413	FAM120C	family with sequence similarity 120C	NM_001300788	93.10±5.15	109.84±7.99	1.18	0.00118467	0.0268556
17050591	MET	MET proto-oncogene, receptor tyrosine kinase	NM_000245	683.43±131.18	991.88±194.39	1.45	0.0011852	0.0268556
16687146	KTI12	KTI12 chromatin associated homolog	NM_138417	42.57±3.00	48.78±3.00	1.15	0.00118668	0.0268556
16817337	SGF29	SAGA complex associated factor 29	NM_138414	161.04±14.39	210.46±12.45	1.31	0.00118857	0.0268556
16685596	RRAGC	Ras-related GTP binding C	NM_001271851	141.75±16.96	235.22±43.94	1.66	0.0011886	0.0268556
16772625	POLE	polymerase (DNA directed), epsilon, catalytic subunit	NM_006231	80.32±11.33	111.54±12.11	1.39	0.00119035	0.0268757
16984492	NNT	nicotinamide nucleotide transhydrogenase	NM_012343	620.68±61.23	704.07±61.40	1.13	0.00119164	0.0268853
16816479	CCP110	centriolar coiled coil protein 110kDa	NM_001199022	179.54±39.10	260.07±42.12	1.45	0.00119519	0.0268908
17013597	GINM1	glycoprotein integral membrane 1	NM_138785	621.46±27.61	727.12±36.13	1.17	0.00119534	0.0268908
16804902	BLM	Bloom syndrome, RecQ helicase-like	NM_000057	66.42±16.27	115.94±26.05	1.75	0.00119709	0.0269107
16995281	NADK2	NAD kinase 2, mitochondrial	NM_001085411	216.82±10.37	248.24±9.04	1.14	0.00120159	0.0269923
16727232	CST6	cystatin E/M	NM_001323	462.26±180.64	724.80±278.60	1.57	0.00120837	0.0271057
16827679	NQO1	NAD(P)H dehydrogenase, quinone 1	NM_000903	2101.00±326.27	2508.10±471.54	1.19	0.0012097	0.027116
17056137	HOXA5	homeobox A5	NM_019102	70.60±6.91	93.32±13.93	1.32	0.00121877	0.0272212
16825104	PALB2	partner and localizer of BRCA2	NM_024675	130.36±10.28	158.42±6.91	1.22	0.00122136	0.0272448
17086540	CTSL	cathepsin L	NM_001257971	293.84±40.08	821.45±393.62	2.80	0.00122245	0.0272448
17112376	BRWD3	bromodomain and WD repeat domain containing 3	NM_153252	163.71±8.27	230.83±25.47	1.41	0.00122753	0.0273385
16708887	SLK	STE20-like kinase	NM_001304743	577.52±38.43	723.31±53.16	1.25	0.00122868	0.0273445
16704012	ZNF33A	zinc finger protein 33A	NM_001278170	36.47±3.76	59.99±13.14	1.64	0.00123134	0.0273841
16851026	IMPA2	inositol(myo)-1(or 4)-monophosphatase 2	NM_014214	339.72±37.20	420.99±40.46	1.24	0.001233	0.0274014
16987008	RASA1	RAS p21 protein activator (GTPase activating protein) 1	NM_002890	1054.13±91.64	1409.19±167.14	1.34	0.00123691	0.0274143
16810329	RPS27L	ribosomal protein S27-like	NM_015920	135.62±8.41	171.51±16.68	1.26	0.00123727	0.0274143
16715241	PSAP	prosaposin	NM_001042465	1921.72±204.17	2363.56±293.88	1.23	0.00123777	0.0274143
17043380	USP42	ubiquitin specific peptidase 42	NM_032172	110.44±5.66	121.87±6.10	1.10	0.001243	0.0274668
17096457	CORO2A	coronin, actin binding protein, 2A	NM_003389	30.33±5.16	39.77±5.74	1.31	0.00124868	0.0275188
16709936	PLPP4	phospholipid phosphatase 4	NM_001030059	79.85±10.49	129.62±21.78	1.62	0.00124889	0.0275188
16954856	PBRM1	polybromo 1	NM_018313	790.96±32.03	852.73±32.91	1.08	0.0012502	0.0275283
17019484	GTPBP2	GTP binding protein 2	NM_001286216	83.30±6.17	116.78±16.66	1.40	0.00125232	0.0275502
17111219	SMC1A	structural maintenance of chromosomes 1A	NM_001281463	397.53±76.54	499.12±97.79	1.26	0.00125297	0.0275502
16766403	NEMP1	nuclear envelope integral membrane protein 1	NM_001130963	298.53±62.79	496.17±48.52	1.66	0.00125932	0.0276704
16847117	MTMR4	myotubularin related protein 4	NM_004687	156.48±13.71	218.20±23.62	1.39	0.00126271	0.0277254
16838698	RPTOR	regulatory associated protein of MTOR, complex 1	NM_001163034	154.61±14.44	182.93±23.16	1.18	0.00126489	0.0277535
16747338	GAPDH	glyceraldehyde-3-phosphate dehydrogenase	NM_001256799	111.29±5.64	123.83±5.66	1.11	0.00126623	0.0277635
16947418	GFM1	G elongation factor, mitochondrial 1	NM_001308164	103.62±6.30	115.23±6.54	1.11	0.0012681	0.0277653
16808308	PPIP5K1	diphosphoinositol pentakisphosphate kinase 1	ENST00000437065	168.51±14.89	242.77±44.47	1.44	0.00126985	0.0277693
16861318	WDR62	WD repeat domain 62	NM_001083961	88.83±10.64	115.99±12.47	1.31	0.00127295	0.0277934
16884523	SLC20A1	solute carrier family 20 (phosphate transporter), member 1	NM_005415	448.23±29.68	630.86±97.14	1.41	0.00127434	0.0278041
16979050	TIFA	TRAF-interacting protein with forkhead-associated domain	NM_052864	54.79±4.80	69.43±6.30	1.27	0.00127615	0.0278242
17059955	PDK4	pyruvate dehydrogenase kinase, isozyme 4	NM_002612	99.63±33.86	170.45±82.13	1.71	0.00129058	0.0280571
16890602	PKI55	DKFZp434H1419	NR_037701	213.81±16.71	263.67±21.78	1.23	0.00129416	0.0280987
16937181	THUMPD3	THUMP domain containing 3	NM_001114092	182.32±9.51	207.09±6.65	1.14	0.0012992	0.0281886
16852497	WDR7	WD repeat domain 7	NM_015285	262.43±16.05	294.25±11.85	1.12	0.00130118	0.0281998
16677361	RPS6KC1	ribosomal protein S6 kinase, 52kDa, polypeptide 1	NM_001136138	183.63±8.15	213.70±18.78	1.16	0.00130153	0.0281998
16921123	TCFL5	transcription factor-like 5 (basic helix-loop-helix)	NM_001301726	135.55±4.08	161.36±8.44	1.19	0.00130485	0.0282324
17101214	XG	Xg blood group	NM_001141919	474.57±47.60	570.12±56.36	1.20	0.00131345	0.028397
17019280	MEA1	male-enhanced antigen 1	NM_014623	499.70±82.96	643.27±63.58	1.29	0.00131509	0.028397
16804539	ABHD2	abhydrolase domain containing 2	NM_007011	855.58±42.44	977.34±9.57	1.14	0.00131707	0.028397
16938973	C3orf35	chromosome 3 open reading frame 35	NM_001302831	61.87±5.84	79.90±5.01	1.29	0.00131728	0.028397
16977476	LIN54	lin-54 DREAM MuvB core complex component	NM_001115007	96.10±9.56	126.17±7.24	1.31	0.0013187	0.028397
16788883	DYNC1H1	dynein, cytoplasmic 1, heavy chain 1	NM_001376	1058.50±83.73	1368.02±76.41	1.29	0.00131884	0.028397
16755339	ELK3	ELK3, ETS-domain protein (SRF accessory protein 2)	NM_001303511	371.81±54.54	486.86±90.90	1.31	0.00132569	0.0284657
16857886	ANGPTL4	angiopoietin like 4	NM_001039667	143.01±36.32	371.47±178.16	2.60	0.00133395	0.0285839
16937505	FANCD2	Fanconi anemia complementation group D2	NM_001018115	135.78±32.95	213.80±32.13	1.57	0.0013349	0.0285846
16903491	RND3	Rho family GTPase 3	NM_001254738	247.61±46.90	345.13±96.95	1.39	0.00133687	0.0286071
16746379	NCAPD3	non-SMC condensin II complex subunit D3	NM_015261	122.72±17.21	171.12±21.83	1.39	0.00133951	0.0286439
17019549	MRPL14	mitochondrial ribosomal protein L14	NM_032111	128.64±12.61	200.37±33.09	1.56	0.00134508	0.0286851
16774271	NAA16	N(alpha)-acetyltransferase 16, NatA auxiliary subunit	NM_001110798	141.12±11.35	184.56±18.94	1.31	0.00134512	0.0286851
16757160	ALDH2	aldehyde dehydrogenase 2 family (mitochondrial)	NM_000690	90.47±21.31	128.70±43.77	1.42	0.0013556	0.0287707
16826985	GOT2	glutamic-oxaloacetic transaminase 2, mitochondrial	NM_001286220	478.24±73.83	569.07±77.38	1.19	0.00136111	0.0288619
16697221	TRMT1L	tRNA methyltransferase 1 like	NM_001202423	194.52±6.50	233.70±11.46	1.20	0.00136208	0.0288619
17115934	XGY2	Xg pseudogene, Y-linked 2	NR_003254	302.29±71.65	352.22±64.67	1.17	0.00136376	0.0288619
17089711	GLE1	GLE1 RNA export mediator	NM_001003722	173.54±9.72	213.80±9.51	1.23	0.00136511	0.0288619
16835797	EME1	essential meiotic structure-specific endonuclease 1	NM_001166131	36.84±7.73	54.07±5.95	1.47	0.00137325	0.0289655
16757211	ERP29	endoplasmic reticulum protein 29	NM_001034025	87.08±8.84	110.42±16.56	1.27	0.00137402	0.0289655
16714030	ARHGAP22	Rho GTPase activating protein 22	NM_001256024	61.38±4.66	106.33±19.85	1.73	0.00137408	0.0289655
16942786	LOC105377173	uncharacterized LOC105377173	XR_937955	5.39±0.62	6.78±0.71	1.26	0.00137608	0.0289881
16998044	LUCAT1	lung cancer associated transcript 1 (non-protein coding)	NR_103548	33.66±9.27	70.79±27.73	2.10	0.00137977	0.0290456
17015240	ECI2	enoyl-CoA delta isomerase 2	NM_001166010	101.75±13.65	142.78±22.79	1.40	0.00138613	0.0291012
16796015	ATXN3	ataxin 3	ENST00000558190	48.67±12.18	80.45±28.66	1.65	0.00138711	0.0291023
17010760	NT5E	5-nucleotidase, ecto (CD73)	NM_001204813	3486.04±769.24	4689.49±794.80	1.35	0.00139035	0.0291506
16711464	ANKRD16	ankyrin repeat domain 16	NM_001009941	68.22±6.16	93.10±10.06	1.36	0.00139201	0.0291657
16918077	ABHD12	abhydrolase domain containing 12	NM_001042472	102.61±4.30	120.46±6.24	1.17	0.00139543	0.0291785
16824004	GSPT1	G1 to S phase transition 1	NM_001130006	495.67±24.77	520.35±26.78	1.05	0.00139911	0.0292125
16718306	LOC105378477	uncharacterized LOC105378477	XR_946308	15.21±2.07	22.14±3.75	1.46	0.0014005	0.0292125
16902147	CCDC93	coiled-coil domain containing 93	NM_019044	245.82±29.49	306.59±32.81	1.25	0.00140175	0.0292125
16888912	MYO1B	myosin IB	NM_001130158	1197.00±56.58	1338.63±64.96	1.12	0.00140541	0.0292496
16722684	ZDHHC13	zinc finger, DHHC-type containing 13	NM_001001483	84.16±11.56	106.45±9.66	1.26	0.00140749	0.0292538
16662171	S100PBP	S100P binding protein	NM_001256121	92.78±2.59	114.36±6.89	1.23	0.00141093	0.0293058
16920730	APCDD1L	adenomatosis polyposis coli down-regulated 1-like	NM_001304787	70.59±12.30	113.36±21.26	1.61	0.00141415	0.0293531
16869740	ILVBL	ilvB (bacterial acetolactate synthase)-like	NM_006844	63.94±3.47	77.37±6.64	1.21	0.001418	0.0293696
17112560	NAP1L3	nucleosome assembly protein 1-like 3	NM_004538	54.28±7.35	73.42±9.61	1.35	0.00141862	0.0293696
16917400	KIF16B	kinesin family member 16B	NM_001199865	85.87±17.57	117.34±35.00	1.37	0.00141942	0.0293696
16941114	DOCK3	dedicator of cytokinesis 3	NM_004947	38.91±4.94	48.06±5.48	1.24	0.0014213	0.0293838
17110148	BCOR	BCL6 corepressor	NM_001123383	129.35±12.82	157.23±8.71	1.22	0.00142257	0.0293885
16833953	CSF3	colony stimulating factor 3	NM_000759	65.36±9.38	101.42±26.72	1.55	0.00142341	0.0293885
16935396	RANGAP1	Ran GTPase activating protein 1	NM_001278651	179.35±19.29	235.18±22.42	1.31	0.00143711	0.0296102
16850663	DLGAP1-AS2	DLGAP1 antisense RNA 2	NR_119377	50.31±6.34	118.01±29.23	2.35	0.00143773	0.0296102
16738628	OR5B21	olfactory receptor, family 5, subfamily B, member 21	NM_001005218	20.52±7.76	50.92±22.54	2.48	0.00143824	0.0296102
17074673	CTSB	cathepsin B	NM_001908	100.12±6.97	123.89±14.41	1.24	0.00143902	0.0296102
16905052	LOC105373737	uncharacterized LOC105373737	XR_923572	13.66±1.27	18.70±2.70	1.37	0.00143985	0.0296102
16901755	BUB1	BUB1 mitotic checkpoint serine/threonine kinase	NM_001278616	250.52±71.46	490.71±44.29	1.96	0.00144234	0.0296218
16750635	CACNB3	calcium channel, voltage-dependent, beta 3 subunit	NM_000725	101.69±4.34	116.84±7.98	1.15	0.00144268	0.0296218
16890490	ATIC	5-aminoimidazole-4-carboxamide ribonucleotide formyltransferase/IMP cyclohydrolase	NM_004044	365.58±15.60	449.88±35.73	1.23	0.00144422	0.0296218
16777944	N4BP2L1	NEDD4 binding protein 2-like 1	NM_001079691	34.81±2.73	43.98±6.42	1.26	0.00144606	0.0296347
17050002	KMT2E	lysine (K)-specific methyltransferase 2E	NM_018682	592.87±20.73	670.59±36.51	1.13	0.00144676	0.0296347
17064679	XRCC2	X-ray repair complementing defective repair in Chinese hamster cells 2	NM_005431	72.23±12.02	101.31±18.97	1.40	0.00146055	0.0298192
16689384	GBP4	guanylate binding protein 4	NM_052941	24.46±11.96	51.20±24.56	2.09	0.00146832	0.0299386
16765325	MAP3K12	mitogen-activated protein kinase kinase kinase 12	NM_001193511	94.16±14.74	120.34±18.71	1.28	0.00146912	0.0299386
16808318	PPIP5K1	diphosphoinositol pentakisphosphate kinase 1	ENST00000465123	114.53±12.56	144.93±13.17	1.27	0.00147583	0.030013
17053019	CUL1	cullin 1	NM_003592	397.98±14.17	489.82±26.23	1.23	0.00148087	0.0300762
16999776	IRF1	interferon regulatory factor 1	NM_002198	81.33±18.81	108.69±18.59	1.34	0.00148617	0.0301445
17110367	MIR222	microRNA 222	NR_029636	199.52±86.84	361.30±109.97	1.81	0.00148783	0.0301545
16974722	LCORL	ligand dependent nuclear receptor corepressor like	NM_001166139	109.70±20.36	153.17±12.54	1.40	0.0014895	0.0301545
16691668	NOTCH2	notch 2	NM_001200001	736.55±44.17	957.02±73.28	1.30	0.0014919	0.0301822
16828762	HSDL1	hydroxysteroid dehydrogenase like 1	NM_001146051	229.31±20.92	301.81±32.42	1.32	0.00149541	0.0302139
16701640	SH3BP5L	SH3-binding domain protein 5-like	NM_030645	68.88±5.29	92.99±10.45	1.35	0.00150427	0.0303232
17086167	CEP78	centrosomal protein 78kDa	NM_001098802	106.54±17.72	158.15±17.94	1.48	0.00150531	0.0303232
17099799	UBAC1	UBA domain containing 1	NM_016172	37.08±2.66	49.70±3.08	1.34	0.00150959	0.0303529
16799426	PAK6	p21 protein (Cdc42/Rac)-activated kinase 6	NM_001128628	120.06±22.89	177.69±25.23	1.48	0.00151138	0.0303593
16858137	ICAM1	intercellular adhesion molecule 1	NM_000201	58.03±11.86	114.16±45.26	1.97	0.0015153	0.0303988
16919915	ZMYND8	zinc finger, MYND-type containing 8	NM_001281769	235.45±23.15	313.66±43.81	1.33	0.00151929	0.0304331
16763246	GXYLT1	glucoside xylosyltransferase 1	NM_001099650	130.07±23.39	211.06±18.59	1.62	0.00152033	0.0304331
17069605	SGK3	serum/glucocorticoid regulated kinase family, member 3	NM_001033578	58.57±6.11	82.42±9.44	1.41	0.00152847	0.0304567
16919044	RBL1	retinoblastoma-like 1	NM_002895	199.04±41.29	302.18±31.27	1.52	0.00152937	0.0304567
17019365	ZNF318	zinc finger protein 318	NM_014345	247.55±18.12	301.87±18.01	1.22	0.00153188	0.0304567
17059532	SLC25A40	solute carrier family 25, member 40	NM_018843	100.41±18.13	167.20±21.59	1.67	0.00153731	0.0305118
16685362	MEAF6	MYST/Esa1-associated factor 6	NM_001270875	270.86±31.48	322.84±30.23	1.19	0.00153842	0.0305118
16771582	LINC01089	long intergenic non-protein coding RNA 1089	NR_002809	45.35±2.08	48.72±2.07	1.07	0.00153857	0.0305118
16673154	NUF2	NUF2, NDC80 kinetochore complex component	NM_031423	109.56±32.52	190.36±29.82	1.74	0.00154205	0.0305417
16718922	PRDX3	peroxiredoxin 3	NM_001302272	990.34±82.82	1102.41±61.74	1.11	0.00154922	0.0305866
16843680	MYO19	myosin XIX	NM_001033580	123.11±9.45	140.82±10.63	1.14	0.00155142	0.0306106
16759030	LINC00943	long intergenic non-protein coding RNA 943	NR_038256	15.95±1.38	17.85±1.50	1.12	0.00155951	0.0307119
17094718	PTAR1	protein prenyltransferase alpha subunit repeat containing 1	NM_001099666	352.80±14.44	422.75±39.39	1.20	0.00156413	0.0307313
17110404	SLC9A7	solute carrier family 9, subfamily A (NHE7, cation proton antiporter 7), member 7	NM_001257291	282.84±36.16	471.10±150.28	1.67	0.00156445	0.0307313
17086634	CKS2	CDC28 protein kinase regulatory subunit 2	NM_001827	329.11±65.05	524.40±56.03	1.59	0.00156677	0.0307435
16769972	GLTP	glycolipid transfer protein	NM_016433	533.01±51.66	641.14±36.25	1.20	0.00156704	0.0307435
17056358	GGCT	gamma-glutamylcyclotransferase	NM_001199815	62.14±7.09	84.14±11.42	1.35	0.00156815	0.0307459
16761423	YBX3	Y box binding protein 3	NM_001145426	64.04±5.50	75.09±9.23	1.17	0.00156952	0.0307532
16880596	MDH1	malate dehydrogenase 1	NM_001199111	196.22±14.00	239.29±15.29	1.22	0.00157595	0.0308281
16830302	ACADVL	acyl-CoA dehydrogenase, very long chain	NM_000018	615.62±103.45	705.97±103.45	1.15	0.00157688	0.0308281
17005542	HFE	hemochromatosis	NM_000410	61.00±8.96	77.07±15.13	1.26	0.0015773	0.0308281
16999180	LOX	lysyl oxidase	NM_001178102	1059.08±156.75	1458.91±271.38	1.38	0.00158176	0.0308766
17068139	PLEKHA2	pleckstrin homology domain containing, family A (phosphoinositide binding specific) member 2	NM_021623	105.95±22.06	146.29±16.59	1.38	0.00158399	0.0309007
16909724	ARL4C	ADP-ribosylation factor like GTPase 4C	NM_001282431	217.74±38.29	351.74±105.79	1.62	0.0015873	0.0309459
16815310	TNFRSF12A	tumor necrosis factor receptor superfamily, member 12A	NM_016639	1175.42±160.70	1461.35±248.26	1.24	0.00158846	0.0309492
16750457	SLC48A1	solute carrier family 48 (heme transporter), member 1	NM_017842	56.86±10.51	78.93±20.70	1.39	0.00159324	0.0310034
16832104	SLC47A1	solute carrier family 47 (multidrug and toxin extrusion), member 1	NM_018242	13.27±1.64	21.43±4.30	1.61	0.00159872	0.0310704
17062985	PODXL	podocalyxin-like	NM_001018111	191.80±17.80	257.90±20.68	1.34	0.00159968	0.0310704
16908998	WDFY1	WD repeat and FYVE domain containing 1	NM_020830	312.05±16.96	387.95±29.54	1.24	0.00160624	0.0311572
16745718	ROBO4	roundabout guidance receptor 4	NM_001301088	125.72±11.79	247.63±81.08	1.97	0.00160789	0.0311572
16914117	PABPC1L	poly(A) binding protein, cytoplasmic 1-like	NM_001124756	47.54±3.31	60.97±6.45	1.28	0.00160814	0.0311572
16793190	WDHD1	WD repeat and HMG-box DNA binding protein 1	NM_001008396	151.34±39.34	234.42±45.09	1.55	0.0016165	0.0312802
16700630	TARBP1	TAR (HIV-1) RNA binding protein 1	NM_005646	66.42±3.71	89.02±10.08	1.34	0.0016182	0.031281
16981506	HMGB2	high mobility group box 2	NM_001130688	106.82±24.74	174.40±23.03	1.63	0.0016194	0.031281
16850063	STRA13	stimulated by retinoic acid 13	NM_001271006	125.04±12.09	167.99±20.52	1.34	0.00162091	0.031281
16681661	MTOR	mechanistic target of rapamycin (serine/threonine kinase)	NM_004958	292.69±12.78	336.98±10.74	1.15	0.00162123	0.031281
16660212	PQLC2	PQ loop repeat containing 2	NM_001040125	92.76±15.55	128.92±18.89	1.39	0.00162221	0.031281
16908338	TMBIM1	transmembrane BAX inhibitor motif containing 1	NM_022152	120.42±7.21	133.69±4.24	1.11	0.0016235	0.031281
16816178	MPV17L	MPV17 mitochondrial membrane protein-like	NM_001128423	21.69±2.98	26.62±2.80	1.23	0.00162876	0.0313259
16957951	POLQ	polymerase (DNA directed), theta	NM_199420	97.14±31.18	180.92±26.01	1.86	0.00162984	0.0313259
16770661	LOC105369996	uncharacterized LOC105369996	XR_914530	15.11±1.62	19.65±3.64	1.30	0.00162993	0.0313259
16670377	HIST2H4B	histone cluster 2, H4b	NM_001034077	117.75±19.62	164.13±21.29	1.39	0.00163337	0.0313341
16692626	HIST2H4B	histone cluster 2, H4b	NM_001034077	117.75±19.62	164.13±21.29	1.39	0.00163337	0.0313341
17063420	ZC3HAV1L	zinc finger CCCH-type, antiviral 1-like	NM_080660	193.04±17.47	255.77±19.45	1.32	0.00163338	0.0313341
16670401	HIST2H2AC	histone cluster 2, H2ac	NM_003517	3436.14±376.85	4276.08±288.92	1.24	0.00163725	0.0313697
16845349	BRCA1	breast cancer 1, early onset	NM_007294	69.76±7.96	99.09±10.87	1.42	0.00164456	0.0314746
16707454	MARCH5	membrane associated ring finger 5	NM_017824	417.59±19.30	461.61±13.80	1.11	0.00164777	0.0315131
16986450	AGGF1	angiogenic factor with G-patch and FHA domains 1	NM_018046	258.44±10.85	317.89±27.39	1.23	0.00165065	0.0315295
16662728	LOC105378662	uncharacterized LOC105378662	XR_947215	35.38±5.42	50.36±9.49	1.42	0.00165614	0.0316121
16999379	ALDH7A1	aldehyde dehydrogenase 7 family, member A1	NM_001182	138.54±14.79	182.11±8.71	1.31	0.00165701	0.0316121
16911675	MGME1	mitochondrial genome maintenance exonuclease 1	NM_001310338	203.11±31.84	321.28±34.15	1.58	0.0016647	0.0317199
16992524	LOC105377732	uncharacterized LOC105377732	XR_941238	22.40±2.31	25.89±1.85	1.16	0.00166946	0.0317912
16700058	ITPKB	inositol-trisphosphate 3-kinase B	NM_002221	57.77±9.38	74.73±11.26	1.29	0.00167116	0.0318041
16745507	MIRLET7A2	microRNA let-7a-2	NR_029477	25.53±9.51	46.92±9.26	1.84	0.00167857	0.0319062
16977016	SDAD1	SDA1 domain containing 1	NM_001288983	490.18±24.28	524.11±28.92	1.07	0.00169003	0.0320653
16989496	TGFBI	transforming growth factor, beta-induced, 68kDa	NM_000358	930.41±39.26	1002.24±28.20	1.08	0.0017008	0.032152
16723653	CD44	CD44 molecule (Indian blood group)	AF086543	60.86±19.14	100.94±15.39	1.66	0.00170287	0.0321717
16720416	TSPAN4	tetraspanin 4	NM_001025234	66.28±6.70	79.32±10.80	1.20	0.00171005	0.032215
17049270	PILRB	paired immunoglobin-like type 2 receptor beta	NM_178238	80.09±12.33	108.47±18.94	1.35	0.00171034	0.032215
16782173	MRPL52	mitochondrial ribosomal protein L52	NM_178336	36.42±5.08	70.01±17.88	1.92	0.0017116	0.0322192
17116748	ZBED1	zinc finger, BED-type containing 1	NM_001171135	122.18±8.60	152.49±12.91	1.25	0.00171276	0.0322215
17003924	GFPT2	glutamine-fructose-6-phosphate transaminase 2	NM_005110	147.14±24.54	242.88±65.57	1.65	0.00171742	0.0322778
16799776	OIP5-AS1	OIP5 antisense RNA 1	NR_026757	58.08±5.63	87.09±6.14	1.50	0.00171998	0.0322794
16682161	FBXO42	F-box protein 42	NM_018994	99.80±5.58	123.18±9.23	1.23	0.00172493	0.0323334
16936947	ITPR1	inositol 1,4,5-trisphosphate receptor, type 1	NM_001099952	46.70±3.20	96.97±31.70	2.08	0.00172613	0.0323364
16922603	LOC105369301	uncharacterized LOC105369301	XR_920493	52.31±6.92	95.46±30.97	1.82	0.00173221	0.0323917
17005564	HIST1H2AC	histone cluster 1, H2ac	NM_003512	238.21±18.23	302.34±22.84	1.27	0.00173651	0.0324527
16826175	VPS35	VPS35 retromer complex component	NM_018206	977.01±64.70	1240.49±90.96	1.27	0.00174773	0.0325452
16702007	AKR1C3	aldo-keto reductase family 1, member C3	NM_001253908	19.37±4.32	27.01±6.08	1.39	0.00175237	0.0326121
16742491	CLNS1A	chloride channel, nucleotide-sensitive, 1A	NM_001293	85.57±5.65	102.52±5.57	1.20	0.00175818	0.0326617
17059756	CDK6	cyclin-dependent kinase 6	NM_001145306	881.88±95.25	1278.38±168.72	1.45	0.00175979	0.0326721
16966748	FIP1L1	factor interacting with PAPOLA and CPSF1	NM_001134937	522.26±23.05	585.82±29.19	1.12	0.00176415	0.0327335
16785952	PCNX	pecanex homolog (Drosophila)	NM_001308160	411.75±24.82	466.37±20.23	1.13	0.00177127	0.0327895
17077774	PDE7A	phosphodiesterase 7A	NM_001242318	65.59±12.74	85.09±7.35	1.30	0.00177138	0.0327895
17061881	DOCK4	dedicator of cytokinesis 4	NM_014705	77.28±15.02	114.05±16.80	1.48	0.00177758	0.032819
16922759	KCNJ15	potassium channel, inwardly rectifying subfamily J, member 15	NM_001276435	79.21±20.51	131.19±45.70	1.66	0.00177909	0.032819
16981502	LOC105377538	uncharacterized LOC105377538	XR_939453	39.05±9.07	77.93±10.98	2.00	0.00177931	0.032819
16744049	SLC35F2	solute carrier family 35, member F2	NM_017515	69.09±13.54	107.30±23.80	1.55	0.00178023	0.032819
16692477	NBPF20	neuroblastoma breakpoint family, member 20	NM_001278267	172.49±20.87	234.76±25.32	1.36	0.0017882	0.0328872
17095830	NOL8	nucleolar protein 8	NM_001256394	82.10±1.97	96.89±6.33	1.18	0.00179134	0.0329004
16906000	SESTD1	SEC14 and spectrin domains 1	NM_178123	284.37±29.80	391.38±43.16	1.38	0.00179211	0.0329004
16860414	PLEKHF1	pleckstrin homology domain containing, family F (with FYVE domain) member 1	NM_024310	78.21±12.80	117.19±20.38	1.50	0.00179216	0.0329004
17056493	KBTBD2	kelch repeat and BTB (POZ) domain containing 2	NM_015483	136.13±10.45	175.25±9.56	1.29	0.00179387	0.0329123
16825997	PYCARD	PYD and CARD domain containing	NM_013258	142.07±23.44	173.44±38.87	1.22	0.00179616	0.0329316
16711847	PHYH	phytanoyl-CoA 2-hydroxylase	NM_001037537	65.87±5.02	81.90±9.17	1.24	0.00179704	0.0329316
16792519	POLE2	polymerase (DNA directed), epsilon 2, accessory subunit	NM_001197330	48.88±9.60	62.53±11.74	1.28	0.00180218	0.0330064
17075478	LOXL2	lysyl oxidase-like 2	NM_002318	1442.39±136.64	1646.73±166.32	1.14	0.00180791	0.0330724
16986203	HEXB	hexosaminidase B (beta polypeptide)	NM_000521	1131.96±155.01	1597.84±333.44	1.41	0.00180986	0.0330886
16758336	KNTC1	kinetochore associated 1	NM_014708	165.81±43.44	279.94±41.28	1.69	0.00181343	0.0331303
17110086	RPGR	retinitis pigmentosa GTPase regulator	NM_000328	33.47±1.59	44.79±4.99	1.34	0.00181427	0.0331303
16886503	RIF1	replication timing regulatory factor 1	NM_001177663	326.23±58.06	396.31±44.67	1.21	0.001817	0.0331413
16743374	MRE11A	MRE11 homolog A, double strand break repair nuclease	NM_005590	94.23±15.11	117.99±17.60	1.25	0.00181838	0.033147
16901216	CREG2	cellular repressor of E1A-stimulated genes 2	NM_153836	35.80±3.62	46.56±8.72	1.30	0.00182012	0.0331595
17070061	LY96	lymphocyte antigen 96	NM_001195797	21.25±5.68	39.43±16.69	1.86	0.00182424	0.0331791
16663514	CDC20	cell division cycle 20	NM_001255	424.29±105.39	657.84±96.15	1.55	0.00182664	0.0331791
16911212	MCM8	minichromosome maintenance 8 homologous recombination repair factor	NM_001281520	384.35±76.71	562.41±90.48	1.46	0.00182689	0.0331791
16859018	TECR	trans-2,3-enoyl-CoA reductase	NM_138501	306.24±22.16	365.48±28.36	1.19	0.00182759	0.0331791
16939838	MIR138-1	microRNA 138-1	NR_029700	17.90±2.47	27.11±4.91	1.52	0.00183202	0.0332381
17000439	CDC25C	cell division cycle 25C	NM_001287582	77.02±19.42	134.76±18.49	1.75	0.00183298	0.0332381
16816650	LYRM1	LYR motif containing 1	NM_001128301	120.51±12.64	151.46±12.57	1.26	0.00184964	0.0334082
16766683	CDK4	cyclin-dependent kinase 4	NM_000075	612.37±58.93	764.31±104.05	1.25	0.00185095	0.0334082
16713562	C10orf10	chromosome 10 open reading frame 10	NM_007021	83.28±1.85	104.47±8.91	1.25	0.00186333	0.0334896
16934749	RAC2	ras-related C3 botulinum toxin substrate 2 (rho family, small GTP binding protein Rac2)	NM_002872	62.83±9.93	121.55±28.34	1.93	0.00186406	0.0334896
17017290	GPANK1	G-patch domain and ankyrin repeats 1	NM_001199237	53.30±6.25	78.01±9.68	1.46	0.00187349	0.0335521
17098027	STOM	stomatin	NM_001270526	653.21±54.49	894.99±80.44	1.37	0.00187484	0.0335521
17088527	TLR4	toll-like receptor 4	NM_003266	138.06±29.50	188.24±42.25	1.36	0.00188264	0.0336231
16919448	SERINC3	serine incorporator 3	NM_006811	2255.74±106.50	2511.72±148.64	1.11	0.00188306	0.0336231
16672457	DUSP23	dual specificity phosphatase 23	NM_017823	110.38±9.17	136.01±10.24	1.23	0.00188586	0.0336396
16828810	TLDC1	TBC/LysM-associated domain containing 1	NM_020947	104.50±14.47	149.05±19.28	1.43	0.001887	0.0336396
16839757	SHPK	sedoheptulokinase	NM_013276	88.87±17.64	116.21±22.81	1.31	0.00189178	0.0336709
16823825	EMP2	epithelial membrane protein 2	NM_001424	571.26±24.83	614.89±33.50	1.08	0.00189254	0.0336709
16745563	CLMP	CXADR-like membrane protein	NM_024769	955.71±223.11	1357.05±298.87	1.42	0.00189758	0.0337028
16805161	SLCO3A1	solute carrier organic anion transporter family, member 3A1	NM_001145044	71.96±5.53	85.35±8.83	1.19	0.00190286	0.0337385
17061532	SYPL1	synaptophysin-like 1	NM_006754	545.70±43.57	633.20±58.49	1.16	0.00190676	0.0337385
16989867	PAIP2	poly(A) binding protein interacting protein 2	NM_001033112	212.66±11.99	255.93±14.66	1.20	0.00190682	0.0337385
17004500	FARS2	phenylalanyl-tRNA synthetase 2, mitochondrial	NM_006567	125.03±8.83	140.08±5.94	1.12	0.00190717	0.0337385
16663231	PPCS	phosphopantothenoylcysteine synthetase	NM_001077447	127.00±12.58	150.44±17.68	1.18	0.0019091	0.0337474
16686796	STIL	SCL/TAL1 interrupting locus	NM_001048166	178.42±42.83	276.85±41.84	1.55	0.0019143	0.0337474
16943467	NFKBIZ	nuclear factor of kappa light polypeptide gene enhancer in B-cells inhibitor, zeta	NM_001005474	115.30±9.68	145.18±11.45	1.26	0.00191492	0.0337474
16747014	RAD51AP1	RAD51 associated protein 1	NM_001130862	65.38±12.21	110.70±20.32	1.69	0.00191648	0.0337474
16911132	PRNP	prion protein	NM_000311	201.22±14.70	273.52±53.20	1.36	0.00191788	0.0337474
16675903	RNPEP	arginyl aminopeptidase (aminopeptidase B)	NM_020216	286.46±21.23	340.30±33.63	1.19	0.00192013	0.0337474
17058460	BAZ1B	bromodomain adjacent to zinc finger domain 1B	NM_032408	456.09±28.10	509.77±27.17	1.12	0.00192376	0.0337474
16955064	TKT	transketolase	NM_001064	471.90±62.31	610.28±113.90	1.29	0.00194669	0.0339742
16962969	TMEM44	transmembrane protein 44	NM_001011655	95.81±11.59	124.16±12.22	1.30	0.00195252	0.0340569
16939390	SLC25A38	solute carrier family 25, member 38	NM_017875	209.98±20.36	253.13±21.45	1.21	0.00196619	0.0342379
16758671	TCTN2	tectonic family member 2	NM_001143850	193.99±47.56	254.17±55.37	1.31	0.00197591	0.0343197
16757720	SUDS3	SDS3 homolog, SIN3A corepressor complex component	NM_022491	106.52±11.90	117.88±9.51	1.11	0.00197678	0.0343197
17057066	COA1	cytochrome c oxidase assembly factor 1 homolog	NM_018224	99.38±15.19	127.82±7.33	1.29	0.0019775	0.0343197
16851648	TAF4B	TAF4b RNA polymerase II, TATA box binding protein (TBP)-associated factor, 105kDa	NM_001293725	35.75±3.46	46.68±4.41	1.31	0.00199649	0.0345529
16909700	HJURP	Holliday junction recognition protein	NM_001282962	374.65±99.80	723.04±97.88	1.93	0.00200163	0.0345743
17102829	MAOA	monoamine oxidase A	NM_000240	23.60±2.79	26.75±3.00	1.13	0.00200328	0.0345743
16687899	HSD52	uncharacterized LOC729467	NR_027120	13.73±1.50	17.08±1.17	1.24	0.0020048	0.0345814
16900635	SEMA4C	sema domain, immunoglobulin domain (Ig), transmembrane domain (TM) and short cytoplasmic domain, (semaphorin) 4C	NM_017789	122.12±10.98	154.93±8.12	1.27	0.00200774	0.0346038
17104983	PBDC1	polysaccharide biosynthesis domain containing 1	NM_001300888	205.97±12.50	272.21±26.29	1.32	0.00200832	0.0346038
16836277	PCTP	phosphatidylcholine transfer protein	NM_001102402	110.79±7.04	145.64±20.82	1.31	0.00200968	0.0346081
16812475	EFTUD1	elongation factor Tu GTP binding domain containing 1	NM_001040610	69.68±10.59	95.46±13.98	1.37	0.00201486	0.0346207
16906749	HECW2	HECT, C2 and WW domain containing E3 ubiquitin protein ligase 2	NM_001304840	72.76±6.79	89.65±13.67	1.23	0.00201796	0.0346548
17005797	MIR3143	microRNA 3143	NR_036096	141.62±14.92	186.22±30.91	1.31	0.00202011	0.0346727
16823750	CARHSP1	calcium regulated heat stable protein 1	NM_001042476	208.23±21.62	283.82±37.33	1.36	0.00202267	0.0346974
16829580	RPA1	replication protein A1	NM_002945	330.58±43.28	501.62±40.39	1.52	0.00202386	0.0346987
16901393	FHL2	four and a half LIM domains 2	NM_001039492	473.50±24.59	611.80±54.73	1.29	0.00202565	0.0347102
16855056	HDHD2	haloacid dehalogenase-like hydrolase domain containing 2	NM_032124	278.94±9.89	344.27±34.04	1.23	0.00202766	0.0347256
16783215	ARHGAP5	Rho GTPase activating protein 5	NM_001030055	134.82±6.50	151.48±5.44	1.12	0.00203273	0.0347934
17004915	PHACTR1	phosphatase and actin regulator 1	NM_001242648	19.98±2.11	25.45±1.52	1.27	0.00203473	0.0348084
17108546	BRCC3	BRCA1/BRCA2-containing complex subunit 3	NM_001018055	250.46±24.05	328.30±34.25	1.31	0.00203831	0.0348314
17005589	HIST1H2AE	histone cluster 1, H2ae	NM_021052	49.84±12.94	83.17±9.99	1.67	0.00204841	0.0349349
17093397	KIF24	kinesin family member 24	NM_194313	49.98±10.29	65.02±10.74	1.30	0.00204933	0.0349349
16850650	GAPLINC	gastric adenocarcinoma associated, positive CD44 regulator, long intergenic non-coding RNA	NR_110428	9.24±2.15	15.99±3.57	1.73	0.00204998	0.0349349
16996956	NAIP	NLR family, apoptosis inhibitory protein	XM_011546977	87.38±26.14	115.48±26.56	1.32	0.00205873	0.0350457
16895208	ITSN2	intersectin 2	NM_006277	138.72±11.49	171.12±10.60	1.23	0.00206125	0.0350693
16776339	TNFSF13B	tumor necrosis factor (ligand) superfamily, member 13b	NM_001145645	25.47±5.01	30.80±6.04	1.21	0.00206745	0.0351193
16798938	SCG5	secretogranin V	NM_001144757	17.48±4.40	28.95±2.96	1.66	0.00206756	0.0351193
17071119	PTDSS1	phosphatidylserine synthase 1	NM_001290225	311.78±18.45	395.63±36.68	1.27	0.002076	0.0351765
16794888	ACYP1	acylphosphatase 1, erythrocyte (common) type	NM_001107	44.36±7.93	64.99±12.06	1.46	0.00208004	0.0351765
16774727	FNDC3A	fibronectin type III domain containing 3A	NM_001079673	641.89±92.53	813.34±71.00	1.27	0.00208207	0.0351765
16693491	S100A13	S100 calcium binding protein A13	NM_001024210	64.19±7.41	80.28±12.49	1.25	0.00208282	0.0351765
16715849	DLG5	discs, large homolog 5 (Drosophila)	NM_004747	250.82±12.73	298.78±14.35	1.19	0.00208345	0.0351765
16872735	DEDD2	death effector domain containing 2	NM_001270614	93.78±13.28	125.41±26.03	1.34	0.00208449	0.0351765
16876065	C19orf18	chromosome 19 open reading frame 18	NM_152474	27.55±2.97	33.76±5.84	1.23	0.00209097	0.0352095
17064939	NCAPG2	non-SMC condensin II complex subunit G2	NM_001281932	176.95±38.70	273.84±33.19	1.55	0.00209467	0.0352231
17056861	AMPH	amphiphysin	NM_001635	64.38±13.99	93.62±25.07	1.45	0.00209517	0.0352231
16989265	JADE2	jade family PHD finger 2	NM_001289984	43.62±9.06	55.57±10.05	1.27	0.00209639	0.0352246
16999011	FEM1C	fem-1 homolog c (C. elegans)	NM_020177	238.90±13.24	289.73±28.13	1.21	0.00209839	0.0352392
16697166	EDEM3	ER degradation enhancer, mannosidase alpha-like 3	NM_025191	232.76±14.81	327.57±34.87	1.41	0.00210053	0.0352399
16981855	DCTD	dCMP deaminase	NM_001012732	273.51±19.36	322.93±23.68	1.18	0.00210797	0.0353238
16948871	PSMD2	proteasome 26S subunit, non-ATPase 2	NM_001278708	361.32±32.41	559.34±79.66	1.55	0.00211085	0.035353
16861997	ZFP36	ZFP36 ring finger protein	NM_003407	230.88±38.77	322.81±68.46	1.40	0.00211561	0.0353777
16842070	TOP3A	topoisomerase (DNA) III alpha	NM_004618	99.13±8.00	114.86±6.45	1.16	0.00211573	0.0353777
17052021	C7orf73	chromosome 7 open reading frame 73	NM_001130929	77.08±7.41	93.84±13.17	1.22	0.00212374	0.0354695
17106493	IL13RA1	interleukin 13 receptor, alpha 1	NM_001560	393.81±20.25	473.53±62.14	1.20	0.00212601	0.0354733
17070221	PKIA	protein kinase (cAMP-dependent, catalytic) inhibitor alpha	NM_006823	55.81±9.74	91.54±30.00	1.64	0.0021306	0.0355309
16738933	VWCE	von Willebrand factor C and EGF domains	NM_152718	71.09±5.08	91.89±12.59	1.29	0.00213578	0.0355791
17054006	NOM1	nucleolar protein with MIF4G domain 1	NM_138400	73.09±6.21	96.30±5.20	1.32	0.00214384	0.0356676
17075604	KCTD9	potassium channel tetramerization domain containing 9	NM_017634	212.16±25.79	272.50±28.70	1.28	0.00214453	0.0356676
16745658	SIAE	sialic acid acetylesterase	NM_001199922	128.95±9.84	158.75±15.67	1.23	0.00215229	0.0357079
16962380	ETV5	ets variant 5	NM_004454	69.53±7.08	91.47±5.92	1.32	0.00215268	0.0357079
16737783	CKAP5	cytoskeleton associated protein 5	NM_001008938	746.68±87.06	986.75±101.73	1.32	0.00215545	0.0357348
16831442	TRPV2	transient receptor potential cation channel, subfamily V, member 2	NM_016113	88.95±7.51	116.50±13.04	1.31	0.00215851	0.0357664
16787279	ZC3H14	zinc finger CCCH-type containing 14	NM_001160103	279.28±12.75	322.96±13.67	1.16	0.00216229	0.0358035
16913856	SRSF6	serine/arginine-rich splicing factor 6	NM_006275	549.83±32.65	651.34±24.16	1.18	0.00216424	0.0358042
17083144	SMARCA2	SWI/SNF related, matrix associated, actin dependent regulator of chromatin, subfamily a, member 2	NM_001289396	136.99±10.67	175.86±12.74	1.28	0.00216872	0.0358402
17086865	LOC105376150	uncharacterized LOC105376150	XR_930129	7.12±0.73	8.29±0.85	1.16	0.0021726	0.0358663
16938034	NR2C2	nuclear receptor subfamily 2, group C, member 2	NM_001291694	313.66±24.61	389.74±7.33	1.24	0.00217593	0.0359022
16858235	ILF3	interleukin enhancer binding factor 3	NM_001137673	934.76±46.72	1044.13±62.18	1.12	0.00217746	0.0359024
16981345	SH3RF1	SH3 domain containing ring finger 1	NM_020870	220.16±6.54	262.16±19.93	1.19	0.00218251	0.0359024
17068782	MCM4	minichromosome maintenance complex component 4	NM_005914	314.40±40.47	436.32±50.37	1.39	0.00218281	0.0359024
16841561	PMP22	peripheral myelin protein 22	NM_000304	142.25±8.23	181.03±24.10	1.27	0.00218544	0.0359028
16935623	RRP7A	ribosomal RNA processing 7 homolog A	NM_015703	192.57±27.26	210.65±28.53	1.09	0.00218827	0.0359028
16846226	HOXB3	homeobox B3	NM_002146	127.33±13.60	152.89±8.54	1.20	0.002189	0.0359028
16817647	KIF22	kinesin family member 22	NM_001256269	165.95±34.39	252.21±26.35	1.52	0.0021897	0.0359028
16724771	OR8H2	olfactory receptor, family 8, subfamily H, member 2	NM_001005200	5.59±1.13	7.25±2.11	1.30	0.0021898	0.0359028
16868743	KEAP1	kelch-like ECH-associated protein 1	NM_012289	260.25±26.34	333.39±31.66	1.28	0.00219791	0.03596
16880414	REL	v-rel avian reticuloendotheliosis viral oncogene homolog	NM_001291746	124.49±6.93	137.84±10.73	1.11	0.00220165	0.0360023
16882277	VAMP8	vesicle associated membrane protein 8	NM_003761	190.48±25.21	246.17±22.99	1.29	0.00220641	0.0360611
16769007	UHRF1BP1L	UHRF1 binding protein 1-like	NM_001006947	156.00±11.50	216.26±30.24	1.39	0.00221159	0.0361056
17003003	LOC643201	centrosomal protein 192kDa pseudogene	NR_036494	22.93±6.14	41.36±12.77	1.80	0.0022135	0.0361056
16709140	SMC3	structural maintenance of chromosomes 3	NM_005445	572.65±86.08	767.83±97.95	1.34	0.00221438	0.0361056
16853498	LPIN2	lipin 2	NM_014646	117.06±7.83	139.91±15.06	1.20	0.00221493	0.0361056
16905013	TLK1	tousled-like kinase 1	NM_001136554	235.47±14.71	300.01±39.18	1.27	0.00222115	0.0361621
16891922	SP100	SP100 nuclear antigen	NM_001080391	278.66±61.81	450.75±122.62	1.62	0.00222194	0.0361621
16916352	SRXN1	sulfiredoxin 1	NM_080725	123.17±21.24	202.62±62.44	1.65	0.0022239	0.0361621
17009862	PRIM2	primase, DNA, polypeptide 2 (58kDa)	NM_000947	90.09±16.32	122.40±14.17	1.36	0.00222459	0.0361621
16855820	RTTN	rotatin	NM_173630	123.87±25.48	189.02±16.07	1.53	0.00223193	0.0361987
16854316	OSBPL1A	oxysterol binding protein-like 1A	NM_001242508	93.04±26.05	120.93±21.99	1.30	0.00224031	0.0362305
16713230	PARD3	par-3 family cell polarity regulator	NM_001184785	197.32±8.25	245.22±17.74	1.24	0.00224067	0.0362305
16787482	C14orf159	chromosome 14 open reading frame 159	NM_001102366	87.95±14.20	115.30±16.05	1.31	0.00224363	0.0362336
17097340	INIP	INTS3 and NABP interacting protein	NM_021218	202.69±23.66	272.49±22.48	1.34	0.00225331	0.0363508
17110369	LOC105373192	uncharacterized LOC105373192	XR_921339	513.53±112.00	702.50±117.54	1.37	0.00226638	0.0364649
16684800	TMEM54	transmembrane protein 54	NM_033504	129.28±16.27	173.86±32.04	1.34	0.00226742	0.0364649
16836021	ABCC3	ATP binding cassette subfamily C member 3	NM_001144070	192.04±53.51	232.94±76.08	1.21	0.00227372	0.0365447
16840982	MYH10	myosin, heavy chain 10, non-muscle	NM_001256012	149.79±18.80	193.82±17.79	1.29	0.00227473	0.0365447
16830295	SLC16A13	solute carrier family 16, member 13	NM_201566	83.16±14.23	106.14±22.70	1.28	0.002284	0.0366107
16671061	KPRP	keratinocyte proline-rich protein	NM_001025231	37.21±6.59	68.67±10.00	1.85	0.0022845	0.0366107
16979389	MAD2L1	MAD2 mitotic arrest deficient-like 1 (yeast)	NM_002358	77.48±18.10	132.83±19.39	1.71	0.00228624	0.0366107
16828210	ZFHX3	zinc finger homeobox 3	NM_001164766	259.53±18.39	317.25±32.82	1.22	0.00228771	0.0366107
16708933	GSTO2	glutathione S-transferase omega 2	NM_001191013	25.82±3.44	33.45±6.62	1.30	0.00228802	0.0366107
16958953	CNBP	CCHC-type zinc finger, nucleic acid binding protein	NM_001127192	787.69±48.47	909.48±24.61	1.15	0.0022889	0.0366107
16862033	SUPT5H	SPT5 homolog, DSIF elongation factor subunit	NM_001111020	279.80±32.53	320.84±23.45	1.15	0.0022906	0.0366107
16669067	VANGL1	VANGL planar cell polarity protein 1	NM_001172411	136.22±10.31	169.26±11.12	1.24	0.00229298	0.0366107
16748590	EMP1	epithelial membrane protein 1	NM_001423	314.88±29.66	428.64±62.85	1.36	0.00229428	0.0366107
16709429	NHLRC2	NHL repeat containing 2	NM_198514	399.82±20.67	464.11±20.19	1.16	0.00230181	0.036677
16903090	MCM6	minichromosome maintenance complex component 6	NM_005915	177.81±30.06	250.64±30.77	1.41	0.00231585	0.0368631
16852683	PMAIP1	phorbol-12-myristate-13-acetate-induced protein 1	NM_021127	63.23±7.90	102.19±16.49	1.62	0.00232393	0.036935
16953568	UQCRC1	ubiquinol-cytochrome c reductase core protein I	NM_003365	339.60±23.72	386.44±30.48	1.14	0.00233227	0.0370326
17081323	LRRC6	leucine rich repeat containing 6	NM_012472	41.41±3.00	51.58±7.81	1.25	0.00233285	0.0370326
16798254	PWAR1	Prader Willi/Angelman region RNA 1	NR_022009	42.03±6.65	51.24±8.91	1.22	0.00233364	0.0370326
16809610	DYX1C1	dyslexia susceptibility 1 candidate 1	NM_001033559	49.09±6.69	59.18±7.97	1.21	0.00233648	0.0370587
16840919	CTC1	CTS telomere maintenance complex component 1	NM_025099	108.41±10.86	129.33±14.28	1.19	0.00233799	0.0370638
17024980	FBXO5	F-box protein 5	NM_001142522	51.07±9.69	79.31±10.49	1.55	0.00234314	0.0370888
16857237	TNFAIP8L1	tumor necrosis factor, alpha-induced protein 8-like 1	NM_001167942	89.80±13.17	127.98±8.52	1.43	0.00234494	0.0370983
16751709	ESPL1	extra spindle pole bodies like 1, separase	NM_012291	58.06±10.25	80.04±8.58	1.38	0.00234974	0.0371367
16743735	MMP3	matrix metallopeptidase 3	NM_002422	178.17±207.51	317.46±400.26	1.78	0.00235517	0.0371936
16663155	CTPS1	CTP synthase 1	NM_001301237	164.27±8.59	208.57±22.75	1.27	0.00236304	0.0372664
16670383	HIST2H2AA4	histone cluster 2, H2aa4	NM_001040874	3443.64±588.01	4503.68±496.78	1.31	0.00236856	0.0372664
16909081	DOCK10	dedicator of cytokinesis 10	NM_001290263	692.67±117.50	1061.68±242.91	1.53	0.00236929	0.0372664
16707180	IFIT2	interferon-induced protein with tetratricopeptide repeats 2	NM_001547	67.68±21.52	143.72±51.51	2.12	0.00236932	0.0372664
16738429	SSRP1	structure specific recognition protein 1	NM_003146	577.02±46.60	725.25±41.96	1.26	0.00236967	0.0372664
16950770	VGLL4	vestigial-like family member 4	NM_001128219	84.90±5.11	108.32±10.35	1.28	0.00237054	0.0372664
16726832	DPF2	D4, zinc and double PHD fingers family 2	NM_006268	151.62±7.23	174.08±15.82	1.15	0.00237595	0.03729
16683574	STPG1	sperm-tail PG-rich repeat containing 1	NM_001199012	20.60±3.09	26.41±2.73	1.28	0.00237621	0.03729
16768618	TMCC3	transmembrane and coiled-coil domain family 3	NM_001301036	88.93±25.03	113.10±30.15	1.27	0.00237762	0.0372933
17092648	BNC2	basonuclin 2	NM_017637	228.83±48.40	315.70±28.84	1.38	0.0023802	0.037315
16702571	MCM10	minichromosome maintenance 10 replication initiation factor	NM_018518	100.40±23.21	160.08±32.32	1.59	0.00239031	0.0374035
16968314	PRDM8	PR domain containing 8	NM_001099403	213.13±36.89	328.95±28.23	1.54	0.00239046	0.0374035
16685544	SF3A3	splicing factor 3a subunit 3	NM_006802	394.56±16.26	460.01±35.23	1.17	0.00240196	0.0375615
16940110	SACM1L	SAC1 suppressor of actin mutations 1-like (yeast)	NM_014016	385.92±41.59	519.44±47.78	1.35	0.0024034	0.0375651
17083557	LOC105375969	uncharacterized LOC105375969	XR_929455	15.52±1.56	18.39±2.17	1.18	0.00241005	0.0376125
17007352	HLA-DPB1	major histocompatibility complex, class II, DP beta 1	NM_002121	50.91±7.21	68.12±12.57	1.34	0.00242345	0.037727
16886602	ARL6IP6	ADP-ribosylation factor like GTPase 6 interacting protein 6	NM_152522	69.09±8.82	79.79±7.33	1.15	0.00242716	0.0377584
16938092	SH3BP5-AS1	SH3BP5 antisense RNA 1	NR_046084	65.56±10.25	83.26±5.73	1.27	0.00242789	0.0377584
17024710	ULBP3	UL16 binding protein 3	NM_024518	80.69±10.40	104.54±16.01	1.30	0.00243389	0.037814
16775229	OR7E156P	olfactory receptor, family 7, subfamily E, member 156 pseudogene	NR_002171	20.40±2.24	24.03±2.99	1.18	0.00243967	0.0378665
16777198	CRYL1	crystallin lambda 1	NM_015974	47.33±4.30	67.82±15.10	1.43	0.0024397	0.0378665
16915245	APCDD1L-AS1	APCDD1L antisense RNA 1 (head to head)	NR_034147	55.28±8.64	99.06±39.00	1.79	0.00244558	0.0379198
16701896	LOC105376360	uncharacterized LOC105376360	NR_131187	44.34±3.28	51.44±3.78	1.16	0.00245008	0.0379707
16744524	USP28	ubiquitin specific peptidase 28	NM_001301029	141.44±7.02	194.13±31.02	1.37	0.00245695	0.0380205
16700673	IRF2BP2	interferon regulatory factor 2 binding protein 2	NM_001077397	239.58±23.06	301.23±38.44	1.26	0.00246079	0.0380232
17005582	HIST1H2BF	histone cluster 1, H2bf	BC056264	20.33±3.67	32.46±6.25	1.60	0.00246595	0.038043
16785048	FLJ22447	uncharacterized LOC400221	NR_039985	918.08±221.57	1445.98±81.27	1.58	0.00246604	0.038043
16791135	TM9SF1	transmembrane 9 superfamily member 1	NM_001014842	288.53±28.39	346.29±28.97	1.20	0.00247876	0.0381666
17072313	TBC1D31	TBC1 domain family, member 31	NM_001145088	80.20±12.33	105.35±11.30	1.31	0.0024806	0.0381666
16910501	DTYMK	deoxythymidylate kinase	NM_001165031	117.08±23.10	164.46±11.40	1.40	0.00248111	0.0381666
17107520	FMR1	fragile X mental retardation 1	NM_001185075	235.40±14.32	278.38±18.54	1.18	0.00248909	0.0382241
16816020	BFAR	bifunctional apoptosis regulator	NM_016561	522.04±30.77	576.08±22.34	1.10	0.00249107	0.0382241
16850517	NDC80	NDC80 kinetochore complex component	NM_006101	122.90±36.40	226.73±32.06	1.84	0.00249936	0.0382824
16736422	SAAL1	serum amyloid A-like 1	NM_138421	30.41±4.05	42.02±2.92	1.38	0.00250118	0.0382824
16958506	OSBPL11	oxysterol binding protein-like 11	NM_022776	176.81±13.36	222.92±16.84	1.26	0.00250201	0.0382824
16824481	SMG1	SMG1 phosphatidylinositol 3-kinase-related kinase	NM_015092	523.57±66.19	595.29±55.77	1.14	0.00250524	0.0383107
16898665	ASPRV1	aspartic peptidase, retroviral-like 1	NM_152792	44.15±2.14	56.96±5.38	1.29	0.00251143	0.0383866
16688386	DEPDC1	DEP domain containing 1	NM_001114120	163.62±47.36	274.58±44.75	1.68	0.00251421	0.0384102
16911201	CHGB	chromogranin B	NM_001819	14.03±1.30	16.90±1.14	1.21	0.00251685	0.0384128
16698096	RABIF	RAB interacting factor	NM_002871	99.65±7.49	113.77±8.00	1.14	0.00251981	0.0384391
16950146	LMLN	leishmanolysin-like (metallopeptidase M8 family)	NM_001136049	112.48±5.26	157.25±20.75	1.40	0.00252185	0.0384515
16994038	LOC728613	programmed cell death 6 pseudogene	NR_003713	25.31±3.54	41.66±10.63	1.65	0.00252331	0.0384548
16883194	LOC100506123	uncharacterized LOC100506123	uc021vll.1	142.39±37.48	228.35±45.67	1.60	0.00252579	0.0384581
16701364	SMYD3	SET and MYND domain containing 3	NM_001167740	100.79±13.19	281.89±166.40	2.80	0.00252599	0.0384581
16872926	PSG5	pregnancy specific beta-1-glycoprotein 5	NM_001130014	21.98±6.98	34.71±14.03	1.58	0.00253192	0.0385031
17083975	MTAP	methylthioadenosine phosphorylase	NM_002451	118.16±13.51	146.80±17.00	1.24	0.00253266	0.0385031
16972919	SNX25	sorting nexin 25	NM_031953	120.29±11.95	171.71±22.35	1.43	0.00253633	0.0385401
17089194	ZBTB34	zinc finger and BTB domain containing 34	NM_001099270	65.30±7.43	92.10±15.09	1.41	0.00253871	0.0385574
16911943	XRN2	5-3 exoribonuclease 2	NM_012255	576.94±28.25	679.75±58.09	1.18	0.00254817	0.0386257
16705074	TFAM	transcription factor A, mitochondrial	NM_001270782	21.54±2.45	31.83±2.41	1.48	0.00255112	0.0386493
16840902	AURKB	aurora kinase B	NM_001256834	317.09±80.35	513.71±59.69	1.62	0.00255221	0.0386493
17099150	FIBCD1	fibrinogen C domain containing 1	NM_001145106	96.51±16.26	135.40±29.29	1.40	0.0025573	0.0386541
16845019	KAT2A	K(lysine) acetyltransferase 2A	NM_021078	173.44±9.99	212.95±16.95	1.23	0.00255808	0.0386541
16969344	CISD2	CDGSH iron sulfur domain 2	NM_001008388	267.48±31.09	343.39±11.38	1.28	0.00257269	0.0387897
16666448	GIPC2	GIPC PDZ domain containing family, member 2	NM_001304725	57.77±11.76	75.65±15.15	1.31	0.00257615	0.0388043
16991617	LSM11	LSM11, U7 small nuclear RNA associated	NM_173491	65.05±5.93	89.48±9.80	1.38	0.00259009	0.0389228
16896374	STRN	striatin, calmodulin binding protein	NM_003162	164.14±12.48	206.07±13.04	1.26	0.00259027	0.0389228
16743854	CASP4	caspase 4	NM_001225	54.93±7.53	70.83±12.15	1.29	0.00259269	0.0389404
16810543	KIAA0101	KIAA0101	NM_001029989	81.94±13.01	108.43±10.92	1.32	0.00260052	0.0389672
16673251	MGST3	microsomal glutathione S-transferase 3	NM_004528	29.11±3.59	36.19±2.47	1.24	0.00260064	0.0389672
16862333	SNRPA	small nuclear ribonucleoprotein polypeptide A	NM_004596	471.50±19.57	520.22±11.82	1.10	0.00260294	0.0389681
16752703	NAB2	NGFI-A binding protein 2 (EGR1 binding protein 2)	NM_005967	75.79±5.40	91.91±4.33	1.21	0.00260329	0.0389681
16840383	KIAA0753	KIAA0753	NM_014804	160.70±5.83	193.43±17.50	1.20	0.00261022	0.0390154
16745990	MIR3167	microRNA 3167	NR_036126	4.28±0.49	6.19±1.33	1.45	0.00261519	0.0390522
16848784	MIF4GD	MIF4G domain containing	NM_001242498	77.26±6.06	98.23±9.87	1.27	0.0026183	0.039077
16808332	PPIP5K1	diphosphoinositol pentakisphosphate kinase 1	uc001zsm.2	60.33±8.21	77.18±8.46	1.28	0.00262129	0.039087
16895278	ADCY3	adenylate cyclase 3	NM_004036	78.55±5.93	91.01±7.98	1.16	0.00262366	0.0390981
16688323	GNG12	guanine nucleotide binding protein (G protein), gamma 12	NM_018841	567.60±66.71	638.10±57.31	1.12	0.00262454	0.0390981
16821377	CDH13	cadherin 13	NM_001220488	2545.70±164.56	2820.18±123.36	1.11	0.0026258	0.0390982
16772704	ANKLE2	ankyrin repeat and LEM domain containing 2	NM_015114	159.24±12.43	202.81±15.33	1.27	0.00262959	0.0391228
16690067	SASS6	SAS-6 centriolar assembly protein	NM_001304829	149.34±25.12	210.43±33.96	1.41	0.00263597	0.0391747
16759202	RAN	RAN, member RAS oncogene family	NM_001300796	796.03±36.78	892.52±40.15	1.12	0.00263903	0.0391853
17010552	TTK	TTK protein kinase	NM_001166691	179.81±55.84	349.25±24.97	1.94	0.0026392	0.0391853
16735846	ZBED5	zinc finger, BED-type containing 5	NM_001143667	202.81±17.59	231.24±22.43	1.14	0.00264101	0.0391935
16916166	PRPF6	pre-mRNA processing factor 6	NM_012469	226.12±14.64	269.43±15.11	1.19	0.0026428	0.0392013
16825410	TUFM	Tu translation elongation factor, mitochondrial	NM_003321	577.79±39.60	635.04±35.94	1.10	0.00264575	0.0392024
16888979	NABP1	nucleic acid binding protein 1	ENST00000410026	59.00±17.34	90.74±17.96	1.54	0.00264845	0.0392024
16931361	TTC38	tetratricopeptide repeat domain 38	NM_017931	116.46±10.13	142.94±20.33	1.23	0.0026521	0.0392024
16718719	SHTN1	shootin 1	NM_001127211	108.10±19.86	146.64±19.79	1.36	0.0026524	0.0392024
16718414	GPAM	glycerol-3-phosphate acyltransferase, mitochondrial	NM_001244949	66.24±3.82	77.55±4.60	1.17	0.0026535	0.0392024
17007884	MAPK14	mitogen-activated protein kinase 14	NM_001315	197.78±15.11	224.25±24.64	1.13	0.00265525	0.0392024
16697004	RNASEL	ribonuclease L (2,5-oligoisoadenylate synthetase-dependent)	NM_021133	55.95±4.88	65.54±7.85	1.17	0.00265563	0.0392024
16785540	GPHN	gephyrin	NM_001024218	122.07±7.74	142.00±12.70	1.16	0.0026569	0.0392024
16903537	NMI	N-myc (and STAT) interactor	NM_004688	110.50±22.54	167.89±32.46	1.52	0.00265771	0.0392024
17067190	DPYSL2	dihydropyrimidinase-like 2	NM_001197293	412.52±46.55	497.92±26.49	1.21	0.00265799	0.0392024
16825548	CDIPT	CDP-diacylglycerol--inositol 3-phosphatidyltransferase	NM_001286585	297.92±36.68	392.54±75.03	1.32	0.00266313	0.0392597
17117815	FLJ21369	uncharacterized protein FLJ21369	AK025022	24.03±2.06	30.45±2.65	1.27	0.00266709	0.0392809
16981979	IRF2	interferon regulatory factor 2	NM_002199	475.17±46.08	588.85±71.75	1.24	0.00267262	0.0393228
16935517	CENPM	centromere protein M	NM_001002876	89.49±13.91	119.04±11.41	1.33	0.00267372	0.0393228
16701361	LOC105373265	uncharacterized LOC105373265	XR_921483	5.62±1.16	12.37±5.81	2.20	0.0026783	0.0393715
16692341	ACP6	acid phosphatase 6, lysophosphatidic	NM_016361	57.99±4.64	71.09±6.65	1.23	0.00268339	0.0394277
16937252	MTMR14	myotubularin related protein 14	NM_001077525	116.36±10.27	129.87±7.76	1.12	0.00268814	0.0394602
17005939	ZSCAN26	zinc finger and SCAN domain containing 26	NM_001023560	132.71±15.16	188.32±28.91	1.42	0.00270249	0.0395297
16867278	STAP2	signal transducing adaptor family member 2	NM_001013841	127.06±28.32	150.50±26.86	1.18	0.00270314	0.0395297
16898924	EXOC6B	exocyst complex component 6B	NM_015189	219.29±9.84	279.03±32.09	1.27	0.0027041	0.0395297
16728017	TCIRG1	T-cell, immune regulator 1, ATPase, H+ transporting, lysosomal V0 subunit A3	NM_006019	111.45±13.00	124.93±9.80	1.12	0.00270429	0.0395297
16871814	ZNF571	zinc finger protein 571	NM_001290314	24.14±3.27	30.31±2.41	1.26	0.00271459	0.0396145
16747501	USP5	ubiquitin specific peptidase 5 (isopeptidase T)	NM_001098536	363.81±21.99	423.06±27.09	1.16	0.00271508	0.0396145
16911149	PCNA-AS1	PCNA antisense RNA 1	NR_028370	91.47±18.65	122.48±18.36	1.34	0.00271618	0.0396145
16979590	NUDT6	nudix hydrolase 6	NM_007083	40.30±4.46	50.66±3.22	1.26	0.0027172	0.0396145
16877225	LPIN1	lipin 1	NM_001261427	92.08±8.68	108.86±14.63	1.18	0.0027226	0.0396648
16721861	SWAP70	SWAP switching B-cell complex 70kDa subunit	NM_001297714	197.72±8.62	238.27±21.49	1.21	0.00272373	0.0396648
16783764	C14orf28	chromosome 14 open reading frame 28	NM_001017923	29.63±2.16	33.10±3.71	1.12	0.00272895	0.0397036
16995888	LOC648987	uncharacterized LOC648987	NR_104651	364.75±31.99	429.99±34.19	1.18	0.00273072	0.0397109
16855026	PIAS2	protein inhibitor of activated STAT 2	NM_004671	275.01±20.80	330.32±33.00	1.20	0.00273479	0.0397515
16901957	CKAP2L	cytoskeleton associated protein 2-like	NM_001304361	178.59±55.02	316.40±38.28	1.77	0.00274235	0.0398051
16813871	CHSY1	chondroitin sulfate synthase 1	NM_014918	126.08±9.68	145.97±14.31	1.16	0.00275031	0.0398469
16679411	EXO1	exonuclease 1	NM_003686	73.22±15.86	117.09±24.48	1.60	0.00275618	0.0398947
16855329	MBD2	methyl-CpG binding domain protein 2	NM_003927	511.74±34.20	579.49±27.97	1.13	0.00276354	0.0399642
16732676	UBASH3B	ubiquitin associated and SH3 domain containing B	NM_032873	128.08±11.21	199.70±30.68	1.56	0.00276939	0.0400083
16701324	HNRNPU	heterogeneous nuclear ribonucleoprotein U (scaffold attachment factor A)	NM_004501	703.28±54.77	845.38±54.65	1.20	0.00277044	0.0400083
16669781	NBPF19	neuroblastoma breakpoint family, member 19	XM_011508693	336.14±46.78	411.72±37.77	1.22	0.00278256	0.040141
16696979	GLUL	glutamate-ammonia ligase	NM_001033044	95.48±9.50	118.39±4.52	1.24	0.00279111	0.0402134
16715409	DNAJC9	DnaJ (Hsp40) homolog, subfamily C, member 9	NM_015190	128.09±16.38	165.42±16.52	1.29	0.00279961	0.04028
16714998	DNA2	DNA replication helicase/nuclease 2	NM_001080449	62.72±17.51	113.44±17.75	1.81	0.00280331	0.040296
17099498	SURF1	surfeit 1	NM_001280787	64.30±8.49	69.92±8.85	1.09	0.00280663	0.0403251
16899846	IMMT	inner membrane protein, mitochondrial	NM_001100169	646.96±35.76	718.63±23.65	1.11	0.00280902	0.0403408
17006024	OR2J2	olfactory receptor, family 2, subfamily J, member 2	NM_030905	25.64±2.56	29.46±2.93	1.15	0.00282199	0.0404525
16774449	SERP2	stress-associated endoplasmic reticulum protein family member 2	NM_001010897	48.61±7.29	65.49±13.20	1.35	0.00282551	0.0404842
16938378	NR1D2	nuclear receptor subfamily 1, group D, member 2	NM_001145425	279.20±31.33	348.44±46.92	1.25	0.00282842	0.0405074
16902623	SAP130	Sin3A associated protein 130kDa	NM_001145928	587.14±59.24	712.98±35.96	1.21	0.00283428	0.0405363
16673557	C1orf112	chromosome 1 open reading frame 112	NM_018186	84.79±20.90	134.65±18.08	1.59	0.00283484	0.0405363
16779119	KPNA3	karyopherin alpha 3 (importin alpha 4)	NM_002267	505.80±38.98	615.69±34.68	1.22	0.00283622	0.0405363
16816214	ABCC1	ATP binding cassette subfamily C member 1	NM_004996	388.61±19.63	477.01±42.98	1.23	0.00283696	0.0405363
16662993	RLF	rearranged L-myc fusion	NM_012421	390.42±20.87	457.50±26.63	1.17	0.00284372	0.0405958
17113172	LOC101928335	uncharacterized LOC101928335	NR_110395	9.55±1.08	13.62±2.68	1.43	0.00284612	0.0406114
16945702	DNAJC13	DnaJ (Hsp40) homolog, subfamily C, member 13	NM_015268	499.25±34.70	641.14±76.89	1.28	0.00285762	0.0407151
16869624	DDX39A	DEAD (Asp-Glu-Ala-Asp) box polypeptide 39A	NM_005804	158.13±14.24	195.29±17.07	1.23	0.00285862	0.0407151
16797751	TUBGCP5	tubulin, gamma complex associated protein 5	NM_001102610	85.19±13.71	108.25±18.53	1.27	0.00286404	0.0407626
16973655	POLN	polymerase (DNA directed) nu	NM_181808	45.81±4.95	59.14±2.73	1.29	0.00286457	0.0407626
16731132	DIXDC1	DIX domain containing 1	NM_001037954	128.86±18.59	174.12±21.21	1.35	0.00287058	0.0407941
16851134	CEP192	centrosomal protein 192kDa	NM_032142	132.30±18.91	186.46±14.56	1.41	0.00287072	0.0407941
16784909	PPM1A	protein phosphatase, Mg2+/Mn2+ dependent, 1A	NM_021003	65.21±2.95	82.68±6.32	1.27	0.00287258	0.0407942
16851565	TTC39C	tetratricopeptide repeat domain 39C	NM_001135993	118.29±8.47	139.92±7.65	1.18	0.00287335	0.0407942
16739763	ATL3	atlastin GTPase 3	NM_001290048	663.17±80.36	786.57±41.06	1.19	0.0028775	0.0408346
16919408	OSER1	oxidative stress responsive serine-rich 1	NM_016470	111.00±14.34	135.92±13.46	1.22	0.00288929	0.040917
16973038	CYP4V2	cytochrome P450, family 4, subfamily V, polypeptide 2	NM_207352	219.27±23.06	306.54±77.05	1.40	0.00288988	0.040917
16684089	RPA2	replication protein A2	NM_001286076	122.54±15.47	158.59±13.21	1.29	0.00289925	0.0410186
16796020	ATXN3	ataxin 3	NM_001127696	107.73±9.92	138.99±23.84	1.29	0.00289969	0.0410186
16671503	CKS1B	CDC28 protein kinase regulatory subunit 1B	NM_001826	89.37±19.63	129.21±19.49	1.45	0.00290622	0.0410649
16845957	LRRC37A4P	leucine rich repeat containing 37, member A4, pseudogene	NR_002940	22.99±5.66	31.81±6.33	1.38	0.00290922	0.0410787
16917892	NAPB	N-ethylmaleimide-sensitive factor attachment protein, beta	NM_001283018	78.23±5.26	103.28±14.21	1.32	0.00291738	0.0411566
16688799	ADGRL4	adhesion G protein-coupled receptor L4	NM_022159	264.66±102.30	447.75±135.99	1.69	0.00292424	0.0412107
16703478	MASTL	microtubule associated serine/threonine kinase-like	NM_001172303	267.93±55.29	434.26±80.98	1.62	0.00292519	0.0412107
17024374	FUCA2	fucosidase, alpha-L- 2, plasma	NM_032020	270.06±36.41	335.90±44.37	1.24	0.00293929	0.0413533
16850923	RAB31	RAB31, member RAS oncogene family	NM_006868	1149.91±118.21	1562.32±353.00	1.36	0.00294094	0.0413579
16840087	PELP1	proline, glutamate and leucine rich protein 1	NM_001278241	157.83±7.65	193.71±20.93	1.23	0.00294403	0.0413826
16738736	PATL1	protein associated with topoisomerase II homolog 1 (yeast)	NM_152716	831.35±50.36	978.88±75.75	1.18	0.00294675	0.0414021
17098135	RC3H2	ring finger and CCCH-type domains 2	NM_001100588	459.46±32.55	492.33±26.12	1.07	0.00295176	0.0414328
16909021	SERPINE2	serpin peptidase inhibitor, clade E (nexin, plasminogen activator inhibitor type 1), member 2	NM_001136528	234.41±51.13	280.69±48.67	1.20	0.00295293	0.0414328
17089667	ODF2	outer dense fiber of sperm tails 2	NM_001242352	140.03±14.38	165.94±15.34	1.18	0.00295637	0.0414434
17055937	OSBPL3	oxysterol binding protein-like 3	NM_015550	644.54±53.88	789.12±45.82	1.22	0.00295752	0.0414434
16685374	SNIP1	Smad nuclear interacting protein 1	NM_024700	158.22±6.10	180.51±9.38	1.14	0.00295768	0.0414434
17075731	CLU	clusterin	NM_001831	40.11±6.86	57.41±7.22	1.43	0.00296212	0.0414557
17057369	H2AFV	H2A histone family, member V	NM_012412	203.10±22.73	242.97±19.06	1.20	0.00296308	0.0414557
16722143	MICALCL	MICAL C-terminal like	NM_032867	43.71±3.32	53.39±2.68	1.22	0.00296382	0.0414557
16681477	CLSTN1	calsyntenin 1	NM_001009566	582.93±45.62	697.38±79.32	1.20	0.00296607	0.0414677
16714798	JMJD1C	jumonji domain containing 1C	NM_001282948	345.54±28.14	457.43±45.90	1.32	0.00296902	0.0414903
16673822	METTL13	methyltransferase like 13	NM_001007239	106.97±6.48	133.16±6.41	1.24	0.00297266	0.0414939
17016624	TRIM27	tripartite motif containing 27	NM_006510	134.51±5.72	167.05±14.91	1.24	0.0029731	0.0414939
17067102	CDCA2	cell division cycle associated 2	NM_152562	133.96±35.85	234.91±34.72	1.75	0.00297942	0.041561
16672279	KIRREL	kin of IRRE like (Drosophila)	NM_001286349	420.83±49.06	500.50±59.94	1.19	0.00298901	0.0416761
16960256	LOC105374146	uncharacterized LOC105374146	XR_924564	5.06±1.02	6.04±1.60	1.19	0.00299395	0.0417264
16882258	MAT2A	methionine adenosyltransferase II, alpha	NM_005911	1099.57±90.33	1337.80±94.70	1.22	0.00300424	0.0418325
16904024	WDSUB1	WD repeat, sterile alpha motif and U-box domain containing 1	NM_001128212	86.63±13.03	122.82±20.21	1.42	0.0030056	0.0418325
16966074	WDR19	WD repeat domain 19	NM_025132	112.91±11.95	161.91±36.19	1.43	0.00302606	0.0420796
16666112	LOC105378797	uncharacterized LOC105378797	XR_947505	9.44±2.47	12.23±2.62	1.30	0.00302788	0.0420861
17005880	HIST1H2BO	histone cluster 1, H2bo	NM_003527	54.75±8.81	81.14±20.08	1.48	0.00302981	0.0420924
16702047	NET1	neuroepithelial cell transforming 1	NM_001047160	266.61±54.84	383.81±25.13	1.44	0.00303615	0.0421447
16982635	TRIP13	thyroid hormone receptor interactor 13	NM_001166260	111.52±25.58	158.94±17.50	1.43	0.0030414	0.0421988
16834409	CNTNAP1	contactin associated protein 1	NM_003632	51.80±21.49	73.50±22.07	1.42	0.00304296	0.0422015
16981730	VEGFC	vascular endothelial growth factor C	NM_005429	342.17±71.41	410.90±66.43	1.20	0.00304443	0.0422032
17058978	GSAP	gamma-secretase activating protein	NM_017439	53.14±4.17	69.73±8.51	1.31	0.00304617	0.0422085
16854202	ABHD3	abhydrolase domain containing 3	NM_001308256	29.73±6.18	46.61±3.97	1.57	0.00305105	0.0422385
17061992	GPR85	G protein-coupled receptor 85	NM_001146265	32.94±1.88	39.88±3.53	1.21	0.00305471	0.0422704
16992467	CREBRF	CREB3 regulatory factor	NM_001168393	77.86±8.13	125.32±32.04	1.61	0.00305878	0.042308
16885669	PLEKHB2	pleckstrin homology domain containing, family B (evectins) member 2	NM_001100623	375.34±28.15	501.49±31.13	1.34	0.00307086	0.0424325
17105401	CENPI	centromere protein I	NM_006733	169.02±42.33	287.29±57.43	1.70	0.0030746	0.0424325
16677425	CENPF	centromere protein F	NM_016343	399.92±134.94	766.60±92.31	1.92	0.00307614	0.0424349
16896650	SRSF7	serine/arginine-rich splicing factor 7	NM_001031684	351.83±24.91	425.94±26.86	1.21	0.00308397	0.0424876
16962034	MCF2L2	MCF.2 cell line derived transforming sequence-like 2	NM_015078	11.21±0.49	13.67±1.42	1.22	0.00308533	0.0424876
16813286	CIB1	calcium and integrin binding 1 (calmyrin)	NM_001277764	76.95±8.98	90.56±6.01	1.18	0.00308603	0.0424876
16916920	SLC23A2	solute carrier family 23 (ascorbic acid transporter), member 2	NM_005116	162.82±19.37	212.63±11.53	1.31	0.00308678	0.0424876
16901371	TGFBRAP1	transforming growth factor beta receptor associated protein 1	NM_001142621	374.74±17.89	466.72±28.13	1.25	0.00309702	0.0425616
16942311	C3orf14	chromosome 3 open reading frame 14	NM_001291941	114.81±6.94	133.96±13.91	1.17	0.00309757	0.0425616
16979946	LOC105377448	uncharacterized LOC105377448	XR_939243	6.62±1.64	10.65±1.90	1.61	0.00309773	0.0425616
16875056	ZNF83	zinc finger protein 83	NM_001105549	104.04±19.33	146.30±15.43	1.41	0.00309899	0.0425616
16687188	ORC1	origin recognition complex subunit 1	NM_001190818	59.64±8.68	85.04±11.92	1.43	0.00310199	0.0425652
16939283	WDR48	WD repeat domain 48	NM_001303402	252.32±8.93	294.23±23.60	1.17	0.00310652	0.0426086
16817119	TNRC6A	trinucleotide repeat containing 6A	NM_014494	263.84±19.51	339.72±45.92	1.29	0.00311005	0.0426382
16999985	VDAC1	voltage-dependent anion channel 1	NM_003374	463.39±37.82	536.94±14.91	1.16	0.00311702	0.042645
16837979	UNK	unkempt family zinc finger	NM_001080419	124.27±8.60	168.39±26.49	1.36	0.00312162	0.042645
16762470	BHLHE41	basic helix-loop-helix family, member e41	NM_030762	64.77±7.82	89.97±13.84	1.39	0.00312277	0.042645
16693465	S100A2	S100 calcium binding protein A2	NM_005978	44.46±5.09	63.43±13.02	1.43	0.00312316	0.042645
17003558	CLK4	CDC like kinase 4	NM_020666	129.89±20.58	141.77±24.32	1.09	0.00312449	0.042645
16835071	LRRC37A2	leucine rich repeat containing 37, member A2	NM_001006607	289.61±46.22	350.09±35.63	1.21	0.00312594	0.042645
16709268	ACSL5	acyl-CoA synthetase long-chain family member 5	NM_016234	29.35±5.36	50.50±11.28	1.72	0.00312739	0.042645
16918976	DSN1	DSN1 homolog, MIS12 kinetochore complex component	NM_001145315	102.65±16.04	137.98±16.19	1.34	0.00312822	0.042645
16893773	TMEM18	transmembrane protein 18	NM_152834	107.38±8.73	123.61±6.31	1.15	0.00313952	0.0427503
17055910	DFNA5	deafness, autosomal dominant 5	NM_001127453	158.44±21.93	223.37±57.59	1.41	0.0031402	0.0427503
16677863	CAPN2	calpain 2, (m/II) large subunit	NM_001146068	1071.81±151.53	1221.81±148.65	1.14	0.00314412	0.042785
17097813	CDK5RAP2	CDK5 regulatory subunit associated protein 2	NM_001011649	224.98±12.61	262.47±8.76	1.17	0.00314845	0.0428065
16712734	ACBD5	acyl-CoA binding domain containing 5	NM_001042473	127.71±10.47	167.44±19.59	1.31	0.00315614	0.0428729
16894911	SDC1	syndecan 1	NM_001006946	92.45±7.69	146.61±34.40	1.59	0.00315746	0.0428729
16947377	RSRC1	arginine/serine-rich coiled-coil 1	NM_001271834	58.59±4.31	72.34±7.57	1.23	0.00315893	0.0428741
17068435	AP3M2	adaptor-related protein complex 3, mu 2 subunit	NM_001134296	94.43±11.84	122.99±14.42	1.30	0.00316125	0.0428859
17018685	PPIL1	peptidylprolyl isomerase (cyclophilin)-like 1	NM_016059	408.80±28.98	486.28±33.30	1.19	0.00316377	0.0428859
16902064	SLC35F5	solute carrier family 35, member F5	NM_025181	741.38±47.42	870.37±42.02	1.17	0.00316393	0.0428859
17113635	UPF3B	UPF3 regulator of nonsense transcripts homolog B (yeast)	NM_023010	58.70±2.24	71.12±5.52	1.21	0.00317041	0.0429551
16830839	CNTROB	centrobin, centrosomal BRCA2 interacting protein	NM_001037144	104.05±7.62	127.48±6.74	1.23	0.00317623	0.04297
17109820	KLHL15	kelch-like family member 15	NM_030624	58.03±7.43	77.27±4.59	1.33	0.0031822	0.0430081
17090646	GTF3C4	general transcription factor IIIC subunit 4	NM_012204	285.50±18.72	324.75±14.13	1.14	0.00318261	0.0430081
16696785	LOC730102	quinone oxidoreductase-like protein 2 pseudogene	NR_037167	59.34±18.12	76.63±16.89	1.29	0.00318654	0.0430426
16739435	C11orf98	chromosome 11 open reading frame 98	NM_001286086	107.46±8.36	130.55±10.85	1.21	0.003191	0.043084
16845794	KIF18B	kinesin family member 18B	NM_001264573	127.83±23.50	181.17±24.89	1.42	0.00319358	0.0431002
16787679	UBR7	ubiquitin protein ligase E3 component n-recognin 7 (putative)	NM_175748	207.64±18.01	276.70±47.62	1.33	0.00319946	0.0431608
16664708	ZFYVE9	zinc finger, FYVE domain containing 9	NM_004799	111.46±7.47	146.57±19.13	1.32	0.00320119	0.0431655
16692772	ADAMTSL4-AS1	ADAMTSL4 antisense RNA 1	NR_104133	61.69±4.52	70.20±5.30	1.14	0.00320339	0.0431699
16789309	ZFYVE21	zinc finger, FYVE domain containing 21	NM_001198953	98.46±4.57	110.40±4.68	1.12	0.00320706	0.0431699
16857913	HNRNPM	heterogeneous nuclear ribonucleoprotein M	NM_001297418	1058.08±68.00	1190.87±84.12	1.13	0.00320958	0.0431851
17064984	ESYT2	extended synaptotagmin-like protein 2	NM_020728	658.29±20.40	735.22±21.82	1.12	0.00321487	0.0431914
16910645	FAM110A	family with sequence similarity 110, member A	NM_001042353	72.16±8.17	95.49±13.28	1.32	0.0032156	0.0431914
16660324	VWA5B1	von Willebrand factor A domain containing 5B1	NM_001039500	23.07±1.56	28.27±4.09	1.23	0.00322356	0.0432082
16740282	CDCA5	cell division cycle associated 5	NM_080668	58.70±11.13	78.66±9.49	1.34	0.0032251	0.0432082
16728245	LOC105369370	uncharacterized LOC105369370	XR_913267	32.06±3.51	40.98±6.35	1.28	0.00324581	0.0434339
16975213	TLR1	toll-like receptor 1	NM_003263	15.67±1.05	22.77±4.34	1.45	0.00324751	0.0434339
16844312	TOP2A	topoisomerase (DNA) II alpha	NM_001067	953.90±298.89	1697.21±224.89	1.78	0.003249	0.0434339
16668919	MAGI3	membrane associated guanylate kinase, WW and PDZ domain containing 3	NM_001142782	90.60±8.22	106.41±7.04	1.17	0.00325823	0.0434759
17092045	RFX3	regulatory factor X, 3 (influences HLA class II expression)	NM_001282116	119.07±8.46	151.32±16.25	1.27	0.00325828	0.0434759
16821021	PSMD7	proteasome 26S subunit, non-ATPase 7	NM_002811	871.33±51.85	955.20±52.64	1.10	0.00325952	0.0434759
17019399	YIPF3	Yip1 domain family member 3	NM_015388	136.19±19.04	146.91±20.09	1.08	0.00325966	0.0434759
16814498	METRN	meteorin, glial cell differentiation regulator	NM_024042	67.66±12.77	86.67±23.51	1.28	0.00326219	0.043476
16843162	EVI2B	ecotropic viral integration site 2B	NM_006495	14.44±2.70	30.36±10.70	2.10	0.00326332	0.043476
17005793	HIST1H2AH	histone cluster 1, H2ah	NM_080596	4.79±0.87	8.20±0.70	1.71	0.00327033	0.0435123
16729051	NEU3	sialidase 3 (membrane sialidase)	NM_006656	49.69±4.79	64.83±5.72	1.30	0.00327402	0.0435123
16776709	MCF2L	MCF.2 cell line derived transforming sequence like	NM_001112732	49.56±2.79	56.05±3.88	1.13	0.00327421	0.0435123
16674267	TEX35	testis expressed 35	ENST00000419909	7.43±0.85	10.39±2.10	1.40	0.0032752	0.0435123
16711322	LOC105376374	uncharacterized LOC105376374	XR_930597	45.23±15.24	79.42±16.71	1.76	0.00328617	0.0435753
16996722	CENPK	centromere protein K	NM_001267038	78.23±21.59	119.04±28.87	1.52	0.00328888	0.0435928
17087790	SLC44A1	solute carrier family 44 (choline transporter), member 1	NM_001286730	323.79±54.63	396.47±83.25	1.22	0.00329118	0.0436046
16726600	ARL2	ADP-ribosylation factor like GTPase 2	NM_001199745	103.39±9.29	116.14±12.70	1.12	0.00330454	0.0436702
16889154	MARS2	methionyl-tRNA synthetase 2, mitochondrial	NM_138395	63.72±6.10	74.69±4.31	1.17	0.0033121	0.0436806
16785316	MTHFD1	methylenetetrahydrofolate dehydrogenase (NADP+ dependent) 1, methenyltetrahydrofolate cyclohydrolase, formyltetrahydrofolate synthetase	NM_005956	387.31±40.54	513.94±57.52	1.33	0.003317	0.0436806
16660269	OTUD3	OTU deubiquitinase 3	NM_015207	65.82±8.00	90.21±11.29	1.37	0.00331781	0.0436806
16718696	HSPA12A	heat shock 70kDa protein 12A	NM_025015	106.95±6.93	138.43±10.43	1.29	0.00332353	0.0436826
16706456	LOC105378377	uncharacterized LOC105378377	XR_946098	17.12±4.25	28.00±7.07	1.64	0.00333236	0.0436826
16946841	RNF13	ring finger protein 13	NM_007282	265.74±18.54	312.05±27.48	1.17	0.00333274	0.0436826
16838049	UBALD2	UBA-like domain containing 2	NM_182565	332.21±49.38	489.60±86.38	1.47	0.00333312	0.0436826
16881434	SPR	sepiapterin reductase (7,8-dihydrobiopterin:NADP+ oxidoreductase)	NM_003124	100.68±10.45	129.94±19.20	1.29	0.00333671	0.0436826
16682499	UBR4	ubiquitin protein ligase E3 component n-recognin 4	NM_020765	617.73±40.93	704.57±11.76	1.14	0.003337	0.0436826
16916012	RTEL1	regulator of telomere elongation helicase 1	NM_001283009	99.32±11.80	115.99±12.32	1.17	0.0033378	0.0436826
16854809	KC6	keratoconus gene 6	NR_002838	4.87±0.52	5.76±0.78	1.18	0.00333854	0.0436826
16756447	BTBD11	BTB (POZ) domain containing 11	NM_001017523	17.33±2.69	22.90±4.13	1.32	0.00333916	0.0436826
17011895	NT5DC1	5-nucleotidase domain containing 1	NM_152729	211.17±23.62	274.87±44.61	1.30	0.00334422	0.0437305
17083352	INSL4	insulin-like 4 (placenta)	NM_002195	13.73±1.24	16.38±1.67	1.19	0.00335236	0.0437872
17079220	RAD54B	RAD54 homolog B (S. cerevisiae)	NM_001205262	65.11±10.99	96.30±9.57	1.48	0.00336379	0.0438942
16975803	FRYL	FRY like transcription coactivator	NM_015030	384.97±39.12	476.32±36.75	1.24	0.00336771	0.0439269
16963241	TFRC	transferrin receptor	NM_001128148	290.15±20.50	342.17±31.26	1.18	0.00337215	0.0439665
16796479	ATG2B	autophagy related 2B	NM_018036	250.88±16.93	295.95±11.86	1.18	0.00338582	0.0440525
17005532	HIST1H3A	histone cluster 1, H3a	NM_003529	48.42±7.81	71.50±7.83	1.48	0.00339623	0.0441013
16769514	APPL2	adaptor protein, phosphotyrosine interaction, PH domain and leucine zipper containing 2	NM_001251904	247.81±29.69	296.92±19.19	1.20	0.00339687	0.0441013
16747270	TAPBPL	TAP binding protein-like	NM_018009	63.34±11.77	81.29±17.13	1.28	0.00339911	0.0441013
16778452	KBTBD6	kelch repeat and BTB (POZ) domain containing 6	NM_152903	94.17±8.50	111.79±7.36	1.19	0.00340367	0.0441013
16853828	PPP4R1	protein phosphatase 4, regulatory subunit 1	NM_001042388	530.73±24.91	591.79±19.01	1.12	0.0034057	0.0441084
16898578	GFPT1	glutamine--fructose-6-phosphate transaminase 1	NM_001244710	831.56±48.96	941.06±52.48	1.13	0.00340767	0.0441155
16795304	CEP128	centrosomal protein 128kDa	NM_152446	92.83±22.90	138.20±30.04	1.49	0.00341886	0.0442236
16730845	ATM	ATM serine/threonine kinase	NM_000051	170.65±21.89	213.80±19.44	1.25	0.00342369	0.0442494
17067284	EPHX2	epoxide hydrolase 2, cytoplasmic	NM_001256482	24.77±2.58	29.29±4.19	1.18	0.00343804	0.0444164
17077451	NSMAF	neutral sphingomyelinase activation associated factor	NM_001144772	283.03±17.07	375.54±45.90	1.33	0.00344489	0.044468
16777224	XPO4	exportin 4	NM_022459	233.19±17.67	262.63±16.75	1.13	0.00344914	0.0445043
16954988	TMEM110-MUSTN1	TMEM110-MUSTN1 readthrough	NM_001198974	60.54±3.00	67.42±4.55	1.11	0.00345196	0.0445223
16808316	PPIP5K1	diphosphoinositol pentakisphosphate kinase 1	ENST00000469229	102.40±15.02	130.28±15.83	1.27	0.0034703	0.0446881
16835045	LRRC37A	leucine rich repeat containing 37A	NM_014834	61.12±8.61	86.37±14.23	1.41	0.00347093	0.0446881
16696073	GPR161	G protein-coupled receptor 161	NM_001267609	68.07±3.37	74.72±1.40	1.10	0.00349538	0.0449519
17023352	ECHDC1	ethylmalonyl-CoA decarboxylase 1	NM_001002030	94.09±5.40	102.82±6.24	1.09	0.00351073	0.0451295
16685099	KIAA0319L	KIAA0319-like	NM_024874	234.97±16.43	264.15±27.12	1.12	0.00351419	0.0451295
16939555	LOC105377042	uncharacterized LOC105377042	XR_937145	82.23±12.18	103.39±17.22	1.26	0.00351499	0.0451295
16863922	BAX	BCL2-associated X protein	NM_001291428	230.94±12.70	261.62±19.46	1.13	0.00352325	0.0451882
16816200	NDE1	nudE neurodevelopment protein 1	NM_001143979	369.90±46.79	439.21±37.98	1.19	0.00353003	0.0451962
16979482	ANXA5	annexin A5	NM_001154	2488.28±88.70	2813.72±238.47	1.13	0.00353127	0.0451962
16798801	ARHGAP11B	Rho GTPase activating protein 11B	NM_001039841	246.31±65.10	415.43±44.06	1.69	0.00353991	0.0452814
17016499	HIST1H1B	histone cluster 1, H1b	NM_005322	364.60±77.03	608.79±142.60	1.67	0.00354429	0.0453003
16839106	FN3KRP	fructosamine 3 kinase related protein	NM_024619	200.55±17.58	246.86±27.18	1.23	0.00356443	0.045539
16714504	ZWINT	ZW10 interacting kinetochore protein	NM_001005413	83.82±11.87	116.11±18.70	1.39	0.00356945	0.0455649
16825911	STX1B	syntaxin 1B	NM_052874	68.21±12.83	94.48±15.13	1.39	0.00357155	0.0455649
17079808	RRM2B	ribonucleotide reductase M2 B (TP53 inducible)	NM_001172477	288.07±31.63	403.36±42.82	1.40	0.0035719	0.0455649
16711118	IDI2	isopentenyl-diphosphate delta isomerase 2	NM_033261	14.41±0.80	17.19±1.64	1.19	0.00357285	0.0455649
17107919	ZNF185	zinc finger protein 185 (LIM domain)	NM_001178106	66.74±5.95	120.55±35.92	1.81	0.00357435	0.0455649
17007620	HMGA1	high mobility group AT-hook 1	NM_002131	625.77±252.78	904.25±299.97	1.45	0.00357594	0.0455649
16766283	PTGES3	prostaglandin E synthase 3 (cytosolic)	NM_001282601	937.28±53.42	1068.81±52.87	1.14	0.0035767	0.0455649
17104800	ACRC	acidic repeat containing	NM_052957	31.71±3.21	39.68±4.60	1.25	0.00358851	0.0456655
16773430	CDK8	cyclin-dependent kinase 8	NM_001260	267.06±15.56	326.86±28.50	1.22	0.00359114	0.0456655
16768675	FGD6	FYVE, RhoGEF and PH domain containing 6	NM_018351	52.01±4.05	58.61±5.43	1.13	0.00359126	0.0456655
16988009	EPB41L4A-AS2	EPB41L4A antisense RNA 2 (head to head)	NR_027706	18.80±1.48	21.65±2.07	1.15	0.00359193	0.0456655
16834578	NBR1	neighbor of BRCA1 gene 1	NM_001291571	439.33±44.92	498.08±54.37	1.13	0.00359864	0.045732
16708910	SFR1	SWI5-dependent homologous recombination repair protein 1	NM_001002759	37.03±5.98	57.79±9.01	1.56	0.00360745	0.0458067
16882544	LOC102724642	anaphase-promoting complex subunit 1-like	XM_006726383	274.72±30.10	362.88±68.54	1.32	0.00361895	0.0458642
17108931	PUDP	pseudouridine 5-phosphatase	NM_001135565	87.24±10.03	113.04±12.34	1.30	0.00362086	0.0458642
16976074	CLOCK	clock circadian regulator	NM_001267843	734.26±62.22	839.02±47.98	1.14	0.00362512	0.0458642
16853716	LAMA1	laminin, alpha 1	NM_005559	22.76±5.15	33.52±10.20	1.47	0.00362579	0.0458642
16725041	FAM111B	family with sequence similarity 111, member B	NM_001142703	163.72±45.66	269.53±59.82	1.65	0.00362663	0.0458642
16962921	ATP13A3	ATPase type 13A3	NM_024524	502.22±36.53	561.88±31.22	1.12	0.00362671	0.0458642
16756406	RIC8B	RIC8 guanine nucleotide exchange factor B	NM_018157	64.11±8.01	77.90±8.19	1.22	0.00362894	0.0458722
17001469	CSNK1A1	casein kinase 1, alpha 1	NM_001025105	363.74±20.61	388.10±14.76	1.07	0.00363426	0.0458722
16858687	ASNA1	arsA arsenite transporter, ATP-binding, homolog 1 (bacterial)	NM_004317	282.19±33.79	323.60±23.24	1.15	0.00363479	0.0458722
16697196	FAM129A	family with sequence similarity 129, member A	NM_052966	86.07±17.05	219.29±122.26	2.55	0.00363497	0.0458722
16898788	TGFA	transforming growth factor alpha	NM_001099691	88.31±14.91	114.61±23.37	1.30	0.00364023	0.045886
17102230	POLA1	polymerase (DNA directed), alpha 1, catalytic subunit	NM_016937	186.95±30.35	264.49±46.73	1.41	0.00364529	0.0459313
16709108	MXI1	MAX interactor 1, dimerization protein	NM_001008541	64.72±6.22	84.93±10.50	1.31	0.00364927	0.0459627
17056649	HERPUD2	HERPUD family member 2	NM_022373	599.55±20.95	637.02±18.64	1.06	0.00365265	0.0459845
16716724	NOC3L	NOC3-like DNA replication regulator	NM_022451	215.36±23.01	236.34±18.00	1.10	0.00365395	0.0459845
16882955	CIAO1	cytosolic iron-sulfur assembly component 1	NM_004804	159.60±5.89	180.51±8.26	1.13	0.00367955	0.0461775
17076415	FGFR1	fibroblast growth factor receptor 1	NM_001174063	76.28±5.59	84.55±6.79	1.11	0.00367967	0.0461775
16797213	CDCA4	cell division cycle associated 4	NM_017955	112.88±13.11	142.12±16.73	1.26	0.00369348	0.0462576
16934671	TST	thiosulfate sulfurtransferase (rhodanese)	NM_001270483	153.50±20.24	198.32±13.17	1.29	0.00369985	0.0463188
17042844	GPR146	G protein-coupled receptor 146	NM_001303473	37.37±3.22	44.50±1.82	1.19	0.00370583	0.0463527
16907324	MPP4	membrane protein, palmitoylated 4	NM_033066	102.75±29.48	165.19±41.88	1.61	0.0037076	0.0463527
16866123	ZNF551	zinc finger protein 551	NM_001270938	44.96±4.11	58.16±6.41	1.29	0.00370879	0.0463527
16854540	B4GALT6	UDP-Gal:betaGlcNAc beta 1,4- galactosyltransferase, polypeptide 6	NM_004775	34.66±5.95	50.39±9.20	1.45	0.00371298	0.0463527
16875323	MBOAT7	membrane bound O-acyltransferase domain containing 7	NM_001146056	106.40±12.78	140.57±10.67	1.32	0.0037232	0.0464617
16842995	ABHD15	abhydrolase domain containing 15	NM_198147	38.46±1.05	46.74±3.78	1.22	0.00373038	0.0464805
16960114	PLOD2	procollagen-lysine, 2-oxoglutarate 5-dioxygenase 2	NM_000935	1950.17±115.43	2169.39±145.85	1.11	0.00373049	0.0464805
16914671	CSE1L	CSE1 chromosome segregation 1-like (yeast)	NM_001256135	1786.84±256.33	2325.74±238.39	1.30	0.00373068	0.0464805
16834634	DHX8	DEAH (Asp-Glu-Ala-His) box polypeptide 8	NM_001302623	316.84±17.49	361.96±21.00	1.14	0.00373812	0.046539
16827170	NAE1	NEDD8 activating enzyme E1 subunit 1	NM_001018159	425.01±25.65	525.79±45.00	1.24	0.00373837	0.046539
17072489	TRMT12	tRNA methyltransferase 12 homolog (S. cerevisiae)	NM_017956	60.54±3.86	67.17±5.97	1.11	0.00374293	0.0465772
17087716	SMC2	structural maintenance of chromosomes 2	NM_001042550	207.46±58.76	344.69±44.23	1.66	0.00374686	0.0466075
16780793	TEX30	testis expressed 30	NM_001286775	82.29±15.75	124.48±20.69	1.51	0.00375483	0.04667
16771146	GCN1	GCN1 eIF2 alpha kinase activator homolog	NM_006836	247.52±11.00	285.74±18.14	1.15	0.00375932	0.0467065
16667456	PTBP2	polypyrimidine tract binding protein 2	NM_001300985	123.31±13.80	139.96±12.96	1.14	0.00377005	0.0468003
16822296	RHBDF1	rhomboid 5 homolog 1 (Drosophila)	NM_022450	105.86±14.57	134.33±25.92	1.27	0.00377932	0.0468392
16669700	SEC22B	SEC22 homolog B, vesicle trafficking protein (gene/pseudogene)	NM_004892	433.62±28.58	617.62±108.24	1.42	0.00378153	0.0468392
17025191	EZR	ezrin	NM_001111077	1139.61±95.69	1421.77±129.31	1.25	0.00378479	0.0468392
16701841	PFKP	phosphofructokinase, platelet	NM_001242339	231.55±20.84	301.78±41.41	1.30	0.00378591	0.0468392
16704660	MAPK8	mitogen-activated protein kinase 8	NM_001278547	76.37±3.26	97.26±7.19	1.27	0.00378655	0.0468392
17088067	ZNF483	zinc finger protein 483	NM_001007169	24.82±4.64	39.89±3.09	1.61	0.00379178	0.0468666
16727224	BANF1	barrier to autointegration factor 1	NM_001143985	367.87±33.11	412.27±28.02	1.12	0.00379389	0.0468678
16785483	FUT8	fucosyltransferase 8 (alpha (1,6) fucosyltransferase)	NM_004480	126.38±8.83	167.92±22.52	1.33	0.00380411	0.0469442
16666392	FAM73A	family with sequence similarity 73, member A	NM_001270384	204.03±26.34	247.99±19.53	1.22	0.0038056	0.0469442
16924966	MIS18A	MIS18 kinetochore protein A	NM_018944	89.37±12.25	123.71±16.79	1.38	0.0038096	0.0469564
17014295	WTAP	Wilms tumor 1 associated protein	NM_001270531	307.90±34.13	360.89±20.35	1.17	0.0038173	0.0470143
16717412	DNMBP	dynamin binding protein	NM_015221	162.84±10.38	266.87±57.47	1.64	0.00381732	0.0470143
16954730	TWF2	twinfilin actin binding protein 2	NM_007284	262.90±21.94	325.36±20.46	1.24	0.00382054	0.0470354
16955048	RFT1	RFT1 homolog	NM_052859	141.92±7.37	153.19±3.36	1.08	0.00382732	0.0470816
16724997	CNTF	ciliary neurotrophic factor	NM_000614	539.40±29.40	594.69±28.83	1.10	0.00383123	0.0471111
16730340	CEP57	centrosomal protein 57kDa	NM_001243776	155.45±15.44	186.53±10.50	1.20	0.00383664	0.0471591
16916682	SLC4A11	solute carrier family 4, sodium borate transporter, member 11	NM_001174089	79.75±6.33	105.97±11.66	1.33	0.00383929	0.047173
16931000	PNPLA3	patatin-like phospholipase domain containing 3	NM_025225	111.25±15.53	157.26±7.65	1.41	0.00384611	0.0471917
16710906	ZNF511	zinc finger protein 511	NM_145806	173.78±16.39	216.64±35.73	1.25	0.00384784	0.0471917
16978813	LOC101929595	uncharacterized LOC101929595	NR_125929	15.31±1.10	17.22±1.97	1.13	0.0038484	0.0471917
16755878	CHPT1	choline phosphotransferase 1	NM_020244	110.05±8.33	122.71±7.44	1.12	0.00385361	0.0472185
17045198	ANLN	anillin actin binding protein	NM_001284301	1372.23±325.32	2100.75±310.38	1.53	0.00386814	0.0473406
16856453	GPX4	glutathione peroxidase 4	NM_001039847	514.55±54.82	631.22±110.28	1.23	0.0038735	0.0473807
17015114	SERPINB6	serpin peptidase inhibitor, clade B (ovalbumin), member 6	NM_001195291	194.78±9.37	232.41±26.59	1.19	0.00387446	0.0473807
16667715	SLC30A7	solute carrier family 30 (zinc transporter), member 7	NM_001144884	804.76±53.77	917.60±60.55	1.14	0.00388259	0.04739
17071079	NDUFAF6	NADH dehydrogenase (ubiquinone) complex I, assembly factor 6	XM_011516833	41.89±7.16	52.54±4.92	1.25	0.00388283	0.04739
16698234	FMOD	fibromodulin	NM_002023	80.70±28.72	108.84±39.80	1.35	0.00388646	0.0473951
16758107	RNF34	ring finger protein 34, E3 ubiquitin protein ligase	NM_001256858	129.85±9.27	154.94±5.09	1.19	0.00388781	0.0473951
16991010	SLC26A2	solute carrier family 26 (anion exchanger), member 2	NM_000112	71.86±9.00	95.52±10.43	1.33	0.00389109	0.047398
16758624	DDX55	DEAD (Asp-Glu-Ala-Asp) box polypeptide 55	NM_020936	83.62±5.40	98.13±5.40	1.17	0.00392539	0.0477411
16728227	MYEOV	myeloma overexpressed	NM_001293291	44.92±6.77	59.79±7.88	1.33	0.00392989	0.0477584
17057525	TNS3	tensin 3	NM_022748	296.75±32.92	337.26±16.67	1.14	0.00393669	0.0478224
16700263	CCSAP	centriole, cilia and spindle-associated protein	NM_145257	90.62±10.30	109.50±5.35	1.21	0.00393978	0.0478413
16961039	B3GALNT1	beta-1,3-N-acetylgalactosaminyltransferase 1 (globoside blood group)	NM_001038628	64.55±6.76	78.41±11.00	1.21	0.00394269	0.047858
16910825	NOP56	NOP56 ribonucleoprotein	NM_006392	102.47±5.29	111.79±4.03	1.09	0.00394887	0.0479111
17014186	TMEM181	transmembrane protein 181	NM_020823	241.06±13.78	320.56±39.24	1.33	0.00395526	0.0479545
16842350	ULK2	unc-51 like autophagy activating kinase 2	NM_001142610	113.54±10.05	145.52±12.70	1.28	0.00396061	0.0479825
16957929	RABL3	RAB, member of RAS oncogene family-like 3	NM_173825	144.12±9.75	177.20±17.39	1.23	0.0039628	0.0479825
16855539	HMGN1P30	high mobility group nucleosome binding domain 1 pseudogene 30	OTTHUMT00000448748	316.44±32.85	370.96±22.94	1.17	0.00396648	0.0479825
16833060	LRRC37B	leucine rich repeat containing 37B	NM_052888	42.18±6.31	58.31±6.96	1.38	0.00397024	0.0479924
16762941	DENND5B	DENN/MADD domain containing 5B	NM_001308339	198.76±25.73	226.39±21.39	1.14	0.00397476	0.0480226
16938562	TGFBR2	transforming growth factor beta receptor II	NM_001024847	2460.89±317.82	2747.93±480.44	1.12	0.00398001	0.0480301
17088320	COL27A1	collagen, type XXVII, alpha 1	NM_032888	67.22±9.69	93.08±12.68	1.38	0.00399116	0.0481151
17105809	TMSB15B	thymosin beta 15B	NM_194324	23.36±5.13	31.49±2.84	1.35	0.00399328	0.0481151
16849681	SGSH	N-sulfoglucosamine sulfohydrolase	NM_000199	182.40±22.41	243.12±62.99	1.33	0.00399478	0.0481151
17079830	UBR5	ubiquitin protein ligase E3 component n-recognin 5	NM_001282873	320.28±14.15	366.78±21.64	1.15	0.00399938	0.0481518
16847238	SKA2	spindle and kinetochore associated complex subunit 2	NM_001100595	138.28±11.42	161.64±16.96	1.17	0.00401614	0.048279
16793559	DHRS7	dehydrogenase/reductase (SDR family) member 7	NM_016029	151.43±14.33	183.28±24.08	1.21	0.00403361	0.0484276
16787540	CPSF2	cleavage and polyadenylation specific factor 2	NM_017437	390.10±20.61	445.28±42.55	1.14	0.00403473	0.0484276
16953454	UCN2	urocortin 2	NM_033199	27.82±2.65	34.89±5.50	1.25	0.00403875	0.0484385
16832147	ALDH3A2	aldehyde dehydrogenase 3 family, member A2	NM_000382	122.09±13.95	142.22±14.43	1.16	0.00404603	0.0484886
16659537	TMEM51	transmembrane protein 51	NM_001136216	33.90±2.94	40.21±2.38	1.19	0.00404789	0.0484921
17092615	PSIP1	PC4 and SFRS1 interacting protein 1	NM_001128217	191.92±34.36	277.35±27.51	1.45	0.00407255	0.0487126
17069212	SDCBP	syndecan binding protein	NM_001007067	52.21±7.24	73.41±16.02	1.41	0.00407573	0.0487189
16745707	MSANTD2	Myb/SANT-like DNA-binding domain containing 2	NM_001308027	205.82±17.67	225.06±21.23	1.09	0.0040762	0.0487189
16957170	KIAA1524	KIAA1524	NM_020890	170.49±46.71	286.01±54.38	1.68	0.00407787	0.0487201
16739208	FTH1	ferritin, heavy polypeptide 1	NM_002032	155.25±16.28	242.29±61.32	1.56	0.00408239	0.0487554
16794767	AREL1	apoptosis resistant E3 ubiquitin protein ligase 1	NM_001039479	519.33±15.10	598.45±30.17	1.15	0.00409408	0.0487917
16849148	RNF157	ring finger protein 157	NM_052916	33.21±2.34	38.10±3.83	1.15	0.00409474	0.0487917
16989544	SMAD5	SMAD family member 5	ENST00000513418	31.24±4.02	38.63±5.49	1.24	0.00409583	0.0487917
16898533	CNRIP1	cannabinoid receptor interacting protein 1	NM_001111101	138.26±21.51	175.06±18.21	1.27	0.00409784	0.0487917
16750901	TMBIM6	transmembrane BAX inhibitor motif containing 6	NM_001098576	63.12±4.29	69.96±3.60	1.11	0.00409797	0.0487917
16677616	IARS2	isoleucyl-tRNA synthetase 2, mitochondrial	NM_018060	343.58±30.55	423.40±32.16	1.23	0.00410046	0.0488027
16948021	ECT2	epithelial cell transforming 2	NM_001258315	313.79±75.75	479.53±57.34	1.53	0.00410961	0.0488736
16811073	CLN6	ceroid-lipofuscinosis, neuronal 6, late infantile, variant	NM_017882	147.55±17.75	194.73±15.85	1.32	0.00411019	0.0488736
16933140	GGT5	gamma-glutamyltransferase 5	NM_001099781	170.71±14.19	201.04±28.84	1.18	0.00411113	0.0488736
16922779	ETS2	v-ets avian erythroblastosis virus E26 oncogene homolog 2	NM_001256295	187.05±18.12	233.51±25.00	1.25	0.00411348	0.0488829
16846121	MRPL10	mitochondrial ribosomal protein L10	NM_145255	76.80±6.49	87.72±6.98	1.14	0.00411546	0.0488878
16897313	CALM2	calmodulin 2 (phosphorylase kinase, delta)	NM_001305624	344.12±56.41	472.06±44.67	1.37	0.00412104	0.0489354
16735596	DENND5A	DENN/MADD domain containing 5A	NM_001243254	403.20±13.15	458.42±33.32	1.14	0.00412325	0.048943
16879883	MSH2	mutS homolog 2	NM_000251	108.88±18.70	173.07±18.75	1.59	0.0041264	0.0489438
16702457	DHTKD1	dehydrogenase E1 and transketolase domain containing 1	NM_018706	105.51±5.66	125.21±7.83	1.19	0.00412646	0.0489438
16976201	NOA1	nitric oxide associated 1	NM_032313	289.19±22.07	331.08±33.19	1.14	0.00414238	0.0490696
16750523	PFKM	phosphofructokinase, muscle	NM_000289	77.67±3.86	91.07±5.99	1.17	0.00414795	0.0490865
16883325	INPP4A	inositol polyphosphate-4-phosphatase type I A	NM_001134224	131.45±4.38	145.52±5.15	1.11	0.00415506	0.0491309
16993349	RUFY1	RUN and FYVE domain containing 1	NM_001040451	128.35±9.85	154.51±7.57	1.20	0.00415959	0.0491309
17097308	PTBP3	polypyrimidine tract binding protein 3	NM_001163788	1265.70±128.71	1441.89±96.07	1.14	0.00416275	0.0491309
16997155	ANKRA2	ankyrin repeat, family A (RFXANK-like), 2	NM_023039	43.13±2.04	54.34±4.19	1.26	0.00416545	0.0491309
16913811	LPIN3	lipin 3	NM_001301860	83.28±8.49	92.30±12.04	1.11	0.00416591	0.0491309
16972750	CDKN2AIP	CDKN2A interacting protein	NM_017632	83.58±5.44	99.83±7.01	1.19	0.00418862	0.0493054
16995140	RAD1	RAD1 checkpoint DNA exonuclease	NM_002853	86.38±6.98	114.65±13.39	1.33	0.00419046	0.0493084
17016383	HIST1H4D	histone cluster 1, H4d	NM_003539	44.15±9.37	64.01±9.46	1.45	0.00419632	0.0493587
16846259	HOXB6	homeobox B6	NM_018952	80.84±9.57	96.52±10.15	1.19	0.00422586	0.0496032
17101517	PRPS2	phosphoribosyl pyrophosphate synthetase 2	NM_001039091	329.29±31.54	387.10±10.84	1.18	0.00422688	0.0496032
16998463	CHD1	chromodomain helicase DNA binding protein 1	NM_001270	218.38±21.91	274.25±18.29	1.26	0.00422785	0.0496032
16828622	CMC2	C-x(9)-C motif containing 2	NM_020188	529.15±44.87	656.73±48.96	1.24	0.00422819	0.0496032
16677683	MARC2	mitochondrial amidoxime reducing component 2	NM_017898	78.85±12.79	99.53±9.68	1.26	0.00423144	0.0496032
16717102	FRAT2	frequently rearranged in advanced T-cell lymphomas 2	NM_012083	70.77±4.05	80.54±5.33	1.14	0.00423609	0.049621
17081706	AGO2	argonaute RISC catalytic component 2	XM_011516964	541.20±78.98	660.29±71.34	1.22	0.00423615	0.049621
16898110	XPO1	exportin 1	NM_003400	355.15±34.54	447.02±27.92	1.26	0.00424784	0.0497082
16815609	UBN1	ubinuclein 1	NM_001079514	138.89±5.08	154.62±5.80	1.11	0.00424838	0.0497082
16889268	AOX1	aldehyde oxidase 1	NM_001159	88.38±8.65	107.09±6.05	1.21	0.00425966	0.0498214
17076285	RAB11FIP1	RAB11 family interacting protein 1 (class I)	NM_001002814	48.10±4.43	63.83±9.83	1.33	0.00426531	0.0498565
17077135	RB1CC1	RB1-inducible coiled-coil 1	NM_001083617	417.40±48.28	540.23±61.28	1.29	0.00426641	0.0498565
16900802	TMEM131	transmembrane protein 131	NM_015348	696.80±33.73	781.30±57.41	1.12	0.00428125	0.0499262
17053654	NUB1	negative regulator of ubiquitin-like proteins 1	NM_001243351	161.26±18.49	204.64±24.96	1.27	0.00428405	0.0499378
16954091	NICN1	nicolin 1	NM_032316	146.25±14.49	126.29±10.27	0.86	0.00428145	0.0499262
17043157	FOXK1	forkhead box K1	NM_001037165	161.79±16.85	108.16±12.27	0.67	0.00428101	0.0499262
16693601	CRTC2	CREB regulated transcription coactivator 2	NM_181715	202.14±18.46	153.47±15.38	0.76	0.00427213	0.0498735
16988423	PRR16	proline rich 16	NM_001300783	351.01±74.90	199.22±20.23	0.57	0.00426918	0.0498578
17058758	GATSL2	GATS protein-like 2	NM_001145064	36.88±3.44	22.59±4.33	0.61	0.00426747	0.0498565
16735443	ST5	suppression of tumorigenicity 5	NM_005418	130.00±14.58	97.14±8.67	0.75	0.00424243	0.0496759
16809187	SPPL2A	signal peptide peptidase like 2A	NM_032802	568.06±65.85	492.49±40.33	0.87	0.00423092	0.0496032
16998421	RIOK2	RIO kinase 2	NM_001159749	170.57±15.91	116.57±11.50	0.68	0.00422941	0.0496032
16928716	KREMEN1	kringle containing transmembrane protein 1	NM_001039570	109.74±22.55	73.92±5.28	0.67	0.00421299	0.0495174
16712773	MKX	mohawk homeobox	NM_001242702	80.81±32.16	52.70±14.62	0.65	0.00420756	0.0494722
16786492	YLPM1	YLP motif containing 1	NM_019589	142.29±12.03	126.93±9.43	0.89	0.00418394	0.0492689
16831117	SHISA6	shisa family member 6	NM_001173461	16.27±1.46	14.43±1.12	0.89	0.00418386	0.0492689
16679064	ACTN2	actinin, alpha 2	NM_001103	210.26±202.52	60.66±42.50	0.29	0.00417239	0.0491701
17062679	IMPDH1	IMP (inosine 5-monophosphate) dehydrogenase 1	NM_000883	142.27±5.17	125.54±6.95	0.88	0.00417182	0.0491701
16926922	PEX26	peroxisomal biogenesis factor 26	NM_001127649	156.80±14.87	123.02±13.87	0.78	0.00416542	0.0491309
17110181	CXorf38	chromosome X open reading frame 38	NM_144970	67.40±3.32	54.35±3.59	0.81	0.00416539	0.0491309
16723662	FJX1	four jointed box 1	NM_014344	411.27±62.69	258.66±28.89	0.63	0.00416429	0.0491309
17045425	SUGCT	succinyl-CoA:glutarate-CoA transferase	NM_001193311	82.44±7.24	71.14±6.14	0.86	0.00416026	0.0491309
16910478	BOK-AS1	BOK antisense RNA 1	NR_033346	60.44±5.60	50.05±3.22	0.83	0.0041459	0.0490809
16758650	GTF2H3	general transcription factor IIH subunit 3	NM_001271866	234.03±9.89	185.58±14.99	0.79	0.00414337	0.0490696
17011694	RPF2	ribosome production factor 2 homolog	NM_001289111	390.75±14.22	309.56±36.92	0.79	0.00413995	0.0490663
16800921	FGF7	fibroblast growth factor 7	NM_002009	495.55±94.46	235.39±71.87	0.48	0.00413853	0.0490663
17059195	CACNA2D1	calcium channel, voltage-dependent, alpha 2/delta subunit 1	NM_000722	119.22±24.13	86.54±15.74	0.73	0.00409502	0.0487917
16786713	IFT43	intraflagellar transport 43	NM_001102564	63.62±3.25	57.24±5.59	0.90	0.00409157	0.0487917
17045599	DBNL	drebrin-like	NM_001014436	89.59±4.70	79.14±3.64	0.88	0.00408844	0.0487917
16804333	AKAP13	A kinase (PRKA) anchor protein 13	NM_001270546	195.12±21.54	166.87±19.71	0.86	0.00406604	0.0486534
16938322	UBE2E2	ubiquitin conjugating enzyme E2E 2	NM_152653	102.33±13.87	74.82±12.44	0.73	0.00406595	0.0486534
16850107	FASN	fatty acid synthase	NM_004104	411.25±28.77	327.47±24.87	0.80	0.00406075	0.0486275
16856239	PALM	paralemmin	NM_001040134	114.17±20.15	84.39±8.01	0.74	0.00404441	0.0484877
16731605	SIDT2	SID1 transmembrane family, member 2	NM_001040455	200.60±17.75	162.83±17.73	0.81	0.00403857	0.0484385
16957554	USF3	upstream transcription factor family member 3	NM_001009899	358.43±20.23	313.69±11.92	0.88	0.00402773	0.0483809
16789926	CCNB1IP1	cyclin B1 interacting protein 1, E3 ubiquitin protein ligase	NM_021178	116.10±6.91	96.96±13.21	0.84	0.00402663	0.0483809
16833802	STARD3	StAR-related lipid transfer domain containing 3	NM_001165937	144.05±11.19	112.86±12.89	0.78	0.00401178	0.0482452
17070169	LINC01111	long intergenic non-protein coding RNA 1111	NR_105006	60.75±22.29	31.31±5.51	0.52	0.0040116	0.0482452
16819539	ADGRG1	adhesion G protein-coupled receptor G1	NM_001145770	330.24±181.17	136.30±30.45	0.41	0.00400502	0.0482011
17061983	HRAT17	heart tissue-associated transcript 17	NR_110162	141.33±21.19	89.04±18.52	0.63	0.00399287	0.0481151
17090893	WDR5	WD repeat domain 5	NM_017588	148.03±23.25	82.25±14.53	0.56	0.00398567	0.0480797
16867295	SH3GL1	SH3-domain GRB2-like 1	NM_001199943	222.80±35.73	125.63±24.83	0.56	0.00397832	0.0480283
16769270	PAH	phenylalanine hydroxylase	NM_000277	12.11±0.62	9.62±0.98	0.79	0.0039765	0.048025
16847578	LIMD2	LIM domain containing 2	NM_030576	142.46±11.79	113.89±6.30	0.80	0.00397072	0.0479924
16863011	CEACAM19	carcinoembryonic antigen-related cell adhesion molecule 19	NM_001127893	70.33±12.35	51.35±6.03	0.73	0.00396682	0.0479825
16879335	TMEM178A	transmembrane protein 178A	NM_001167959	69.98±12.15	43.06±9.38	0.62	0.0039639	0.0479825
16948249	MFN1	mitofusin 1	NM_033540	475.40±24.69	396.56±30.22	0.83	0.00396312	0.0479825
16764348	MCRS1	microspherule protein 1	NM_001012300	142.48±18.16	120.80±10.01	0.85	0.00395015	0.0479111
16736773	SLC5A12	solute carrier family 5 (sodium/monocarboxylate cotransporter), member 12	NM_178498	27.49±1.84	24.45±1.57	0.89	0.00392829	0.0477577
16667918	PRMT6	protein arginine methyltransferase 6	NM_018137	94.48±16.37	64.77±6.89	0.69	0.00392271	0.0477271
16775364	KLF5	Kruppel-like factor 5 (intestinal)	NM_001286818	696.13±51.40	368.02±126.98	0.53	0.00392177	0.0477271
16970140	USP53	ubiquitin specific peptidase 53	NM_019050	369.22±44.74	278.98±19.45	0.76	0.00391778	0.0477044
16794980	TGFB3	transforming growth factor beta 3	NM_003239	73.04±19.47	55.47±8.89	0.76	0.0038907	0.047398
17006696	PRRC2A	proline-rich coiled-coil 2A	NM_004638	517.29±58.36	323.95±50.80	0.63	0.00388551	0.0473951
17072799	PHF20L1	PHD finger protein 20-like 1	NM_001277196	173.97±10.27	158.36±10.14	0.91	0.00388075	0.04739
16927222	ZDHHC8	zinc finger, DHHC-type containing 8	NM_001185024	121.99±8.89	95.59±6.11	0.78	0.00387826	0.04739
17078452	HEY1	hes-related family bHLH transcription factor with YRPW motif 1	NM_001040708	29.83±11.08	11.04±0.32	0.37	0.00387639	0.0473857
17107101	FAM127A	family with sequence similarity 127, member A	NM_001078171	84.89±13.71	50.69±7.08	0.60	0.00386427	0.0473119
16877555	RHOB	ras homolog family member B	NM_004040	318.48±78.42	203.28±17.63	0.64	0.00385737	0.0472459
16754966	LINC00936	long intergenic non-protein coding RNA 936	NR_028138	84.47±8.59	63.57±8.16	0.75	0.00385005	0.0471935
16817666	MAZ	MYC-associated zinc finger protein (purine-binding transcription factor)	NM_001042539	233.10±15.25	135.31±28.97	0.58	0.00384505	0.0471917
17067496	HMBOX1	homeobox containing 1	XM_005273635	212.01±39.78	136.81±8.71	0.65	0.00384153	0.0471819
16950094	LRCH3	leucine-rich repeats and calponin homology (CH) domain containing 3	NM_032773	243.29±17.32	212.04±11.58	0.87	0.0038263	0.0470816
16684331	SDC3	syndecan 3	NM_014654	130.37±14.90	78.47±16.60	0.60	0.00380727	0.0469463
16741249	C11orf24	chromosome 11 open reading frame 24	NM_001300913	243.68±18.01	187.65±26.28	0.77	0.00380421	0.0469442
16686201	SLC6A9	solute carrier family 6 (neurotransmitter transporter, glycine), member 9	NM_001024845	112.54±28.53	68.65±7.53	0.61	0.00379488	0.0468678
16825923	ZNF668	zinc finger protein 668	NM_001172668	109.54±12.53	76.57±12.73	0.70	0.00378935	0.0468553
16893641	NEU4	sialidase 4	NM_001167599	33.43±2.94	29.87±1.76	0.89	0.00378323	0.0468392
16764068	ARF3	ADP-ribosylation factor 3	NM_001659	167.45±10.31	143.05±7.18	0.85	0.00377893	0.0468392
16852269	LOC105372100	uncharacterized LOC105372100	XR_918979	36.13±5.73	28.64±4.81	0.79	0.00377338	0.0468065
16844248	MED24	mediator complex subunit 24	NM_001079518	248.53±13.91	218.47±9.85	0.88	0.00377138	0.0468003
16714725	TMEM26	transmembrane protein 26	NM_178505	40.93±6.99	30.74±4.33	0.75	0.00377027	0.0468003
16678579	GALNT2	polypeptide N-acetylgalactosaminyltransferase 2	NM_001291866	489.64±49.03	420.54±45.19	0.86	0.00375488	0.04667
17024265	TXLNB	taxilin beta	NM_153235	43.14±20.39	25.34±6.80	0.59	0.00372956	0.0464805
16939703	ZBTB47	zinc finger and BTB domain containing 47	NM_145166	94.11±12.34	66.28±13.75	0.70	0.00371298	0.0463527
16883647	IL1R1	interleukin 1 receptor, type I	NM_000877	286.73±68.72	188.06±15.86	0.66	0.00371272	0.0463527
17000104	PITX1	paired-like homeodomain 1	NM_002653	43.98±4.09	37.57±4.74	0.85	0.00371112	0.0463527
16702399	CELF2	CUGBP, Elav-like family member 2	NM_001025076	623.02±75.17	577.00±59.78	0.93	0.00369242	0.0462576
16749398	STK38L	serine/threonine kinase 38 like	NM_015000	69.01±7.92	62.52±8.33	0.91	0.00368859	0.0462336
16963822	TMEM175	transmembrane protein 175	NM_001297423	103.05±7.55	86.72±5.19	0.84	0.0036885	0.0462336
16738043	RAPSN	receptor-associated protein of the synapse	NM_005055	502.63±70.95	363.32±75.34	0.72	0.00368543	0.0462312
16791642	STRN3	striatin, calmodulin binding protein 3	NM_001083893	604.69±56.37	518.24±67.90	0.86	0.00367142	0.0461112
17108779	ARSD	arylsulfatase D	NM_001669	105.26±23.39	86.13±21.35	0.82	0.00367058	0.0461112
16726572	PPP2R5B	protein phosphatase 2, regulatory subunit B, beta	NM_006244	66.73±5.51	52.69±5.80	0.79	0.00366828	0.0461089
16891349	GMPPA	GDP-mannose pyrophosphorylase A	NM_013335	95.14±15.72	77.76±10.35	0.82	0.00366457	0.0460809
16769761	TMEM119	transmembrane protein 119	NM_181724	120.99±56.59	60.58±26.71	0.50	0.00365559	0.0459866
16902603	POLR2D	polymerase (RNA) II (DNA directed) polypeptide D	NM_004805	179.76±11.55	147.86±17.48	0.82	0.00363765	0.0458722
17072920	WISP1	WNT1 inducible signaling pathway protein 1	NM_001204869	120.42±12.66	89.05±12.83	0.74	0.0036376	0.0458722
16733370	LOC101929517	uncharacterized LOC101929517	NR_120581	7.00±1.42	6.01±1.03	0.86	0.00363469	0.0458722
16967925	USO1	USO1 vesicle transport factor	NM_001290049	667.96±9.73	590.84±30.72	0.88	0.00362657	0.0458642
16682930	EIF4G3	eukaryotic translation initiation factor 4 gamma, 3	NM_001198801	507.35±27.73	466.53±36.21	0.92	0.00362027	0.0458642
16900466	TMEM127	transmembrane protein 127	NM_001193304	282.53±29.14	245.12±18.48	0.87	0.00361884	0.0458642
16823359	C16orf90	chromosome 16 open reading frame 90	NM_001080524	36.76±1.43	31.90±2.43	0.87	0.00361625	0.0458642
16859368	SIN3B	SIN3 transcription regulator family member B	NM_001297595	134.55±7.09	120.89±2.32	0.90	0.00360472	0.0457907
16834785	FZD2	frizzled class receptor 2	NM_001466	153.67±15.74	126.70±8.79	0.82	0.00358793	0.0456655
17022691	FYN	FYN proto-oncogene, Src family tyrosine kinase	NM_002037	167.63±14.38	145.52±19.06	0.87	0.00354351	0.0453003
16920180	SPATA2	spermatogenesis associated 2	NM_001135773	73.07±8.49	55.86±8.61	0.76	0.00353179	0.0451962
16789452	INF2	inverted formin, FH2 and WH2 domain containing	NM_001031714	181.68±16.90	135.18±7.92	0.74	0.00352864	0.0451962
16956316	CNTN3	contactin 3 (plasmacytoma associated)	NM_020872	62.22±6.38	47.28±3.59	0.76	0.00352631	0.0451962
16774188	COG6	component of oligomeric golgi complex 6	NM_001145079	181.01±15.29	152.34±7.19	0.84	0.00352391	0.0451882
16904152	PLA2R1	phospholipase A2 receptor 1	NM_001007267	175.06±34.78	125.89±33.22	0.72	0.00352277	0.0451882
16928293	GGT1	gamma-glutamyltransferase 1	NM_001288833	55.83±8.87	43.87±5.25	0.79	0.00351499	0.0451295
16786104	DCAF4	DDB1 and CUL4 associated factor 4	NM_001163508	77.14±10.22	54.43±6.96	0.71	0.00347793	0.044746
16877987	MAPRE3	microtubule-associated protein, RP/EB family, member 3	NM_001303050	98.81±38.93	57.57±14.00	0.58	0.00347199	0.0446881
17075883	INTS9	integrator complex subunit 9	NM_001145159	96.02±4.71	74.85±8.59	0.78	0.00347193	0.0446881
16737543	TP53I11	tumor protein p53 inducible protein 11	NM_001258320	105.38±12.63	66.24±7.94	0.63	0.00347078	0.0446881
16981099	NPY1R	neuropeptide Y receptor Y1	NM_000909	10.84±0.98	8.60±1.46	0.79	0.00344136	0.0444407
16855382	TCF4	transcription factor 4	NM_001083962	524.59±46.13	412.56±28.97	0.79	0.00342105	0.0442336
16919399	JPH2	junctophilin 2	NM_020433	127.74±12.72	69.35±18.54	0.54	0.00340964	0.0441227
17060186	SMURF1	SMAD specific E3 ubiquitin protein ligase 1	NM_001199847	184.00±4.45	166.61±7.09	0.91	0.00340374	0.0441013
16997816	EDIL3	EGF-like repeats and discoidin I-like domains 3	NM_001278642	1041.94±175.98	816.88±200.40	0.78	0.00340346	0.0441013
17073994	C8orf33	chromosome 8 open reading frame 33	NM_023080	279.86±19.57	245.78±15.80	0.88	0.00340281	0.0441013
16855163	RPL17	ribosomal protein L17	NM_000985	428.68±24.72	393.98±27.07	0.92	0.00339752	0.0441013
16889958	ZDBF2	zinc finger, DBF-type containing 2	NM_001285549	175.34±9.21	145.34±10.40	0.83	0.00339627	0.0441013
16726825	CDC42EP2	CDC42 effector protein (Rho GTPase binding) 2	NM_006779	95.88±12.61	72.04±5.58	0.75	0.00339435	0.0441013
16857612	MCOLN1	mucolipin 1	NM_020533	200.93±4.76	181.59±8.38	0.90	0.00338333	0.0440385
16868619	S1PR2	sphingosine-1-phosphate receptor 2	NM_004230	74.29±11.65	46.77±8.79	0.63	0.00338192	0.0440385
16960371	WWTR1	WW domain containing transcription regulator 1	NM_001168278	242.17±24.30	212.16±25.16	0.88	0.00337912	0.0440205
16837681	CDR2L	cerebellar degeneration-related protein 2-like	NM_014603	145.21±11.59	116.16±17.66	0.80	0.00337471	0.0439814
17045674	OGDH	oxoglutarate (alpha-ketoglutarate) dehydrogenase (lipoamide)	NM_001003941	402.04±21.55	316.78±26.60	0.79	0.00336375	0.0438942
16782331	MHRT	myosin heavy chain-associated RNA transcript	NR_126491	39.66±10.92	30.74±7.55	0.78	0.00335278	0.0437872
16858823	NACC1	nucleus accumbens associated 1, BEN and BTB (POZ) domain containing	NM_052876	545.03±73.67	334.87±51.35	0.61	0.00335195	0.0437872
16763882	ASB8	ankyrin repeat and SOCS box containing 8	NM_024095	70.53±7.94	60.15±4.73	0.85	0.0033375	0.0436826
17090957	COL5A1	collagen, type V, alpha 1	NM_000093	195.32±18.72	148.76±20.08	0.76	0.00333708	0.0436826
17061110	RASA4B	RAS p21 protein activator 4B	NM_001277335	143.26±14.96	116.97±6.48	0.82	0.00333705	0.0436826
16833983	MSL1	male-specific lethal 1 homolog (Drosophila)	NM_001012241	263.24±37.13	211.22±20.72	0.80	0.00333622	0.0436826
16684429	FABP3	fatty acid binding protein 3, muscle and heart	NM_004102	766.48±122.25	406.22±163.58	0.53	0.00333595	0.0436826
16826510	TOX3	TOX high mobility group box family member 3	NM_001080430	28.31±2.99	24.01±2.74	0.85	0.00332405	0.0436826
17109139	LOC105373135	uncharacterized LOC105373135	XR_921247	23.69±4.96	16.75±4.25	0.71	0.00331796	0.0436806
17085516	PGM5-AS1	PGM5 antisense RNA 1	ENST00000458364	47.53±7.53	33.32±3.81	0.70	0.00331726	0.0436806
16736861	BDNF	brain-derived neurotrophic factor	NM_001143805	43.55±1.73	31.08±4.89	0.71	0.00331547	0.0436806
16943819	PHLDB2	pleckstrin homology-like domain, family B, member 2	NM_001134437	63.83±4.37	49.73±7.41	0.78	0.00330927	0.0436771
16819600	KATNB1	katanin p80 (WD repeat containing) subunit B 1	NM_005886	129.40±16.46	90.52±7.05	0.70	0.00330911	0.0436771
16895118	ATAD2B	ATPase family, AAA domain containing 2B	NM_001242338	67.94±3.37	55.71±6.07	0.82	0.00330764	0.0436771
16658005	RER1	retention in endoplasmic reticulum sorting receptor 1	NM_007033	118.58±3.95	94.20±8.55	0.79	0.0033031	0.0436696
16966809	PDGFRA	platelet-derived growth factor receptor, alpha polypeptide	NM_006206	45.47±8.96	28.69±2.87	0.63	0.0033022	0.0436696
17114934	CD99L2	CD99 molecule-like 2	NM_001184808	208.52±20.91	133.71±17.74	0.64	0.00329612	0.0436143
16734811	OR51G2	olfactory receptor, family 51, subfamily G, member 2	NM_001005238	13.32±2.55	8.93±0.51	0.67	0.00329469	0.043614
16937152	LINC00312	long intergenic non-protein coding RNA 312	NR_024065	25.36±13.99	12.59±4.24	0.50	0.0032931	0.0436115
17001075	FGF1	fibroblast growth factor 1 (acidic)	NM_000800	27.93±4.75	21.00±1.56	0.75	0.00327903	0.0435177
16711299	LINC00702	long intergenic non-protein coding RNA 702	NR_108040	29.80±6.38	20.72±4.42	0.70	0.00327783	0.0435177
16702800	STAM	signal transducing adaptor molecule (SH3 domain and ITAM motif) 1	NM_003473	702.26±72.02	596.07±40.02	0.85	0.00327582	0.0435123
16730467	TMEM133	transmembrane protein 133	NM_032021	113.99±8.82	83.60±10.21	0.73	0.00327158	0.0435123
16668220	SYPL2	synaptophysin-like 2	NM_001040709	72.04±17.49	50.05±8.10	0.69	0.00326893	0.0435123
16723590	LOC102723568	uncharacterized LOC102723568	XR_428897	24.08±3.54	20.51±2.51	0.85	0.00326051	0.0434759
17069816	SULF1	sulfatase 1	NM_001128204	1441.19±228.01	1011.50±334.15	0.70	0.00325952	0.0434759
16714699	RHOBTB1	Rho-related BTB domain containing 1	NM_001242359	243.00±19.82	170.54±15.51	0.70	0.00324826	0.0434339
17105903	MUM1L1	melanoma associated antigen (mutated) 1-like 1	NM_001171020	16.05±1.51	13.45±1.58	0.84	0.00323138	0.0432727
17016946	PPP1R18	protein phosphatase 1, regulatory subunit 18	NM_001134870	262.44±19.57	203.30±11.46	0.77	0.00322518	0.0432082
16857608	ZNF358	zinc finger protein 358	NM_018083	580.73±45.92	434.63±31.63	0.75	0.00322453	0.0432082
16877007	KLF11	Kruppel-like factor 11	NM_001177716	184.91±15.72	136.87±17.95	0.74	0.00322202	0.0432082
16888216	LOC101927055	uncharacterized LOC101927055	NR_120594	10.85±3.13	6.90±1.59	0.64	0.00322152	0.0432082
16936925	LRRN1	leucine rich repeat neuronal 1	NM_020873	113.47±47.01	60.08±16.33	0.53	0.00321353	0.0431914
16975234	TMEM156	transmembrane protein 156	NM_001303228	9.72±1.36	8.08±1.11	0.83	0.00321271	0.0431914
16998823	NREP	neuronal regeneration related protein	NM_001142474	83.98±4.83	71.70±4.64	0.85	0.0032064	0.0431699
17001763	TNIP1	TNFAIP3 interacting protein 1	NM_001252385	406.15±33.91	337.51±36.42	0.83	0.00320624	0.0431699
17065428	DEFB106B	defensin, beta 106B	NM_001040704	14.61±1.77	13.13±1.78	0.90	0.00317704	0.04297
17074396	DEFB106B	defensin, beta 106B	NM_001040704	14.61±1.77	13.13±1.78	0.90	0.00317704	0.04297
17077399	IMPAD1	inositol monophosphatase domain containing 1	NM_017813	311.86±27.25	259.97±19.11	0.83	0.00317512	0.04297
16806249	OCA2	oculocutaneous albinism II	NM_000275	14.93±1.43	12.05±1.12	0.81	0.00315692	0.0428729
16991342	MFAP3	microfibrillar associated protein 3	ENST00000518497	76.67±5.03	55.12±6.77	0.72	0.00314633	0.0427965
16970118	SYNPO2	synaptopodin 2	NM_001128933	128.04±6.55	83.28±18.51	0.65	0.00313055	0.0426563
16691333	CASQ2	calsequestrin 2 (cardiac muscle)	NM_001232	210.64±163.27	76.13±54.68	0.36	0.00312835	0.042645
17064036	CTAGE8	CTAGE family, member 8	NM_001278507	38.19±1.48	35.17±0.90	0.92	0.00311923	0.042645
17085015	FRMPD1	FERM and PDZ domain containing 1	NM_014907	57.00±14.78	35.88±7.91	0.63	0.0031183	0.042645
16868481	OLFM2	olfactomedin 2	NM_001304347	21.77±2.36	14.46±1.65	0.66	0.00311627	0.042645
16839063	NARF	nuclear prelamin A recognition factor	NM_001038618	107.28±6.13	80.35±6.96	0.75	0.00311218	0.042645
17108912	MIR4770	microRNA 4770	NR_039927	4.10±0.46	3.20±0.41	0.78	0.00310142	0.0425652
17043437	C7orf26	chromosome 7 open reading frame 26	NM_001303039	92.18±5.76	77.73±5.48	0.84	0.00309476	0.0425616
17060989	RASA4B	RAS p21 protein activator 4B	NM_001277335	138.95±15.60	114.87±9.93	0.83	0.00308677	0.0424876
16847095	RNF43	ring finger protein 43	NM_001305544	22.80±1.06	19.61±0.79	0.86	0.00307413	0.0424325
16697686	ZNF281	zinc finger protein 281	NM_001281293	254.35±13.42	220.86±20.75	0.87	0.00307276	0.0424325
16779766	KLF12	Kruppel-like factor 12	NM_007249	645.03±35.34	550.25±36.96	0.85	0.00306939	0.0424325
16940444	CAMP	cathelicidin antimicrobial peptide	NM_004345	42.77±3.86	35.14±2.03	0.82	0.00304999	0.0422385
17085627	PGM5	phosphoglucomutase 5	XM_011518781	30.06±6.33	19.66±4.24	0.65	0.00303103	0.0420924
16916901	RASSF2	Ras association (RalGDS/AF-6) domain family member 2	NM_014737	67.50±13.18	48.64±15.31	0.72	0.00302477	0.0420796
16817458	ATP2A1	ATPase, Ca++ transporting, cardiac muscle, fast twitch 1	NM_001286075	80.13±17.82	59.98±8.96	0.75	0.00300466	0.0418325
16962264	MAGEF1	MAGE family member F1	NM_022149	250.92±14.48	212.70±15.10	0.85	0.00297328	0.0414939
16815137	ATP6V0C	ATPase, H+ transporting, lysosomal 16kDa, V0 subunit c	NM_001198569	1495.86±110.30	1146.39±110.95	0.77	0.00296388	0.0414557
16780322	DZIP1	DAZ interacting zinc finger protein 1	NM_014934	264.63±12.13	235.51±16.47	0.89	0.00295037	0.0414328
16882834	MAL	mal, T-cell differentiation protein	NM_002371	68.88±19.03	43.80±7.88	0.64	0.00293648	0.0413325
16862001	PLEKHG2	pleckstrin homology domain containing, family G (with RhoGef domain) member 2	NM_022835	122.44±13.62	80.70±10.54	0.66	0.00293194	0.0412871
16882740	IGKV2D-28	immunoglobulin kappa variable 2D-28	OTTHUMT00000323288	19.25±1.16	16.49±0.68	0.86	0.0029193	0.041165
16796938	CDC42BPB	CDC42 binding protein kinase beta (DMPK-like)	NM_006035	485.25±29.86	389.19±41.43	0.80	0.00291502	0.0411419
17103215	ZNF81	zinc finger protein 81	NM_007137	34.37±1.62	29.56±1.13	0.86	0.00290693	0.0410649
16996135	LOC102467080	uncharacterized LOC102467080	NR_104658	41.39±8.49	20.53±7.92	0.50	0.00290147	0.0410251
17009565	MIR133B	microRNA 133b	NR_029903	206.55±60.22	132.94±37.72	0.64	0.0028884	0.040917
17056098	HOXA1	homeobox A1	NM_005522	60.93±4.28	46.47±5.54	0.76	0.00288832	0.040917
16662942	LOC105378668	uncharacterized LOC105378668	XR_947223	23.51±7.07	17.41±2.86	0.74	0.00288108	0.0408667
17084565	DNAJB5	DnaJ (Hsp40) homolog, subfamily B, member 5	NM_001135004	263.37±25.51	208.25±24.74	0.79	0.00286937	0.0407941
16876731	SOX11	SRY box 11	NM_003108	89.52±12.45	73.22±9.33	0.82	0.00285675	0.0407151
16999083	SEMA6A	sema domain, transmembrane domain (TM), and cytoplasmic domain, (semaphorin) 6A	NM_001300780	34.91±6.56	26.46±5.22	0.76	0.00284966	0.0406433
16757766	HSPB8	heat shock 22kDa protein 8	NM_014365	52.19±15.96	33.79±6.66	0.65	0.00284339	0.0405958
16670739	MLLT11	myeloid/lymphoid or mixed-lineage leukemia; translocated to, 11	NM_006818	474.07±141.50	354.95±65.71	0.75	0.0028331	0.0405363
16830127	RPAIN	RPA interacting protein	NM_001033002	90.74±9.42	75.67±4.81	0.83	0.0028188	0.0404253
16740074	MEN1	multiple endocrine neoplasia I	NM_000244	152.17±7.00	115.39±10.60	0.76	0.00281549	0.0403964
16943241	COL8A1	collagen, type VIII, alpha 1	NM_001850	199.68±62.43	85.23±18.78	0.43	0.00281284	0.040377
16741969	UCP2	uncoupling protein 2 (mitochondrial, proton carrier)	NM_003355	155.94±11.29	94.22±21.55	0.60	0.00280148	0.0402883
16772768	CHFR	checkpoint with forkhead and ring finger domains, E3 ubiquitin protein ligase	NM_001161344	63.57±2.40	52.62±5.23	0.83	0.00279944	0.04028
17024079	MAP3K5	mitogen-activated protein kinase kinase kinase 5	NM_005923	363.73±36.67	276.22±50.91	0.76	0.00279884	0.04028
17051054	LOC105375488	uncharacterized LOC105375488	XR_927934	13.56±1.42	12.28±1.27	0.91	0.00278854	0.040195
17097132	LPAR1	lysophosphatidic acid receptor 1	NM_001401	551.05±63.82	403.13±48.63	0.73	0.00278351	0.040141
16806914	NOP10	NOP10 ribonucleoprotein	NM_018648	600.20±16.87	556.82±20.20	0.93	0.00277979	0.0401245
17010147	SDHAF4	succinate dehydrogenase complex assembly factor 4	NM_145267	62.53±3.80	50.80±5.61	0.81	0.00276646	0.0399878
16797241	JAG2	jagged 2	NM_002226	102.21±20.11	68.31±11.99	0.67	0.00276347	0.0399642
16698949	KCNH1	potassium channel, voltage gated eag related subfamily H, member 1	NM_002238	522.03±30.89	272.77±81.16	0.52	0.00275507	0.0398947
16920608	MIR4325	microRNA 4325	NR_036219	17.36±2.24	14.59±1.33	0.84	0.00275031	0.0398469
17054755	TNRC18	trinucleotide repeat containing 18	NM_001080495	90.68±9.15	67.42±5.21	0.74	0.00274917	0.0398469
16668229	ATXN7L2	ataxin 7-like 2	NM_153340	43.95±2.10	40.78±3.20	0.93	0.00274359	0.0398051
16816996	UBFD1	ubiquitin family domain containing 1	NM_019116	461.10±42.30	404.46±29.50	0.88	0.00274143	0.0398051
17018788	BTBD9	BTB (POZ) domain containing 9	NM_001099272	71.48±8.30	46.91±4.70	0.66	0.00273721	0.0397681
16988984	PDLIM4	PDZ and LIM domain 4	NM_001131027	141.36±10.83	108.46±16.99	0.77	0.00272634	0.0396843
16801329	TCF12	transcription factor 12	NM_001306219	295.49±14.50	260.38±20.19	0.88	0.00271773	0.0396145
16823433	CREBBP	CREB binding protein	NM_001079846	1319.25±95.33	1037.84±77.63	0.79	0.00271305	0.0396145
16789960	TEP1	telomerase-associated protein 1	NM_007110	109.28±6.60	102.98±5.52	0.94	0.00270122	0.0395297
16909165	IRS1	insulin receptor substrate 1	NM_005544	289.38±55.81	171.97±29.64	0.59	0.0026975	0.0395231
16917468	RRBP1	ribosome binding protein 1	NM_001042576	502.39±22.21	450.07±13.30	0.90	0.0026948	0.0395022
17056426	PDE1C	phosphodiesterase 1C, calmodulin-dependent 70kDa	NM_001191056	137.88±38.97	89.74±27.01	0.65	0.00269466	0.0395022
17085779	SMC5	structural maintenance of chromosomes 5	NM_015110	309.26±32.71	224.52±31.99	0.73	0.0026928	0.0395022
16927401	CRKL	v-crk avian sarcoma virus CT10 oncogene homolog-like	NM_005207	374.47±14.53	338.32±21.39	0.90	0.00268811	0.0394602
16833139	PSMD11	proteasome 26S subunit, non-ATPase 11	NM_001270482	682.03±52.80	595.65±21.11	0.87	0.00266906	0.0392913
16773837	FRY	FRY microtubule binding protein	ENST00000418076	30.09±8.87	21.01±3.44	0.70	0.0026657	0.039279
17045303	STARD3NL	STARD3 N-terminal like	NM_032016	91.07±5.91	73.80±6.76	0.81	0.00265738	0.0392024
17110814	LOC105373195	uncharacterized LOC105373195	XR_921345	48.52±4.47	41.61±5.85	0.86	0.00264426	0.0392024
17085366	LOC101930026	uncharacterized LOC101930026	XR_428480	112.07±17.09	78.99±18.11	0.70	0.00263135	0.0391247
16662475	AGO3	argonaute RISC catalytic component 3	NM_024852	289.11±12.31	252.46±14.96	0.87	0.00262996	0.0391228
17025844	THBS2	thrombospondin 2	NM_003247	503.98±280.99	373.98±241.26	0.74	0.00261935	0.039077
17051286	FLNC	filamin C, gamma	NM_001127487	1874.93±247.70	1324.96±194.14	0.71	0.00261492	0.0390522
16844872	JUP	junction plakoglobin	NM_002230	186.09±25.93	151.30±28.24	0.81	0.00260592	0.0389698
16953123	SCAP	SREBF chaperone	NM_012235	190.14±15.55	139.49±13.33	0.73	0.00260488	0.0389698
16736821	LGR4	leucine-rich repeat containing G protein-coupled receptor 4	NM_018490	98.13±21.96	65.14±5.40	0.66	0.00260073	0.0389672
16685769	MYCL	v-myc avian myelocytomatosis viral oncogene lung carcinoma derived homolog	NM_001033081	58.20±7.98	43.64±8.83	0.75	0.00259728	0.0389672
16895179	TP53I3	tumor protein p53 inducible protein 3	NM_001206802	171.02±11.50	150.01±13.38	0.88	0.00259503	0.0389568
16923365	PDXK	pyridoxal (pyridoxine, vitamin B6) kinase	NM_003681	73.64±5.45	57.49±2.42	0.78	0.00258743	0.0389177
17051872	CALD1	caldesmon 1	NM_004342	379.36±29.76	240.48±61.43	0.63	0.00258694	0.0389177
16899876	REEP1	receptor accessory protein 1	NM_001164730	52.12±14.97	30.81±8.30	0.59	0.00258413	0.0389057
17062664	PRRT4	proline-rich transmembrane protein 4	NM_001114726	42.43±6.09	33.53±4.54	0.79	0.00257496	0.0388043
16846964	CUEDC1	CUE domain containing 1	NM_001271875	232.49±24.05	179.83±18.65	0.77	0.00256404	0.038678
16709245	ADRA2A	adrenoceptor alpha 2A	NM_000681	59.32±17.00	31.34±6.40	0.53	0.00256218	0.0386687
16999712	P4HA2	prolyl 4-hydroxylase, alpha polypeptide II	NM_001017973	347.09±36.96	277.66±40.73	0.80	0.00255997	0.0386541
16979163	ARSJ	arylsulfatase family, member J	NM_024590	215.44±37.38	151.08±8.86	0.70	0.00255957	0.0386541
16856216	HCN2	hyperpolarization activated cyclic nucleotide gated potassium channel 2	NM_001194	44.29±12.65	21.72±4.55	0.49	0.00255723	0.0386541
16961016	KPNA4	karyopherin alpha 4 (importin alpha 3)	NM_002268	284.05±22.58	259.30±20.14	0.91	0.00255364	0.0386521
16982468	MAFIP	MAFF interacting protein (pseudogene)	NR_046439	68.98±21.75	50.40±9.05	0.73	0.00254256	0.0385594
16990327	PCDHB18P	protocadherin beta 18 pseudogene	NR_001281	58.74±6.69	40.88±6.10	0.70	0.00254121	0.0385578
17057884	SEC61G	Sec61 translocon gamma subunit	NM_001012456	123.89±4.66	108.53±9.53	0.88	0.00254037	0.0385578
16850806	MTCL1	microtubule crosslinking factor 1	NM_015210	161.63±28.87	107.25±22.51	0.66	0.00253009	0.0385017
16874265	MIR4324	microRNA 4324	NR_036209	126.78±27.46	104.31±23.61	0.82	0.0025158	0.0384128
17093920	GNE	glucosamine (UDP-N-acetyl)-2-epimerase/N-acetylmannosamine kinase	NM_001128227	185.53±15.58	143.61±8.39	0.77	0.00250216	0.0382824
16728949	PPME1	protein phosphatase methylesterase 1	NM_001271593	559.95±96.71	269.58±53.96	0.48	0.00249747	0.0382824
16991329	MFAP3	microfibrillar associated protein 3	NM_001135037	179.75±8.90	153.35±7.09	0.85	0.00249221	0.0382241
16819856	CMTM3	CKLF-like MARVEL transmembrane domain containing 3	NM_144601	187.57±13.84	150.09±11.65	0.80	0.00249077	0.0382241
16856910	NCLN	nicalin	NM_020170	285.36±19.70	237.38±25.06	0.83	0.00248867	0.0382241
16764666	CSRNP2	cysteine-serine-rich nuclear protein 2	NM_030809	146.23±9.63	132.39±6.76	0.91	0.00248428	0.0381965
16811085	ITGA11	integrin alpha 11	NM_001004439	1469.70±313.14	1069.78±278.70	0.73	0.00247699	0.0381598
16831562	MPRIP	myosin phosphatase Rho interacting protein	NM_015134	691.05±61.61	600.11±68.81	0.87	0.00247663	0.0381598
16929056	TUG1	taurine up-regulated 1 (non-protein coding)	NR_002323	1112.83±38.80	995.90±45.62	0.89	0.00246696	0.038043
17055804	FAM126A	family with sequence similarity 126, member A	NM_032581	418.28±32.10	361.10±42.73	0.86	0.00246466	0.038043
16676643	MAPKAPK2	mitogen-activated protein kinase-activated protein kinase 2	NM_004759	363.46±42.99	241.84±55.91	0.67	0.00245959	0.0380232
16756431	TMEM263	transmembrane protein 263	NM_152261	223.90±18.18	183.63±11.61	0.82	0.00245872	0.0380232
16867635	MLLT1	myeloid/lymphoid or mixed-lineage leukemia; translocated to, 1	NM_005934	282.35±23.87	216.08±25.49	0.77	0.00245374	0.0379896
17085610	PGM5	phosphoglucomutase 5	NM_021965	39.49±4.79	23.09±5.57	0.58	0.00245136	0.0379717
16698466	NUAK2	NUAK family, SNF1-like kinase, 2	NM_030952	44.82±5.50	34.88±1.51	0.78	0.00244548	0.0379198
16681542	CASZ1	castor zinc finger 1	NM_001079843	84.84±26.71	51.67±12.80	0.61	0.00243198	0.0378031
16795192	SPTLC2	serine palmitoyltransferase, long chain base subunit 2	NM_004863	192.21±12.52	157.63±9.36	0.82	0.0024227	0.037727
17054377	INTS1	integrator complex subunit 1	NM_001080453	165.62±11.20	128.80±7.34	0.78	0.00242099	0.0377264
16847996	HELZ	helicase with zinc finger	NM_014877	480.64±44.77	369.49±36.99	0.77	0.00241482	0.0376492
16838207	2017-09-09	septin 9	NM_001113491	882.14±101.62	639.35±84.19	0.72	0.002412	0.0376241
16723393	LINC00294	long intergenic non-protein coding RNA 294	NR_015451	193.63±18.21	121.80±18.38	0.63	0.00240953	0.0376125
16932321	CLDN5	claudin 5	NM_001130861	61.66±13.20	42.02±5.54	0.68	0.00240701	0.0376027
17099484	MED22	mediator complex subunit 22	NM_133640	105.74±5.55	87.62±7.96	0.83	0.00239065	0.0374035
16831085	MYHAS	myosin heavy chain gene cluster antisense RNA	NR_125367	22.98±2.91	17.88±1.39	0.78	0.00238706	0.0374035
16716000	NUTM2B-AS1	NUTM2B antisense RNA 1	NR_120611	70.68±12.77	53.28±10.97	0.75	0.00237449	0.03729
16979176	LOC105377378	uncharacterized LOC105377378	XR_939090	101.80±23.46	60.22±19.08	0.59	0.00237111	0.0372664
16788014	C14orf132	chromosome 14 open reading frame 132	NM_001252507	99.49±8.77	80.06±9.92	0.80	0.00236998	0.0372664
16793159	GMFB	glia maturation factor, beta	NM_004124	53.10±2.39	45.85±3.05	0.86	0.00236298	0.0372664
16684344	PUM1	pumilio RNA binding family member 1	NM_001020658	458.22±33.15	393.44±33.29	0.86	0.00235574	0.0371936
16866838	BTBD2	BTB (POZ) domain containing 2	NM_017797	495.82±39.72	339.27±49.87	0.68	0.00234612	0.0370983
16720803	TNNT3	troponin T type 3 (skeletal, fast)	NM_001042780	177.68±80.35	87.22±27.47	0.49	0.00234149	0.0370816
16734371	INS	insulin	NM_000207	58.75±10.53	46.43±9.29	0.79	0.00233961	0.0370706
16845259	COA3	cytochrome c oxidase assembly factor 3	NM_001040431	306.08±39.81	211.92±17.25	0.69	0.00232083	0.0369045
17008036	C6orf89	chromosome 6 open reading frame 89	NM_001286635	213.60±15.06	170.59±12.57	0.80	0.00232055	0.0369045
17017697	ATF6B	activating transcription factor 6 beta	NM_001136153	768.61±78.90	595.35±17.25	0.77	0.00230656	0.0367338
16975157	RELL1	RELT-like 1	NM_001085399	522.25±81.70	442.69±45.21	0.85	0.00229942	0.0366577
16933378	TPST2	tyrosylprotein sulfotransferase 2	NM_001008566	101.58±21.59	74.49±16.13	0.73	0.00229529	0.0366107
16857254	FEM1A	fem-1 homolog a (C. elegans)	NM_018708	127.74±9.05	101.22±13.56	0.79	0.00229493	0.0366107
16766499	R3HDM2	R3H domain containing 2	NM_014925	419.54±49.45	286.70±31.61	0.68	0.00229228	0.0366107
16896343	LOC100288911	uncharacterized LOC100288911	NR_037631	44.39±7.86	31.56±2.26	0.71	0.00228295	0.0366107
16701110	MAP1LC3C	microtubule associated protein 1 light chain 3 gamma	NM_001004343	67.72±21.56	39.86±5.80	0.59	0.00228009	0.0366107
17074352	ZNF705G	zinc finger protein 705G	NM_001164457	48.88±11.19	24.22±7.93	0.50	0.00225861	0.0363608
16716718	PLCE1-AS1	PLCE1 antisense RNA 1	NR_033969	33.52±6.22	18.39±5.09	0.55	0.00225828	0.0363608
16906991	RFTN2	raftlin family member 2	NM_144629	43.56±6.95	34.87±4.76	0.80	0.00225767	0.0363608
16870060	MED26	mediator complex subunit 26	NM_004831	98.90±9.34	81.57±7.18	0.82	0.00225619	0.0363608
16806920	LPCAT4	lysophosphatidylcholine acyltransferase 4	NM_153613	282.74±20.74	206.60±24.68	0.73	0.00224561	0.0362452
16944344	ARHGAP31	Rho GTPase activating protein 31	NM_020754	121.26±15.02	94.55±4.94	0.78	0.00224372	0.0362336
16846648	LOC105371820	uncharacterized LOC105371820	XR_918480	8.85±0.63	7.69±0.66	0.87	0.0022412	0.0362305
17015862	ATXN1	ataxin 1	NM_000332	159.48±14.99	135.53±9.68	0.85	0.00223872	0.0362305
16851081	TUBB6	tubulin, beta 6 class V	NM_001303524	1191.43±148.42	866.67±169.58	0.73	0.00223576	0.0362176
16791580	PRKD1	protein kinase D1	NM_002742	153.84±15.27	99.26±8.88	0.65	0.00223343	0.0361987
16914062	TTPAL	tocopherol (alpha) transfer protein-like	NM_001039199	90.94±12.21	65.43±7.35	0.72	0.00223269	0.0361987
16908415	ZNF142	zinc finger protein 142	NM_001105537	171.92±11.43	158.25±13.12	0.92	0.00222979	0.0361963
16837172	CACNG4	calcium channel, voltage-dependent, gamma subunit 4	NM_014405	48.95±20.09	23.62±5.64	0.48	0.00222933	0.0361963
16867414	PLIN3	perilipin 3	NM_001164189	799.14±69.45	642.79±69.17	0.80	0.00222536	0.0361621
16769924	MMAB	methylmalonic aciduria (cobalamin deficiency) cblB type	NM_052845	302.43±17.41	256.01±10.58	0.85	0.00222064	0.0361621
16711125	IDI1	isopentenyl-diphosphate delta isomerase 1	NM_004508	247.99±21.95	212.61±20.12	0.86	0.0022135	0.0361056
16900162	IGKV2-30	immunoglobulin kappa variable 2-30	OTTHUMT00000323491	24.75±1.60	19.75±0.85	0.80	0.00219713	0.03596
16862188	PLD3	phospholipase D family, member 3	NM_001031696	430.70±62.03	379.91±53.48	0.88	0.00219567	0.03596
16715962	ZCCHC24	zinc finger, CCHC domain containing 24	NM_153367	149.90±14.39	122.68±12.43	0.82	0.00219549	0.03596
16852966	CCDC102B	coiled-coil domain containing 102B	NM_001093729	32.71±5.67	19.31±4.07	0.59	0.00218907	0.0359028
17095981	FAM120AOS	family with sequence similarity 120A opposite strand	NM_198841	156.87±8.10	143.94±4.81	0.92	0.00218285	0.0359024
17058233	GTF2IRD1P1	GTF2I repeat domain containing 1 pseudogene 1	NR_003934	24.09±1.41	19.72±2.02	0.82	0.00218013	0.0359024
16778584	ENOX1	ecto-NOX disulfide-thiol exchanger 1	NM_001127615	162.18±12.67	120.72±17.38	0.74	0.0021789	0.0359024
16660810	RCAN3	RCAN family member 3	NM_001251977	119.31±16.36	104.76±11.95	0.88	0.00217173	0.0358663
16850904	RALBP1	ralA binding protein 1	NM_006788	537.04±22.82	361.66±57.79	0.67	0.00216635	0.0358201
16807431	C15orf57	chromosome 15 open reading frame 57	NM_001080791	84.28±15.01	64.68±9.17	0.77	0.00216305	0.0358035
17007738	SCUBE3	signal peptide, CUB domain, EGF-like 3	NM_001303136	156.64±65.84	90.52±22.94	0.58	0.00215216	0.0357079
16769569	NUAK1	NUAK family, SNF1-like kinase, 1	NM_014840	547.25±86.47	375.46±79.03	0.69	0.00215213	0.0357079
16947974	FNDC3B	fibronectin type III domain containing 3B	NM_001135095	1511.08±87.74	1340.01±65.47	0.89	0.00214664	0.0356837
16863652	EHD2	EH domain containing 2	NM_014601	2434.30±306.06	1678.85±174.81	0.69	0.00213986	0.035628
16943681	DZIP3	DAZ interacting zinc finger protein 3	NM_014648	207.78±11.43	168.05±12.18	0.81	0.00213377	0.0355647
16845528	LSM12	LSM12 homolog	NM_152344	152.93±5.32	124.17±11.47	0.81	0.00212464	0.0354695
16832588	TRAF4	TNF receptor-associated factor 4	NM_004295	146.02±19.63	91.75±13.82	0.63	0.00211867	0.0354079
17017428	VARS	valyl-tRNA synthetase	NM_006295	129.83±8.28	108.62±10.27	0.84	0.00211276	0.035366
16752495	ESYT1	extended synaptotagmin-like protein 1	NM_001184796	698.85±62.27	557.84±28.36	0.80	0.00210183	0.0352399
16711826	CCDC3	coiled-coil domain containing 3	NM_001282658	24.99±4.58	18.40±1.86	0.74	0.00210141	0.0352399
16864553	EMC10	ER membrane protein complex subunit 10	NM_175063	502.07±80.80	388.02±39.57	0.77	0.00209399	0.0352231
17112339	TAF9B	TAF9B RNA polymerase II, TATA box binding protein (TBP)-associated factor, 31kDa	NM_015975	404.28±43.80	301.14±27.41	0.74	0.00209091	0.0352095
17100326	MAN1B1-AS1	MAN1B1 antisense RNA 1 (head to head)	NR_027447	52.41±6.81	45.56±5.30	0.87	0.00209002	0.0352095
16766294	NACA	nascent polypeptide-associated complex alpha subunit	NM_001113202	139.26±34.62	95.35±13.32	0.68	0.00208932	0.0352095
16874339	RRAS	related RAS viral (r-ras) oncogene homolog	NM_006270	939.93±126.75	695.08±81.64	0.74	0.00208335	0.0351765
16935290	MKL1	megakaryoblastic leukemia (translocation) 1	NM_001282660	200.19±9.03	130.22±18.94	0.65	0.00208115	0.0351765
16698556	SLC41A1	solute carrier family 41 (magnesium transporter), member 1	NM_173854	385.07±58.28	267.86±23.22	0.70	0.0020783	0.0351765
16706200	VCL	vinculin	NM_003373	2018.11±53.94	1643.47±154.65	0.81	0.00207384	0.0351683
16966514	ATP10D	ATPase, class V, type 10D	NM_020453	416.64±41.74	375.40±40.97	0.90	0.0020728	0.0351683
16730967	C11orf87	chromosome 11 open reading frame 87	NM_207645	133.78±40.29	72.51±9.08	0.54	0.00207	0.0351414
16882291	RNF181	ring finger protein 181	NM_016494	212.41±25.35	186.11±21.73	0.88	0.00206744	0.0351193
16694689	NES	nestin	NM_006617	1613.45±216.46	1020.95±204.39	0.63	0.00205458	0.0349943
16682989	ECE1	endothelin converting enzyme 1	NM_001113347	628.43±53.71	485.71±55.27	0.77	0.00204805	0.0349349
17086374	LOC102724036	uncharacterized LOC102724036	XR_428561	20.55±2.66	12.42±1.59	0.60	0.0020419	0.0348736
17011832	MARCKS	myristoylated alanine-rich protein kinase C substrate	NM_002356	1072.53±70.04	862.28±34.08	0.80	0.00203783	0.0348314
17089626	URM1	ubiquitin related modifier 1	NM_001135947	211.04±11.07	159.74±17.17	0.76	0.00201457	0.0346207
16689275	GTF2B	general transcription factor IIB	NM_001514	159.92±11.40	137.74±4.00	0.86	0.00201261	0.0346202
17097731	PAPPA-AS1	PAPPA antisense RNA 1	NR_103711	14.81±3.83	9.38±1.36	0.63	0.00201222	0.0346202
16887898	H3F3AP4	H3 histone, family 3A, pseudogene 4	NR_002315	1901.48±115.06	1655.60±134.79	0.87	0.00200231	0.0345743
16767983	LOC101928395	uncharacterized LOC101928395	XR_253091	183.00±63.69	66.37±31.93	0.36	0.00200119	0.0345743
16708719	TRIM8	tripartite motif containing 8	NM_030912	703.37±80.47	477.07±95.56	0.68	0.0020002	0.0345743
17106080	ATG4A	autophagy related 4A, cysteine peptidase	NM_052936	123.61±14.43	92.07±12.57	0.74	0.00198621	0.0343941
16716507	PPP1R3C	protein phosphatase 1, regulatory subunit 3C	NM_005398	260.91±44.97	210.92±19.29	0.81	0.00198387	0.0343728
16758463	HIP1R	huntingtin interacting protein 1 related	NM_001303097	50.46±4.13	44.31±3.19	0.88	0.00198003	0.0343254
16772074	NCOR2	nuclear receptor corepressor 2	NM_001077261	497.75±83.29	300.26±52.48	0.60	0.00197873	0.0343218
16875997	ZNF154	zinc finger protein 154	NM_001085384	45.29±3.26	38.92±2.39	0.86	0.0019745	0.0343197
16859675	CCDC124	coiled-coil domain containing 124	NM_001136203	236.15±23.79	189.39±8.26	0.80	0.00197292	0.0343166
16674880	SMG7	SMG7 nonsense mediated mRNA decay factor	NM_001174061	259.30±17.48	195.43±14.90	0.75	0.00197157	0.0343123
16737759	ARHGAP1	Rho GTPase activating protein 1	NM_004308	578.58±53.98	371.43±58.00	0.64	0.00196396	0.0342181
16689227	2017-09-15	15 kDa selenoprotein	NM_004261	1693.11±104.55	1445.22±40.64	0.85	0.00196257	0.0342131
16966026	FAM114A1	family with sequence similarity 114, member A1	NM_138389	1009.29±87.74	898.97±72.91	0.89	0.00194363	0.0339399
17053892	INSIG1	insulin induced gene 1	NM_005542	1311.58±172.13	977.36±68.34	0.75	0.00194039	0.0339025
17084669	RUSC2	RUN and SH3 domain containing 2	NM_001135999	220.48±22.45	175.67±11.82	0.80	0.00193799	0.0338795
16954055	RHOA	ras homolog family member A	NM_001313941	3937.89±129.30	3720.80±132.02	0.94	0.00193688	0.033879
16831224	MYOCD	myocardin	NM_001146312	78.92±29.84	30.48±7.54	0.39	0.00193627	0.033879
16771397	C12orf43	chromosome 12 open reading frame 43	NM_001286191	112.98±3.90	89.37±7.74	0.79	0.00193491	0.033879
16937909	TMEM43	transmembrane protein 43	NM_024334	843.78±102.48	748.78±114.14	0.89	0.0019331	0.03387
16815128	TBC1D24	TBC1 domain family, member 24	NM_001199107	125.54±18.14	79.05±6.49	0.63	0.00193292	0.03387
17107559	AFF2	AF4/FMR2 family, member 2	NM_001169122	164.26±29.29	142.02±21.00	0.86	0.00192393	0.0337474
16797285	BRF1	BRF1, RNA polymerase III transcription initiation factor 90 kDa subunit	NM_001242786	126.11±20.27	90.23±9.43	0.72	0.00192338	0.0337474
16666224	LHX8	LIM homeobox 8	NM_001001933	35.33±1.14	29.27±2.19	0.83	0.00192238	0.0337474
16750300	TMEM117	transmembrane protein 117	NM_001286211	89.18±5.52	70.61±6.65	0.79	0.00192077	0.0337474
16705620	TSPAN15	tetraspanin 15	NM_012339	70.42±15.96	48.93±7.23	0.69	0.00192018	0.0337474
16810996	LOC102723481	uncharacterized LOC102723481	XR_429553	15.46±1.66	13.29±1.84	0.86	0.00191245	0.0337474
17044969	AVL9	AVL9 homolog (S. cerevisiase)	NM_015060	328.49±19.29	291.81±30.21	0.89	0.00191153	0.0337474
16850724	ARHGAP28	Rho GTPase activating protein 28	NM_001010000	115.33±13.38	63.24±18.21	0.55	0.00191098	0.0337474
16913341	MYL9	myosin light chain 9	NM_006097	4398.75±460.86	3128.39±422.63	0.71	0.00190671	0.0337385
17111611	ARHGEF9	Cdc42 guanine nucleotide exchange factor 9	NM_001173479	164.23±16.82	131.54±9.58	0.80	0.00190469	0.0337385
16912520	POFUT1	protein O-fucosyltransferase 1	NM_015352	233.25±19.76	189.48±17.88	0.81	0.00190058	0.0337368
16724922	CTNND1	catenin (cadherin-associated protein), delta 1	NM_001085458	445.39±24.53	393.47±29.25	0.88	0.0018965	0.0337028
16911077	MAVS	mitochondrial antiviral signaling protein	NM_001206491	308.15±9.16	285.49±17.27	0.93	0.00189414	0.0336802
16959007	PLXND1	plexin D1	NM_015103	357.61±14.31	287.61±21.55	0.80	0.00189113	0.0336709
16825897	BCL7C	B-cell CLL/lymphoma 7C	NM_001286526	77.72±5.25	65.37±4.33	0.84	0.00188753	0.0336396
16949467	LPP	LIM domain containing preferred translocation partner in lipoma	NM_001167671	75.74±6.13	60.93±5.11	0.80	0.00188337	0.0336231
16987287	NR2F1	nuclear receptor subfamily 2, group F, member 1	NM_005654	94.81±9.38	71.61±3.68	0.76	0.00187616	0.0335521
16698312	PLEKHA6	pleckstrin homology domain containing, family A member 6	NM_014935	347.89±42.09	173.50±66.00	0.50	0.00187596	0.0335521
17005276	SOX4	SRY box 4	NM_003107	131.15±21.62	103.97±22.38	0.79	0.00187458	0.0335521
16675045	HMCN1	hemicentin 1	NM_031935	12.06±1.12	10.81±0.86	0.90	0.00187412	0.0335521
16660685	TCEB3	transcription elongation factor B (SIII), polypeptide 3 (110kDa, elongin A)	NM_003198	148.98±7.46	112.94±11.05	0.76	0.0018737	0.0335521
16923552	LOC105372833	uncharacterized LOC105372833	XR_920586	24.54±1.61	21.77±0.92	0.89	0.00186648	0.0335138
16943763	PVRL3	poliovirus receptor-related 3	NM_001243286	219.72±13.97	149.01±18.98	0.68	0.0018636	0.0334896
17116684	VAMP7	vesicle associated membrane protein 7	NM_001145149	377.82±25.77	296.35±34.02	0.78	0.00186296	0.0334896
16863243	MARK4	MAP/microtubule affinity-regulating kinase 4	NM_001199867	139.35±11.17	94.58±8.15	0.68	0.00186171	0.0334896
16675874	SHISA4	shisa family member 4	NM_198149	246.44±46.55	153.87±18.23	0.62	0.00186111	0.0334896
16825210	GTF3C1	general transcription factor IIIC subunit 1	NM_001286242	306.02±13.04	257.99±9.72	0.84	0.00185311	0.0334085
16839086	FOXK2	forkhead box K2	NM_004514	163.65±8.74	138.92±7.77	0.85	0.00185214	0.0334085
16943336	TMEM45A	transmembrane protein 45A	NM_018004	106.05±9.68	74.15±13.73	0.70	0.00185044	0.0334082
16998112	FAM172A	family with sequence similarity 172, member A	NM_001163417	202.42±16.58	163.84±17.83	0.81	0.00185012	0.0334082
16928824	NF2	neurofibromin 2 (merlin)	NM_000268	484.64±38.96	258.16±50.46	0.53	0.00184849	0.0334082
17042883	UNCX	UNC homeobox	NM_001080461	65.31±5.51	48.96±4.40	0.75	0.00184372	0.0333746
16786625	FLVCR2	feline leukemia virus subgroup C cellular receptor family, member 2	NM_001195283	59.87±16.25	35.97±3.95	0.60	0.00184232	0.0333687
16980160	INPP4B	inositol polyphosphate-4-phosphatase type II B	NM_001101669	106.29±14.21	53.77±9.15	0.51	0.00183641	0.0332809
17093441	FAM219A	family with sequence similarity 219, member A	NM_001184940	92.27±8.14	65.02±8.69	0.70	0.0018276	0.0331791
16745343	USP2	ubiquitin specific peptidase 2	NM_001243759	85.06±18.99	50.37±8.57	0.59	0.00182175	0.0331696
16957771	TMEM39A	transmembrane protein 39A	NM_018266	275.70±19.48	215.21±9.94	0.78	0.0018166	0.0331413
16733620	JAM3	junctional adhesion molecule 3	NM_001205329	563.41±61.79	459.08±61.98	0.81	0.00180682	0.0330719
17104947	SLC16A2	solute carrier family 16, member 2 (thyroid hormone transporter)	NM_006517	335.22±68.99	182.74±45.36	0.55	0.00178828	0.0328872
16988906	CHSY3	chondroitin sulfate synthase 3	NM_175856	58.76±9.50	37.29±4.87	0.63	0.00178811	0.0328872
16954614	IQCF1	IQ motif containing F1	NM_152397	10.13±1.99	8.08±1.23	0.80	0.00178141	0.032819
17088957	LOC100129034	uncharacterized LOC100129034	NR_027406	468.72±73.19	322.46±36.85	0.69	0.00178134	0.032819
16686345	HECTD3	HECT domain containing E3 ubiquitin protein ligase 3	NM_024602	199.92±14.13	159.97±14.60	0.80	0.0017778	0.032819
16821083	TERF2IP	telomeric repeat binding factor 2, interacting protein	NM_018975	422.39±38.71	328.79±46.98	0.78	0.00177468	0.032819
16872039	ECH1	enoyl-CoA hydratase 1, peroxisomal	NM_001398	2324.97±149.03	2063.16±139.93	0.89	0.00176925	0.0327891
16829024	FBXO31	F-box protein 31	NM_001282683	139.13±8.51	116.93±8.62	0.84	0.00176831	0.0327891
17104688	ITGB1BP2	integrin beta 1 binding protein (melusin) 2	NM_001303277	48.17±15.32	27.93±4.07	0.58	0.00175778	0.0326617
16663665	KDM4A	lysine (K)-specific demethylase 4A	NM_014663	253.72±24.55	229.57±25.96	0.90	0.00175428	0.0326281
16916104	SLC2A4RG	SLC2A4 regulator	NM_020062	267.88±34.48	155.04±14.67	0.58	0.00174486	0.0325112
16821807	ZC3H18	zinc finger CCCH-type containing 18	NM_001294340	174.66±11.70	115.08±18.25	0.66	0.00174481	0.0325112
16778241	POSTN	periostin, osteoblast specific factor	NM_001135934	108.32±34.21	63.85±20.38	0.59	0.00174153	0.032488
16742002	C2CD3	C2 calcium-dependent domain containing 3	NM_001286577	203.38±22.91	154.22±23.45	0.76	0.00174056	0.032488
17064854	LMBR1	limb development membrane protein 1	NM_022458	284.92±16.91	241.81±7.44	0.85	0.00173981	0.032488
16687985	TM2D1	TM2 domain containing 1	NM_032027	46.48±5.61	30.21±3.27	0.65	0.00173209	0.0323917
16666819	CLCA3P	chloride channel accessory 3, pseudogene	NR_024604	9.97±0.92	8.20±0.82	0.82	0.00172907	0.032372
16940705	DAG1	dystroglycan 1 (dystrophin-associated glycoprotein 1)	NM_001165928	338.88±50.05	224.03±56.90	0.66	0.00172142	0.0322869
17094893	ALDH1A1	aldehyde dehydrogenase 1 family, member A1	NM_000689	544.77±33.41	436.57±44.86	0.80	0.00171905	0.0322794
16683300	TCEA3	transcription elongation factor A (SII), 3	NM_003196	409.98±22.61	305.11±36.72	0.74	0.00171782	0.0322778
16864778	PPP2R1A	protein phosphatase 2, regulatory subunit A, alpha	NM_014225	1508.33±62.73	1287.38±106.13	0.85	0.00170876	0.032215
16778274	TRPC4	transient receptor potential cation channel, subfamily C, member 4	NM_001135955	38.81±7.96	26.94±2.84	0.69	0.0017081	0.032215
16803754	CEMIP	cell migration inducing protein, hyaluronan binding	NM_001293298	763.36±123.60	242.24±121.02	0.32	0.00170404	0.0321743
16820601	NFAT5	nuclear factor of activated T-cells 5, tonicity-responsive	NM_001113178	552.66±34.21	407.76±35.76	0.74	0.00170023	0.032152
16827245	B3GNT9	UDP-GlcNAc:betaGal beta-1,3-N-acetylglucosaminyltransferase 9	NM_033309	140.68±9.90	111.69±9.63	0.79	0.00169897	0.032152
16866539	R3HDM4	R3H domain containing 4	NM_138774	192.16±17.55	140.74±20.40	0.73	0.00169464	0.032094
16681192	NOL9	nucleolar protein 9	NM_024654	315.23±25.62	251.68±23.90	0.80	0.00169296	0.0320817
16943581	DUBR	DPPA2 upstream binding RNA	NR_028301	60.34±8.23	47.78±6.42	0.79	0.00169164	0.0320762
17003077	RNF44	ring finger protein 44	NM_014901	67.16±8.21	51.92±5.60	0.77	0.00168199	0.0319322
16732569	SC5D	sterol-C5-desaturase	NM_001024956	374.86±49.31	282.03±37.17	0.75	0.00168075	0.031928
17067393	PNOC	prepronociceptin	NM_001284244	31.36±2.00	28.68±2.06	0.91	0.00167472	0.0318524
16940065	LARS2	leucyl-tRNA synthetase 2, mitochondrial	NM_015340	111.18±6.67	89.82±7.76	0.81	0.00166117	0.0316721
16713614	MARCH8	membrane associated ring finger 8	NM_001002266	124.64±18.91	87.11±5.29	0.70	0.00165052	0.0315295
16904193	ITGB6	integrin beta 6	NM_000888	412.53±78.77	287.69±88.33	0.70	0.00164475	0.0314746
16870165	ABHD8	abhydrolase domain containing 8	NM_024527	139.25±13.02	104.96±6.91	0.75	0.00163487	0.0313433
16730429	ARHGAP42	Rho GTPase activating protein 42	NM_152432	281.25±17.21	218.60±29.02	0.78	0.00162458	0.031281
16868472	FBXL12	F-box and leucine-rich repeat protein 12	NM_017703	177.59±30.24	126.63±12.01	0.71	0.00162386	0.031281
17061127	RASA4B	RAS p21 protein activator 4B	NM_001277335	327.65±26.35	282.95±30.20	0.86	0.00160929	0.03116
17092081	GLIS3	GLIS family zinc finger 3	NM_001042413	72.40±13.50	58.97±8.90	0.81	0.00160129	0.0310824
16754646	PTPRQ	protein tyrosine phosphatase, receptor type, Q	NM_001145026	37.26±12.54	18.28±4.85	0.49	0.00159514	0.031021
16915029	CASS4	Cas scaffolding protein family member 4	NM_001164114	80.16±28.11	61.38±23.86	0.77	0.00159114	0.030982
16685935	HIVEP3	human immunodeficiency virus type I enhancer binding protein 3	NM_001127714	60.08±9.78	43.85±4.59	0.73	0.00158133	0.0308766
16964723	MRFAP1	Morf4 family associated protein 1	NM_001272053	566.14±39.60	433.60±22.75	0.77	0.00157076	0.0307582
16814636	UBE2I	ubiquitin conjugating enzyme E2I	NM_003345	71.96±5.17	59.23±1.97	0.82	0.0015625	0.0307313
17023308	HDDC2	HD domain containing 2	NM_016063	330.84±27.30	257.33±15.23	0.78	0.00156221	0.0307313
16778392	FOXO1	forkhead box O1	NM_002015	105.88±13.12	87.29±9.65	0.82	0.00155677	0.0306772
16688441	ANKRD13C	ankyrin repeat domain 13C	NM_030816	282.73±12.70	252.70±13.09	0.89	0.00155344	0.030631
16766767	CTDSP2	CTD small phosphatase 2	NM_005730	214.59±17.42	173.21±6.18	0.81	0.00154848	0.0305866
17059119	SEMA3C	sema domain, immunoglobulin domain (Ig), short basic domain, secreted, (semaphorin) 3C	NM_006379	2573.32±183.48	1484.18±325.74	0.58	0.00154847	0.0305866
16820041	E2F4	E2F transcription factor 4, p107/p130-binding	NM_001950	228.75±33.97	144.14±9.85	0.63	0.00154541	0.0305694
16791898	CFL2	cofilin 2 (muscle)	NM_001243645	981.72±86.13	713.20±75.65	0.73	0.00154417	0.0305644
16721659	EIF3F	eukaryotic translation initiation factor 3, subunit F	NM_003754	172.50±7.63	139.65±8.04	0.81	0.00154018	0.0305241
16659727	SLC25A34	solute carrier family 25, member 34	NM_207348	88.19±15.83	61.20±5.43	0.69	0.00153287	0.0304568
16835064	NSFP1	N-ethylmaleimide-sensitive factor pseudogene 1	NR_033799	433.00±36.38	343.19±51.36	0.79	0.00153111	0.0304567
16850337	NSFP1	N-ethylmaleimide-sensitive factor pseudogene 1	NR_033799	433.00±36.38	343.19±51.36	0.79	0.00153111	0.0304567
16751420	GRASP	GRP1 (general receptor for phosphoinositides 1)-associated scaffold protein	NM_001271856	93.09±15.90	61.76±8.33	0.66	0.00152868	0.0304567
16681095	GPR153	G protein-coupled receptor 153	NM_207370	473.14±88.98	241.83±71.77	0.51	0.00152698	0.0304567
17102414	LOC105373153	uncharacterized LOC105373153	XR_921271	12.30±1.48	10.70±1.27	0.87	0.00152674	0.0304567
16910485	THAP4	THAP domain containing 4	NM_001164356	186.06±12.58	132.88±14.32	0.71	0.00152624	0.0304567
16893056	KLHL30	kelch-like family member 30	NM_198582	126.77±16.17	76.07±17.42	0.60	0.00152375	0.0304567
17114334	MIR503	microRNA 503	NR_030228	153.69±19.41	97.78±24.89	0.64	0.00152092	0.0304331
17109078	ARHGAP6	Rho GTPase activating protein 6	NM_001287242	67.85±7.82	47.57±8.80	0.70	0.00151637	0.0304006
16941184	RAD54L2	RAD54-like 2 (S. cerevisiae)	NM_015106	116.11±10.11	92.97±6.27	0.80	0.00151343	0.0303809
17046249	MRPS17	mitochondrial ribosomal protein S17	NM_015969	214.55±8.58	165.43±16.05	0.77	0.00151009	0.0303529
16730180	PANX1	pannexin 1	NM_015368	310.42±23.18	227.73±22.48	0.73	0.00150989	0.0303529
16826389	ZNF423	zinc finger protein 423	NM_001271620	46.84±9.74	33.65±4.24	0.72	0.00150569	0.0303232
16665588	ROR1	receptor tyrosine kinase-like orphan receptor 1	NM_001083592	226.48±38.45	139.14±10.68	0.61	0.00150332	0.0303232
17012914	LOC102723633	uncharacterized LOC102723633	XR_943047	12.47±0.92	10.95±1.07	0.88	0.00149984	0.0302837
16676983	G0S2	G0/G1 switch 2	NM_015714	91.38±15.21	75.45±7.95	0.83	0.00149335	0.0301918
16898617	AAK1	AP2 associated kinase 1	NM_014911	193.78±9.09	160.19±15.59	0.83	0.00148957	0.0301545
17056211	HIBADH	3-hydroxyisobutyrate dehydrogenase	NM_152740	413.05±47.03	232.31±42.82	0.56	0.00148208	0.0300813
16842637	PIGS	phosphatidylinositol glycan anchor biosynthesis class S	NM_033198	340.15±21.63	288.05±21.50	0.85	0.00147988	0.0300757
16705329	MYPN	myopalladin	NM_001256267	603.32±44.54	476.21±34.74	0.79	0.00147493	0.030013
16753607	MSRB3	methionine sulfoxide reductase B3	NM_001031679	161.22±12.22	118.34±7.76	0.73	0.00147025	0.0299386
17110495	UXT	ubiquitously expressed prefoldin like chaperone	NM_004182	117.75±12.79	87.79±16.01	0.75	0.00146952	0.0299386
16947904	SKIL	SKI-like proto-oncogene	NM_001145097	156.77±23.83	123.19±21.66	0.79	0.00145348	0.0296943
16937154	CAV3	caveolin 3	NM_001234	416.05±52.04	166.17±62.34	0.40	0.0014529	0.0296943
16804251	ALPK3	alpha kinase 3	NM_020778	469.69±91.50	269.77±63.72	0.57	0.00145112	0.029685
17113286	KCNE5	potassium channel, voltage gated subfamily E regulatory beta subunit 5	NM_012282	62.07±12.16	42.52±10.42	0.68	0.00144837	0.0296482
17059165	HGF	hepatocyte growth factor (hepapoietin A; scatter factor)	NM_000601	16.88±2.81	10.23±2.23	0.61	0.00144344	0.0296218
16981119	MARCH1	membrane associated ring finger 1	NM_001166373	34.90±5.15	21.51±4.87	0.62	0.00142988	0.0295025
16864373	TBC1D17	TBC1 domain family, member 17	NM_001168222	212.69±26.99	178.70±15.93	0.84	0.00141966	0.0293696
16734491	PHLDA2	pleckstrin homology-like domain, family A, member 2	NM_003311	257.09±23.41	207.21±11.93	0.81	0.00141949	0.0293696
16874156	GYS1	glycogen synthase 1 (muscle)	NM_001161587	425.14±67.41	223.09±52.47	0.52	0.00140725	0.0292538
16866702	MEX3D	mex-3 RNA binding family member D	NM_001174118	88.50±13.44	71.46±13.28	0.81	0.00140492	0.0292496
16695741	OLFML2B	olfactomedin like 2B	NM_001297713	1103.70±236.05	653.66±212.29	0.59	0.00140094	0.0292125
16757098	SH2B3	SH2B adaptor protein 3	NM_001291424	311.34±22.56	258.68±11.70	0.83	0.00139932	0.0292125
16669787	HFE2	hemochromatosis type 2 (juvenile)	NM_001316767	73.36±42.20	25.24±7.16	0.34	0.00139524	0.0291785
16935195	CBX6	chromobox homolog 6	NM_001303494	109.84±9.16	87.21±11.03	0.79	0.00139416	0.0291785
16848470	FAM104A	family with sequence similarity 104, member A	NM_001098832	175.90±9.15	134.26±10.87	0.76	0.00138542	0.0291012
16835125	GOSR2	golgi SNAP receptor complex member 2	NM_001012511	255.96±30.07	202.90±15.27	0.79	0.00138471	0.0291012
16908251	TNS1	tensin 1	NM_001308022	246.32±35.98	157.08±23.39	0.64	0.00138068	0.0290456
16713352	ZNF25	zinc finger protein 25	NM_145011	236.63±19.72	161.42±24.87	0.68	0.00136639	0.0288619
17089003	OLFML2A	olfactomedin like 2A	NM_001282715	1344.79±324.50	698.81±209.15	0.52	0.00136603	0.0288619
16867370	MYDGF	myeloid-derived growth factor	NM_019107	346.06±30.85	298.29±33.98	0.86	0.00136472	0.0288619
16760079	THCAT155	thyroid cancer-associated transcript 155	NR_126055	14.80±2.33	13.46±1.68	0.91	0.00135499	0.0287707
16933795	TBC1D10A	TBC1 domain family, member 10A	NM_001204240	65.20±9.56	42.56±5.67	0.65	0.0013543	0.0287707
16863074	BCAM	basal cell adhesion molecule (Lutheran blood group)	NM_001013257	427.93±122.70	207.53±58.89	0.48	0.00135426	0.0287707
16886308	ACVR2A	activin A receptor type IIA	NM_001278579	116.76±20.69	84.54±11.91	0.72	0.00135339	0.0287707
16775434	LMO7	LIM domain 7	NM_001306080	794.27±43.78	479.49±108.55	0.60	0.00134778	0.0287026
16941176	RBM15B	RNA binding motif protein 15B	NM_013286	143.71±11.61	109.17±10.62	0.76	0.00134761	0.0287026
16759141	LOC105370076	uncharacterized LOC105370076	XR_914697	10.15±1.68	8.32±1.35	0.82	0.00134298	0.0286788
17015331	F13A1	coagulation factor XIII, A1 polypeptide	NM_000129	2356.89±606.14	1162.86±574.06	0.49	0.0013418	0.0286733
16662134	RBBP4	retinoblastoma binding protein 4	NM_001135255	528.37±36.26	410.37±30.01	0.78	0.00133339	0.0285839
16850402	MGC70870	C-terminal binding protein 2 pseudogene	NR_003682	112.93±46.59	86.19±34.74	0.76	0.00132881	0.028513
16865244	TSEN34	TSEN34 tRNA splicing endonuclease subunit	NM_001077446	44.59±3.77	35.42±2.06	0.79	0.00132372	0.0284431
16933703	ASCC2	activating signal cointegrator 1 complex subunit 2	NM_001242906	174.90±11.12	149.10±6.55	0.85	0.00132138	0.0284123
16805192	ST8SIA2	ST8 alpha-N-acetyl-neuraminide alpha-2,8-sialyltransferase 2	NM_006011	346.49±80.46	221.43±34.23	0.64	0.00132079	0.0284123
16865116	MYADM	myeloid-associated differentiation marker	NM_001020818	369.76±26.38	273.83±20.16	0.74	0.00131776	0.028397
16856567	DAZAP1	DAZ associated protein 1	NM_018959	458.53±23.34	400.06±31.22	0.87	0.00130402	0.0282324
16734271	DUSP8	dual specificity phosphatase 8	NM_004420	52.83±6.21	39.72±4.42	0.75	0.00129134	0.0280571
16674604	MR1	major histocompatibility complex, class I-related	NM_001194999	120.13±10.96	103.03±8.29	0.86	0.00128952	0.0280568
16984032	SKP2	S-phase kinase-associated protein 2, E3 ubiquitin protein ligase	NM_001243120	3400.93±389.66	1667.40±368.28	0.49	0.0012873	0.0280281
16892918	LRRFIP1	leucine rich repeat (in FLII) interacting protein 1	NM_001137550	336.07±50.84	261.26±38.94	0.78	0.00128367	0.0279684
16728908	PAAF1	proteasomal ATPase-associated factor 1	NM_001267803	107.78±9.52	90.76±7.29	0.84	0.00127208	0.0277934
16868489	COL5A3	collagen, type V, alpha 3	NM_015719	96.22±23.05	62.75±7.31	0.65	0.00127007	0.0277693
16818034	RNF40	ring finger protein 40, E3 ubiquitin protein ligase	NM_001207033	201.78±20.13	168.66±14.22	0.84	0.00126722	0.0277653
16748989	PDE3A	phosphodiesterase 3A, cGMP-inhibited	NM_000921	22.29±1.62	17.50±1.21	0.78	0.00124787	0.0275188
17083052	KANK1	KN motif and ankyrin repeat domains 1	NM_001256876	47.44±4.54	38.36±3.47	0.81	0.00124746	0.0275188
16708249	SCD	stearoyl-CoA desaturase (delta-9-desaturase)	NM_005063	2477.93±208.94	1748.12±210.69	0.71	0.00124183	0.0274605
16979133	CAMK2D	calcium/calmodulin-dependent protein kinase II delta	NM_001221	276.32±16.97	214.22±20.14	0.78	0.00123886	0.0274143
16763295	PRICKLE1	prickle homolog 1	NM_001144881	267.61±42.98	124.73±37.72	0.47	0.00123828	0.0274143
17094028	TOMM5	translocase of outer mitochondrial membrane 5 homolog (yeast)	NM_001001790	340.98±19.74	254.66±34.56	0.75	0.00123709	0.0274143
16812053	TBC1D2B	TBC1 domain family, member 2B	NM_015079	115.41±18.74	86.72±7.75	0.75	0.00122157	0.0272448
16828427	BCAR1	breast cancer anti-estrogen resistance 1	NM_001170714	181.73±14.57	148.87±8.92	0.82	0.00121722	0.027206
16845537	HDAC5	histone deacetylase 5	NM_001015053	146.06±14.35	109.04±13.91	0.75	0.00121446	0.0271639
16679499	ZBTB18	zinc finger and BTB domain containing 18	NM_001278196	292.69±47.84	208.21±32.69	0.71	0.00121422	0.0271639
16814278	CAPN15	calpain 15	NM_005632	157.96±18.86	114.55±6.85	0.73	0.00121219	0.0271521
17012036	VGLL2	vestigial-like family member 2	NM_153453	321.53±78.84	143.23±67.33	0.45	0.00120442	0.0270364
16731297	NCAM1	neural cell adhesion molecule 1	NM_000615	913.09±192.71	529.70±216.30	0.58	0.00119506	0.0268908
16847730	SCN4A	sodium channel, voltage gated, type IV alpha subunit	NM_000334	140.54±50.55	72.19±22.84	0.51	0.00119342	0.0268908
[truncated: 677 more rows]

## Sheet: B. GSEA
Sup data 3. Results of gene set enrichment analysis based on microarray expression data in VPS39 deficient myoblasts versus controls at day 3 of differentiation.
Gene sets with q<0.05 are considered significant and presented.
Upregulated gene sets in VPS39 deficient cells
Gene Set	Number of genes in gene set	Observed number of genes in gene set	Enrichment Score	Normalized Enrichment Score	FDR adjusted p-value	Contributing genes
Dna Replication	36	27	-0.769258	-2.2496	<0.001	DNA2, FEN1, LIG1, MCM2, MCM3, MCM4, MCM5, MCM6, MCM7, PCNA, POLA1, POLA2, POLD1, POLD3, POLE, POLE2, POLE3, PRIM1, PRIM2, RFC2, RFC3, RFC4, RFC5, RNASEH2A, RPA1, RPA2, RPA3
Systemic Lupus Erythematosus	128	68	-0.578069	-2.11473	<0.001	C1S, C2, C3, C5, C8G, CD40, FCGR1A, FCGR3B, H2AFJ, H2AFV, H2AFY, H2AFZ, H2BFWT, H3F3B, H3F3C, HIST1H2AB, HIST1H2AC, HIST1H2AE, HIST1H2AH, HIST1H2AI, HIST1H2AJ, HIST1H2AM, HIST1H2BA, HIST1H2BB, HIST1H2BD, HIST1H2BE, HIST1H2BF, HIST1H2BG, HIST1H2BI, HIST1H2BJ, HIST1H2BK, HIST1H2BL, HIST1H2BM, HIST1H2BN, HIST1H2BO, HIST1H3A, HIST1H3B, HIST1H3D, HIST1H3E, HIST1H3F, HIST1H3G, HIST1H3H, HIST1H3I, HIST1…
Spliceosome	122	61	-0.56797	-2.04921	<0.001	ACIN1, BCAS2, CCDC12, CDC40, CDC5L, CRNKL1, DDX23, DDX42, DDX46, DDX5, DHX15, DHX38, DHX8, EFTUD2, EIF4A3, HNRNPM, HNRNPU, HSPA1A, HSPA1B, LSM2, LSM3, LSM4, LSM6, PHF5A, PPIE, PPIH, PPIL1, PRPF3, PRPF31, PRPF4, PRPF6, PRPF8, PUF60, RBM22, RBM8A, RBMX, SART1, SF3A3, SF3B2, SF3B3, SNRNP200, SNRNP40, SNRPA, SNRPB, SNRPC, SNRPG, SNW1, SRSF1, SRSF2, SRSF3, SRSF5, SRSF6, SRSF7, SRSF9, SYF2, THOC1, TRA2…
Cell Cycle	123	65	-0.568673	-2.03326	<0.001	ANAPC1, ANAPC13, ANAPC2, ANAPC7, ATM, ATR, BUB1, BUB3, CCNA2, CCNB1, CCNB2, CCNE1, CCNE2, CDC16, CDC20, CDC23, CDC25A, CDC25C, CDC45, CDC6, CDC7, CDK1, CDK2, CDK4, CDK6, CDKN1A, CDKN2A, CHEK1, CHEK2, CUL1, DBF4, E2F1, ESPL1, FZR1, GADD45A, MAD2L1, MAD2L2, MCM2, MCM3, MCM4, MCM5, MCM6, MCM7, MYC, ORC1, ORC2, ORC3, ORC4, ORC5, PCNA, PLK1, PRKDC, PTTG1, RBL1, SMAD2, SMC1A, SMC3, STAG1, STAG2, TFDP1,…
Homologous Recombination	28	18	-0.720384	-1.98101	0.00197849	TOP3B, RAD51C, POLD1, RAD51, RPA3, BRCA2, RAD54L, POLD3, RAD50, RAD51D, RAD54B, RPA2, TOP3A, RPA1, MRE11A, XRCC2, EME1, BLM
Lysosome	118	51	-0.538912	-1.93493	0.00211876	ABCA2, ABCB9, ACP5, AGA, AP1S2, AP3B1, AP3D1, AP3M2, AP4B1, ATP6AP1, ATP6V1H, CD68, CLN3, CLTA, CLTC, CTNS, CTSB, CTSD, CTSS, CTSW, CTSZ, DNASE2, DNASE2B, ENTPD4, FUCA1, GALC, GBA, GGA2, GLA, GLB1, GM2A, GNPTAB, GNS, HEXA, HEXB, LAMP2, LAPTM4A, LAPTM5, LGMN, MANBA, NAGA, NAGPA, NPC1, NPC2, PPT1, PPT2, PSAP, SGSH, SUMF1, TCIRG1, TPP1
Galactose Metabolism	26	12	-0.706726	-1.94315	0.0022583	AKR1B1, G6PC2, GALE, GLA, GLB1, HK1, HK2, PFKL, PFKM, PFKP, PGM1, PGM2
Mismatch Repair	23	15	-0.724451	-1.8766	0.00514737	EXO1, LIG1, MSH2, MSH3, MSH6, PCNA, POLD1, POLD3, RFC2, RFC3, RFC4, RFC5, RPA1, RPA2, RPA3
Glycolysis Gluconeogenesis	61	23	-0.564022	-1.82566	0.0101991	ALDH2, ALDH3A2, ALDH7A1, ALDH9A1, DLAT, ENO1, ENO2, FBP2, G6PC2, GALM, GAPDH, HK1, HK2, LDHA, PFKL, PFKM, PFKP, PGAM1, PGK1, PGM1, PGM2, TPI1
Bladder Cancer	40	19	-0.596638	-1.80965	0.0106273	BRAF, CDK4, CDKN1A, CDKN2A, E2F1, E2F3, EGF, EGFR, MAP2K1, MAPK3, MDM2, MMP1, MMP2, MYC, NRAS, RB1, RPS6KA5, VEGFA, VEGFC
Base Excision Repair	33	17	-0.619865	-1.76664	0.0172657	FEN1, HMGB1, LIG1, MBD4, MPG, NEIL3, PARP1, PARP2, PARP3, PARP4, PCNA, POLD1, POLD3, POLE, POLE2, POLE3, UNG
P53 Signaling Pathway	66	33	-0.532802	-1.75392	0.0205591	APAF1, ATM, ATR, BAX, CASP3, CASP8, CCNB1, CCNB2, CCNB3, CCNE1, CCNE2, CCNG1, CD82, CDK1, CDK2, CDK4, CDK6, CDKN1A, CDKN2A, CHEK1, CHEK2, DDB2, EI24, FAS, GADD45A, GTSE1, MDM2, PMAIP1, RRM2, RRM2B, SIAH1, STEAP3, TNFRSF10B
Oocyte Meiosis	111	41	-0.48569	-1.72316	0.0253237	ADCY3, ANAPC1, ANAPC13, ANAPC2, ANAPC7, BTRC, BUB1, CALM2, CAMK2G, CCNB1, CCNB2, CCNE1, CCNE2, CDC16, CDC20, CDC23, CDC25C, CDK1, CDK2, CPEB1, CUL1, ESPL1, FBXO5, ITPR1, ITPR3, MAD2L1, MAD2L2, MAP2K1, MAPK3, PLK1, PPP1CC, PPP2R1B, PTTG1, RPS6KA1, RPS6KA2, SLK, SMC1A, SMC3, YWHAB, YWHAH, YWHAQ
Pyrimidine Metabolism	93	33	-0.4962	-1.72841	0.0255498	CAD, CANT1, CTPS2, DCK, DCTD, DTYMK, DUT, ENTPD4, NT5E, PNP, POLA1, POLA2, POLD1, POLD3, POLE, POLE2, POLE3, POLR1E, POLR2A, POLR2H, POLR2L, POLR3G, POLR3K, PRIM1, PRIM2, RRM1, RRM2, RRM2B, TK1, TK2, TXNRD1, TYMS, UCKL1
Progesterone Mediated Oocyte Maturation	85	33	-0.504006	-1.71068	0.0274069	AKT2, ANAPC13, BRAF, CCNB1, CPEB1, CCNB2, CDC16, MAPK3, ANAPC2, RPS6KA1, PIK3CB, PLK1, CDK2, ANAPC1, PIK3CD, ANAPC7, CDK1, CCNA2, RPS6KA2, HSP90AA1, FZR1, MAPK8, MAPK14
Pancreatic Cancer	69	32	-0.513154	-1.69595	0.0299888	AKT2, BCL2L1, BRAF, BRCA2, CDC42, CDK4, CDK6, CDKN2A, E2F1, E2F3, EGFR, IKBKB, JAK1, MAP2K1, MAPK3, MAPK8, PIK3CB, PIK3CD, PIK3R1, PIK3R3, RAC2, RAD51, RALB, RALGDS, RB1, SMAD2, STAT3, TGFA, TGFBR1, TGFBR2, VEGFA, VEGFC
Asthma	28	17	-0.605058	-1.69074	0.0304355	CD40, FCER1G, HLA-DMA, HLA-DOA, HLA-DOB, HLA-DPA1, HLA-DPB1, HLA-DRB5, IL10, IL13, IL3, IL4, IL5, IL9, MS4A2, PRG2, RNASE3
Colorectal Cancer	62	23	-0.515512	-1.6684	0.0338094	AKT2, APPL1, BAX, BIRC5, BRAF, CASP3, JUN, MAP2K1, MAPK3, MAPK8, MSH2, MSH3, MSH6, MYC, PIK3CB, PIK3CD, PIK3R1, PIK3R3, RAC2, RALGDS, SMAD2, TGFBR1, TGFBR2, RALGDS, RB1, SMAD2, STAT3, TGFA, TGFBR1, TGFBR2
Type II Diabetes Mellitus	46	14	-0.547304	-1.6646	0.0340955	CACNA1A, HK1, HK2, IKBKB, IRS2, MAPK3, MAPK8, MTOR, PIK3CB, PIK3CD, PIK3R1, PIK3R3, PRKCD, PRKCE
Glycosphingolipid Biosynthesis Globo Series	14	5	-0.712805	-1.66862	0.0356144	B3GALNT1, GLA, HEXA, HEXB, NAGA
Mtor Signaling Pathway	51	22	-0.51366	-1.62685	0.0432978	AKT2, BRAF, CAB39L, DDIT4, EIF4B, EIF4E, MAPK3, MLST8, MTOR, PIK3CB, PIK3CD, PIK3R1, PIK3R3, PRKAA1, RHEB, RPS6KA1, RPS6KA2, RPTOR, TSC1, ULK2, VEGFA, VEGFC
Rna Degradation	57	28	-0.50373	-1.61869	0.04507	CNOT1, CNOT10, CNOT6, DCP1A, DCP2, DCPS, ENO1, ENO2, EXOSC10, EXOSC2, EXOSC3, EXOSC4, EXOSC5, EXOSC8, EXOSC9, HSPA9, HSPD1, LSM2, LSM3, LSM4, LSM6, MPHOSPH6, PAPD7, PAPOLG, PATL1, RQCD1, WDR61, XRN2
Glycerolipid Metabolism	43	14	-0.536855	-1.62709	0.0452046	AGPAT4, AKR1B1, ALDH2, ALDH3A2, ALDH7A1, ALDH9A1, DGAT1, DGKA, DGKE, DGKH, GK2, GLA, GPAM, PNPLA3
Lysine Degradation	41	18	-0.537414	-1.62943	0.0458873	AASS, ALDH2, ALDH3A2, ALDH7A1, ALDH9A1, ASH1L, DLST, EHMT2, GCDH, PLOD1, PLOD2, PLOD3, SETDB1, SETDB2, SUV39H1, SUV39H2, WHSC1, WHSC1L1
Nicotinate And Nicotinamide Metabolism	22	9	-0.588723	-1.6047	0.0484319	AOX1, BST1, ENPP1, NADSYN1, NAMPT, NNMT, NNT, NT5E, PNP
Glutathione Metabolism	50	20	-0.51447	-1.60845	0.0485901	GCLC, GCLM, GGCT, GGT5, GPX3, GPX4, GSR, GSTM3, GSTM4, GSTO1, GSTO2, GSTP1, GSTZ1, MGST1, MGST2, RRM1, RRM2, RRM2B, SMS
Downregulated gene sets in VPS39 deficient cells
Gene Set	Number of genes in gene set	Observed number of genes in gene set	Enrichment Score	Normalized Enrichment Score	FDR adjusted p-value	Contributing genes
Dilated Cardiomyopathy	89	38	0.664398	2.37308	<0.001	ACTC1, ADCY9, ATP2A2, CACNA1S, CACNA2D1, CACNB1, CACNG1, CACNG2, CACNG4, CACNG6, CACNG7, DAG1, DES, DMD, ITGA11, ITGA4, ITGA6, ITGAV, ITGB6, ITGB8, LAMA2, LMNA, MYH7, MYL2, PRKX, SGCA, SGCB, SGCD, SLC8A1, TGFB1, TGFB2, TGFB3, TNNC1, TNNT2, TPM1, TPM2, TPM3, TTN
Hypertrophic Cardiomyopathy Hcm	82	38	0.676509	2.36055	<0.001	ACTC1, ATP2A2, CACNA1S, CACNA2D1, CACNB1, CACNG1, CACNG2, CACNG4, CACNG6, CACNG7, DAG1, DES, DMD, IL6, ITGA11, ITGA4, ITGA6, ITGAV, ITGB6, ITGB8, LAMA2, LMNA, MYH7, MYL2, PRKAG3, SGCA, SGCB, SGCD, SLC8A1, TGFB1, TGFB2, TGFB3, TNNC1, TNNT2, TPM1, TPM2, TPM3, TTN
Arrhythmogenic Right Ventricular Cardiomyopathy Arvc	73	38	0.633673	2.15422	<0.001	ACTB, ACTG1, ACTN2, ATP2A2, CACNA1S, CACNA2D1, CACNB1, CACNG1, CACNG2, CACNG4, CACNG5, CACNG6, CACNG7, CACNG8, CTNNA1, DAG1, DES, DMD, ITGA11, ITGA4, ITGA6, ITGA7, ITGA8, ITGA9, ITGAV, ITGB6, ITGB8, JUP, LAMA2, LMNA, RYR2, SGCA, SGCB, SGCD, SGCG, SLC8A1, TCF7, TCF7L1
Cardiac Muscle Contraction	75	24	0.558074	1.94098	0.00479113	ACTC1, ATP1A2, ATP1B1, ATP2A2, CACNA1S, CACNA2D1, CACNB1, CACNG1, CACNG2, CACNG4, CACNG6, CACNG7, COX6A2, COX7A1, CYC1, MYH7, MYL2, SLC8A1, TNNC1, TNNT2, TPM1, TPM2, TPM3, UQCRC2
Viral Myocarditis	68	16	0.544714	1.8472	0.0113239	ABL1, DAG1, DMD, EIF4G1, EIF4G2, EIF4G3, FYN, LAMA2, MYH1, MYH2, MYH3, MYH7, MYH8, SGCA, SGCB, SGCD, ITGA6, ITGAV, ITGB6, ITGB8, LAMA2, LMNA, MYH7, MYL2, PRKX, SGCA, SGCB, SGCD
Ecm Receptor Interaction	83	29	0.515493	1.82062	0.0135665	CD36, COL11A1, COL1A1, COL1A2, COL3A1, COL4A1, COL5A1, COL5A2, COL5A3, COL6A1, DAG1, GP1BB, HSPG2, IBSP, ITGA11, ITGA4, ITGA6, ITGAV, ITGB6, ITGB8, LAMA2, LAMB3, SDC2, SDC3, SDC4, THBS1, THBS2, THBS3, TNC

## Sheet: C. PSCAN_downregulated_genes
Sup data 3. Results from PSCAN analysis: Enrichment of transcription factor binding motifs (JASPAR) in the promoter region (1-1000bp upstream TSS) of genes downregulated in VPS39 deficient myoblasts versus controls at day 3 of differentiation.
Motifs with q<0.05 are considered significant and presented.
Transcription factor	Matrix ID	Z Score	p-value	FDR adjusted p-value		Sample size: 1152
SP2	MA0516.1	12.0392	1.36954e-34	8.7269e-32
SP1	MA0079.3	11.6868	1.26781e-32	4.04495e-30
EGR1	MA0162.2	11.2455	1.75784e-30	3.73707e-28
SP1	MA0079.2	10.8481	1.87728e-28	2.9939e-26
KLF16	MA0741.1	10.248	1.19001e-25	1.51606e-23
SP3	MA0746.1	9.90192	4.81803e-24	5.11723e-22
KLF5	MA0599.1	9.88385	6.70448e-24	5.67726e-22
EGR3	MA0732.1	9.84377	7.13314e-24	5.67726e-22
EGR4	MA0733.1	9.46015	3.41975e-22	2.4206e-20
ZNF740	MA0753.1	9.34512	1.13522e-21	7.2618e-20
E2F3	MA0469.1	9.18948	5.19847e-21	3.01127e-19
KLF14	MA0740.1	8.95752	4.34231e-20	2.30382e-18
Egr1	MA0162.1	8.80266	1.99386e-19	9.751e-18
SP8	MA0747.1	8.7919	2.27189e-19	1.03285e-17
Klf4	MA0039.2	8.70046	5.46786e-19	2.32293e-17
E2F4	MA0470.1	8.59666	1.33749e-18	5.33487e-17
SP4	MA0685.1	8.40685	6.37194e-18	2.38688e-16
HINFP	MA0131.2	8.14569	6.16162e-17	2.17996e-15
E2F1	MA0024.2	8.12141	8.00661e-17	2.68546e-15
Tcfl5	MA0632.1	8.11095	9.0611e-17	2.88561e-15
EGR2	MA0472.1	7.92289	4.47765e-16	1.35893e-14
NRF1	MA0506.1	7.81666	9.77832e-16	2.83175e-14
Hes1	MA1099.1	7.54235	8.68008e-15	2.40398e-13
EGR2	MA0472.2	7.40259	2.60666e-14	6.92738e-13
ZIC3	MA0697.1	7.33516	4.36881e-14	1.08045e-12
TFAP2A(var.3)	MA0872.1	7.33616	4.40849e-14	1.08045e-12
TFAP2C(var.3)	MA0815.1	7.22933	1.00348e-13	2.35926e-12
E2F6	MA0471.1	7.0361	4.59021e-13	1.04422e-11
TFAP2B(var.3)	MA0813.1	6.99774	5.66189e-13	1.24325e-11
TFAP2A	MA0003.1	6.96788	7.99677e-13	1.69867e-11
ZNF263	MA0528.1	6.72563	3.40256e-12	6.98645e-11
SP1	MA0079.1	6.7451	3.62883e-12	7.22597e-11
Klf12	MA0742.1	6.71134	4.50388e-12	8.68636e-11
GLIS2	MA0736.1	6.59177	1.08584e-11	2.04215e-10
ZBTB33	MA0527.1	6.56449	1.25531e-11	2.2932e-10
TFAP2A(var.2)	MA0810.1	6.4411	3.14443e-11	5.55606e-10
ZIC1	MA0696.1	6.26135	9.71449e-11	1.67169e-09
ZIC4	MA0751.1	6.22206	1.27045e-10	2.12892e-09
Ahr::Arnt	MA0006.1	5.96225	7.00513e-10	1.14497e-08
GLIS1	MA0735.1	5.62593	5.30306e-09	8.44025e-08
ZBTB7A	MA0750.1	5.58403	7.0612e-09	1.09688e-07
NFKB1	MA0105.2	5.53823	9.05481e-09	1.37258e-07
TFAP2B	MA0811.1	5.3085	3.58069e-08	5.3034e-07
TFAP2C	MA0524.2	5.15108	8.58063e-08	1.24215e-06
Klf1	MA0493.1	5.104	1.13975e-07	1.61373e-06
HEY1	MA0823.1	5.05569	1.36738e-07	1.89715e-06
ZBTB7B	MA0694.1	4.97552	2.17148e-07	2.94104e-06
Zfx	MA0146.1	4.894	3.35175e-07	4.44573e-06
Zfx	MA0146.2	4.83673	4.5105e-07	5.863e-06
ARNT::HIF1A	MA0259.1	4.77921	6.17338e-07	7.86058e-06
PLAG1	MA0163.1	4.74809	7.02742e-07	8.78061e-06
INSM1	MA0155.1	4.59016	1.52222e-06	1.862e-05
KLF13	MA0657.1	4.57585	1.56912e-06	1.86381e-05
TFAP2A	MA0003.3	4.59426	1.57709e-06	1.86381e-05
Arnt	MA0004.1	4.54556	1.84991e-06	2.14264e-05
MZF1(var.2)	MA0057.1	4.49431	2.42723e-06	2.76412e-05
MZF1	MA0056.1	4.48254	2.89754e-06	3.24088e-05
ZBTB7C	MA0695.1	4.44887	3.10949e-06	3.41564e-05
Gmeb1	MA0615.1	4.36893	4.53607e-06	4.90166e-05
Mycn	MA0104.2	4.23267	8.36547e-06	8.88615e-05
GCM2	MA0767.1	4.22556	8.55084e-06	8.92844e-05
EWSR1-FLI1	MA0149.1	4.04675	1.8649e-05	0.0001911
CENPB	MA0637.1	4.0552	1.88753e-05	0.0001911
HINFP	MA0131.1	4.02141	2.11403e-05	0.000210011
E2F1	MA0024.1	3.99969	2.45666e-05	0.00024108
TFAP2A	MA0003.2	3.85283	4.57569e-05	0.000442039
TFAP2B(var.2)	MA0812.1	3.73778	7.41277e-05	0.000704503
Myog	MA0500.1	3.67287	9.25009e-05	0.000866507
NHLH1	MA0048.2	3.66516	9.50986e-05	0.000877952
Pax5	MA0014.1	3.61831	0.00011785	0.00107244
NFYA	MA0060.1	3.52555	0.000158334	0.00140868
EBF1	MA0154.1	3.53851	0.000160869	0.00140868
EBF1	MA0154.2	3.53851	0.000161434	0.00140868
TFAP2C	MA0524.1	3.52891	0.000168605	0.00145137
E2F1	MA0024.3	3.50304	0.000188505	0.00160104
NHLH1	MA0048.1	3.46564	0.000209233	0.0017537
Tcf12	MA0521.1	3.33944	0.000337484	0.00275972
CTCF	MA0139.1	3.34399	0.000337925	0.00275972
Myc	MA0147.1	3.28372	0.000418114	0.00337137
NR2C2	MA0504.1	3.27396	0.000431299	0.00342823
Znf423	MA0116.1	3.27206	0.000435929	0.00342823
NFKB2	MA0778.1	3.23382	0.000506984	0.0039384
NFKB1	MA0105.4	3.21285	0.000545336	0.00418529
RREB1	MA0073.1	3.20649	0.000554084	0.00419845
NFKB1	MA0105.1	3.20577	0.000560233	0.00419845
Myod1	MA0499.1	3.15225	0.000670185	0.00495729
Tcfcp2l1	MA0145.2	3.14594	0.000679545	0.00495729
Tcfcp2l1	MA0145.1	3.14376	0.000684838	0.00495729
HEY2	MA0649.1	3.13469	0.000714121	0.00511118
SPI1	MA0080.1	3.14169	0.000729292	0.00516177
TFAP2C(var.2)	MA0814.1	3.05845	0.000958721	0.00671105
CREB1	MA0018.1	2.88767	0.00162453	0.0112481
GLIS3	MA0737.1	2.85748	0.0018413	0.0126119
ESR1	MA0112.1	2.79025	0.00226147	0.0153251
Mafb	MA0117.1	2.77337	0.00240052	0.0160961
GCM1	MA0646.1	2.68299	0.0031566	0.0209454
Ascl2	MA0816.1	2.62238	0.0037993	0.02495

## Sheet: D. PSCAN_upregulated_genes
Sup data 3. Results from PSCAN analysis: Enrichment of transcription factor binding motifs (JASPAR) in the promoter region (1-1000bp upstream TSS) of genes upregulated in VPS39 deficient myoblasts versus controls at day 3 of differentiation.
Motifs with q<0.05 are considered significant and presented.
Transcription factor	Matrix ID	Z Score	p-value	FDR adjusted p-value		Sample size: 1397
E2F4	MA0470.1	11.7559	2.74457e-33	1.74538e-30
NRF1	MA0506.1	11.6778	5.84886e-33	1.86322e-30
Tcfl5	MA0632.1	11.312	6.09721e-31	1.29523e-28
E2F1	MA0024.2	11.2125	1.71387e-30	2.72318e-28
SP2	MA0516.1	10.7843	2.91959e-28	3.72008e-26
E2F3	MA0469.1	9.83331	7.40584e-24	7.86695e-22
HINFP	MA0131.2	9.7201	2.30149e-23	2.093e-21
SP1	MA0079.3	9.22299	3.68587e-21	2.93816e-19
EGR2	MA0472.2	9.15136	5.60326e-21	3.96356e-19
E2F1	MA0024.1	8.882	5.21569e-20	3.32514e-18
HINFP	MA0131.1	8.83227	9.11573e-20	5.28131e-18
EGR3	MA0732.1	8.81532	1.44548e-19	7.69708e-18
ZBTB33	MA0527.1	8.56879	1.17711e-18	5.6875e-17
Hes1	MA1099.1	8.56753	1.2491e-18	5.6875e-17
CENPB	MA0637.1	8.43595	3.47025e-18	1.47359e-16
Gmeb1	MA0615.1	8.07127	9.3792e-17	3.73441e-15
KLF14	MA0740.1	8.02695	1.459e-16	5.47071e-15
SP1	MA0079.2	8.02108	1.64753e-16	5.83917e-15
EGR1	MA0162.2	7.97349	2.48584e-16	8.34805e-15
KLF16	MA0741.1	7.8481	6.78919e-16	2.16262e-14
ARNT::HIF1A	MA0259.1	7.85037	7.28088e-16	2.20827e-14
KLF5	MA0599.1	7.77776	1.3602e-15	3.93782e-14
SP4	MA0685.1	7.69952	2.09886e-15	5.75954e-14
TFAP2A	MA0003.1	7.7356	2.16856e-15	5.75954e-14
E2F1	MA0024.3	7.64006	2.85221e-15	7.2618e-14
Egr1	MA0162.1	7.66236	2.98982e-15	7.3255e-14
SP3	MA0746.1	7.31202	5.15017e-14	1.21502e-12
Ahr::Arnt	MA0006.1	7.13036	1.8831e-13	4.277e-12
EGR4	MA0733.1	7.10196	2.46122e-13	5.40352e-12
ETV5	MA0765.1	7.06268	2.80666e-13	5.96657e-12
E2F6	MA0471.1	7.01342	4.47737e-13	9.20568e-12
Klf4	MA0039.2	6.88983	1.21306e-12	2.40866e-11
Arnt	MA0004.1	6.81827	1.59959e-12	3.08848e-11
Zfx	MA0146.1	6.59218	9.84611e-12	1.84543e-10
Zfx	MA0146.2	6.55473	1.27652e-11	2.3296e-10
HEY1	MA0823.1	6.48465	1.91195e-11	3.37964e-10
TFAP2A(var.2)	MA0810.1	6.31598	6.6812e-11	1.15004e-09
SP1	MA0079.1	6.15393	1.78648e-10	3.00061e-09
ELK1	MA0028.1	6.08366	2.49636e-10	4.08333e-09
Gabpa	MA0062.2	5.94774	6.2274e-10	9.92127e-09
Mycn	MA0104.2	5.91324	8.04248e-10	1.24914e-08
NFYA	MA0060.1	5.87495	8.24308e-10	1.24973e-08
ZIC3	MA0697.1	5.8145	1.64246e-09	2.42949e-08
SP8	MA0747.1	5.71494	2.93143e-09	4.24184e-08
ETV1	MA0761.1	5.5658	6.50361e-09	9.20111e-08
ELK1	MA0028.2	5.55572	6.95256e-09	9.62424e-08
EGR2	MA0472.1	5.4362	1.56648e-08	2.12785e-07
ELK4	MA0076.2	5.24509	4.21117e-08	5.473e-07
Klf12	MA0742.1	5.25076	4.21223e-08	5.473e-07
ZIC1	MA0696.1	5.22723	5.26045e-08	6.70124e-07
ETV4	MA0764.1	5.1976	5.50099e-08	6.8355e-07
ELK4	MA0076.1	5.19894	5.58442e-08	6.8355e-07
TFAP2C(var.3)	MA0815.1	5.12374	9.53021e-08	1.1454e-06
ELK3	MA0759.1	5.09404	9.74364e-08	1.14896e-06
GLIS2	MA0736.1	5.10106	1.04846e-07	1.21609e-06
TFAP2B	MA0811.1	5.08638	1.13151e-07	1.28537e-06
GLIS1	MA0735.1	5.06295	1.2241e-07	1.3634e-06
Pax5	MA0014.1	5.01094	1.60195e-07	1.75724e-06
TFAP2C	MA0524.2	4.96022	2.23138e-07	2.40764e-06
ETV6	MA0645.1	4.9085	2.63888e-07	2.79862e-06
TFAP2A(var.3)	MA0872.1	4.93178	2.67991e-07	2.79862e-06
ZIC4	MA0751.1	4.78988	5.48187e-07	5.63026e-06
Atf1	MA0604.1	4.7002	7.66458e-07	7.74511e-06
Arntl	MA0603.1	4.69141	7.79931e-07	7.76344e-06
HEY2	MA0649.1	4.68703	8.76972e-07	8.5946e-06
ELF1	MA0473.2	4.62318	1.15377e-06	1.10992e-05
Myc	MA0147.1	4.624	1.19194e-06	1.13139e-05
CREB1	MA0018.1	4.56486	1.5432e-06	1.44262e-05
NFYB	MA0502.1	4.50455	1.91427e-06	1.7563e-05
BHLHE40	MA0464.2	4.51618	1.93435e-06	1.7563e-05
TFAP2A	MA0003.3	4.48591	2.53853e-06	2.27885e-05
FEV	MA0156.2	4.45706	2.63594e-06	2.33567e-05
ELF4	MA0641.1	4.44123	2.8678e-06	2.50437e-05
KLF13	MA0657.1	4.39944	3.52865e-06	3.03866e-05
PLAG1	MA0163.1	4.39533	3.918e-06	3.32939e-05
TFAP2B(var.3)	MA0813.1	4.33302	5.26329e-06	4.40871e-05
Creb3l2	MA0608.1	4.28544	5.91576e-06	4.89745e-05
FLI1	MA0475.2	4.11416	1.30185e-05	0.000106167
ZNF740	MA0753.1	4.09676	1.50721e-05	0.000121756
SPDEF	MA0686.1	4.01087	2.08293e-05	0.000163575
ZBTB7A	MA0750.1	4.02154	2.08321e-05	0.000163575
GMEB2	MA0862.1	3.99924	2.1239e-05	0.000164688
SPI1	MA0080.1	4.00336	2.41087e-05	0.00018496
Mycn	MA0104.1	3.9415	2.76353e-05	0.0002093
E2F3	MA0469.2	3.93214	2.85447e-05	0.000213582
ERG	MA0474.2	3.93051	2.9513e-05	0.000218506
NFYA	MA0060.2	3.90724	3.07865e-05	0.000225513
ETS1	MA0098.3	3.9111	3.19309e-05	0.000230913
GLIS3	MA0737.1	3.91633	3.26624e-05	0.000234044
NFKB1	MA0105.2	3.86331	4.14282e-05	0.00029302
TFAP2B(var.2)	MA0812.1	3.72405	7.56757e-05	0.0005299
ETV3	MA0763.1	3.66001	9.10163e-05	0.000630076
ETS1	MA0098.1	3.65069	0.00010129	0.000693782
EHF	MA0598.2	3.59147	0.000121873	0.000825884
NFKB2	MA0778.1	3.59224	0.000123398	0.000827416
Id2	MA0617.1	3.56333	0.000131123	0.000870056
IRF8	MA0652.1	3.46872	0.000190258	0.00124943
Mlxip	MA0622.1	3.46277	0.000195489	0.00127068
ERF	MA0760.1	3.4653	0.000198005	0.00127389
GABPA	MA0062.1	3.46803	0.000199983	0.00127389
ZBTB7B	MA0694.1	3.46207	0.0002083	0.00131373
MZF1	MA0056.1	3.42895	0.000248971	0.00154487
NFKB1	MA0105.4	3.41263	0.000249799	0.00154487
PAX5	MA0014.2	3.35305	0.000306598	0.00187791
ELF5	MA0136.2	3.30134	0.00037432	0.00227087
HES7	MA0822.1	3.30125	0.000383539	0.00230485
Mitf	MA0620.1	3.27437	0.00040153	0.00238096
TFE3	MA0831.1	3.2758	0.00040368	0.00238096
REL	MA0101.1	3.2247	0.0004908	0.00286825
MNT	MA0825.1	3.20397	0.000523292	0.00300476
CTCF	MA0139.1	3.21258	0.000523592	0.00300476
BHLHE41	MA0636.1	3.1866	0.000557736	0.00317212
TFAP2C(var.2)	MA0814.1	3.18594	0.000592096	0.00333774
NFKB1	MA0105.1	3.13363	0.000685452	0.00383011
MZF1(var.2)	MA0057.1	3.11541	0.000758105	0.00419924
NHLH1	MA0048.1	3.08882	0.000810113	0.00444864
HES5	MA0821.1	2.98791	0.00115423	0.00628414
E2F2	MA0864.1	2.97116	0.00118441	0.00639381
ELF3	MA0640.1	2.97025	0.00120463	0.00644831
YY2	MA0748.1	2.94977	0.00126581	0.00671934
MYBL1	MA0776.1	2.91809	0.00142103	0.00748096
Klf1	MA0493.1	2.88625	0.00164876	0.00860869
E2F8	MA0865.1	2.79285	0.0021439	0.011103
MYBL2	MA0777.1	2.76822	0.00234573	0.0119909
USF1	MA0093.1	2.76022	0.00235301	0.0119909
PROX1	MA0794.1	2.60663	0.00388482	0.0196399
TFAP2C	MA0524.1	2.47702	0.00584645	0.0293243
MAX	MA0058.1	2.44722	0.00609942	0.0303541
PAX9	MA0781.1	2.43734	0.00639226	0.0315649
MAX	MA0058.3	2.42909	0.00646858	0.031696
TFAP2A	MA0003.2	2.43826	0.00653098	0.0317575
ZBTB7C	MA0695.1	2.40655	0.00706606	0.0340991
E2F7	MA0758.1	2.38952	0.00726205	0.0347814
IRF7	MA0772.1	2.38576	0.007361	0.0349922
RELA	MA0107.1	2.34519	0.00826339	0.038991
MLX	MA0663.1	2.33404	0.0084729	0.0396856
IRF9	MA0653.1	2.3297	0.00857235	0.0398583
ESR1	MA0112.1	2.3222	0.00886986	0.0409428
ETV2	MA0762.1	2.31519	0.00898543	0.0411778
ELF1	MA0473.1	2.27879	0.0099717	0.0453712

## Sheet: E. MYOG_binding_in_downreg.
Sup data 3. Downregulated genes in VPS39 deficient myoblasts versus controls at day 3 of differentiation that contains a binding motif for myogenin (See "Myog" in sheet C)
Accession number	Gene Symbol	Position upstream TSS	Sequence	Strand
NM_000023	SGCA	-55	GGCAGCTGGGT	-
NM_000069	CACNA1S	-23	GACAGCTGCCT	+
NM_000076	CDKN1C	-703	AGCAGGTGTGT	+
NM_000089	COL1A2	-375	GGCAGGTGGGC	-
NM_000090	COL3A1	-193	AGCAGATGCAT	+
NM_000093	COL5A1	-774	GACAGCTGGCG	-
NM_000109	DMD	-804	GACAGCTGGTT	-
NM_000129	F13A1	-75	CACAGCTGGAG	-
NM_000138	FBN1	-814	CACAGCTGCCT	-
NM_000177	GSN	-544	GGCAGGTGAAG	-
NM_000196	HSD11B2	-137	GGCAGGTGCTC	-
NM_000207	INS	-266	CACAGCTGGGG	-
NM_000210	ITGA6	-111	GGCAGCTGGAG	+
NM_000214	JAG1	-395	CGCAGCTGACG	+
NM_000222	KIT	-577	AGCAGGTGGAG	+
NM_000232	SGCB	-749	AACAGTTGCTA	+
NM_000244	MEN1	-831	AGTAGCTGGGA	-
NM_000268	NF2	-726	AGTAGCTGGGA	-
NM_000275	OCA2	-239	AGCAGCTCCGT	-
NM_000277	PAH	-193	AATAGCTGGAG	+
NM_000303	PMM2	-193	AGCAGGTGGTG	-
NM_000325	PITX2	-175	GATAGGTGCAG	+
NM_000332	ATXN1	-676	ATCAGCTGCAC	-
NM_000334	SCN4A	-344	CACAGCTGGCT	-
NM_000337	SGCD	-452	CACAGGTGCAC	+
NM_000364	TNNT2	-198	AGCAGCTGGAG	+
NM_000400	ERCC2	-891	GGCAGGTGCTG	+
NM_000426	LAMA2	-294	AACAGCTAGGA	-
NM_000435	NOTCH3	-616	AATAGCTGGGA	+
NM_000437	PAFAH2	-413	AACAGATGCAG	+
NM_000455	STK11	-918	AGTAGCTGGGA	+
NM_000540	RYR1	-605	AGAAGCTGCAG	-
NM_000599	IGFBP5	-675	CGCAGCTGAAG	+
NM_000601	HGF	-942	AACAGCTTGAG	+
NM_000609	CXCL12	-519	GGCAGGTGGCG	+
NM_000615	NCAM1	-16	GGCAGATGCGG	-
NM_000681	ADRA2A	-470	CGCAGGTGCTC	-
NM_000689	ALDH1A1	-163	GACACCTGGCC	+
NM_000692	ALDH1B1	-884	GGAAGGTGCAG	+
NM_000702	ATP1A2	-945	CAAAGCTGCAG	-
NM_000722	CACNA2D1	-949	AACAGGTGGCA	-
NM_000723	CACNB1	-138	CGCAGGTGGGC	-
NM_000794	DRD1	-516	CGCAGCTGGGA	-
NM_000800	FGF1	-947	GGGAGCTGCTG	+
NM_000837	GRINA	-884	GGCAGGTGGGG	+
NM_000857	GUCY1B3	-218	AAGAGCTGCAT	+
NM_000875	IGF1R	-520	AACAGCTGCAA	+
NM_000877	IL1R1	-248	GAGAGCTGCCG	-
NM_000883	IMPDH1	-771	AACAGCTGATA	-
NM_000885	ITGA4	-222	ACCAGCTGGAG	+
NM_000888	ITGB6	-32	GGCAGGTGTAC	-
NM_000891	KCNJ2	-269	AGCAGGTGGGA	-
NM_000908	NPR3	-57	GGCAGCGGCTG	-
NM_000909	NPY1R	-418	AGCAGCTAAGC	+
NM_000921	PDE3A	-499	AAGAGCTGCAG	+
NM_000956	PTGER2	-245	GGCAGCTTCAG	+
NM_000985	RPL17	-768	GACAGATGTGG	+
NM_001001438	LSS	-874	AGCAGCTGAGG	+
NM_001001653	MED8	-619	AGCAGCTTTAA	-
NM_001001790	TOMM5	-778	AACTGCTGGTG	-
NM_001001933	LHX8	-25	AGCAGCTGGGG	-
NM_001001974	PLEKHA1	-234	GACAGCTTGCA	+
NM_001001991	PAMR1	-252	AGCAGCTCCTG	-
NM_001002032	HN1	-580	AACAGCTGCAG	+
NM_001002266	MARCH8	-87	CACAGATGCAA	-
NM_001002841	MYL4	-200	AACAGCTGGTC	-
NM_001003395	TPD52L1	-390	GGCAGCTGCGC	-
NM_001003407	ABLIM1	-398	GACAGCTTGTA	+
NM_001003679	LEPR	-513	ACCAGGTGGGA	+
NM_001003760	KLHL31	-227	AGCAGCTGGTC	+
NM_001003800	BICD2	-635	AACGGCTGCTG	-
NM_001003941	OGDH	-93	AACAGCTGGGC	+
NM_001004060	NOMO2	-265	CACAGCTGGAA	-
NM_001004067	NOMO3	-203	CACAGCTGGAA	-
NM_001004196	CD200	-114	GACCGCTGGGG	-
NM_001004343	MAP1LC3C	-149	AGCAGGTGGCG	+
NM_001004439	ITGA11	-42	GACAGCTGCGG	-
NM_001005238	OR51G2	-592	AACAGCTGTGG	+
NM_001005271	CHD3	-780	CACAGCAGCCA	+
NM_001005332	MAGED1	-196	AGGAGCTGCAG	-
NM_001005855	ATP8B2	-773	GACGGCTGCGG	+
NM_001005915	ERBB3	-935	GGCAGCTGGTG	+
NM_001007267	PLA2R1	-332	AGCAGCTGGGT	+
NM_001007466	TULP4	-859	AGCAGCTGGGC	-
NM_001007538	SHISA2	-683	GCCAGCTGGGC	+
NM_001007563	IGFBPL1	-178	GAGAGCTGCTC	+
NM_001008566	TPST2	-47	CACAGGTGAGC	+
NM_001008709	PPP1CA	-439	GACAGCTACGG	-
NM_001008781	FAT3	-441	AAGAGATGCTA	-
NM_001008783	SLC35D3	-485	GGCAGCTGGAC	+
NM_001009899	USF3	-946	AACAGGTGTCC	-
NM_001009993	FAM168B	-677	GCCAGGTGTGG	+
NM_001010000	ARHGAP28	-456	AACAACTGCTG	+
NM_001010938	TNK2	-39	CACAGCTGGCT	+
NM_001011513	PDLIM5	-117	AGCAGCTGCGG	-
NM_001011546	DSTN	-612	GGCAGCGGGGA	-
NM_001012241	MSL1	-548	GGCGGCTGCGG	+
NM_001012300	MCRS1	-760	GACAGCTGAAG	+
NM_001012333	MDK	-765	GGCAGCTGCAA	-
NM_001012456	SEC61G	-242	GGCCGCTGGGG	+
NM_001012511	GOSR2	-286	AACAGCAGATG	+
NM_001012761	RGMB	-103	GACGGCTGGGG	-
NM_001013257	BCAM	-478	AGCAGCTGCTG	+
NM_001013437	SEH1L	-517	AGCAGGTGGAG	-
NM_001014436	DBNL	-79	GCCAGCTGGTC	-
NM_001014764	EMC6	-565	GGGAGCTGCTG	-
NM_001015053	HDAC5	-166	GACAGCTCCTT	-
NM_001015881	TSC22D3	-287	ACCAGCTGCAC	+
NM_001017408	GOPC	-252	AACAGTTGGCG	-
NM_001017973	P4HA2	-900	CGCAGGTGGGG	+
NM_001018050	POLR3H	-649	GACAGCAGCAT	-
NM_001018116	MURC	-570	AACAGCTGAAT	-
NM_001020658	PUM1	-434	GAAAGCTGCAG	+
NM_001020818	MYADM	-822	AGGAGCTGGGA	+
NM_001024215	FBLIM1	-588	CACAGCTGTAA	-
NM_001024845	SLC6A9	-257	CCCAGCTGGAG	+
NM_001024956	SC5D	-113	AGCAGCTGGGC	-
NM_001025068	ARPP21	-891	CACAGCTGGTT	-
NM_001025076	CELF2	-210	CGCAGCTGATT	-
NM_001025778	VRK3	-938	AGGAGCTGGAG	-
NM_001029839	TCAIM	-241	GGCAGGTGGTG	-
NM_001029863	C6orf120	-86	GACAGCTGGAG	+
NM_001029864	KIAA1755	-143	GCCAGCTGGAA	-
NM_001031679	MSRB3	-282	GCCAGGTGGGC	+
NM_001031696	PLD3	-49	GACAGTTGGCG	-
NM_001031700	FAM198B	-728	AACAGCTAGAG	+
NM_001031714	INF2	-597	GACAGCTGCAT	-
NM_001031746	VSTM4	-245	CACAGCTGCAG	-
NM_001031804	MAF	-195	GTCAGCTGGGA	-
NM_001032279	RCE1	-717	CACAGCTGCAG	+
NM_001032288	UBE2V1	-384	AACAGCTGAGT	+
NM_001033002	RPAIN	-157	AGCAACTGCGG	+
NM_001033047	NPNT	-352	AACAGGTGGTG	-
NM_001033081	MYCL	-115	GACAGGTGGGG	-
NM_001033549	BABAM1	-76	GAGAGCTGCCT	-
NM_001033551	TOM1L2	-170	GGAAGCTGCGC	-
NM_001033576	UNC45B	-378	GACAGCTGAGG	-
NM_001034954	SORBS1	-533	GACAGGTGAAG	-
NM_001037165	FOXK1	-552	GGAAGCTGCAG	+
NM_001037639	PARL	-145	GCCAGCTGAGC	+
NM_001037666	GATSL3	-259	CGCAGCTGGCT	+
NM_001037806	NCKAP5L	-124	AACATCTGGAG	+
NM_001038618	NARF	-525	AACAGGTGTCT	+
NM_001039199	TTPAL	-99	GCCAGGTGGGG	+
NM_001039550	DNAJB2	-78	CCCAGCTGGGG	+
NM_001039570	KREMEN1	-300	AGCAGGTGAGG	-
NM_001040134	PALM	-515	CGCAGGTGCTG	-
NM_001040431	COA3	-26	GGCCGCTGCAG	-
NM_001040455	SIDT2	-607	GACAGCTGCAG	+
NM_001040653	ZXDC	-514	GACAGGTACAG	+
NM_001040704	DEFB106B	-609	GACACCTGGGC	-
NM_001040704	DEFB106B	-609	GACACCTGGGC	-
NM_001040704	DEFB106B	-609	GACACCTGGGC	-
NM_001040704	DEFB106B	-609	GACACCTGGGC	-
NM_001040708	HEY1	-711	GCCAGGTGCAC	+
NM_001040709	SYPL2	-596	AGTAGCTGGGA	+
NM_001042385	PREPL	-137	GACAGCTGATA	-
NM_001042413	GLIS3	-66	AGCAGCTGGCT	+
NM_001042539	MAZ	-260	GACAGCTGCGC	-
NM_001042576	RRBP1	-179	AGGAGCTGCGG	-
NM_001042646	TRAK1	-853	CACAGCTGGGC	+
NM_001042780	TNNT3	-104	AGCAGCTGACA	+
NM_001046	SLC12A2	-570	GGCAGCTGCCG	+
NM_001048218	SCYL1	-822	GGCAGCTGAGC	+
NM_001048221	DBNDD2	-969	GACAGCTGACT	+
NM_001063	TF	-259	GACACCTGGTG	+
NM_001077206	SEC31A	-790	AACAGCAGCAG	-
NM_001077261	NCOR2	-406	GGCAGCTCCCC	-
NM_001077446	TSEN34	-303	GACCGCTGACG	+
NM_001077498	FAM222B	-134	GGCAGCCGCCA	+
NM_001078	VCAM1	-44	AGCAACTGAAG	+
NM_001078171	FAM127A	-422	AGCAGCAGCAG	+
NM_001079518	MED24	-110	AGTAGGTGCGG	-
NM_001079520	DACT1	-981	AGCAGCTGCTC	+
NM_001079539	XBP1	-152	GGCAGCGGCAA	-
NM_001079684	KIAA1191	-471	GGCAGGTGAGG	+
NM_001079843	CASZ1	-339	AACAGGTGGAA	+
NM_001079846	CREBBP	-726	CGCAGGTGGAG	+
NM_001080114	LDB3	-864	GGCAGCTGGCC	-
NM_001080393	GXYLT2	-743	GACAGCTAGAC	-
NM_001080426	DUSP27	-553	AGCAGCTGGTC	-
NM_001080430	TOX3	-351	GGCAGCTGGCG	-
NM_001080432	FTO	-813	AGTAGCTGGGA	-
NM_001080433	CCDC85A	-457	AACAGCTGCTG	-
NM_001080453	INTS1	-225	CACAGGTGGTG	-
NM_001080461	UNCX	-489	GGCGGCTGGCG	+
NM_001080477	TENM3	-28	GCCAGGTGCGA	-
NM_001080483	TMEM8C	-17	GGCAGCTGCGG	-
NM_001080495	TNRC18	-518	AACTGCTGGAG	+
NM_001080517	SETD5	-20	GGCAGCGGCGG	-
NM_001080524	C16orf90	-276	GACAGCTCTGG	-
NM_001080529	WIPF3	-87	AGCAGGTGGGG	+
NM_001080779	MYO1C	-581	CACAGCTGACA	-
NM_001080791	C15orf57	-459	AGCAGGTGCTT	+
NM_001081551	DEFB103A	-467	AACAGCTTGAG	-
NM_001081551	DEFB103A	-467	AACAGCTTGAG	-
NM_001081551	DEFB103A	-467	AACAGCTTGAG	-
NM_001081551	DEFB103A	-467	AACAGCTTGAG	-
NM_001081560	DMPK	-115	GACAGCTGAGA	+
NM_001083592	ROR1	-333	CACAGCTGAGG	+
NM_001083600	NAA60	-360	AGCAGGTGCAC	-
NM_001083893	STRN3	-253	GGTAGCTGCGG	+
NM_001083913	WBP1L	-151	GACAGCTACAT	+
NM_001083962	TCF4	-840	GCCAGGTGCAT	+
NM_001085049	MRAS	-155	CGCCGCTGCGG	-
NM_001085384	ZNF154	-855	GACAGGTGAAA	-
NM_001085399	RELL1	-219	GGCTGCTGCGG	+
NM_001085454	GIT1	-862	GGCAGGTGAGG	-
NM_001085458	CTNND1	-351	AACAGCAGCAG	+
NM_001093729	CCDC102B	-811	GGCAGCTGAGA	+
NM_001096	ACLY	-828	GACAGGTGCTG	-
NM_001098	ACO2	-291	GGCAGGTGCAT	+
NM_001098484	SLC4A4	-389	AGGAGCTGCAG	+
NM_001098511	KIF2A	-140	AGCCGCTGGAG	-
NM_001098673	ATG101	-63	GGCAGGTGCCC	+
NM_001098832	FAM104A	-561	AACAGCTGGCA	-
NM_001099272	BTBD9	-783	AACAACTGCAA	+
NM_001099339	COMMD7	-936	AGTAGCTGGGA	+
NM_001099402	CCNK	-855	GGCAGGTGTGC	-
NM_001100	ACTA1	-711	GACAGCTGCGC	+
NM_001100112	MYH2	-95	GGCAGCTGCAT	+
NM_001100422	SPATS2L	-392	GAGAGCTGCCT	+
NM_001100592	ATP6V0E2	-984	GACAGCTGTAA	-
NM_001100603	KDELR2	-440	AATAGCTGGTA	+
NM_001100913	PACS2	-900	AACAGCTGCGA	-
NM_001101669	INPP4B	-87	AGCAGCCGGAG	+
NM_001101802	PHF21A	-525	GGCAGCGGCAG	-
NM_001102564	IFT43	-142	GACATCTGGAA	-
NM_001102575	SNX18	-74	CGCAGCTGGAG	+
NM_001103	ACTN2	-131	GGCGGCTGCAG	+
NM_001104554	PAQR5	-111	GGCAGCTGGGC	-
NM_001105243	PCDH19	-984	GACAGCTGGGA	-
NM_001105530	CAP1	-970	GACAGCTCCGT	-
NM_001105537	ZNF142	-546	AGCAGATGGGC	-
NM_001109662	HECTD4	-130	GGCAGCGGCCG	-
NM_001109974	SYNPO	-282	GGCAGCTGTGG	+
NM_001111097	LYN	-703	AGCAGCTGGTG	-
NM_001112717	LIMCH1	-124	AACAGCTGCCG	+
NM_001112726	CEP170B	-992	GGCAGCTGGAG	-
NM_001113178	NFAT5	-155	AACAGCAGCAG	+
NM_001113202	NACA	-185	AAAAGCTGCTG	-
NM_001113347	ECE1	-233	GACAGCTGGGA	-
NM_001113491	2018-09-09	-947	AACAGCTGCCT	+
NM_001113511	ARHGEF7	-214	CGCAGGTGCGC	+
NM_001114133	SYNPO2L	-273	GGCAGCAGCAG	-
NM_001114726	PRRT4	-586	AACAGTTGCAC	-
NM_001116	ADCY9	-218	AAGAGCTGCCG	-
NM_001126132	TNNT1	-438	AGCAGGTGTGG	-
NM_001126336	VCAN	-214	GACAGCAGCGC	-
NM_001127	AP1B1	-430	AGCAGCTGGGA	-
NM_001127487	FLNC	-496	CACAGGTGGAC	+
NM_001127615	ENOX1	-274	AACAGATGGCC	+
NM_001127649	PEX26	-209	GACAGCTTCGG	+
NM_001127714	HIVEP3	-158	AACAGCTGCTG	+
NM_001127893	CEACAM19	-208	AGCAACTGGAG	-
NM_001128165	FBLN7	-693	GACATCTGCAG	+
NM_001128204	SULF1	-97	CACAACTGGTC	+
NM_001128227	GNE	-906	AGTAGCTGGGA	-
NM_001128309	TSPAN14	-163	GGCGGCTGGGG	+
NM_001128933	SYNPO2	-103	AGCAGCTTCAC	-
NM_001130020	ATP6V0A1	-185	AGCACCTGCAC	+
NM_001130420	SMARCC2	-397	GGGAGCTGCTG	+
NM_001130861	CLDN5	-914	GACTGCTGCGG	-
NM_001130926	MEF2A	-748	CACAGGTGCGG	+
NM_001130955	ARHGEF18	-138	AACAGATGGGT	+
NM_001131005	MEF2C	-66	AACAGGTGCAC	+
NM_001131027	PDLIM4	-744	AGCAGCTGGAG	-
NM_001134363	RBM20	-690	AGCAGCTGGAA	+
NM_001134382	IQSEC1	-803	AGTAGCTGCAC	-
NM_001134418	P3H2	-830	GGCAGGTGGAT	-
NM_001134437	PHLDB2	-26	GACAGATGTGA	-
NM_001134476	LRRC8B	-281	GGCAGCTGCGC	+
NM_001134647	AFAP1	-455	GGCAGGTGGAT	-
NM_001134870	PPP1R18	-263	AGCAGCTGCCG	+
NM_001134999	FERMT2	-877	AAGAGCTGGAG	+
NM_001135004	DNAJB5	-67	GACAGGGGCGG	+
NM_001135037	MFAP3	-454	AACAGCTGCTA	+
NM_001135095	FNDC3B	-918	GGCGGCTGGAG	+
NM_001135255	RBBP4	-848	AACAGCCGGCA	+
NM_001135703	LRP12	-669	GGCAGCTGGTC	-
NM_001135726	HMBOX1	-439	GGCAGGTGGCG	-
NM_001135768	PVR	-655	AGTAGCTGGGA	+
NM_001135773	SPATA2	-954	GGCAGCTGCCA	+
NM_001135805	SYT1	-485	CACAGGTGAAA	-
NM_001135934	POSTN	-979	GGAAGCTGATT	+
NM_001135947	URM1	-472	AACAGCTGTTG	+
NM_001135955	TRPC4	-676	AAGAGCTGGAG	-
NM_001135999	RUSC2	-490	CCCAGCTGGAC	+
NM_001136042	PTGES3L-AARSD1	-363	CGCAGGTGCAG	-
NM_001136106	BEAN1	-855	GGCAGGTGGAA	-
NM_001136139	TCF3	-861	GGCAGGTGGAT	+
NM_001136153	ATF6B	-123	AACAGATGCGG	-
NM_001136160	MCMDC2	-137	AGCAGCAGCAT	+
NM_001136203	CCDC124	-283	GGCAGCTGCGA	-
NM_001136474	VASH2	-577	AACAGCTGTGG	+
NM_001136494	C1orf198	-412	GACAGCTTCTT	+
NM_001137550	LRRFIP1	-761	GGCAGGTGCGT	-
NM_001139442	TTLL11	-413	GGCTGCTGCAG	+
NM_001141945	ACTA2	-115	AAAAGGTGCCG	+
NM_001142281	ARCN1	-128	CACAGCTGGAG	+
NM_001142310	TMEM169	-105	AGCAGCTGAGC	+
NM_001142314	DUSP19	-783	AACAGTTGAAT	+
NM_001142333	RBFOX1	-586	CACAGCTGGGC	-
NM_001142471	INTS12	-185	GGGAGCTGCTG	+
NM_001142474	NREP	-977	GACAGCTGCAC	-
NM_001142593	ITPK1	-488	AACAGCGGCCG	-
NM_001142643	CASKIN2	-382	AGCAGGTGGCT	+
NM_001142726	C1orf122	-371	AACAGCTGCAC	+
NM_001142853	HES6	-801	GGCAGCTGCGG	-
NM_001143805	BDNF	-696	AACAGATGCTG	-
NM_001143941	RBM24	-540	GGCAGCGGCTG	-
NM_001143958	TMEM30A	-177	GGCAGGTGTGT	+
NM_001144758	PHLDB1	-193	CCCAGCTGCAA	+
NM_001144881	PRICKLE1	-760	CGCAGGTGCAC	-
NM_001144999	ITGAV	-276	AGCAGGTGAGT	-
NM_001145026	PTPRQ	-87	GACAGATCCTT	-
NM_001145036	COG2	-67	AGCAGCGGCGG	+
NM_001145064	GATSL2	-117	AGCAGCTGGTG	-
NM_001145079	COG6	-367	AACAGCTTTGT	+
NM_001145097	SKIL	-144	AGTAGCTGGGA	-
NM_001145149	VAMP7	-11	GGCAGCAGGCG	-
NM_001145149	VAMP7	-11	GGCAGCAGGCG	-
NM_001145149	VAMP7	-11	GGCAGCAGGCG	-
NM_001145149	VAMP7	-11	GGCAGCAGGCG	-
NM_001145159	INTS9	-205	AGCAGGTGGGA	-
NM_001145408	NONO	-374	AACAGGTGTCA	-
NM_001145541	TCP11L1	-563	CGCAGCTGGGC	-
NM_001145670	SORBS2	-367	GAGAGCTGCAA	-
NM_001145770	ADGRG1	-360	AGCAGCTGGTG	-
NM_001146289	P3H1	-537	AGCAGGTGCAG	-
NM_001146312	MYOCD	-700	CGCAGCTGGAT	+
NM_001159291	MICAL1	-492	GGAAGCTGCAG	+
NM_001159699	FHL1	-593	GACATCTGATG	+
NM_001159749	RIOK2	-435	GGCAGCTCCGG	-
NM_001159995	NRG1	-540	CTCAGGTGGTC	+
NM_001161344	CHFR	-416	AGCAGCCGCTC	+
NM_001161363	NPTN	-520	GACATCTGCTC	-
NM_001161587	GYS1	-552	GGCAGTTGGTG	-
NM_001162951	SYTL2	-30	GGCAGCAGCAT	-
NM_001163417	FAM172A	-631	GGCAGCTAAAG	-
NM_001163508	DCAF4	-668	GACAGCTGGAT	-
NM_001164093	COPS7A	-193	AACAGCTGCCG	+
NM_001164114	CASS4	-830	AGCAGCTGGGA	-
NM_001164144	CHAMP1	-774	GGCAGGTGAAT	-
NM_001164189	PLIN3	-156	CGCAGCTGGGG	-
NM_001164356	THAP4	-608	GACAGCTGGTG	+
NM_001164457	ZNF705G	-154	ACCAGCTGCAC	-
NM_001164507	NEB	-101	AACAGGTGGTT	+
NM_001164665	KIAA1549	-534	AGCAGGTGTGT	-
NM_001164730	REEP1	-863	AGCAGCAGCAG	+
NM_001165412	NFKB1	-431	AGCAGCTGGAG	-
NM_001165928	DAG1	-294	AGCAACTGGCC	-
NM_001165937	STARD3	-538	AGCAGCTGGGG	-
NM_001166133	FRAS1	-160	GGCAGCTCCGG	-
NM_001166222	CARNS1	-513	GGCAGCTGGGA	+
NM_001166373	MARCH1	-484	AGCAGGTGCCT	+
NM_001167599	NEU4	-50	CACAGCTGCCG	-
NM_001167671	LPP	-726	AGCAGGTGTCT	+
NM_001167857	PPP1R12B	-619	CACAGCCGCAG	-
NM_001167959	TMEM178A	-604	AGCAGGTGCCA	+
NM_001168222	TBC1D17	-162	GACAGCTGGAA	-
NM_001168241	GAREM2	-418	GGCATCTGCGG	-
NM_001168278	WWTR1	-605	AGCAGATGCTG	-
NM_001168320	TSPAN9	-575	AGGAGCTGGCG	-
NM_001168499	CNDP2	-473	CACAGCTGTGG	-
NM_001169122	AFF2	-796	GGCAGCCGGTG	+
NM_001170460	CDK16	-305	CACAGGTGTTT	-
NM_001170635	PLPPR2	-309	GACATCTGAAG	+
NM_001170714	BCAR1	-921	GGCAGCTGGAG	+
NM_001170760	SRPK3	-44	AGCAGCTGGGA	+
NM_001171020	MUM1L1	-17	GAAAGCTGCGC	+
NM_001171195	ELAVL2	-912	GACAGGTGATT	+
NM_001171653	ZEB2	-403	GGGAGCTGCAT	-
NM_001171818	PPARD	-658	AGCAGCTGGGA	-
NM_001171940	FNDC5	-228	GGCAGCGGGGG	+
NM_001172309	NEXN	-451	GACAGATGAAG	+
NM_001172668	ZNF668	-978	CGCAGCTGGCA	+
NM_001172775	ZNF555	-866	GAGAGGTGGAG	-
NM_001173408	OBSL1	-122	GGCAGCTGCAG	+
NM_001173461	SHISA6	-814	GGCAGCTGCGT	+
NM_001173479	ARHGEF9	-635	AACAGATGTTA	+
NM_001173523	PCDH7	-414	GACAGCTGCCA	-
NM_001174061	SMG7	-549	GGCAGCTGCCA	-
NM_001174097	LDHB	-19	CGCAGCTGACT	+
NM_001174100	PCBP4	-566	CACAGCTGCAT	-
NM_001174118	MEX3D	-889	GACAGCTCCAC	-
NM_001177716	KLF11	-910	GACAGCGGGAG	-
NM_001178061	SEMA6C	-742	GGCAGGTGAGA	-
NM_001178091	BCAT1	-673	AGAAGCTGGGC	+
NM_001184763	UHMK1	-893	AGTAGCTGGAA	-
NM_001184796	ESYT1	-943	GTCAGGTGCAG	-
NM_001184808	CD99L2	-801	TGCAGCTGGGG	+
NM_001184940	FAM219A	-125	CACAGCTGGGC	+
NM_001185024	ZDHHC8	-55	GGCGGCTGCTG	-
NM_001185077	ARHGDIA	-725	CGCAGGTGCAG	-
NM_001190709	COL11A1	-857	ATCAGCTGGAA	+
NM_001191056	PDE1C	-299	GGCAGCCGCGG	-
NM_001193286	SIRT2	-204	AAAAGCTGCCG	-
NM_001193304	TMEM127	-289	GACAGCGGGTC	+
NM_001193311	SUGCT	-735	GGCAGCAGCAG	-
NM_001193451	TMTC1	-67	GGCAGCTGGAC	-
NM_001193493	SLC1A4	-832	AAGAGCTGCAC	-
NM_001193513	SLC30A6	-96	GACAGCCGGGA	+
NM_001193570	CSRP1	-829	AGCAGCTGCAT	+
NM_001194	HCN2	-835	CACAGCTGCAC	+
NM_001194999	MR1	-99	AACAGCAGCTT	-
NM_001195283	FLVCR2	-731	GGAAGCTGCCC	-
NM_001195415	DCLK1	-938	CACAGATGCAT	+
NM_001195518	MICU1	-104	GAAAGCTGGAG	-
NM_001197295	ECM2	-609	AACAGCAGGGT	+
NM_001198569	ATP6V0C	-808	GGCAGCTGCCC	+
NM_001198621	XIRP1	-23	GGCAGCTGCTG	+
NM_001198713	2018-09-04	-138	AACAGATGAGG	-
NM_001198801	EIF4G3	-882	AGCAGGTGCCT	-
NM_001199054	CDIP1	-292	GGCAGCTGGCA	-
NM_001199107	TBC1D24	-678	CACAGGTGGGG	-
NM_001199417	ARHGAP23	-738	GGCAGGTGCCC	-
NM_001199427	TRAF3	-669	CGCAGGTGGGG	-
NM_001199563	BVES	-526	CGCAGCAGGAG	+
NM_001199847	SMURF1	-226	CAGAGCTGGCC	-
NM_001199867	MARK4	-848	GGCAGGTGCGA	-
NM_001199943	SH3GL1	-171	AGCAGTTGCAG	-
NM_001204106	BCL2L11	-958	AACAGCTGAGT	-
NM_001204144	HDAC9	-333	AACACCTGGGC	-
NM_001204240	TBC1D10A	-578	AACTGCTGGGG	+
NM_001204255	SCARB2	-977	GGGAGCTGGAC	-
NM_001204514	KIFAP3	-761	AGCAACTGGGA	+
NM_001204869	WISP1	-987	GACAGCTCCAG	+
NM_001205329	JAM3	-289	AAGAGCTGAAA	-
NM_001206491	MAVS	-204	GGCAGGTGGCC	-
NM_001206540	CAPZB	-123	GGCAGCCGCGC	+
NM_001206802	TP53I3	-529	GACGGCTGGAC	-
NM_001206864	STRADB	-557	CCCAGCTGCAC	-
NM_001206938	TCAF1	-119	CACATCTGCGG	+
NM_001207014	SERPINH1	-774	CACAGCTGAGA	-
NM_001207033	RNF40	-356	GGCAGCTGCGG	+
NM_001221	CAMK2D	-574	AACAGCGGGGG	+
NM_001224	CASP2	-956	CACGGCTGCTT	-
NM_001232	CASQ2	-563	GTCAGCTGGGT	+
NM_001234	CAV3	-76	GACAGCTGTCC	-
NM_001242338	ATAD2B	-99	GGCAGCTGGAG	+
NM_001242359	RHOBTB1	-471	AGCAGCTGGGC	+
NM_001242409	GAREM1	-286	CGCAGCTGCAG	+
NM_001242581	RIN2	-246	GACCGCTGGAG	-
NM_001242702	MKX	-313	AGAAGCTGCCG	-
NM_001242780	LOC100506388	-975	AGCAGGTGCCT	-
NM_001242786	BRF1	-448	GTCAGCTGCAG	-
NM_001242898	PPP6R2	-811	GCCAGCTGGCG	-
NM_001242906	ASCC2	-161	GTCAGCTGAGG	-
NM_001242946	EPDR1	-111	CAGAGCTGCTG	-
NM_001243120	SKP2	-278	GACAGCTGTGG	-
NM_001243198	HIP1	-681	GGGAGCTGGGT	+
NM_001243252	EFHD1	-515	GGAAGCTGGGG	-
NM_001243286	PVRL3	-639	GACAGCTGTGC	-
NM_001243372	CLCN3	-416	GACGGCTGCCA	+
NM_001243645	CFL2	-781	GACAGCTGATA	-
NM_001243736	LAMTOR3	-95	CACAGCTGACT	+
NM_001243759	USP2	-620	GGCAGCTGCAA	+
NM_001243878	FHL3	-253	GGCAGCTGGGG	+
NM_001244249	APEX1	-368	GAAAGCTGCGG	-
NM_001244713	RAD23B	-720	CACAGGTGGGG	+
NM_001244766	MOB1B	-213	GGCAGCCGCGG	+
NM_001251977	RCAN3	-974	GGCAGCTGGTG	-
NM_001252385	TNIP1	-88	GGCAGCCGGTG	+
NM_001252507	C14orf132	-1000	GGCAGCTGGGG	-
NM_001252607	THBS3	-290	CACAGCTGGCA	-
NM_001255976	PMEPA1	-124	GGCAGGTGGGG	+
NM_001256105	WNT5A	-527	GGCAGCTGCCA	-
NM_001256267	MYPN	-183	GGCTGGTGGGG	-
NM_001256658	TEAD2	-662	GACGGCTGGCG	-
NM_001256763	FAM49B	-879	GACAGCTGAGC	-
NM_001256850	TTN	-141	AACAGGTGGTA	+
NM_001256876	KANK1	-453	CACAGCTGCCA	-
NM_001258038	SPRY1	-277	GACAACTGAAG	+
NM_001258311	PGBD5	-915	CGCAGCTGGCA	+
NM_001258320	TP53I11	-270	GGGAGCTGGGG	-
NM_001260491	SLC9A8	-661	CACAGCAGCTT	-
NM_001261399	PRB4	-556	GAAAGCTGCCC	-
NM_001267803	PAAF1	-417	GGCAGCTGGAT	+
NM_001270364	ALDH1L1	-152	CGCAGGTGTGG	+
NM_001270407	JAM2	-387	GGCAGCTGTAG	+
NM_001270482	PSMD11	-484	GGCAGGTGGGC	-
NM_001270546	AKAP13	-449	AGAAGCTGGGA	-
NM_001270679	MCU	-921	AATAGCTGGGA	+
NM_001270837	CRIP2	-107	AGCAGCTGGCA	+
NM_001271186	RAP2C	-291	AACAGGTGGGA	+
NM_001271593	PPME1	-874	GACAGGTGTGA	-
NM_001271618	PPP1R12C	-744	CCCAGCTGGGC	+
NM_001271620	ZNF423	-621	GACAGCGGCAG	-
NM_001271629	MEF2D	-320	CACAGCTGCTA	+
NM_001271844	TBC1D16	-720	GCCAGCTGGTC	+
NM_001271856	GRASP	-857	AGCAGCTGGAC	-
NM_001271866	GTF2H3	-912	AGTAGCTGGGA	-
NM_001271875	CUEDC1	-96	GACAGCTGCAT	+
NM_001272053	MRFAP1	-154	AACGGCTGAGG	+
NM_001276252	WDTC1	-136	GAAAGCTGGGC	-
NM_001277077	HOMER1	-878	AGCAGGTGGGC	+
NM_001277196	PHF20L1	-554	CACAGCTGAAT	-
NM_001277335	RASA4B	-17	CGCAGGTGGGG	-
NM_001277335	RASA4B	-17	CGCAGGTGGGG	-
NM_001277335	RASA4B	-17	CGCAGGTGGGG	-
NM_001277335	RASA4B	-17	CGCAGGTGGGG	-
NM_001277335	RASA4B	-17	CGCAGGTGGGG	-
NM_001277335	RASA4B	-186	GAGAGCTGCGG	+
NM_001277335	RASA4B	-186	GAGAGCTGCGG	+
NM_001277335	RASA4B	-186	GAGAGCTGCGG	+
NM_001277335	RASA4B	-186	GAGAGCTGCGG	+
NM_001277335	RASA4B	-186	GAGAGCTGCGG	+
NM_001277813	YTHDF3	-208	GTCAGCTGGAA	-
NM_001277971	POMK	-226	GACAGCTGCTC	+
NM_001278000	LPAR4	-711	CACAGATGCAA	-
NM_001278196	ZBTB18	-795	GACAGCTGCGC	-
NM_001278233	LMCD1	-750	CACAGCTGAAT	-
NM_001278507	CTAGE8	-901	GAGAGGTGCAG	+
NM_001278507	CTAGE8	-943	AACAACTGAGA	+
NM_001278579	ACVR2A	-115	GGCAGCGGCGG	-
NM_001278642	EDIL3	-245	GGCAGGTGCTA	+
NM_001278674	LINC00452	-381	AGCAGCTGGGA	+
NM_001278710	NRN1	-518	GCCAGCTGCAG	+
NM_001278722	IL20RA	-368	AACAGCAGCAG	-
NM_001280	CIRBP	-405	GACAGGTGTCG	+
NM_001281293	ZNF281	-494	AACAGGTGCTT	-
NM_001281533	EPB41L3	-588	AGTAGCTGGGA	+
NM_001282546	STK40	-901	GACAGCTGGAA	+
NM_001282587	H6PD	-519	GACAGGTGCCT	+
NM_001282658	CCDC3	-535	GGCAGGTGAGC	-
NM_001282660	MKL1	-975	GACAGCTGTGC	+
NM_001282683	FBXO31	-79	AGCAGGTGTGT	+
NM_001282715	OLFML2A	-223	GCCAGCTGGGG	-
NM_001282852	CCNY	-740	GGCAGGTGCAG	+
NM_001284244	PNOC	-351	ACCAGCTGGAC	-
NM_001284251	GUCD1	-664	AACTGCTGCAA	+
NM_001284306	ZNF106	-96	AACAGCTGGAG	-
NM_001284342	VKORC1L1	-703	GGCAGGTGGAT	-
NM_001284497	FAM234A	-522	GGCAGGTGGAT	-
NM_001285549	ZDBF2	-757	AAAAGCTGCTG	-
NM_001286075	ATP2A1	-530	GGGAGCTGGTG	+
NM_001286191	C12orf43	-321	CCCAGCTGGAC	+
NM_001286211	TMEM117	-111	GGCAGCTGCAG	-
NM_001286215	RITA1	-333	CCCAGCTGGGG	-
NM_001286242	GTF3C1	-992	GACATCTGCAT	+
NM_001286256	STAC3	-24	GACAGCTGAGA	-
NM_001286398	RNF217	-29	GGCAGCGGCGG	+
NM_001286445	FAM65B	-846	AACAGCTCCTC	+
NM_001286526	BCL7C	-994	AACAGCAGCAC	+
NM_001286577	C2CD3	-46	CGCAGCTGGAG	+
NM_001286635	C6orf89	-649	GGCCGCTGGGA	-
NM_001286708	ACSL1	-834	CACAGCTGCAA	-
NM_001286808	PRRC1	-841	GGCAGGTGACA	-
NM_001286818	KLF5	-548	AGGAGCTGGAG	-
NM_001286968	JUND	-791	CACAGCAGGGC	-
NM_001287242	ARHGAP6	-169	GACAGCTGTTG	-
NM_001287392	COMMD6	-654	AACAGTTGGTG	+
NM_001287436	COBL	-87	AGCAGCCGGGG	+
NM_001287811	DNAJC16	-292	AACAGTTGCTA	-
NM_001288732	TEX2	-255	AAGAGCTGGGG	+
NM_001288833	GGT1	-608	AGCAGGTGAGG	+
NM_001289003	PHLPP2	-825	GAGAGCTGCAG	+
NM_001289111	RPF2	-327	AGTAGCTGGGG	+
NM_001289807	CRYAB	-746	GGCAGCTGCCC	-
NM_001289823	FURIN	-530	GACAGGTGGAT	-
NM_001289910	IDH2	-114	CGCAGCTGGAG	+
NM_001289979	NUMBL	-979	AACAGCTGCCT	+
NM_001289987	FILIP1	-41	AACAGCTGAGA	-
NM_001290049	USO1	-938	GGAAGCTGGGA	-
NM_001291281	FOXO6	-268	GGCAGGTGCTA	+
NM_001291424	SH2B3	-120	GCCAGCTGGAT	-
NM_001291866	GALNT2	-288	TGCAGCTGAAG	+
NM_001291876	TACC2	-781	GGCAGGTGCCT	-
NM_001292001	SRF	-794	GGCGGCTGCGG	+
NM_001292048	RAB5A	-896	AGAAGCTGGAT	-
NM_001293178	PRSS23	-462	ACCAGCTGGTG	-
NM_001293298	CEMIP	-229	GGCTGCTGCGG	+
NM_001294340	ZC3H18	-45	GGAAGCTGGAG	+
NM_001297423	TMEM175	-775	GACAGCTGGAG	-
NM_001297559	HTRA3	-445	AACAGCTTCCG	+
NM_001297595	SIN3B	-848	GCCAGGTGGGG	+
NM_001297713	OLFML2B	-80	AACAGCTCTTC	-
NM_001300780	SEMA6A	-994	AACTGCTGGGC	+
NM_001300783	PRR16	-507	AACAGCTAATG	-
NM_001300828	PCDH18	-89	AAAAGCTGATG	-
NM_001300836	PLEKHJ1	-85	GGCTGCTGGCG	-
NM_001300843	ZNF556	-381	GGCAGCTGGGG	+
NM_001300910	SYDE1	-860	AATAGCTGGGA	+
NM_001300913	C11orf24	-222	CACAGCTGGGC	+
NM_001300946	GATAD2A	-704	AACAGCTGAGT	-
NM_001301025	TJP1	-112	CGCAGCTGCGG	-
NM_001301063	NDST1	-61	AGCAGCTGGGA	+
NM_001301085	QKI	-32	GGCAGCAGCGG	-
NM_001301138	VPS39	-497	CACAGGTGCTG	+
NM_001301226	TPM2	-193	GGCAGCTGCGG	-
NM_001301272	MT1F	-325	AACAGCTAAGC	-
NM_001302769	PARD3B	-651	AGCAGGTGCTT	-
NM_001303039	C7orf26	-448	GGCAGGTGTTC	+
NM_001303050	MAPRE3	-441	AGCAGCTACAG	+
NM_001303097	HIP1R	-610	AACAGCTGCAG	+
NM_001303136	SCUBE3	-347	GGCAGCGGCCC	+
NM_001303139	PDZRN3	-974	GTCAGGTGCAG	+
NM_001303228	TMEM156	-620	GCCAGGTGCTG	-
NM_001303264	TSC22D2	-81	GGCGGCTGCGG	+
NM_001303277	ITGB1BP2	-277	AGCAGCTGCTG	+
NM_001303281	ZNF18	-534	CGCAGGTGGAA	+
NM_001303494	CBX6	-810	CGCAGCTGCGG	+
NM_001303524	TUBB6	-193	AACAGCTAGAA	+
NM_001303627	MLEC	-967	GACTGCTGCTG	+
NM_001304263	LDLRAD3	-553	AGCAGCTGACA	-
NM_001304275	RAPGEF1	-188	GGCAGGTGGCG	+
NM_001304347	OLFM2	-892	GGCAGGTGTCT	-
NM_001304418	LMOD3	-108	AGCAGCTGTAC	+
NM_001304480	FGD4	-57	GACTGCTGCAG	-
NM_001304771	GPRC5B	-118	GACGGCTGCCC	+
NM_001305544	RNF43	-58	AGCAGCTCCAC	+
NM_001305878	KAT6A	-688	AGCAGCTGAGA	-
NM_001306080	LMO7	-418	GCCAGCTGAGC	-
NM_001306177	ARHGEF6	-440	GACAGCGGCGC	-
NM_001306191	ARPP19	-702	AACAGTTGGCC	+
NM_001306199	SETD7	-492	GACAGCTGGGG	+
NM_001306219	TCF12	-380	GGCAGATGGTA	+
NM_001308022	TNS1	-32	GGCAGGTGAGC	-
NM_001308096	GLYR1	-1000	GACAGATGCCG	-
NM_001308392	CDH11	-347	GCCAGCTGGAG	+
NM_001313941	RHOA	-496	GCCAGCTGGAT	+
NM_001316745	CCDC141	-903	AACAGCTGCTG	+
NM_001316767	HFE2	-511	GACAGCTGCAA	+
NM_001319	CSNK1G2	-915	GGCAGCTGCAG	-
NM_001394	DUSP4	-383	CACAGGTGCCG	+
NM_001398	ECH1	-352	GACAGCTGAAA	-
NM_001401	LPAR1	-805	GACAGCTGGCA	-
NM_001448	GPC4	-861	GGCAGCAGGGG	-
NM_001466	FZD2	-918	CGGAGCTGCGG	-
NM_001493	GDI1	-514	GACAGGTGGGC	+
NM_001514	GTF2B	-445	AACAGGTGTCT	-
NM_001537	HSBP1	-586	CACAGGTGGTC	-
NM_001540	HSPB1	-909	AGCAGCTGCGA	+
NM_001567	INPPL1	-41	GGCAGCGGCGG	+
NM_001621	AHR	-291	AACAGGTGAAG	+
NM_001636	SLC25A6	-316	GGCAGCTGCGG	-
NM_001636	SLC25A6	-316	GGCAGCTGCGG	-
NM_001659	ARF3	-582	AACAGCTGGAC	-
NM_001660	ARF4	-547	AACAGCCGATG	+
NM_001669	ARSD	-311	AATAGCTGGGA	+
NM_001677	ATP1B1	-898	GGCAGGTGCAG	+
NM_001796	CDH8	-29	AATAGCTGCGG	+
NM_001823	CKB	-830	GGCAGGTGGAG	+
NM_001850	COL8A1	-43	GGCAGGTGGGA	-
NM_001901	CTGF	-411	AACAGCAGGAA	-
NM_001920	DCN	-640	ACCAGGTGGAA	-
NM_001938	DR1	-867	AACAGGTGTCA	-
NM_001947	DUSP7	-783	GGCAGGTGTGG	-
NM_001950	E2F4	-29	GGCAGCCGGAG	-
NM_002009	FGF7	-561	AGCAGCTGAGA	+
NM_002015	FOXO1	-11	GGCAGCGGCTG	-
NM_002031	FRK	-901	GACAGCTGCTC	+
NM_002037	FYN	-348	AGCAGCTGCAA	+
NM_002081	GPC1	-771	GACAGCTGTTT	-
NM_002111	HTT	-683	CGCAGCTGGCT	+
NM_002160	TNC	-312	AGCAGCTGCTG	+
NM_002167	ID3	-65	CACAGCTCCTC	-
NM_002185	IL7R	-948	AACAGGTGGTA	+
NM_002192	INHBA	-345	AACAGATGTTT	+
NM_002226	JAG2	-858	AGGAGCTGCGA	+
NM_002230	JUP	-970	AACAGCTGGTT	+
NM_002238	KCNH1	-299	GAAAGCTGCTC	+
NM_002268	KPNA4	-464	CGCAGCTGCGA	+
NM_002333	LRP3	-198	GGCAGCGGCGG	+
NM_002356	MARCKS	-513	AACTGCTGCAA	-
NM_002371	MAL	-576	CACAGCTGGGA	+
NM_002373	MAP1A	-354	AGCAGATGGTT	+
NM_002449	MSX2	-21	GGGAGCTGAGC	-
NM_002470	MYH3	-735	GACAGCTGCCT	-
NM_002472	MYH8	-473	GACAGCAGAGA	-
NM_002479	MYOG	-354	AGAAGCTGGTG	-
NM_002581	PAPPA	-422	GAGAGCTGGGA	+
NM_002588	PCDHGC3	-110	GACAGCGGCAC	-
NM_002608	PDGFB	-988	AGCAGGTGTGA	+
NM_002609	PDGFRB	-290	AGCAGCTGGCG	+
NM_002646	PIK3C2B	-820	GGCAGGTGGAT	-
NM_002653	PITX1	-478	GGGAGCTGCCG	+
NM_002742	PRKD1	-230	GGGAGCTGGGG	-
NM_002972	SBF1	-213	GGCAGCTGTGG	+
NM_002998	SDC2	-81	GGCAGCTCCGA	-
NM_003009	SEPW1	-180	CCCAGCTGGAC	-
NM_003015	SFRP5	-502	GGCTGCTGGGG	-
NM_003021	SGTA	-266	CACAGCTGCGC	-
NM_003045	SLC7A1	-126	GGCAGCCGCCG	+
NM_003088	FSCN1	-132	GGCAGCAGCGG	+
NM_003107	SOX4	-55	AGCAGCTGATT	+
NM_003108	SOX11	-798	AGCAGCTGCGC	+
NM_003128	SPTBN1	-398	GGCAGCAGCAG	+
NM_003196	TCEA3	-35	CACAGTTGGGA	+
NM_003198	TCEB3	-627	AACAGCTTAGT	-
NM_003213	TEAD4	-713	GGCAGGTGCTG	+
NM_003214	TEAD3	-479	GGCGGCTGCGC	-
NM_003218	TERF1	-154	AACAGGTGTCG	+
NM_003239	TGFB3	-280	GACAGCTGGCG	+
NM_003247	THBS2	-924	GGGAGCTGCTG	-
NM_003280	TNNC1	-686	AGCAGCTGACT	+
NM_003281	TNNI1	-414	AGCAGCTGGGG	-
NM_003311	PHLDA2	-236	GACAGCTGGGG	+
NM_003345	UBE2I	-306	AGCAGCGGGGG	-
NM_003355	UCP2	-774	GGCAGCTGGCC	+
NM_003373	VCL	-613	AACAGCTGGGT	-
NM_003473	STAM	-603	CACAGCTGCTG	+
NM_003482	KMT2D	-762	GGCAGTTGGTG	+
NM_003486	SLC7A5	-12	CGCAGCTGCGG	+
NM_003571	BFSP2	-604	AGCAGCTGATG	+
NM_003583	DYRK2	-705	GGCAGCTGGGG	-
NM_003681	PDXK	-796	CACAGCTGACG	-
NM_003711	PLPP1	-704	GACAGCAGGGG	+
NM_003713	PLPP3	-96	GGCAGCTTAAG	+
NM_003743	NCOA1	-824	AACAGATGAAT	+
NM_003754	EIF3F	-242	GGCAGCTGCAC	+
NM_003783	B3GALT2	-17	GACAGATGCTC	-
NM_003825	SNAP23	-399	AGCAGATGGAG	-
NM_003831	RIOK3	-639	CACATCTGCAC	+
NM_003885	CDK5R1	-616	GGCAGCTGCGG	+
NM_003901	SGPL1	-595	CCCAGCTGAGA	+
NM_003952	RPS6KB2	-16	GGCAGCTGCGC	-
NM_004040	RHOB	-214	GGCAGCAGCAG	+
NM_004093	EFNB2	-946	GACAGGTGGCC	+
NM_004096	EIF4EBP2	-743	AGCCGCTGCTG	-
NM_004102	FABP3	-917	GGCAGGTGGGG	+
NM_004104	FASN	-911	GGCCGCTGGAG	-
NM_004124	GMFB	-664	AGTAGCTGGGA	-
NM_004157	PRKAR2A	-524	GCCAGGTGGAA	-
NM_004182	UXT	-282	CACAGGTGGAG	-
NM_004227	CYTH3	-929	GACAGCTGGCA	+
NM_004230	S1PR2	-202	AGGAGCTGCAC	-
NM_004261	2018-09-15	-656	AGCAGCTGCAA	+
NM_004274	AKAP6	-443	AACAGCTGACC	-
NM_004282	BAG2	-805	GACAGCTGGTG	+
NM_004295	TRAF4	-560	GGCAGCTGATA	-
NM_004302	ACVR1B	-678	GACAGATGTTT	-
NM_004305	BIN1	-11	TGCAGCTGGAG	+
NM_004308	ARHGAP1	-628	GACAGGTGAGG	+
NM_004327	BCR	-734	GGCAGGTGTGG	+
NM_004342	CALD1	-651	AGCAGGTGGTG	+
NM_004344	CETN2	-617	GACGGCTGGGA	-
NM_004345	CAMP	-983	GACAGCAGGAG	+
NM_004370	COL12A1	-104	GGCAGCTGCAG	+
NM_004376	COX15	-836	GACAGCTGGAT	-
NM_004420	DUSP8	-466	GGCAGGTGACG	-
NM_004508	IDI1	-874	CGCAGCTGAAG	-
NM_004514	FOXK2	-515	AGCAGCTCCAG	-
NM_004521	KIF5B	-178	GGGAGCTGCCG	+
NM_004589	SCO1	-174	GACAGCGGAGC	-
NM_004599	SREBF2	-376	GGCAGCTGGGA	+
NM_004638	PRRC2A	-502	GAGAGCTGGAA	+
NM_004691	ATP6V0D1	-941	GACAGCTGGGA	+
NM_004759	MAPKAPK2	-268	GGCAGCAGCCC	+
NM_004798	KIF3B	-645	GGCAGGTGAAT	-
NM_004805	POLR2D	-604	AGTAGCTGGGA	+
NM_004831	MED26	-412	AGCAGCTGCCG	-
NM_004863	SPTLC2	-350	GACAGGTGGCG	-
NM_004975	KCNB1	-601	GACAGGTGGGC	+
NM_004997	MYBPH	-84	CACAGCTGGGA	+
NM_005027	PIK3R2	-945	AGCAGCTGGGA	-
NM_005044	PRKX	-547	GCCAGCTGAGC	+
NM_005055	RAPSN	-450	ACCAGCTGGAG	+
NM_005063	SCD	-692	AGCAGCAGGCG	-
NM_005068	SIM1	-820	AACAGGTGGCG	-
NM_005070	SLC4A3	-965	CACAGCTGGAA	-
NM_005159	ACTC1	-269	GACAGCTGGGC	-
NM_005173	ATP2A3	-980	CACAGCTGGCT	-
NM_005199	CHRNG	-132	GACAGCTGGTG	+
NM_005207	CRKL	-257	AACAGCTGGAG	-
NM_005216	DDOST	-86	CGCGGCTGCAG	+
NM_005245	FAT1	-763	GACAACTGCAA	-
NM_005398	PPP1R3C	-529	GACAGCTGCCG	-
NM_005418	ST5	-811	AGCAGCTGAGG	-
NM_005436	CCDC6	-296	CGCAGGTGCCG	-
NM_005451	PDLIM7	-907	AGTAGCTGGAG	+
NM_005522	HOXA1	-209	GGCAGCTGCTG	-
NM_005524	HES1	-437	AACAGCAGTGG	-
NM_005542	INSIG1	-655	GAAAGCTGCGG	-
NM_005544	IRS1	-132	AGCAGCTGCGT	+
NM_005618	DLL1	-257	GGCAGCCGCGG	+
NM_005619	RTN2	-823	CACAGGTGTGT	-
NM_005632	CAPN15	-929	AGCAGCTGCTG	-
NM_005654	NR2F1	-959	AATAGCTGCAA	+
NM_005697	SCAMP2	-397	GACAGGTGAGG	-
NM_005716	GIPC1	-240	CCCAGCTGCAG	+
NM_005730	CTDSP2	-830	AAGAGCTGGAA	-
NM_005860	FSTL3	-139	GGCCGCTGCGG	-
NM_005886	KATNB1	-51	GGCAGCTGATT	+
NM_005909	MAP1B	-449	GGCAGATGCGG	-
NM_005923	MAP3K5	-173	AACAGCAGCAG	-
NM_005934	MLLT1	-869	CACAGATGCAC	+
NM_005955	MTF1	-834	GGCAGCTGGGA	+
NM_005963	MYH1	-794	GACTGCTGATA	+
NM_005981	TSPAN31	-306	GAGAGCTGGGC	-
NM_006011	ST8SIA2	-434	AACACCTGGGG	-
NM_006012	CLPP	-242	GGCAGCTGAGC	+
NM_006035	CDC42BPB	-677	CAGAGCTGCGC	+
NM_006039	MRC2	-561	ACCAGCTGGAA	-
NM_006063	KLHL41	-130	AACAGCTGCAA	+
NM_006097	MYL9	-672	GGCAGCAGGAG	-
NM_006206	PDGFRA	-790	GACAGCTGAGC	-
NM_006244	PPP2R5B	-911	AGCAGCTGGTC	-
NM_006264	PTPN13	-831	GACAGCTGTAC	-
NM_006270	RRAS	-564	GACAGCGGGAA	+
NM_006295	VARS	-66	GGCAGCTAGGG	-
NM_006308	HSPB3	-200	GCCAGGTGCGG	-
NM_006315	PCGF3	-325	GACAGCAGCAC	+
NM_006336	ZER1	-997	AGTAGCTGGGA	-
NM_006366	CAP2	-43	GGCAGATGGGC	-
NM_006379	SEMA3C	-977	GACATCTGCTG	+
NM_006517	SLC16A2	-464	GACAGCTGGCC	-
NM_006617	NES	-116	GGCTGCTGCCA	+
NM_006705	GADD45G	-802	GGCAGGTGGAC	+
NM_006779	CDC42EP2	-111	GACCGCTGGAC	+
NM_006788	RALBP1	-738	GAAAGCTGCCC	-
NM_006810	PDIA5	-824	AATAGCTGGTG	-
NM_006816	LMAN2	-809	GGCAGGTGTCT	-
NM_006818	MLLT11	-805	AGCAGCTGGAG	+
NM_006825	CKAP4	-896	AAGAGCTGGCC	+
NM_006888	CALM1	-484	GGCAGCTGAAG	+
NM_006902	PRRX1	-184	GGCGGCTGGTG	+
NM_007008	RTN4	-216	AACAGATGGTC	-
NM_007033	RER1	-101	CGCAGCTGCGC	+
NM_007039	PTPN21	-334	GACAGCTGCGC	-
NM_007110	TEP1	-138	AGCAGCTGCTG	-
NM_007137	ZNF81	-331	GACAGCTCCAC	+
NM_007238	PXMP4	-277	GACAGGTGATG	-
NM_007249	KLF12	-337	GGCAGCGGCGG	+
NM_007346	OGFR	-835	CACAGCTGATG	-
NM_007361	NID2	-776	CGCAGCTGGTT	+
NM_007367	RALY	-980	AACTGCTGGTA	+
NM_012090	MACF1	-575	AACAGATGGGA	-
NM_012095	AP3M1	-223	GGCAGCTGCTG	-
NM_012235	SCAP	-532	AGCAGCTGGGC	-
NM_012282	KCNE5	-147	GACAGCTGGTG	-
NM_012296	GAB2	-665	AGTAGCTGGGA	-
NM_012334	MYO10	-205	AGCAGCCGCAG	-
NM_012339	TSPAN15	-79	GGCAGCCGCGG	+
NM_012396	PHLDA3	-389	GACAGCTGCTG	-
NM_013233	STK39	-77	GGCCGCTGCGC	-
NM_013245	VPS4A	-83	GGCAGCCGCTC	+
NM_013286	RBM15B	-946	GACAGTTGCTG	-
NM_013292	MYLPF	-152	AGCAGCTGGAG	-
NM_013318	PRRC2B	-249	AGCAGGTGGGG	+
NM_013335	GMPPA	-267	GACAGCAGGGG	-
NM_013438	UBQLN1	-472	GACAGCTGTGC	-
NM_014225	PPP2R1A	-679	GGCAGCTGTAA	+
NM_014241	HACD1	-794	AGTAGCTGGAA	-
NM_014272	ADAMTS7	-70	GGCGGCTGCCG	-
NM_014289	CAPN6	-593	CACAGCTGTGC	+
NM_014299	BRD4	-653	GGCAGCTGGTG	-
NM_014332	SMPX	-374	AACAGCTCCCA	+
NM_014344	FJX1	-980	GGGAGGTGGTG	-
NM_014365	HSPB8	-562	AGCAGGTGGGG	-
NM_014372	RNF11	-96	AACAGCTGCTA	+
NM_014405	CACNG4	-746	CACAGCTGCCA	-
NM_014452	TNFRSF21	-916	AACAGCTGCTC	+
NM_014467	SRPX2	-766	CACAGGTGAAT	+
NM_014571	HEYL	-242	GGCAGGTGCCC	-
NM_014585	SLC40A1	-364	GTCAGGTGCTG	-
NM_014587	SOX8	-580	AGCAGCTGACC	+
NM_014601	EHD2	-366	CACAGGTGTGC	+
NM_014603	CDR2L	-276	CACAGCTGGCT	-
NM_014641	MDC1	-768	AGTAGCTGGGA	-
NM_014648	DZIP3	-248	GACAGATGGGG	-
NM_014654	SDC3	-766	AGCAGCTGCGC	+
NM_014663	KDM4A	-948	AAGAGCTGCTC	+
NM_014680	KIAA0100	-187	AAGAGCTGAAA	-
NM_014737	RASSF2	-815	TACAGCTGCAT	+
NM_014738	TMEM94	-693	AAGAGCTGAGG	-
NM_014786	ARHGEF17	-24	GGCAGCCGCGG	-
NM_014805	EPM2AIP1	-154	TACAGCTGAAG	-
NM_014840	NUAK1	-304	GAGAGCTGCAG	+
NM_014862	ARNT2	-219	CGCAGGTGCTC	-
NM_014877	HELZ	-143	CGCAGCTGGCC	-
NM_014901	RNF44	-472	AAGAGCTGCAG	-
NM_014907	FRMPD1	-205	GGCAGCTGGCG	+
NM_014911	AAK1	-625	AAAAGCTGCTT	-
NM_014925	R3HDM2	-247	CACAGGTGAAT	+
NM_014931	PPP6R1	-569	CGCAGCTGCGG	+
NM_014934	DZIP1	-71	GGCAGCTGGCG	-
NM_014935	PLEKHA6	-14	GGCAGCTGGGC	-
NM_014938	MLXIP	-581	AACAGCTGCGC	+
NM_015000	STK38L	-818	GACAGGTGGCA	+
NM_015033	FNBP1	-80	GACAGCTCGCG	-
NM_015056	RRP1B	-91	GGCAGCTGGCG	-
NM_015060	AVL9	-217	AGCAGGTGTGC	+
NM_015079	TBC1D2B	-61	GGCCGCTGCGC	-
NM_015103	PLXND1	-32	GGCGGCTGGCG	+
NM_015106	RAD54L2	-189	AACAGGTGTAT	-
NM_015110	SMC5	-998	TACAGCTGCAA	-
NM_015112	MAST2	-770	ACCAGCTGAAG	+
NM_015113	ZZEF1	-21	AGCAGCTGGCG	-
NM_015134	MPRIP	-582	GACAGCTGCAG	-
NM_015164	PLEKHM2	-622	AGCAGGTGGGG	+
NM_015192	PLCB1	-432	AAAAGCTGGTT	+
NM_015210	MTCL1	-299	CACAGGTGCGC	-
NM_015254	KIF13B	-792	AACAGGTGGCC	-
NM_015329	MAU2	-709	CGCAGCTGGCC	-
NM_015340	LARS2	-285	GGCAGCTGGTG	-
NM_015352	POFUT1	-632	AGCAGGTGCAG	+
NM_015353	KCTD2	-975	AGCAGCTGGGA	+
NM_015368	PANX1	-50	CGCAGCTGGCT	+
NM_015419	MXRA5	-903	GACAGGTGTGT	-
NM_015429	ABI3BP	-501	AACAGATGTAG	-
NM_015457	ZDHHC5	-449	GGTAGCTGCTT	+
NM_015458	MTMR9	-625	CACAGATGCAG	+
NM_015473	HEATR5A	-120	GCCAGCTGGCG	+
NM_015638	TRPC4AP	-281	GGCAGCTGGCC	-
NM_015714	G0S2	-959	GACAGCTTAGG	-
NM_015719	COL5A3	-118	GACAGCTGGAC	-
NM_015956	MRPL4	-418	AGTAGCTGGGA	-
NM_015964	TPPP3	-567	AAAAGCTGCGG	-
NM_015969	MRPS17	-15	GGCAGGTGGCT	+
NM_015975	TAF9B	-668	GGAAGCTGCTC	+
NM_016038	SBDS	-20	GTCAGGTGGAG	-
NM_016062	FAM96B	-425	CACAGCTTGGA	-
NM_016063	HDDC2	-344	GCCAGGTGACC	+
NM_016128	COPG1	-506	CACAACTGCAC	+
NM_016243	CYB5R1	-568	CGCAGCTCCAG	-
NM_016494	RNF181	-989	ACCAGCTGCAG	-
NM_016565	COA4	-932	AGTAGCTGGGA	+
NM_016599	MYOZ2	-481	AAAAGCTGAGA	-
NM_016607	ARMCX3	-265	GACAGCAGCCT	-
NM_016932	SIX2	-896	GGCAGCCGGCG	+
NM_017431	PRKAG3	-214	GGCAGCTGAGG	+
NM_017582	UBE2Q1	-98	GGCGGCTGGGG	+
NM_017588	WDR5	-334	CGCAGGTGGCG	-
NM_017592	MED29	-238	GGCAGTTGGTG	-
NM_017703	FBXL12	-931	GGAAGCTGCTG	+
NM_017797	BTBD2	-824	GGAAGCTGCGG	-
NM_017801	CMTM6	-824	AGCAGTTGGTG	+
NM_017813	IMPAD1	-565	AGCAGCTGAAA	-
NM_017851	PARP16	-106	GACAGGTGGCG	+
NM_017946	FKBP14	-48	GGCAGCTGCCC	+
NM_018004	TMEM45A	-78	AAGAGCTGCGG	+
NM_018083	ZNF358	-45	GGGAGCTGCTG	-
NM_018137	PRMT6	-696	CACAGCTGGAG	+
NM_018181	ZNF532	-144	AGCAGGTGGTC	-
NM_018214	LRRC1	-682	CCCAGCTGCAG	-
NM_018226	RNPEPL1	-736	GGCAGGTGGAG	-
NM_018266	TMEM39A	-47	CGCAGGTGCAA	+
NM_018361	AGPAT5	-328	AGCAGGTGCGC	+
NM_018407	LAPTM4B	-708	AGTAGCTGGGA	-
NM_018425	PI4K2A	-482	AGCTGCTGCTC	-
NM_018490	LGR4	-464	AACAGCGGAGA	+
NM_018648	NOP10	-952	AGTAGCTGGGA	+
NM_018676	THSD1	-896	CGCAGCTTCAC	+
NM_018708	FEM1A	-488	AAAAGCTGGAC	-
NM_018934	PCDHB14	-429	AACAGTTGAAA	+
NM_018949	UTS2R	-989	AGCAGCTGGGA	+
NM_018959	DAZAP1	-924	AACAGGTGACC	-
NM_018975	TERF2IP	-363	GCCAGCTGGGA	+
NM_018989	RBM27	-251	GGCAGCGGCGC	-
NM_019050	USP53	-19	GACACCTGCGA	-
NM_019069	WDR5B	-24	AGCAGGTGTGC	-
NM_019107	MYDGF	-510	GGCAGGTGCAT	+
NM_019116	UBFD1	-619	AACAGGTGTTG	-
NM_019589	YLPM1	-643	AACATCTGCAG	-
NM_020062	SLC2A4RG	-896	CACAGCTGACA	+
NM_020135	WRNIP1	-186	GGCAGCTGGGG	+
NM_020170	NCLN	-979	CACAGCTGGGA	+
NM_020199	C5orf15	-196	TACAGCTGGAT	+
NM_020209	SHD	-95	GACAGCTGACA	+
NM_020233	ADPRM	-419	GACAGCCGCGA	+
NM_020405	PLXDC1	-750	GACAGGTGGGG	+
NM_020433	JPH2	-563	GACAGCTCAGA	+
NM_020440	PTGFRN	-947	AGCATCTGCGA	+
NM_020451	SEPN1	-953	GGCAGCTGCAG	-
NM_020453	ATP10D	-223	AACAGCTGGAG	+
NM_020533	MCOLN1	-846	AGTAGCTGGGA	+
NM_020747	ZNF608	-713	AACAGCTTCTA	-
NM_020754	ARHGAP31	-259	GGCGGCTGCGG	+
NM_020762	SRGAP1	-445	GACAGCTGGAG	+
NM_020778	ALPK3	-792	GACAGCTGTGG	+
NM_020808	SIPA1L2	-387	CACAGCTGAAA	+
NM_020872	CNTN3	-882	AGCAGCTGCTG	+
NM_020873	LRRN1	-53	GTCAGCTGATG	-
NM_020944	GBA2	-527	GGCAGCTCCGG	+
NM_020979	SH2B2	-28	GACAGCTGCTC	+
NM_020992	PDLIM1	-877	GGCAGGTGAGG	+
NM_021021	SNTB1	-173	AACAGGTGAGC	+
NM_021103	TMSB10	-55	CGCAGCAGGGG	-
NM_021178	CCNB1IP1	-731	AACAACTGGAG	-
NM_021202	TP53INP2	-233	GGCAGCTGCGG	-
NM_021229	NTN4	-166	GGCAGCGGCAG	+
NM_021241	WIZ	-437	GGTAGCTGATG	+
NM_021648	TSPYL4	-477	AGCAGCTGAAA	-
NM_021800	DNAJC12	-687	GACAGCTGAAA	-
NM_021965	PGM5	-683	AACAGCAGCAA	-
NM_022062	PKNOX2	-759	ACCAGCTGGGC	-
NM_022131	CLSTN2	-285	AAAAGCTGCCG	-
NM_022149	MAGEF1	-702	GACAGCAGATT	-
NM_022156	DUS1L	-362	GGCAGGTGAGT	+
NM_022458	LMBR1	-322	GACAGCTGCAT	-
NM_022735	ACBD3	-268	GACAGCCGCAG	+
NM_022817	PER2	-176	CACAGCTGCAC	-
NM_022835	PLEKHG2	-469	CACAGCTGGGA	+
NM_023009	MARCKSL1	-869	CCCAGCTGGGG	-
NM_023037	FRY	-199	CAAAGCTGCAG	-
NM_023080	C8orf33	-471	AGCAGCTACGG	-
NM_024036	LRFN4	-452	GGCCGCTGCAG	-
NM_024050	DDA1	-733	AGTAGCTGGGA	+
NM_024092	TMEM109	-523	AGCAGCTGGAT	-
NM_024095	ASB8	-218	CGCAGGTGCAA	+
NM_024334	TMEM43	-221	GGCAGCTGCAC	+
NM_024527	ABHD8	-20	CGCAGCTGCGG	-
NM_024590	ARSJ	-148	GAGAGCTGCGT	-
NM_024602	HECTD3	-910	GACAGCTGACC	-
NM_024637	GAL3ST4	-745	GACAGGTGCCA	-
NM_024640	YRDC	-434	AGCAGCTGCTG	-
NM_024654	NOL9	-706	GGCAGCTGCCG	+
NM_024787	RNF122	-779	CACAGGTGCCT	-
NM_024852	AGO3	-864	AACAGGTGCCC	+
NM_025182	FAM214B	-197	AAAAGCTGAGG	+
NM_025250	TTYH3	-481	CGCAGCTGCAT	+
NM_030576	LIMD2	-336	GGCGGCTGCGG	-
NM_030579	CYB5B	-248	GACAGGTGTCA	-
NM_030809	CSRNP2	-63	AACTGCTGCAA	-
NM_030816	ANKRD13C	-144	GGCAGCTGGGA	+
NM_030912	TRIM8	-324	GGCAGCGGCGG	-
NM_030915	LBH	-420	GGCGGCTGGGG	+
NM_030952	NUAK2	-419	GGGAGCTGGGA	-
NM_030981	RAB1B	-610	CGCAGCTGGGC	+
NM_031284	ADPGK	-130	AGGAGGTGGGA	-
NM_031442	TMEM47	-625	AGCAGGTGAGC	+
NM_031935	HMCN1	-605	CGCAGCTGAGA	+
NM_031954	KCTD10	-377	GGCAGCTGCGG	-
NM_031957	KRTAP1-5	-53	AGCAGCTGGTT	+
NM_032016	STARD3NL	-167	CAAAGCTGGAT	+
NM_032021	TMEM133	-856	AGCAGCTTTAG	-
NM_032023	RASSF4	-418	GGCCGCTGCGC	-
NM_032027	TM2D1	-441	AACAGATGGAG	+
NM_032108	SEMA6B	-646	AACTGCTGGGA	-
NM_032160	DSEL	-254	AGCAGGTGAGG	-
NM_032167	SNX29	-732	AACTGCTGGCC	+
NM_032223	PCNXL3	-18	GGCAGCAGCGG	+
NM_032316	NICN1	-472	GGCAGTTGCTG	+
NM_032317	DNAJC30	-159	CGCAGGTGTGC	-
NM_032581	FAM126A	-644	AACACCTGAAC	-
NM_032683	MPV17L2	-701	AACAGCTGGGA	-
NM_032773	LRCH3	-610	CACTGCTGCTG	-
NM_032802	SPPL2A	-670	GACAGGTGCGT	+
NM_032827	ATOH8	-13	AACAGCTGGGC	-
NM_033117	RBM18	-27	CGCAGCTGCGG	-
NM_033133	CNP	-837	GACAGCTGGGG	-
NM_033198	PIGS	-855	CCCAGCTGGGC	-
NM_033224	PURB	-710	AGCAGCTGGGG	-
NM_033309	B3GNT9	-15	CACAGCTGGAG	+
NM_033386	MICALL1	-862	AGCAGATGGAG	+
NM_033387	FAM78A	-349	GACAGCGGCGA	+
NM_033396	TNKS1BP1	-783	AAGAGCTGCCT	-
NM_033540	MFN1	-434	CACAGGTGTGT	+
NM_052845	MMAB	-326	GGCAGGTGAGA	-
NM_052876	NACC1	-442	GGCAGCTGGGC	-
NM_052936	ATG4A	-651	AGGAGCTGGGG	-
NM_052954	CYYR1	-336	GAAAGCTGATA	-
NM_057161	KLHDC3	-886	GCCAGCTGGGC	+
NM_058219	EXOSC6	-823	CGCAGCTGGGC	-
NM_079420	MYL1	-404	CACAGCTCCTT	-
NM_080605	B3GALT6	-388	GGCCGCTGCAG	-
NM_080722	ADAMTS14	-445	GGCAGCTGCAC	+
NM_130783	TSPAN18	-245	GGCAGGTGGGA	-
NM_133171	ELMO2	-118	CACAGCTGCCG	-
NM_133374	ZNF618	-125	GGCAGCGGCTG	+
NM_133640	MED22	-816	GACAGCTGGGG	+
NM_138370	PKDCC	-677	CGCAGGTGCTG	+
NM_138383	MTSS1L	-932	GACAGGTGGTA	-
NM_138389	FAM114A1	-401	CACAGCTCCAA	+
NM_138774	R3HDM4	-551	GGCAGGTGGAA	+
NM_139055	ADAMTS15	-969	AACAGCTGGCT	+
NM_144563	RPIA	-545	AGCAGGTGGAG	-
NM_144601	CMTM3	-610	GGCAGCCGGGG	-
NM_144629	RFTN2	-845	GGAAGCTGAGG	+
NM_144970	CXorf38	-410	ACCAGCTGTAG	-
NM_145011	ZNF25	-304	GAGAGCTGCAC	-
NM_145166	ZBTB47	-630	GGCAGCTGCTG	-
NM_145267	SDHAF4	-505	CAGAGCTGGTG	+
NM_152243	CDC42EP1	-657	AACATCTGATG	+
NM_152261	TMEM263	-783	GAGAGCTGCTG	+
NM_152271	LONRF1	-344	CGCAGGTGGCG	+
NM_152277	UBTD2	-680	CGCAGGCGGGG	-
NM_152344	LSM12	-734	AGTAGCTGGAA	-
NM_152372	MYOM3	-250	GACAGCTGAGA	+
NM_152397	IQCF1	-22	CACAGGTGCCC	+
NM_152432	ARHGAP42	-65	GGCAGCCGGCG	-
NM_152653	UBE2E2	-401	GACAGCTGGGT	-
NM_152707	SLC25A16	-687	AGTAGCTGGGA	+
NM_152740	HIBADH	-45	CACAGCTGCGG	+
NM_153235	TXLNB	-181	AGCAGCTGGAA	-
NM_153340	ATXN7L2	-755	GGCAGCTGGTG	-
NM_153367	ZCCHC24	-363	GGCAGCTCGGG	+
NM_153453	VGLL2	-980	CGCAGCTGGTA	+
NM_153603	COG7	-232	AAGAGCTGGGA	+
NM_153613	LPCAT4	-384	GACAGGTGGGC	-
NM_153711	FAM26E	-944	AACACCTGCAC	+
NM_170662	CBLB	-315	GGCAGGTGGGC	-
NM_173470	MMGT1	-684	GGGAGCTGAAG	+
NM_173566	PRR14L	-838	AACAGCTGGGT	-
NM_173854	SLC41A1	-59	AACAGCAGCAG	-
NM_175063	EMC10	-48	CGCAGGTGCCG	+
NM_175856	CHSY3	-186	GGCAGCTGCAG	+
NM_177424	STX12	-537	CACAGCAGGGG	-
NM_178498	SLC5A12	-189	CACTGCTGAGG	+
NM_178505	TMEM26	-117	GGCAGCTCCGC	-
NM_178562	TSPAN33	-217	AGCAGCTGCAG	+
NM_180991	SLCO4C1	-666	TACAGCTGAAG	-
NM_181715	CRTC2	-374	AACAGCTGTAA	-
NM_181724	TMEM119	-780	AACACCTGCAG	-
NM_183376	ARRDC4	-76	CGCAGCTGACC	+
NM_198149	SHISA4	-336	GCCAGCTGCAC	-
NM_198274	SMYD1	-366	GACAGCTGGAA	-
NM_198475	FAM171A2	-843	TACAGGTGCAC	-
NM_198582	KLHL30	-421	GACAGGTGCTG	-
NM_198834	ACACA	-316	GGCAGCGGCGG	-
NM_198841	FAM120AOS	-113	CACAGCTGCCA	-
NM_203402	FITM1	-210	AACAGCTGGCC	+
NM_207015	NAALADL2	-406	CACTGCTGCAC	+
NM_207348	SLC25A34	-876	GACAGCTGGCC	+
NM_207370	GPR153	-946	GCCAGCTGAGG	+
NM_207645	C11orf87	-269	GACAGCTGGAG	+
NR_001281	PCDHB18P	-484	AACAGTTGCTT	-
NR_002315	H3F3AP4	-385	ACCAGCTGAAG	-
NR_002315	H3F3AP4	-645	GGCCGCTGCGG	-
NR_002323	TUG1	-405	AACAGCCGCAG	+
NR_003697	SNHG15	-962	AGAAGCTGGAC	+
NR_003934	GTF2IRD1P1	-95	AGCGGCTGCCG	+
NR_015451	LINC00294	-517	AAAAGCTGCAG	+
NR_024065	LINC00312	-129	TGCAGCTGGAG	+
NR_024102	LINC01548	-811	GACAGGTGAAA	+
NR_024498	LOC646471	-780	GGCAGCTGGGA	+
NR_024604	CLCA3P	-174	GACAGCTGAGG	-
NR_024607	MIR503HG	-257	AGGAGCTGCAG	-
NR_026551	CA5BP1	-721	AAAAGCTGGTA	+
NR_026779	LINC00341	-535	GACAGTTGCAA	-
NR_027000	LINC00965	-772	GGCAGGTGGGG	-
NR_027000	LINC00965	-772	GGCAGGTGGGG	-
NR_027000	LINC00965	-772	GGCAGGTGGGG	-
NR_027082	SFTA1P	-370	GAGAGGTGACT	-
NR_027107	LOC90768	-201	GGCGGCTGCTG	-
NR_027406	LOC100129034	-817	GGCAGCTGTAA	+
NR_027447	MAN1B1-AS1	-593	GACCGCTGCAG	+
NR_028138	LINC00936	-203	TGCAGCTGCAC	-
NR_028301	DUBR	-780	GACAACTGCAA	+
NR_028502	MIR22HG	-206	GACAGGTGTGG	-
NR_029612	MIR181B1	-30	CAAAGGTGGAC	+
NR_029713	MIR206	-499	GGCAGCTGCTG	+
NR_029903	MIR133B	-651	GGCAGGTGTCT	+
NR_030224	MIR500A	-777	GACAGGTGAGA	-
NR_030228	MIR503	-489	AGGAGCTGCAG	-
NR_033346	BOK-AS1	-765	GGCAGCTGATG	+
NR_033799	NSFP1	-348	AGCAGCTGGCA	+
NR_033799	NSFP1	-348	AGCAGCTGGCA	+
NR_033799	NSFP1	-348	AGCAGCTGGCA	+
NR_033799	NSFP1	-348	AGCAGCTGGCA	+
NR_033831	LINC01121	-551	GGCAGCAGCAT	+
NR_033969	PLCE1-AS1	-974	AACAACTGGGT	+
NR_036209	MIR4324	-389	GGCAGCTGTGG	-
NR_036219	MIR4325	-239	GGCAGTTGCTC	+
NR_036476	TMEM198B	-294	TACAGGTGCGC	-
NR_037631	LOC100288911	-946	GAGAGCTGCGG	-
NR_038108	SNHG16	-874	ATCAGCTGGGC	+
NR_039927	MIR4770	-259	CGGAGCTGAGC	-
NR_047568	LINC00578	-337	AACATGTGCCC	-
NR_103711	PAPPA-AS1	-833	GACTGCTGGTG	+
NR_103856	SP2-AS1	-348	CACAGGTGACT	+
NR_104658	LOC102467080	-753	AGTAGCTGGGA	-
NR_105006	LINC01111	-849	GGCAGGTGAAG	+
NR_108040	LINC00702	-43	GACAGCTTGGA	-
NR_110108	CASC18	-723	AGCAGGTGCTC	-
NR_110162	HRAT17	-105	ACCAGCTGAAC	-
NR_110604	LANCL1-AS1	-142	AACAACTGCAG	+
NR_120581	LOC101929517	-589	AACGGCTGATC	+
NR_120594	LOC101927055	-790	CACAGGTGAAG	-
NR_120611	NUTM2B-AS1	-117	GGCAGCTGGAA	-
NR_121674	ERICH6-AS1	-537	ACCAGGTGCCC	+
NR_125367	MYHAS	-645	AACAGCTGACA	-
NR_126004	LOC283140	-455	GGCAGGTGCCT	-
NR_126055	THCAT155	-787	GGCGGCTGCTG	-
NR_126491	MHRT	-335	AGCAGCTGCAG	-
NR_132622	LINC01615	-249	GGCAGGTGCGG	+

## Sheet: F. MYOG bindning_in_upregulated
Sup data 3. Upregulated genes in VPS39 deficient myoblasts versus controls at day 3 of differentiation that contains a binding motif for myogenin (See "Myog" in sheet C)
Accession number	Gene Symbol	Position upstream TSS	Sequence	Strand
NM_130468	CHST14	-628	AGCAGCTGATG	+
NM_138288	SPTSSA	-467	GCCAGCTGCAC	+
NM_138395	MARS2	-937	AGCACCTGGAA	-
NM_138400	NOM1	-142	GGCAGGTGGCG	-
NM_138414	SGF29	-881	CACAGGTGAAC	+
NM_138417	KTI12	-133	GAAAGCTGAAC	+
NM_138421	SAAL1	-90	GGCAGCTGGCC	+
NM_138447	ZNF689	-574	GGAAGCTGCAG	+
NM_138501	TECR	-658	CCCAGCTGGAG	-
NM_138785	GINM1	-683	CTCAGCTGGAA	-
NM_138801	GALM	-467	AGTAGCTGGGA	+
NM_144606	FLCN	-244	ACCAGCTGGGG	-
NM_144628	TBC1D20	-167	GACAGCTGGTC	+
NM_144683	DHRS13	-942	GGCAGGTGGGT	+
NM_145018	DDIAS	-948	GACAGGTGGGC	-
NM_145255	MRPL10	-805	ATCAGCTGGGC	+
NM_145257	CCSAP	-471	AACAGGTGTTG	+
NM_145806	ZNF511	-1000	AGCAGGTGGCG	+
NM_152288	ORAI3	-193	TACAGCTGGAC	-
NM_152420	CARNMT1	-869	ACCAGGTGCTG	+
NM_152446	CEP128	-498	AAGAGCTGTGG	-
NM_152474	C19orf18	-794	CACAGCAGGAA	-
NM_152522	ARL6IP6	-989	AACAGCGGCTG	-
NM_152562	CDCA2	-163	AACGGCTGCGG	+
NM_152594	SPRED1	-160	GGCAGCGGCGG	-
NM_152617	RNF168	-451	AGTAGCTGGAA	+
NM_152678	DENND6A	-849	AACAGGTGAGT	+
NM_152716	PATL1	-650	AGGAGCTGCAG	-
NM_152718	VWCE	-533	GGCAGCTGCAG	+
NM_152729	NT5DC1	-251	CACAGCTGAGA	-
NM_152792	ASPRV1	-952	CACAGCTGCCT	-
NM_152834	TMEM18	-454	AACATCTGGTA	+
NM_152896	UHRF2	-672	GGCAGCTGCCC	-
NM_152903	KBTBD6	-61	GGCTGCTGGGA	-
NM_153252	BRWD3	-256	AGCAGCTGAGC	-
NM_153267	MAMDC2	-517	GGCAGCAGCAG	+
NM_153634	CPNE8	-455	GAAAGCTGGAG	-
NM_153695	ZNF367	-605	AACAGCTGAGC	+
NM_153712	TTL	-975	TGCAGGTGGAG	+
NM_153810	CACUL1	-315	GACGGCTGGGG	+
NM_153836	CREG2	-308	AACAGCTGTGA	-
NM_173491	LSM11	-68	GACAGGTGCTG	+
NM_173630	RTTN	-157	GACTGCTGTCC	+
NM_173647	RNF149	-285	AGCAGGTGTGG	-
NM_173825	RABL3	-567	GGCAGCTGGGT	-
NM_175748	UBR7	-72	AGAAGCTGCGG	-
NM_176818	GATC	-582	CGCAGGTGGTG	-
NM_178123	SESTD1	-810	CACAGCTGCTC	+
NM_178229	IQGAP3	-483	GACAGCTGATT	-
NM_178238	PILRB	-711	GCCAGCTGGGC	+
NM_178336	MRPL52	-702	GCCAGGTGCAG	-
NM_178431	LCE3A	-235	GGCAGCTGACA	-
NM_178815	ARL5B	-302	AGCAGCTGCTA	+
NM_181701	QSOX2	-246	GCCAGGTGGCC	-
NM_181719	TMCO4	-160	CGCAGCTGGCG	+
NM_181808	POLN	-117	GGCCGCTGCGG	-
NM_182565	UBALD2	-414	AGCAGCTGCAA	+
NM_194313	KIF24	-777	AGCAGGCGGGG	+
NM_194324	TMSB15B	-838	AAAAGGTGCAA	+
NM_194324	TMSB15B	-838	AAAAGGTGCAA	+
NM_198147	ABHD15	-41	GGCAGCCGCCG	+
NM_198468	MMS22L	-240	AACTGCTGCTG	-
NM_198514	NHLRC2	-484	GGCAGGTGGGG	-
NM_198545	DRAXIN	-174	CGCAGCTGGCG	+
NM_199420	POLQ	-575	CACAGATGCAT	+
NM_201566	SLC16A13	-194	CACTGCTGGTC	+
NM_203390	RBM12B	-777	AACACCTGGGG	-
NM_203394	E2F7	-411	AGCAGATGGGG	-
NM_205855	FAM180A	-400	GGCAGGTTGTG	-
NM_207318	FAM199X	-670	AGCAGGTGTGC	+
NM_207352	CYP4V2	-298	AGCAGCGGGCG	-
NM_213602	SIGLEC15	-678	CGCAGCTGATT	+
NR_103548	LUCAT1	-62	AGCAGCCGGAG	-
NR_104133	ADAMTSL4-AS1	-137	AACAGCTGTAC	+
NR_104651	LOC648987	-911	GGCAACTGAAG	+
NR_110225	LOC101927482	-924	AGTAGCTGGGA	+
NR_110395	LOC101928335	-961	GACAGCTGCTG	+
NR_110428	GAPLINC	-260	TACAGCTGGTA	-
NR_110626	LINC01358	-78	AGCAGCTGGCT	+
NR_119377	DLGAP1-AS2	-790	GGCAGCTGACT	+
NR_121620	LINC01605	-947	GACAGCTGGCA	-
NR_121620	LINC01605	-947	GACAGCTGGCA	-
NR_125929	LOC101929595	-353	CACAGCTGGTG	+
NR_131012	NEAT1	-439	GACATCTGGAA	-
NR_131187	LOC105376360	-856	GGCAGCAGCGG	+
