# Supplementary material for: VPS39-deficiency observed in type 2 diabetes impairs muscle stem cell differentiation via altered autophagy and epigenetics
Source: Nat Commun. 2021 Apr 23;12:2431. doi: 10.1038/s41467-021-22068-5 (PMC8065135; doi:10.1038/s41467-021-22068-5)
Supplement: Supplementary file 7 — Supplementary Data 4 [file 41467_2021_22068_MOESM7_ESM.xlsx]

## Sheet: merged_expr._meth.<0.05
Sup data 4. Gene expression and DNA methylation in VPS39 deficient myoblasts versus controls at day 3 of differentiation.
Genes with significant differences in expression (q<0.05, see Supplementary Data 3, Sheet A) and DNA methylation (p<0.05) between VPS39 deficient cells and controls are presented. Genes of importance for myogenesis are marked in red.
Statistics are calculated using paired t-test. n=6 per group.
Data are presented as mean±SD.
NC, Negative control
Expression											DNA methylation														Specific genes of importance during myogenesis
Probe set ID	Gene symbol	Accession no.	Gene description	Mean NC	Sd NC	Mean siVPS39	Sd siVPS39	Ratio (siVPS39/SCR)	p-value	q-value	TargetID	Chromosome	Mapinfo	UCSC Refgene	UCSC Accession no.	UCSC Gene region	CpG Island region	Mean NC	Sd NC	Mean siVPS39	Sd siVPS39	Difference (mean siVPS39-mean SCR)	p_value
16658005	RER1	NM_007033	retention in endoplasmic reticulum sorting receptor 1	118.577	3.95044	94.2042	8.54795	0.794456	0.0033031	0.0436696	cg04339679	1	2324587	MORN1;MORN1;MORN1;RER1	NM_001301060;NM_024848;NR_125361;NM_007033	TSS1500;TSS1500;TSS1500;5'UTR	S_Shore	0.380129	0.0922316	0.400505	0.094609	0.020376	0.0309785
16658312	KCNAB2	NM_001199860	potassium channel, voltage gated subfamily A regulatory beta subunit 2	39.5363	2.80016	44.616	3.94353	1.12848	0.000748225	0.0213529	cg08850348	1	6122719	KCNAB2;KCNAB2;KCNAB2;KCNAB2;KCNAB2;KCNAB2	NM_001199861;NM_003636;NM_172130;NM_001199860;NM_001199863;NM_001199862	Body;Body;Body;Body;5'UTR;Body		0.922673	0.0285868	0.894895	0.0285738	-0.0277784	0.00295222
16658312	KCNAB2	NM_001199860	potassium channel, voltage gated subfamily A regulatory beta subunit 2	39.5363	2.80016	44.616	3.94353	1.12848	0.000748225	0.0213529	cg13243674	1	6149444	KCNAB2;KCNAB2	NM_003636;NM_172130	Body;Body		0.82784	0.0778398	0.807085	0.0842997	-0.0207547	0.0022408
16658312	KCNAB2	NM_001199860	potassium channel, voltage gated subfamily A regulatory beta subunit 2	39.5363	2.80016	44.616	3.94353	1.12848	0.000748225	0.0213529	cg20976671	1	6093113	KCNAB2;KCNAB2;KCNAB2;KCNAB2	NM_001199860;NM_001199861;NM_003636;NM_172130	TSS1500;5'UTR;5'UTR;5'UTR		0.761626	0.0819576	0.740835	0.0725217	-0.0207913	0.0399148
16658312	KCNAB2	NM_001199860	potassium channel, voltage gated subfamily A regulatory beta subunit 2	39.5363	2.80016	44.616	3.94353	1.12848	0.000748225	0.0213529	cg23201052	1	6105787	KCNAB2;KCNAB2;KCNAB2;KCNAB2;KCNAB2;KCNAB2	NM_001199863;NM_001199862;NM_001199861;NM_003636;NM_172130;NM_001199860	TSS1500;TSS200;Body;Body;Body;Body		0.554173	0.0142137	0.565934	0.0147765	0.0117608	0.0265024
16658312	KCNAB2	NM_001199860	potassium channel, voltage gated subfamily A regulatory beta subunit 2	39.5363	2.80016	44.616	3.94353	1.12848	0.000748225	0.0213529	cg24152353	1	6149107	KCNAB2;KCNAB2	NM_003636;NM_172130	Body;Body		0.867	0.0331545	0.857355	0.0312263	-0.00964496	0.00898724
16658312	KCNAB2	NM_001199860	potassium channel, voltage gated subfamily A regulatory beta subunit 2	39.5363	2.80016	44.616	3.94353	1.12848	0.000748225	0.0213529	cg02016207	1	6092930	KCNAB2;KCNAB2;KCNAB2;KCNAB2	NM_001199860;NM_001199861;NM_003636;NM_172130	TSS1500;5'UTR;5'UTR;5'UTR		0.19197	0.0612493	0.214723	0.058287	0.0227528	0.0289763
16658312	KCNAB2	NM_001199860	potassium channel, voltage gated subfamily A regulatory beta subunit 2	39.5363	2.80016	44.616	3.94353	1.12848	0.000748225	0.0213529	cg03256821	1	6052341	NPHP4;KCNAB2;NPHP4;NPHP4;NPHP4;NPHP4;NPHP4;NPHP4	NM_015102;NM_001199861;NM_001291594;NM_015102;NM_001291593;NR_111987;NM_001291594;NM_001291593	5'UTR;TSS200;1stExon;1stExon;1stExon;Body;5'UTR;5'UTR	Island	0.028635	0.00409598	0.036879	0.00521185	0.00824395	0.0244385
16658312	KCNAB2	NM_001199860	potassium channel, voltage gated subfamily A regulatory beta subunit 2	39.5363	2.80016	44.616	3.94353	1.12848	0.000748225	0.0213529	cg05813032	1	6149517	KCNAB2;KCNAB2	NM_003636;NM_172130	Body;Body		0.942949	0.0131446	0.932834	0.0138628	-0.010115	0.0189678
16658312	KCNAB2	NM_001199860	potassium channel, voltage gated subfamily A regulatory beta subunit 2	39.5363	2.80016	44.616	3.94353	1.12848	0.000748225	0.0213529	cg08055952	1	6128913	KCNAB2;KCNAB2;KCNAB2;KCNAB2;KCNAB2;KCNAB2	NM_001199861;NM_003636;NM_172130;NM_001199860;NM_001199863;NM_001199862	Body;Body;Body;Body;5'UTR;Body	N_Shelf	0.757229	0.0412909	0.731375	0.0281521	-0.0258543	0.0214466
16658312	KCNAB2	NM_001199860	potassium channel, voltage gated subfamily A regulatory beta subunit 2	39.5363	2.80016	44.616	3.94353	1.12848	0.000748225	0.0213529	cg09060777	1	6154919	KCNAB2;KCNAB2;KCNAB2;KCNAB2;KCNAB2;KCNAB2	NM_001199861;NM_003636;NM_172130;NM_001199860;NM_001199862;NM_001199863	Body;Body;Body;Body;Body;Body		0.801157	0.0291849	0.786235	0.033555	-0.0149216	0.0270079
16658312	KCNAB2	NM_001199860	potassium channel, voltage gated subfamily A regulatory beta subunit 2	39.5363	2.80016	44.616	3.94353	1.12848	0.000748225	0.0213529	cg12305132	1	6105764	KCNAB2;KCNAB2;KCNAB2;KCNAB2;KCNAB2;KCNAB2	NM_001199862;NM_001199863;NM_001199861;NM_003636;NM_172130;NM_001199860	TSS1500;TSS1500;Body;Body;Body;Body		0.7867	0.0526488	0.766221	0.0581502	-0.0204786	0.0238535
16658312	KCNAB2	NM_001199860	potassium channel, voltage gated subfamily A regulatory beta subunit 2	39.5363	2.80016	44.616	3.94353	1.12848	0.000748225	0.0213529	cg13516390	1	6052785	KCNAB2;NPHP4;NPHP4;NPHP4;NPHP4;KCNAB2	NM_001199861;NM_001291594;NM_015102;NM_001291593;NR_111987;NM_001199861	1stExon;TSS1500;TSS1500;TSS1500;TSS1500;5'UTR	Island	0.041971	0.00475722	0.0336347	0.00905992	-0.00833623	0.0324282
16658312	KCNAB2	NM_001199860	potassium channel, voltage gated subfamily A regulatory beta subunit 2	39.5363	2.80016	44.616	3.94353	1.12848	0.000748225	0.0213529	cg24730892	1	6094993	KCNAB2;KCNAB2	NM_003636;NM_172130	5'UTR;5'UTR		0.497832	0.0242238	0.509516	0.0140693	0.011684	0.0490659
16658312	KCNAB2	NM_001199860	potassium channel, voltage gated subfamily A regulatory beta subunit 2	39.5363	2.80016	44.616	3.94353	1.12848	0.000748225	0.0213529	cg27150954	1	6086356	KCNAB2;KCNAB2;KCNAB2;KCNAB2;KCNAB2	NM_003636;NM_172130;NM_001199861;NM_003636;NM_172130	1stExon;1stExon;5'UTR;5'UTR;5'UTR	Island	0.329732	0.0512346	0.341104	0.0451898	0.0113721	0.0212483
16658644	H6PD	NM_001282587	hexose-6-phosphate dehydrogenase (glucose 1-dehydrogenase)	69.5285	13.5496	54.4732	10.0563	0.783466	0.000836318	0.0227016	cg16256342	1	9329611	H6PD	NM_004285	3'UTR		0.916517	0.0107306	0.894529	0.0248305	-0.0219877	0.0270176
16658644	H6PD	NM_001282587	hexose-6-phosphate dehydrogenase (glucose 1-dehydrogenase)	69.5285	13.5496	54.4732	10.0563	0.783466	0.000836318	0.0227016	cg20246820	1	9324688	H6PD	NM_004285	Body	Island	0.89421	0.0226848	0.868722	0.0196449	-0.0254882	0.00547135
16658644	H6PD	NM_001282587	hexose-6-phosphate dehydrogenase (glucose 1-dehydrogenase)	69.5285	13.5496	54.4732	10.0563	0.783466	0.000836318	0.0227016	cg01804500	1	9324932	H6PD	NM_004285	3'UTR	Island	0.913331	0.0203843	0.904037	0.0205843	-0.00929409	0.042355
16658644	H6PD	NM_001282587	hexose-6-phosphate dehydrogenase (glucose 1-dehydrogenase)	69.5285	13.5496	54.4732	10.0563	0.783466	0.000836318	0.0227016	cg02276314	1	9301104	H6PD	NM_004285	5'UTR		0.466172	0.1346	0.494469	0.139427	0.028297	0.027059
16658644	H6PD	NM_001282587	hexose-6-phosphate dehydrogenase (glucose 1-dehydrogenase)	69.5285	13.5496	54.4732	10.0563	0.783466	0.000836318	0.0227016	cg24738325	1	9322665	H6PD	NM_004285	Body	N_Shore	0.794318	0.0701418	0.773993	0.053697	-0.020325	0.049241
16658644	H6PD	NM_001282587	hexose-6-phosphate dehydrogenase (glucose 1-dehydrogenase)	69.5285	13.5496	54.4732	10.0563	0.783466	0.000836318	0.0227016	cg25940513	1	9326282	H6PD	NM_004285	3'UTR	S_Shore	0.818245	0.0141984	0.831723	0.0182417	0.0134788	0.0321093
16659046	DRAXIN	NM_198545	dorsal inhibitory axon guidance protein	34.4109	6.70784	63.1429	11.6656	1.83497	0.0011777	0.0268102	cg02897540	1	11753334	DRAXIN	NM_198545	5'UTR	S_Shore	0.0236437	0.00257134	0.0204435	0.0029331	-0.00320017	0.0178547
16659054	AGTRAP	NM_001040194	angiotensin II receptor-associated protein	87.0508	11.5367	125.366	17.2329	1.44015	3.56348e-05	0.00724429	cg15566448	1	11808230	AGTRAP;AGTRAP;AGTRAP;AGTRAP;AGTRAP	NM_001040197;NM_001040194;NM_020350;NM_001040195;NM_001040196	Body;Body;Body;Body;Body		0.811403	0.0456297	0.785198	0.0426111	-0.0262047	0.0240488
16659238	TNFRSF1B	NM_001066	tumor necrosis factor receptor superfamily, member 1B	128.112	24.4811	259.832	53.6626	2.02817	2.48275e-05	0.00684076	cg06740893	1	12251869	TNFRSF1B	NM_001066	Body	Island	0.866398	0.0158003	0.882869	0.0132452	0.0164709	0.00264745
16659537	TMEM51	NM_001136216	transmembrane protein 51	33.9046	2.93923	40.2096	2.37854	1.18596	0.00404789	0.0484921	cg10132838	1	15479095	TMEM51;TMEM51;TMEM51;C1orf126;TMEM51;TMEM51;TMEM51	NM_018022;NM_001136216;NM_001136217;NR_027136;NM_001136216;NM_001136217;NM_001136218	TSS1500;5'UTR;1stExon;TSS200;1stExon;5'UTR;TSS1500	N_Shore	0.0315403	0.006103	0.0414742	0.00490821	0.0099339	0.0198781
16659537	TMEM51	NM_001136216	transmembrane protein 51	33.9046	2.93923	40.2096	2.37854	1.18596	0.00404789	0.0484921	cg11618537	1	15485508	TMEM51;TMEM51;TMEM51;TMEM51	NM_001136217;NM_001136216;NM_001136218;NM_018022	5'UTR;5'UTR;5'UTR;5'UTR		0.975405	0.00543291	0.967003	0.00697722	-0.00840185	0.0120714
16659537	TMEM51	NM_001136216	transmembrane protein 51	33.9046	2.93923	40.2096	2.37854	1.18596	0.00404789	0.0484921	cg23578515	1	15528836	TMEM51;TMEM51;TMEM51;TMEM51	NM_001136217;NM_001136216;NM_001136218;NM_018022	5'UTR;5'UTR;5'UTR;5'UTR		0.825364	0.0563924	0.80585	0.0563149	-0.0195142	0.0430806
16659537	TMEM51	NM_001136216	transmembrane protein 51	33.9046	2.93923	40.2096	2.37854	1.18596	0.00404789	0.0484921	cg06117824	1	15544614	TMEM51;TMEM51;TMEM51;TMEM51	NM_001136217;NM_001136218;NM_001136216;NM_018022	Body;Body;Body;Body	S_Shelf	0.954799	0.0119283	0.972115	0.0092268	0.0173164	0.0228132
16659650	DNAJC16	NM_001287811	DnaJ (Hsp40) homolog, subfamily C, member 16	124.912	7.85434	72.6214	6.836	0.58138	6.61682e-05	0.00861986	cg01538758	1	15890442	DNAJC16;DNAJC16;DNAJC16;DNAJC16;DNAJC16;DNAJC16	NM_001287811;NM_015291;NR_109898;NM_001287811;NR_109898;NM_015291	ExonBnd;ExonBnd;ExonBnd;Body;Body;Body		0.943612	0.00544858	0.927951	0.0128567	-0.0156609	0.00687512
16659650	DNAJC16	NM_001287811	DnaJ (Hsp40) homolog, subfamily C, member 16	124.912	7.85434	72.6214	6.836	0.58138	6.61682e-05	0.00861986	cg02778789	1	15853056	DNAJC16;DNAJC16;DNAJC16	NM_001287811;NM_015291;NR_109898	TSS1500;TSS1500;TSS1500	S_Shore	0.0256092	0.00242092	0.0219264	0.00377504	-0.00368282	0.0239501
16659650	DNAJC16	NM_001287811	DnaJ (Hsp40) homolog, subfamily C, member 16	124.912	7.85434	72.6214	6.836	0.58138	6.61682e-05	0.00861986	cg25737788	1	15852955	DNAJC16	NM_015291	TSS1500	N_Shore	0.0240203	0.0022854	0.0305268	0.00539185	0.00650656	0.00502064
16659650	DNAJC16	NM_001287811	DnaJ (Hsp40) homolog, subfamily C, member 16	124.912	7.85434	72.6214	6.836	0.58138	6.61682e-05	0.00861986	cg00185850	1	15853773	DNAJC16;DNAJC16;DNAJC16	NM_015291;NM_001287811;NR_109898	5'UTR;5'UTR;Body	S_Shore	0.0338577	0.00428594	0.0270699	0.00325968	-0.00678782	0.0328782
16659650	DNAJC16	NM_001287811	DnaJ (Hsp40) homolog, subfamily C, member 16	124.912	7.85434	72.6214	6.836	0.58138	6.61682e-05	0.00861986	cg14077832	1	15894613	DNAJC16;DNAJC16;DNAJC16	NM_001287811;NR_109898;NM_015291	Body;Body;Body		0.70804	0.0644153	0.689028	0.0637775	-0.019012	0.0495289
16659704	PLEKHM2	NM_015164	pleckstrin homology domain containing, family M (with RUN domain) member 2	586.922	54.022	444.032	28.9792	0.756545	0.00114123	0.0263008	cg15135166	1	16060610	PLEKHM2	NM_015164	3'UTR	S_Shelf	0.89711	0.0256503	0.920112	0.0164857	0.0230017	0.0234042
16659727	SLC25A34	NM_207348	solute carrier family 25, member 34	88.1929	15.8315	61.1978	5.43004	0.693909	0.00153287	0.0304568	cg03420647	1	16064239	SLC25A34	NM_207348	Body		0.563045	0.021959	0.589512	0.0287766	0.0264678	0.00915051
16659727	SLC25A34	NM_207348	solute carrier family 25, member 34	88.1929	15.8315	61.1978	5.43004	0.693909	0.00153287	0.0304568	cg03575366	1	16062729	SLC25A34	NM_207348	TSS200		0.48273	0.105676	0.502452	0.0982867	0.0197224	0.0196946
16659746	FBLIM1	NM_001024215	filamin binding LIM protein 1	92.2406	9.87731	57.6454	7.84625	0.624946	0.000477536	0.0180657	cg11401784	1	16092264	FBLIM1;FBLIM1;FBLIM1	NM_001024216;NM_017556;NM_001024215	Body;Body;Body		0.219094	0.110601	0.231729	0.108589	0.0126351	0.00664929
16659746	FBLIM1	NM_001024215	filamin binding LIM protein 1	92.2406	9.87731	57.6454	7.84625	0.624946	0.000477536	0.0180657	cg13484546	1	16084939	FBLIM1	NM_017556	TSS1500	N_Shore	0.3588	0.0813329	0.386491	0.0734806	0.027691	0.0048487
16659746	FBLIM1	NM_001024215	filamin binding LIM protein 1	92.2406	9.87731	57.6454	7.84625	0.624946	0.000477536	0.0180657	cg23507918	1	16090884	FBLIM1;FBLIM1;FBLIM1	NM_001024216;NM_001024215;NM_017556	TSS1500;TSS200;5'UTR		0.614846	0.0253302	0.629871	0.0227413	0.0150254	0.00133158
16659746	FBLIM1	NM_001024215	filamin binding LIM protein 1	92.2406	9.87731	57.6454	7.84625	0.624946	0.000477536	0.0180657	cg22085625	1	16091218	FBLIM1;FBLIM1;FBLIM1	NM_001024216;NM_001024215;NM_017556	TSS1500;5'UTR;5'UTR		0.837217	0.0452465	0.823971	0.04996	-0.013246	0.0133682
16660182	PAX7	NM_001135254	paired box 7	300.489	49.0766	367.17	53.6638	1.22191	0.00328199	0.0435384	cg15992107	1	18968054	PAX7;PAX7;PAX7	NM_013945;NM_002584;NM_001135254	Body;Body;Body	Island	0.0719114	0.0321812	0.0622126	0.0282121	-0.00969878	0.0433044		x
16660212	PQLC2	NM_001040125	PQ loop repeat containing 2	92.7595	15.5483	128.918	18.8906	1.3898	0.00162221	0.031281	cg26013235	1	19643906	PQLC2;PQLC2;PQLC2	NM_001040126;NM_001040125;NM_017765	5'UTR;5'UTR;5'UTR		0.748063	0.0623809	0.771042	0.0654591	0.0229789	0.0414907
16660212	PQLC2	NM_001040125	PQ loop repeat containing 2	92.7595	15.5483	128.918	18.8906	1.3898	0.00162221	0.031281	cg25210609	1	19642293	PQLC2;PQLC2;PQLC2	NM_001040126;NM_001040125;NM_017765	5'UTR;5'UTR;5'UTR	S_Shelf	0.792695	0.0704099	0.813806	0.053762	0.0211116	0.031115
16660269	OTUD3	NM_015207	OTU deubiquitinase 3	65.8202	7.99969	90.2139	11.2937	1.37061	0.00331781	0.0436806	cg10550291	1	20219630	OTUD3	NM_015207	Body		0.963336	0.0113493	0.947022	0.00999461	-0.0163143	0.0374889
16660324	VWA5B1	NM_001039500	von Willebrand factor A domain containing 5B1	23.0717	1.56049	28.2659	4.08898	1.22514	0.00322356	0.0432082	cg03474184	1	20670838	VWA5B1	NM_001039500	Body	S_Shore	0.63752	0.0938202	0.681748	0.0789438	0.0442285	0.000598979
16660324	VWA5B1	NM_001039500	von Willebrand factor A domain containing 5B1	23.0717	1.56049	28.2659	4.08898	1.22514	0.00322356	0.0432082	cg15677883	1	20658462	VWA5B1	NM_001039500	Body		0.878925	0.0531133	0.852623	0.048481	-0.0263021	0.0231425
16660324	VWA5B1	NM_001039500	von Willebrand factor A domain containing 5B1	23.0717	1.56049	28.2659	4.08898	1.22514	0.00322356	0.0432082	cg17133982	1	20672105	VWA5B1	NM_001039500	Body	S_Shelf	0.877184	0.0498999	0.862442	0.0538125	-0.0147418	0.0229384
16660324	VWA5B1	NM_001039500	von Willebrand factor A domain containing 5B1	23.0717	1.56049	28.2659	4.08898	1.22514	0.00322356	0.0432082	cg25745746	1	20617452	VWA5B1;VWA5B1	NM_001039500;NM_001039500	5'UTR;1stExon		0.788052	0.0591083	0.796053	0.0578387	0.0080015	0.0095591
16660596	EPHB2	NM_001309192	EPH receptor B2	71.2156	11.0717	108.1	16.2911	1.51793	0.00046922	0.0179474	cg16555541	1	23164074	EPHB2;EPHB2;EPHB2;EPHB2	NM_017449;NM_001309192;NM_004442;NM_001309193	Body;Body;Body;Body		0.892733	0.0523508	0.873189	0.0526151	-0.0195437	0.00764562
16660596	EPHB2	NM_001309192	EPH receptor B2	71.2156	11.0717	108.1	16.2911	1.51793	0.00046922	0.0179474	cg24064626	1	23120791	EPHB2;EPHB2;EPHB2;EPHB2	NM_017449;NM_001309192;NM_004442;NM_001309193	Body;Body;Body;Body		0.912728	0.0177498	0.896544	0.0241567	-0.0161844	0.0135137
16660596	EPHB2	NM_001309192	EPH receptor B2	71.2156	11.0717	108.1	16.2911	1.51793	0.00046922	0.0179474	cg04282434	1	23233357	EPHB2;EPHB2;EPHB2;EPHB2	NM_017449;NM_001309192;NM_004442;NM_001309193	Body;Body;Body;Body		0.71681	0.0614594	0.706505	0.0643751	-0.010305	0.0257518
16660596	EPHB2	NM_001309192	EPH receptor B2	71.2156	11.0717	108.1	16.2911	1.51793	0.00046922	0.0179474	cg04703069	1	23126717	EPHB2;EPHB2;EPHB2;EPHB2	NM_017449;NM_001309192;NM_004442;NM_001309193	Body;Body;Body;Body		0.781568	0.0331111	0.776344	0.0335641	-0.00522317	0.0381463
16660596	EPHB2	NM_001309192	EPH receptor B2	71.2156	11.0717	108.1	16.2911	1.51793	0.00046922	0.0179474	cg12412627	1	23175821	EPHB2;EPHB2	NM_004442;NM_017449	Body;Body		0.949726	0.0125496	0.938707	0.0155946	-0.0110191	0.0346692
16660685	TCEB3	NM_003198	transcription elongation factor B (SIII), polypeptide 3 (110kDa, elongin A)	148.982	7.45822	112.943	11.0519	0.7581	0.0018737	0.0335521	cg01156354	1	24070333	TCEB3	NM_003198	Body	Island	0.0423027	0.00667277	0.0513972	0.00553629	0.00909453	0.0319877
16660685	TCEB3	NM_003198	transcription elongation factor B (SIII), polypeptide 3 (110kDa, elongin A)	148.982	7.45822	112.943	11.0519	0.7581	0.0018737	0.0335521	cg22508172	1	24069723	TCEB3	NM_003198	TSS200	Island	0.0490993	0.00552301	0.0409123	0.00485289	-0.00818694	0.0173019
16660685	TCEB3	NM_003198	transcription elongation factor B (SIII), polypeptide 3 (110kDa, elongin A)	148.982	7.45822	112.943	11.0519	0.7581	0.0018737	0.0335521	cg10746029	1	24069431	TCEB3	NM_003198	TSS1500	N_Shore	0.0543579	0.0131582	0.0459697	0.00990514	-0.0083882	0.0223238
16660810	RCAN3	NM_001251977	RCAN family member 3	119.307	16.3636	104.757	11.9478	0.878043	0.00217173	0.0358663	cg22831110	1	24828607	RCAN3AS;RCAN3AS;RCAN3AS;RCAN3;RCAN3;RCAN3;RCAN3;RCAN3;RCAN3	NR_045409;NR_045408;NR_045407;NM_001251984;NM_001251979;NM_013441;NM_001251977;NM_001251983;NM_001251981	Body;Body;Body;TSS1500;TSS1500;TSS1500;TSS1500;TSS1500;TSS1500	N_Shore	0.207535	0.0509032	0.225449	0.0593646	0.0179138	0.00666627
16660810	RCAN3	NM_001251977	RCAN family member 3	119.307	16.3636	104.757	11.9478	0.878043	0.00217173	0.0358663	cg24446923	1	24829097	RCAN3	NM_013441	TSS1500	Island	0.0335545	0.00546828	0.0410937	0.00472828	0.00753929	0.0284557
16660810	RCAN3	NM_001251977	RCAN family member 3	119.307	16.3636	104.757	11.9478	0.878043	0.00217173	0.0358663	cg25140783	1	24861872	RCAN3	NM_013441	3'UTR	Island	0.844394	0.0408464	0.83601	0.0457546	-0.00838322	0.0236311
16660976	SEPN1	NM_020451	selenoprotein N, 1	836.833	122.887	285.361	30.7325	0.341001	0.000103251	0.00986028	cg07352544	1	26126233	SEPN1;SEPN1	NM_020451;NM_206926	TSS1500;TSS1500		0.327623	0.0266313	0.357286	0.0396006	0.0296634	0.0295701
16661351	WDTC1	NM_001276252	WD and tetratricopeptide repeats 1	233.787	12.8426	111.148	10.8158	0.475421	9.30959e-06	0.00621356	cg19635158	1	27561056	WDTC1;WDTC1	NM_015023;NM_015023	5'UTR;1stExon	Island	0.0352721	0.00470967	0.029048	0.0031275	-0.00622415	0.0065645
16661459	STX12	NM_177424	syntaxin 12	145.396	5.29655	107.262	9.95433	0.737722	0.000437044	0.0174007	cg02391432	1	28099570	STX12	NM_177424	TSS200	N_Shore	0.0385184	0.00268953	0.0329269	0.0051601	-0.00559146	0.0216781
16661459	STX12	NM_177424	syntaxin 12	145.396	5.29655	107.262	9.95433	0.737722	0.000437044	0.0174007	cg24717891	1	28099366	STX12	NM_177424	TSS1500	N_Shore	0.0363904	0.0150713	0.0418143	0.015142	0.00542392	0.0155146
16661459	STX12	NM_177424	syntaxin 12	145.396	5.29655	107.262	9.95433	0.737722	0.000437044	0.0174007	cg05385496	1	28099963	STX12	NM_177424	Body	Island	0.0551493	0.00806111	0.0480731	0.00548599	-0.00707621	0.0103621
16661648	GMEB1	NM_006582	glucocorticoid modulatory element binding protein 1	179.617	8.09125	229.187	9.74472	1.27597	0.000214737	0.0133324	cg04725524	1	29002297	GMEB1;GMEB1	NM_024482;NM_006582	5'UTR;5'UTR		0.607012	0.07466	0.620202	0.0726565	0.0131901	0.0109809
16661648	GMEB1	NM_006582	glucocorticoid modulatory element binding protein 1	179.617	8.09125	229.187	9.74472	1.27597	0.000214737	0.0133324	cg24675730	1	28994850	GMEB1;GMEB1	NM_006582;NM_024482	TSS1500;TSS1500		0.12343	0.0350523	0.108655	0.0291153	-0.0147757	0.0195974
16661730	PTPRU	NM_001195001	protein tyrosine phosphatase, receptor type, U	90.9824	15.1472	160.62	26.8832	1.7654	1.25639e-06	0.00311191	cg02100997	1	29585853	PTPRU;PTPRU;PTPRU	NM_133178;NM_133177;NM_005704	Body;Body;Body	N_Shore	0.844648	0.0544332	0.864373	0.0630353	0.0197251	0.0471407
16661730	PTPRU	NM_001195001	protein tyrosine phosphatase, receptor type, U	90.9824	15.1472	160.62	26.8832	1.7654	1.25639e-06	0.00311191	cg17725607	1	29632555	PTPRU;PTPRU;PTPRU;PTPRU	NM_133178;NM_001195001;NM_005704;NM_133177	Body;Body;Body;Body		0.819995	0.0724463	0.80486	0.0806426	-0.0151353	0.0183204
16661730	PTPRU	NM_001195001	protein tyrosine phosphatase, receptor type, U	90.9824	15.1472	160.62	26.8832	1.7654	1.25639e-06	0.00311191	cg26120109	1	29631503	PTPRU;PTPRU;PTPRU;PTPRU	NM_133178;NM_001195001;NM_005704;NM_133177	Body;Body;Body;Body		0.755548	0.0107188	0.731511	0.0214006	-0.0240364	0.0147946
16661730	PTPRU	NM_001195001	protein tyrosine phosphatase, receptor type, U	90.9824	15.1472	160.62	26.8832	1.7654	1.25639e-06	0.00311191	cg11336887	1	29610375	PTPRU;PTPRU;PTPRU	NM_133178;NM_133177;NM_005704	Body;Body;Body		0.6321	0.0424336	0.655146	0.0323633	0.0230459	0.0357155
16662134	RBBP4	NM_001135255	retinoblastoma binding protein 4	528.366	36.2649	410.367	30.0149	0.776673	0.00133339	0.0285839	cg00897041	1	33116805	ZBTB8OS;ZBTB8OS;ZBTB8OS;ZBTB8OS;ZBTB8OS;ZBTB8OS;ZBTB8OS;ZBTB8OS;RBBP4;RBBP4;RBBP4;RBBP4;RBBP4	NM_178547;NM_001308140;NM_001308137;NM_001308136;NM_001308138;NM_001308139;NM_001308135;NM_001308141;NM_001135255;NM_005610;NM_001135255;NM_005610;NM_001135256	TSS1500;TSS1500;TSS1500;TSS1500;TSS1500;TSS1500;TSS1500;TSS1500;5'UTR;5'UTR;1stExon;1stExon;TSS200	Island	0.0305316	0.00246321	0.025296	0.0038622	-0.00523555	0.022397
16662134	RBBP4	NM_001135255	retinoblastoma binding protein 4	528.366	36.2649	410.367	30.0149	0.776673	0.00133339	0.0285839	cg13827203	1	33116298	RBBP4;RBBP4;RBBP4;ZBTB8OS;ZBTB8OS;ZBTB8OS;ZBTB8OS;ZBTB8OS;ZBTB8OS;ZBTB8OS;ZBTB8OS	NM_001135255;NM_005610;NM_001135256;NM_178547;NM_001308140;NM_001308137;NM_001308136;NM_001308138;NM_001308139;NM_001308135;NM_001308141	TSS1500;TSS1500;TSS1500;TSS200;TSS200;TSS200;TSS200;TSS200;TSS200;TSS200;TSS200	N_Shore	0.0308596	0.00279526	0.0279271	0.00407108	-0.00293253	0.0463455
16662171	S100PBP	NM_001256121	S100P binding protein	92.7768	2.5893	114.355	6.88548	1.23259	0.00141093	0.0293058	cg23150609	1	33283992	YARS;S100PBP;S100PBP	NM_003680;NM_022753;NM_001017406	TSS1500;5'UTR;5'UTR	S_Shore	0.0543249	0.00874807	0.0465188	0.00444613	-0.00780616	0.0151588
16662676	C1orf122	NM_001142726	chromosome 1 open reading frame 122	66.7258	5.33542	47.5367	3.97877	0.712419	0.000390101	0.0166838	cg08735298	1	38273312	C1orf122;YRDC;C1orf122	NM_198446;NM_024640;NM_001142726	TSS200;Body;TSS200	N_Shore	0.0327869	0.00419007	0.0383153	0.00538107	0.00552835	0.0298754
16662755	MACF1	NM_012090	microtubule-actin crosslinking factor 1	1504.3	101.981	1006.49	147.663	0.669074	0.00071713	0.0209253	cg05374241	1	39798100	MACF1	NM_012090	Body		0.536645	0.0647334	0.563576	0.0739867	0.0269307	0.0145495
16662755	MACF1	NM_012090	microtubule-actin crosslinking factor 1	1504.3	101.981	1006.49	147.663	0.669074	0.00071713	0.0209253	cg10632917	1	39874994	KIAA0754;MACF1;MACF1	NM_015038;NM_012090;NM_033044	TSS200;Body;Body	Island	0.0572111	0.00748633	0.0508704	0.00672145	-0.00634065	0.0175659
16662755	MACF1	NM_012090	microtubule-actin crosslinking factor 1	1504.3	101.981	1006.49	147.663	0.669074	0.00071713	0.0209253	cg14018543	1	39659967	MACF1	NM_012090	Body		0.924133	0.0219485	0.938516	0.0183631	0.0143837	0.0247871
16662755	MACF1	NM_012090	microtubule-actin crosslinking factor 1	1504.3	101.981	1006.49	147.663	0.669074	0.00071713	0.0209253	cg17091875	1	39886908	MACF1	NM_012090	Body		0.909319	0.0229546	0.926721	0.0153038	0.0174027	0.017572
16662755	MACF1	NM_012090	microtubule-actin crosslinking factor 1	1504.3	101.981	1006.49	147.663	0.669074	0.00071713	0.0209253	cg25212177	1	39653199	MACF1	NM_012090	Body		0.736737	0.0539381	0.75636	0.0496481	0.0196237	0.00162749
16662755	MACF1	NM_012090	microtubule-actin crosslinking factor 1	1504.3	101.981	1006.49	147.663	0.669074	0.00071713	0.0209253	cg21352553	1	39564349	MACF1	NM_012090	Body		0.0519975	0.00486973	0.0448831	0.00337307	-0.00711435	0.0240416
16662755	MACF1	NM_012090	microtubule-actin crosslinking factor 1	1504.3	101.981	1006.49	147.663	0.669074	0.00071713	0.0209253	cg22080061	1	39874802	KIAA0754;MACF1;MACF1	NM_015038;NM_012090;NM_033044	TSS1500;Body;Body	Island	0.0404469	0.00552167	0.047546	0.00365499	0.0070991	0.0401342
16662755	MACF1	NM_012090	microtubule-actin crosslinking factor 1	1504.3	101.981	1006.49	147.663	0.669074	0.00071713	0.0209253	cg08388322	1	39684334	MACF1	NM_012090	Body		0.953664	0.0106526	0.962117	0.0110539	0.00845332	0.0410978
16662755	MACF1	NM_012090	microtubule-actin crosslinking factor 1	1504.3	101.981	1006.49	147.663	0.669074	0.00071713	0.0209253	cg21143197	1	39571503	MACF1	NM_012090	Body	Island	0.0434473	0.00255159	0.0488302	0.00694098	0.00538297	0.03719
16662993	RLF	NM_012421	rearranged L-myc fusion	390.415	20.8737	457.504	26.6255	1.17184	0.00284372	0.0405958	cg01918888	1	40627050	RLF;RLF	NM_012421;NM_012421	5'UTR;1stExon	Island	0.0466071	0.00363573	0.0401882	0.00238261	-0.00641894	0.029351
16662993	RLF	NM_012421	rearranged L-myc fusion	390.415	20.8737	457.504	26.6255	1.17184	0.00284372	0.0405958	cg18646240	1	40626599	RLF	NM_012421	TSS1500	N_Shore	0.492425	0.108763	0.467612	0.106262	-0.0248122	0.0119978
16662993	RLF	NM_012421	rearranged L-myc fusion	390.415	20.8737	457.504	26.6255	1.17184	0.00284372	0.0405958	cg03482987	1	40698407	RLF	NM_012421	Body		0.933329	0.00440599	0.942694	0.00419843	0.00936467	0.00914743
16662993	RLF	NM_012421	rearranged L-myc fusion	390.415	20.8737	457.504	26.6255	1.17184	0.00284372	0.0405958	cg11577666	1	40696541	RLF	NM_012421	Body		0.911433	0.0188168	0.932529	0.0219778	0.0210956	0.0469119
16663155	CTPS1	NM_001301237	CTP synthase 1	164.266	8.58753	208.57	22.7457	1.26971	0.00236304	0.0372664	cg06589222	1	41446660	CTPS1;CTPS1	NM_001905;NR_125440	5'UTR;Body	S_Shore	0.538644	0.084446	0.555035	0.0887475	0.0163911	0.0323647
16663155	CTPS1	NM_001301237	CTP synthase 1	164.266	8.58753	208.57	22.7457	1.26971	0.00236304	0.0372664	cg13105891	1	41454277	CTPS1;CTPS1;CTPS1;CTPS1;CTPS1;CTPS1	NM_001301237;NM_001301237;NM_001905;NR_125440;NR_125440;NM_001905	5'UTR;1stExon;ExonBnd;ExonBnd;Body;Body		0.528325	0.210677	0.555536	0.211082	0.0272109	0.00290941
16663155	CTPS1	NM_001301237	CTP synthase 1	164.266	8.58753	208.57	22.7457	1.26971	0.00236304	0.0372664	cg18623336	1	41445347	CTPS1;CTPS1;CTPS1	NM_001905;NM_001905;NR_125440	1stExon;5'UTR;Body	Island	0.0447064	0.00611149	0.0372043	0.00280334	-0.00750205	0.0376457
16663199	FOXO6	NM_001291281	forkhead box O6	101.963	14.007	57.1531	8.42477	0.560529	0.000236168	0.0138216	cg02561962	1	41833898	FOXO6	NM_001291281	Body	S_Shore	0.686267	0.100595	0.7113	0.0823651	0.025033	0.0243224
16663231	PPCS	NM_001077447	phosphopantothenoylcysteine synthetase	127.002	12.5802	150.435	17.6845	1.18451	0.0019091	0.0337474	cg11332388	1	42922083	PPCS;ZMYND12;ZMYND12;PPCS	NM_001077447;NM_032257;NM_001146192;NM_024664	TSS200;TSS200;TSS200;TSS200	Island	0.0444729	0.00356771	0.0384747	0.00322269	-0.00599816	0.0317985
16663231	PPCS	NM_001077447	phosphopantothenoylcysteine synthetase	127.002	12.5802	150.435	17.6845	1.18451	0.0019091	0.0337474	cg17340759	1	42921879	ZMYND12;PPCS;PPCS;PPCS;PPCS;PPCS;PPCS;ZMYND12;ZMYND12;ZMYND12;PPCS;PPCS	NM_001146192;NM_001077447;NM_024664;NM_001287511;NM_001287509;NM_001287510;NM_001287508;NM_001146192;NM_032257;NM_032257;NM_001287507;NM_001287506	5'UTR;TSS1500;TSS1500;TSS1500;TSS1500;TSS1500;TSS1500;1stExon;1stExon;5'UTR;TSS200;TSS200	Island	0.0386836	0.00335657	0.03354	0.00504809	-0.00514353	0.0383515
16663514	CDC20	NM_001255	cell division cycle 20	424.294	105.386	657.838	96.1464	1.55043	0.00182664	0.0331791	cg05525368	1	43825904	CDC20	NM_001255	Body	S_Shore	0.551265	0.04019	0.571115	0.0434201	0.0198494	0.0365694
16663514	CDC20	NM_001255	cell division cycle 20	424.294	105.386	657.838	96.1464	1.55043	0.00182664	0.0331791	cg13305312	1	43824605	CDC20	NM_001255	TSS200	Island	0.0375258	0.00333784	0.0307125	0.00590486	-0.00681338	0.0392727
16663665	KDM4A	NM_014663	lysine (K)-specific demethylase 4A	253.723	24.5536	229.571	25.9593	0.904809	0.00175428	0.0326281	cg18410551	1	44170237	KDM4A;KDM4A-AS1	NM_014663;NR_033827	3'UTR;Body	N_Shelf	0.48675	0.0577026	0.504711	0.0485214	0.0179607	0.0172903
16663665	KDM4A	NM_014663	lysine (K)-specific demethylase 4A	253.723	24.5536	229.571	25.9593	0.904809	0.00175428	0.0326281	cg24505556	1	44115737	KDM4A	NM_014663	TSS200	Island	0.0438906	0.00729094	0.0361922	0.00650423	-0.00769842	0.0284852
16663665	KDM4A	NM_014663	lysine (K)-specific demethylase 4A	253.723	24.5536	229.571	25.9593	0.904809	0.00175428	0.0326281	cg23910748	1	44135021	KDM4A	NM_014663	Body		0.898861	0.0187109	0.912264	0.0195195	0.0134034	0.0422933
16664156	MAST2	NM_015112	microtubule associated serine/threonine kinase 2	153.944	10.218	102.89	10.3161	0.66836	0.000384034	0.0166531	cg10784298	1	46269397	MAST2;MAST2	NM_015112;NM_015112	1stExon;5'UTR	Island	0.509015	0.0171832	0.499718	0.0170006	-0.00929725	0.0437369
16664156	MAST2	NM_015112	microtubule associated serine/threonine kinase 2	153.944	10.218	102.89	10.3161	0.66836	0.000384034	0.0166531	cg27447795	1	46309093	MAST2	NM_015112	Body		0.652606	0.0736933	0.674815	0.0660239	0.0222091	0.0404369
16664599	RNF11	NM_014372	ring finger protein 11	1499.23	122.503	818.416	190.693	0.545891	0.000517047	0.0186833	cg24808674	1	51702659	RNF11	NM_014372	Body	S_Shore	0.0432034	0.00401304	0.0465515	0.00595653	0.00334808	0.0429328
16664624	OSBPL9	NM_024586	oxysterol binding protein-like 9	109.261	12.8298	122.346	15.3502	1.11976	0.000867205	0.0231168	cg09744314	1	52190816	OSBPL9;OSBPL9;OSBPL9;OSBPL9;OSBPL9	NR_036662;NM_148909;NM_148908;NM_148906;NM_024586	Body;Body;Body;Body;Body		0.817462	0.0331949	0.84841	0.0260315	0.0309479	0.0249469
16664624	OSBPL9	NM_024586	oxysterol binding protein-like 9	109.261	12.8298	122.346	15.3502	1.11976	0.000867205	0.0231168	cg16299341	1	52082824	OSBPL9;OSBPL9;OSBPL9;OSBPL9;OSBPL9	NM_148906;NM_024586;NM_148906;NM_148908;NM_148909	5'UTR;1stExon;1stExon;1stExon;1stExon		0.0320627	0.00439672	0.0269337	0.00209951	-0.00512897	0.024913
16664624	OSBPL9	NM_024586	oxysterol binding protein-like 9	109.261	12.8298	122.346	15.3502	1.11976	0.000867205	0.0231168	cg17853575	1	52082712	OSBPL9;OSBPL9;OSBPL9;OSBPL9	NM_148909;NM_148906;NM_024586;NM_148908	TSS200;TSS200;TSS200;TSS200		0.0301137	0.00303924	0.0387518	0.00815228	0.00863807	0.0362179
16664624	OSBPL9	NM_024586	oxysterol binding protein-like 9	109.261	12.8298	122.346	15.3502	1.11976	0.000867205	0.0231168	cg23370721	1	52094876	OSBPL9;OSBPL9;OSBPL9;OSBPL9;OSBPL9	NR_036662;NM_148909;NM_148908;NM_148906;NM_024586	Body;Body;Body;Body;Body		0.85396	0.0648594	0.866713	0.0719132	0.0127538	0.0292542
16664708	ZFYVE9	NM_004799	zinc finger, FYVE domain containing 9	111.46	7.4662	146.573	19.1283	1.31503	0.00320119	0.0431655	cg18517204	1	52607587	ZFYVE9;ZFYVE9	NM_007324;NM_004799	TSS200;TSS200	Island	0.0629763	0.00860394	0.0705407	0.00997499	0.0075644	0.0127904
16664708	ZFYVE9	NM_004799	zinc finger, FYVE domain containing 9	111.46	7.4662	146.573	19.1283	1.31503	0.00320119	0.0431655	cg25970533	1	52607933	ZFYVE9;ZFYVE9;ZFYVE9	NM_007324;NM_007323;NM_004799	TSS200;TSS200;TSS200	Island	0.0385126	0.00387658	0.0309757	0.00325373	-0.00753687	0.00826523
16664708	ZFYVE9	NM_004799	zinc finger, FYVE domain containing 9	111.46	7.4662	146.573	19.1283	1.31503	0.00320119	0.0431655	cg27574256	1	52607756	ZFYVE9;ZFYVE9;ZFYVE9	NM_004799;NM_007324;NM_007323	TSS1500;TSS1500;TSS1500	Island	0.0327962	0.00641711	0.0415548	0.00722913	0.00875854	0.0107511
16664852	CPT2	NM_000098	carnitine palmitoyltransferase 2	122.408	18.1217	152.813	19.5691	1.24839	0.00117122	0.0267149	cg12892805	1	53662732	CPT2	NM_000098	1stExon	Island	0.0385091	0.00908253	0.0290685	0.0016914	-0.00944059	0.039449
16665566	PGM1	NM_001172818	phosphoglucomutase 1	249.241	29.4645	310.373	51.4031	1.24527	0.000265925	0.0147323	cg26108121	1	64059860	PGM1	NM_002633	Body	Island	0.070131	0.0115275	0.0632819	0.0117061	-0.00684908	0.0288747
16665566	PGM1	NM_001172818	phosphoglucomutase 1	249.241	29.4645	310.373	51.4031	1.24527	0.000265925	0.0147323	cg04104489	1	64063351	PGM1	NM_002633	Body	S_Shelf	0.588094	0.0597093	0.627276	0.054926	0.0391822	0.03463
16665566	PGM1	NM_001172818	phosphoglucomutase 1	249.241	29.4645	310.373	51.4031	1.24527	0.000265925	0.0147323	cg13894848	1	64077103	PGM1;PGM1	NM_002633;NM_001172819	Body;5'UTR		0.689697	0.0336606	0.70499	0.0346696	0.015293	0.0311385
16665566	PGM1	NM_001172818	phosphoglucomutase 1	249.241	29.4645	310.373	51.4031	1.24527	0.000265925	0.0147323	cg22624827	1	64058180	PGM1	NM_002633	TSS1500	N_Shore	0.882548	0.0692959	0.8996	0.0555205	0.0170518	0.0454046
16665588	ROR1	NM_001083592	receptor tyrosine kinase-like orphan receptor 1	226.482	38.451	139.141	10.6769	0.614356	0.00150332	0.0303232	cg05591605	1	64386932	ROR1;ROR1	NM_005012;NM_001083592	Body;Body		0.951561	0.00784258	0.937212	0.00873258	-0.0143489	0.00760973
16665588	ROR1	NM_001083592	receptor tyrosine kinase-like orphan receptor 1	226.482	38.451	139.141	10.6769	0.614356	0.00150332	0.0303232	cg07579123	1	64323322	ROR1;ROR1	NM_005012;NM_001083592	Body;Body		0.738198	0.0699095	0.719747	0.0713852	-0.0184515	0.0207897
16665588	ROR1	NM_001083592	receptor tyrosine kinase-like orphan receptor 1	226.482	38.451	139.141	10.6769	0.614356	0.00150332	0.0303232	cg17171259	1	64469027	ROR1;ROR1	NM_005012;NM_001083592	Body;Body		0.155195	0.239236	0.139534	0.223831	-0.0156615	0.00466764
16665588	ROR1	NM_001083592	receptor tyrosine kinase-like orphan receptor 1	226.482	38.451	139.141	10.6769	0.614356	0.00150332	0.0303232	cg20427783	1	64357134	ROR1;ROR1	NM_001083592;NM_005012	Body;Body		0.957955	0.00752994	0.948301	0.00433798	-0.00965337	0.0466199
16665588	ROR1	NM_001083592	receptor tyrosine kinase-like orphan receptor 1	226.482	38.451	139.141	10.6769	0.614356	0.00150332	0.0303232	cg00012761	1	64465737	ROR1;ROR1	NM_001083592;NM_005012	Body;Body		0.943355	0.00896037	0.926395	0.0184551	-0.0169599	0.0152933
16665588	ROR1	NM_001083592	receptor tyrosine kinase-like orphan receptor 1	226.482	38.451	139.141	10.6769	0.614356	0.00150332	0.0303232	cg19363081	1	64438673	ROR1;ROR1	NM_001083592;NM_005012	Body;Body		0.901116	0.0160375	0.909719	0.0103756	0.00860261	0.0452079
16665588	ROR1	NM_001083592	receptor tyrosine kinase-like orphan receptor 1	226.482	38.451	139.141	10.6769	0.614356	0.00150332	0.0303232	cg25196611	1	64276571	ROR1;ROR1	NM_005012;NM_001083592	Body;Body		0.774781	0.0459247	0.793543	0.0421432	0.0187617	0.0444575
16665674	AK4	NM_001005353	adenylate kinase 4	128.562	14.3342	167.161	26.9076	1.30023	0.000456689	0.0177315	cg24691814	1	65673302	AK4;AK4;AK4	NM_001005353;NM_203464;NM_013410	Body;Body;Body		0.349457	0.0435569	0.370686	0.0532003	0.021229	0.0102908
16665717	LEPR	NM_001003679	leptin receptor	161.072	14.4064	122.775	8.73369	0.762238	0.000486068	0.0181425	cg03853587	1	65885364	LEPROT;LEPR;LEPR;LEPR	NM_017526;NM_001003680;NM_002303;NM_001003679	TSS1500;TSS1500;TSS1500;TSS1500	N_Shore	0.229283	0.0475801	0.198225	0.0433597	-0.0310575	0.00181089
16665717	LEPR	NM_001003679	leptin receptor	161.072	14.4064	122.775	8.73369	0.762238	0.000486068	0.0181425	cg10009870	1	65944241	LEPR;LEPR;LEPR	NM_002303;NM_001003679;NM_001003680	5'UTR;5'UTR;5'UTR		0.360835	0.126264	0.322752	0.113187	-0.0380831	0.0400621
16666224	LHX8	NM_001001933	LIM homeobox 8	35.3323	1.13619	29.2746	2.19251	0.828549	0.00192238	0.0337474	cg10714415	1	75594135	LHX8;LHX8	NM_001001933;NM_001001933	1stExon;5'UTR	N_Shore	0.0845802	0.0158699	0.0723642	0.0116994	-0.012216	0.000270815
16666224	LHX8	NM_001001933	LIM homeobox 8	35.3323	1.13619	29.2746	2.19251	0.828549	0.00192238	0.0337474	cg14035231	1	75602925	LHX8	NM_001001933	Body	S_Shore	0.157616	0.0820239	0.145016	0.0751024	-0.0126003	0.00979432
16666224	LHX8	NM_001001933	LIM homeobox 8	35.3323	1.13619	29.2746	2.19251	0.828549	0.00192238	0.0337474	cg23845450	1	75597887	LHX8	NM_001001933	Body	S_Shore	0.11904	0.0223822	0.10028	0.0224884	-0.01876	0.0397839
16666224	LHX8	NM_001001933	LIM homeobox 8	35.3323	1.13619	29.2746	2.19251	0.828549	0.00192238	0.0337474	cg17473600	1	75596161	LHX8	NM_001001933	5'UTR	Island	0.070792	0.024961	0.0636782	0.0227536	-0.00711382	0.0357021
16666224	LHX8	NM_001001933	LIM homeobox 8	35.3323	1.13619	29.2746	2.19251	0.828549	0.00192238	0.0337474	cg19764599	1	75601276	LHX8	NM_001001933	Body	Island	0.117362	0.0407902	0.105553	0.0361296	-0.0118087	0.0270209
16666392	FAM73A	NM_001270384	family with sequence similarity 73, member A	204.031	26.337	247.993	19.535	1.21546	0.0038056	0.0469442	cg03726819	1	78277606	FAM73A	NM_198549	Body	Island	0.97203	0.0116895	0.949248	0.0161259	-0.0227822	0.00885326
16666392	FAM73A	NM_001270384	family with sequence similarity 73, member A	204.031	26.337	247.993	19.535	1.21546	0.0038056	0.0469442	cg23936390	1	78278168	FAM73A;FAM73A	NM_001270384;NM_198549	Body;Body	S_Shore	0.856157	0.0429658	0.893866	0.0289146	0.0377096	0.000556742
16666448	GIPC2	NM_001304725	GIPC PDZ domain containing family, member 2	57.7737	11.761	75.6492	15.1452	1.3094	0.00257615	0.0388043	cg09826056	1	78511360	GIPC2	NM_017655	TSS1500	N_Shore	0.542421	0.0217952	0.568704	0.0308332	0.0262836	0.0121126
16666448	GIPC2	NM_001304725	GIPC PDZ domain containing family, member 2	57.7737	11.761	75.6492	15.1452	1.3094	0.00257615	0.0388043	cg04361710	1	78548259	GIPC2;GIPC2	NM_001304725;NM_017655	Body;Body		0.0673631	0.0130573	0.0599685	0.0119333	-0.00739463	0.0359483
16666448	GIPC2	NM_001304725	GIPC PDZ domain containing family, member 2	57.7737	11.761	75.6492	15.1452	1.3094	0.00257615	0.0388043	cg04912843	1	78511856	GIPC2	NM_017655	1stExon	Island	0.0545393	0.00271545	0.0517734	0.0050127	-0.00276589	0.0339318
16666819	CLCA3P	NR_024604	chloride channel accessory 3, pseudogene	9.96637	0.918179	8.20469	0.821253	0.823237	0.00172907	0.032372	cg00267919	1	87115905	CLCA3P	NR_024604	Body		0.42566	0.0655371	0.455557	0.0601816	0.0298962	0.0286901
16666965	LRRC8B	NM_001134476	leucine rich repeat containing 8 family, member B	78.3996	19.9036	49.502	11.2118	0.631406	0.000130482	0.0112579	cg24336730	1	90030568	LRRC8B;LRRC8B	NM_015350;NM_001134476	5'UTR;5'UTR		0.481566	0.0475547	0.503971	0.040003	0.0224056	0.017586
16666965	LRRC8B	NM_001134476	leucine rich repeat containing 8 family, member B	78.3996	19.9036	49.502	11.2118	0.631406	0.000130482	0.0112579	cg10025904	1	89996331	LRRC8B	NM_001134476	5'UTR		0.725345	0.0284486	0.694964	0.0212338	-0.0303807	0.0265555
16666965	LRRC8B	NM_001134476	leucine rich repeat containing 8 family, member B	78.3996	19.9036	49.502	11.2118	0.631406	0.000130482	0.0112579	cg14838044	1	90024576	LRRC8B;LRRC8B;LRRC8B	NM_015350;NM_001134476;NM_015350	5'UTR;5'UTR;1stExon		0.924999	0.0295756	0.891498	0.0441808	-0.0335014	0.0303126
16667183	MTF2	NM_001164391	metal response element binding transcription factor 2	193.305	15.7468	284.595	28.3821	1.47226	0.000449298	0.0176628	cg13302076	1	93570451	MTF2;MTF2;MTF2;MTF2	NM_001164391;NM_001164393;NM_007358;NM_001164392	5'UTR;5'UTR;Body;Body		0.698388	0.0128107	0.686283	0.0182735	-0.0121053	0.0107694
16667247	DR1	NM_001938	down-regulator of transcription 1	947.118	108.725	766.037	70.5408	0.808808	0.00115577	0.0264984	cg05475156	1	93811331	DR1	NM_001938	TSS200	Island	0.0290607	0.00253478	0.0257484	0.00139471	-0.00331226	0.0161604
16667702	VCAM1	NM_001078	vascular cell adhesion molecule 1	198.857	54.6968	87.73	11.5377	0.44117	0.00017621	0.012512	cg24593324	1	101188910	VCAM1;VCAM1	NM_001078;NM_080682	Body;Body		0.957389	0.0124737	0.948582	0.0110803	-0.00880711	0.0116835
16667715	SLC30A7	NM_001144884	solute carrier family 30 (zinc transporter), member 7	804.759	53.7743	917.603	60.5455	1.14022	0.00388259	0.04739	cg09681356	1	101406949	SLC30A7;SLC30A7	NM_001144884;NM_133496	Body;Body		0.793914	0.0315476	0.8404	0.0378754	0.0464854	0.0020344
16667918	PRMT6	NM_018137	protein arginine methyltransferase 6	94.4844	16.3657	64.7742	6.8947	0.685554	0.00392271	0.0477271	cg09367891	1	107599246	PRMT6	NM_018137	TSS200	Island	0.0255761	0.00391033	0.0224315	0.00381543	-0.00314452	0.0262828
16667918	PRMT6	NM_018137	protein arginine methyltransferase 6	94.4844	16.3657	64.7742	6.8947	0.685554	0.00392271	0.0477271	cg07133347	1	107600762	PRMT6;PRMT6	NM_018137;NM_018137	3'UTR;1stExon	S_Shore	0.570984	0.0936096	0.595166	0.0854622	0.024181	0.00852516
16667925	NTNG1	NM_001113226	netrin G1	18.4087	6.75133	21.6557	8.83642	1.17638	0.000572515	0.019401	cg00758069	1	107682552	NTNG1;NTNG1;NTNG1	NM_001113226;NM_001113228;NM_014917	TSS200;TSS200;TSS200	N_Shore	0.175292	0.0151798	0.150456	0.0136998	-0.0248367	0.0492094
16668220	SYPL2	NM_001040709	synaptophysin-like 2	72.0392	17.4863	50.0465	8.09763	0.694712	0.00326893	0.0435123	cg12465704	1	110008870	SYPL2	NM_001040709	TSS1500	N_Shore	0.039624	0.0078461	0.0508703	0.00772719	0.0112463	0.0428694
16668220	SYPL2	NM_001040709	synaptophysin-like 2	72.0392	17.4863	50.0465	8.09763	0.694712	0.00326893	0.0435123	cg24460301	1	110009238	SYPL2;SYPL2	NM_001040709;NM_001040709	5'UTR;1stExon	Island	0.0244774	0.00705376	0.0314999	0.00592493	0.00702248	0.0249355
16668229	ATXN7L2	NM_153340	ataxin 7-like 2	43.9469	2.09981	40.7771	3.2032	0.927873	0.00274359	0.0398051	cg07176034	1	110026647	ATXN7L2	NM_153340	1stExon	Island	0.0319491	0.00421598	0.0261911	0.00335749	-0.00575799	0.0192169
16668229	ATXN7L2	NM_153340	ataxin 7-like 2	43.9469	2.09981	40.7771	3.2032	0.927873	0.00274359	0.0398051	cg18753480	1	110026701	ATXN7L2	NM_153340	1stExon	Island	0.0429518	0.00409425	0.0498241	0.00468122	0.00687231	0.0300319
16668439	AHCYL1	NM_001242673	adenosylhomocysteinase like 1	575.645	22.0777	792.663	38.4895	1.377	5.21973e-05	0.0077759	cg04545972	1	110542870	AHCYL1;AHCYL1;AHCYL1	NM_001242673;NM_006621;NM_001242674	5'UTR;Body;TSS1500		0.926363	0.015291	0.954252	0.0071365	0.0278886	0.0232649
16668439	AHCYL1	NM_001242673	adenosylhomocysteinase like 1	575.645	22.0777	792.663	38.4895	1.377	5.21973e-05	0.0077759	cg08091439	1	110546703	AHCYL1	NM_006621	Body		0.358624	0.0981055	0.3785	0.109772	0.0198762	0.0251001
16668439	AHCYL1	NM_001242673	adenosylhomocysteinase like 1	575.645	22.0777	792.663	38.4895	1.377	5.21973e-05	0.0077759	cg09513758	1	110526368	AHCYL1	NM_006621	TSS1500	N_Shore	0.532056	0.125322	0.562134	0.126282	0.030078	0.0323003
16668919	MAGI3	NM_001142782	membrane associated guanylate kinase, WW and PDZ domain containing 3	90.5993	8.21766	106.41	7.03837	1.17451	0.00325823	0.0434759	cg19510626	1	113934971	MAGI3;MAGI3	NM_152900;NM_001142782	Body;Body	S_Shore	0.319668	0.0736153	0.337785	0.0751998	0.0181165	0.0350322
16669067	VANGL1	NM_001172411	VANGL planar cell polarity protein 1	136.222	10.3133	169.257	11.1239	1.24251	0.00229298	0.0366107	cg23595667	1	116185146	VANGL1;VANGL1;VANGL1	NM_001172411;NM_138959;NM_001172412	5'UTR;5'UTR;TSS200	Island	0.0355195	0.00250156	0.0316829	0.00218721	-0.00383659	0.003884
16669067	VANGL1	NM_001172411	VANGL planar cell polarity protein 1	136.222	10.3133	169.257	11.1239	1.24251	0.00229298	0.0366107	cg25773695	1	116191657	VANGL1	NM_138959	5'UTR		0.587024	0.0603602	0.595533	0.0613605	0.00850972	0.0121555
16669180	PTGFRN	NM_020440	prostaglandin F2 receptor inhibitor	399.499	52.9084	277.579	33.616	0.694817	0.000712425	0.0209253	cg14027204	1	117529478	PTGFRN	NM_020440	Body		0.7659	0.0311098	0.7477	0.0214184	-0.0181998	0.0388487
16669180	PTGFRN	NM_020440	prostaglandin F2 receptor inhibitor	399.499	52.9084	277.579	33.616	0.694817	0.000712425	0.0209253	cg25350269	1	117515292	PTGFRN	NM_020440	Body		0.663058	0.149974	0.698748	0.13421	0.0356898	0.00323853
16669180	PTGFRN	NM_020440	prostaglandin F2 receptor inhibitor	399.499	52.9084	277.579	33.616	0.694817	0.000712425	0.0209253	cg12267236	1	117527582	PTGFRN	NM_020440	Body		0.0880357	0.0217383	0.0772956	0.0159503	-0.0107402	0.0188014
16669180	PTGFRN	NM_020440	prostaglandin F2 receptor inhibitor	399.499	52.9084	277.579	33.616	0.694817	0.000712425	0.0209253	cg04222001	1	117451669	PTGFRN	NM_020440	TSS1500	N_Shore	0.571039	0.0899854	0.591197	0.0796246	0.0201579	0.0456177
16669180	PTGFRN	NM_020440	prostaglandin F2 receptor inhibitor	399.499	52.9084	277.579	33.616	0.694817	0.000712425	0.0209253	cg06854150	1	117503952	PTGFRN	NM_020440	Body		0.640996	0.0539537	0.607316	0.0528111	-0.0336801	0.0419575
16669180	PTGFRN	NM_020440	prostaglandin F2 receptor inhibitor	399.499	52.9084	277.579	33.616	0.694817	0.000712425	0.0209253	cg18227189	1	117471252	PTGFRN	NM_020440	Body		0.744936	0.102472	0.73201	0.110936	-0.0129266	0.0421849
16669573	NBPF20	ENST00000369373	neuroblastoma breakpoint family, member 20	1301.93	78.067	1648.84	130.981	1.26646	0.000201797	0.0129813	cg11559103	1	145611265	POLR3C;RNF115;POLR3C;NBPF20;NBPF10;NBPF10	NM_001303456;NM_014455;NM_006468;NM_001278267;NM_001039703;NM_001302371	TSS1500;1stExon;TSS1500;Body;Body;Body	S_Shore	0.0711875	0.00846541	0.0600127	0.00240753	-0.0111748	0.0115913
16669573	NBPF20	ENST00000369373	neuroblastoma breakpoint family, member 20	1301.93	78.067	1648.84	130.981	1.26646	0.000201797	0.0129813	cg14032772	1	145599111	POLR3C;POLR3C;NBPF20;NBPF10;NBPF10	NM_006468;NM_001303456;NM_001278267;NM_001039703;NM_001302371	Body;Body;Body;Body;Body		0.955662	0.00388465	0.970384	0.00842249	0.0147215	0.0178844
16669573	NBPF20	ENST00000369373	neuroblastoma breakpoint family, member 20	1301.93	78.067	1648.84	130.981	1.26646	0.000201797	0.0129813	cg15371169	1	144932953	PDE4DIP;PDE4DIP;PDE4DIP;PDE4DIP;PDE4DIP;NBPF20;NBPF9	NM_001002811;NM_001198834;NM_014644;NM_001198832;NM_001002812;NM_001278267;NM_001277444	TSS1500;Body;Body;Body;Body;Body;Body	S_Shore	0.291513	0.0718968	0.312125	0.0763709	0.0206117	0.0149184
16669573	NBPF20	ENST00000369373	neuroblastoma breakpoint family, member 20	1301.93	78.067	1648.84	130.981	1.26646	0.000201797	0.0129813	cg15626670	1	145095289	SEC22B;NBPF20;NBPF9	NM_004892;NM_001278267;NM_001277444	TSS1500;Body;Body	N_Shore	0.861867	0.0452567	0.905801	0.0140266	0.0439335	0.0217397
16669573	NBPF20	ENST00000369373	neuroblastoma breakpoint family, member 20	1301.93	78.067	1648.84	130.981	1.26646	0.000201797	0.0129813	cg19989333	1	145292162	NBPF10;NBPF10;NBPF25P;NBPF20;NBPF9	NM_001039703;NM_001302371;NR_104217;NM_001278267;NM_001277444	TSS1500;TSS1500;Body;Body;Body		0.938311	0.0129094	0.944415	0.0102404	0.00610335	0.00365108
16669573	NBPF20	ENST00000369373	neuroblastoma breakpoint family, member 20	1301.93	78.067	1648.84	130.981	1.26646	0.000201797	0.0129813	cg22748164	1	145487179	LIX1L;NBPF20;NBPF10;NBPF10	NM_153713;NM_001278267;NM_001039703;NM_001302371	Body;Body;Body;Body		0.891557	0.029928	0.878911	0.0250272	-0.0126465	0.0330039
16669573	NBPF20	ENST00000369373	neuroblastoma breakpoint family, member 20	1301.93	78.067	1648.84	130.981	1.26646	0.000201797	0.0129813	cg24984691	1	145611078	POLR3C;RNF115;RNF115;POLR3C;NBPF20;NBPF10;NBPF10	NM_001303456;NM_014455;NM_014455;NM_006468;NM_001278267;NM_001039703;NM_001302371	TSS1500;5'UTR;1stExon;TSS200;Body;Body;Body	Island	0.0423922	0.00638766	0.0350967	0.00770792	-0.00729556	0.0254368
16669573	NBPF20	ENST00000369373	neuroblastoma breakpoint family, member 20	1301.93	78.067	1648.84	130.981	1.26646	0.000201797	0.0129813	cg01215495	1	144931367	PDE4DIP;PDE4DIP;PDE4DIP;PDE4DIP;PDE4DIP;NBPF20;NBPF9	NM_001002811;NM_001198834;NM_014644;NM_001198832;NM_001002812;NM_001278267;NM_001277444	1stExon;Body;Body;Body;Body;Body;Body	Island	0.063491	0.00979741	0.0555602	0.00758296	-0.00793081	0.0268233
16669573	NBPF20	ENST00000369373	neuroblastoma breakpoint family, member 20	1301.93	78.067	1648.84	130.981	1.26646	0.000201797	0.0129813	cg07203025	1	144533212	NBPF20	NM_001278267	Body	N_Shore	0.43603	0.0422873	0.4571	0.0381249	0.0210695	0.0283464
16669573	NBPF20	ENST00000369373	neuroblastoma breakpoint family, member 20	1301.93	78.067	1648.84	130.981	1.26646	0.000201797	0.0129813	cg09958840	1	144943286	PDE4DIP;PDE4DIP;PDE4DIP;PDE4DIP;NBPF20;NBPF9	NM_001198834;NM_014644;NM_001198832;NM_001002812;NM_001278267;NM_001277444	Body;Body;Body;Body;Body;Body		0.9278	0.00277914	0.910385	0.0161169	-0.0174148	0.0459094
16669573	NBPF20	ENST00000369373	neuroblastoma breakpoint family, member 20	1301.93	78.067	1648.84	130.981	1.26646	0.000201797	0.0129813	cg16943234	1	145515802	GNRHR2;GNRHR2;PEX11B;PEX11B;PEX11B;PEX11B;PEX11B;GNRHR2;NBPF20;NBPF10;NBPF10	NR_002328;NR_104034;NM_003846;NR_073492;NR_073491;NM_001184795;NR_073493;NR_104033;NM_001278267;NM_001039703;NM_001302371	Body;Body;TSS1500;TSS1500;TSS1500;TSS1500;TSS1500;TSS200;Body;Body;Body	N_Shore	0.0270866	0.00229712	0.0230199	0.00418478	-0.00406662	0.0416853
16669573	NBPF20	ENST00000369373	neuroblastoma breakpoint family, member 20	1301.93	78.067	1648.84	130.981	1.26646	0.000201797	0.0129813	cg18104653	1	145610886	POLR3C;POLR3C;RNF115;POLR3C;NBPF20;NBPF10;NBPF10	NM_006468;NM_006468;NM_014455;NM_001303456;NM_001278267;NM_001039703;NM_001302371	5'UTR;1stExon;TSS200;TSS1500;Body;Body;Body	Island	0.0543007	0.00604417	0.0460008	0.00416477	-0.0082999	0.0199117
16669700	SEC22B	NM_004892	SEC22 homolog B, vesicle trafficking protein (gene/pseudogene)	433.62	28.5841	617.621	108.242	1.42434	0.00378153	0.0468392	cg15626670	1	145095289	SEC22B;NBPF20;NBPF9	NM_004892;NM_001278267;NM_001277444	TSS1500;Body;Body	N_Shore	0.861867	0.0452567	0.905801	0.0140266	0.0439335	0.0217397
16669787	HFE2	NM_001316767	hemochromatosis type 2 (juvenile)	73.3632	42.1971	25.2426	7.1584	0.344076	0.00139524	0.0291785	cg26036288	1	145411967	HFE2;HFE2;HFE2;HFE2	NM_202004;NM_145277;NM_213652;NM_213653	TSS1500;TSS1500;TSS1500;TSS1500	N_Shelf	0.842847	0.0461982	0.877274	0.048681	0.0344274	0.0108455
16669787	HFE2	NM_001316767	hemochromatosis type 2 (juvenile)	73.3632	42.1971	25.2426	7.1584	0.344076	0.00139524	0.0291785	cg14599576	1	145413157	HFE2;HFE2;HFE2;HFE2	NM_145277;NM_213652;NM_213653;NM_202004	TSS200;TSS200;TSS200;TSS200	N_Shelf	0.0993145	0.0361006	0.128002	0.0454243	0.0286872	0.0442058
16670547	TARS2	NM_001271895	threonyl-tRNA synthetase 2, mitochondrial (putative)	95.2389	8.93562	119.512	12.0549	1.25487	6.22903e-05	0.0083957	cg09082263	1	150460157	TARS2;TARS2;TARS2;TARS2;TARS2	NR_073514;NR_073513;NM_001271896;NM_001271895;NM_025150	Body;Body;Body;Body;Body		0.0364542	0.0100152	0.0313595	0.00999833	-0.00509467	0.0168073
16671061	KPRP	NM_001025231	keratinocyte proline-rich protein	37.215	6.59338	68.6718	9.99641	1.84527	0.0022845	0.0366107	cg17947121	1	152733140	KPRP	NM_001025231	Body	Island	0.726723	0.0268064	0.704738	0.0204809	-0.0219844	0.0427957
16671061	KPRP	NM_001025231	keratinocyte proline-rich protein	37.215	6.59338	68.6718	9.99641	1.84527	0.0022845	0.0366107	cg20160299	1	152733395	KPRP	NM_001025231	Body	S_Shore	0.774087	0.0328983	0.756759	0.0335723	-0.0173278	0.0169604
16671416	ATP8B2	NM_001005855	ATPase, aminophospholipid transporter, class I, type 8B, member 2	132.083	8.05714	91.9333	10.9782	0.696025	0.000477268	0.0180657	cg21379008	1	154297555	ATP8B2;AQP10	NM_001005855;NM_080429	TSS1500;3'UTR	N_Shore	0.0335931	0.0038116	0.0262677	0.00361321	-0.00732536	0.0377162
16671579	ADAM15	NM_001261464	ADAM metallopeptidase domain 15	100.523	14.5224	128.24	13.3829	1.27573	0.000701205	0.0208357	cg14706141	1	155030538	LOC100505666;ADAM15;ADAM15;ADAM15;ADAM15;ADAM15;ADAM15;ADAM15;ADAM15;ADAM15;ADAM15;ADAM15;ADAM15	NR_040773;NR_048577;NR_048579;NR_048578;NM_001261466;NM_001261465;NM_207191;NM_207194;NM_003815;NM_001261464;NM_207197;NM_207196;NM_207195	Body;Body;Body;Body;Body;Body;Body;Body;Body;Body;Body;Body;Body		0.928168	0.0237764	0.942783	0.017995	0.014615	0.0305376
16671579	ADAM15	NM_001261464	ADAM metallopeptidase domain 15	100.523	14.5224	128.24	13.3829	1.27573	0.000701205	0.0208357	cg16095542	1	155023359	ADAM15;DCST1;ADAM15;ADAM15;DCST1;ADAM15;ADAM15;ADAM15	NM_207196;NM_001143687;NM_207194;NM_207195;NM_152494;NM_207197;NM_207191;NM_003815	TSS1500;3'UTR;TSS1500;TSS1500;3'UTR;TSS1500;TSS1500;TSS1500	Island	0.0405602	0.00554156	0.0336055	0.00701683	-0.00695471	0.0424974
16672279	KIRREL	NM_001286349	kin of IRRE like (Drosophila)	420.83	49.0619	500.5	59.9427	1.18932	0.00298901	0.0416761	cg10557739	1	158011564	KIRREL;KIRREL	NM_018240;NM_001286349	Body;Body		0.945256	0.0230459	0.928409	0.0358522	-0.0168473	0.00633166
16672279	KIRREL	NM_001286349	kin of IRRE like (Drosophila)	420.83	49.0619	500.5	59.9427	1.18932	0.00298901	0.0416761	cg12686244	1	157996500	KIRREL;KIRREL	NM_018240;NM_001286349	Body;Body		0.717617	0.0401774	0.699036	0.03733	-0.0185811	0.0267162
16672279	KIRREL	NM_001286349	kin of IRRE like (Drosophila)	420.83	49.0619	500.5	59.9427	1.18932	0.00298901	0.0416761	cg21142904	1	158047439	KIRREL	NM_018240	Body		0.837534	0.0258064	0.812256	0.0347555	-0.025278	0.0180508
16672279	KIRREL	NM_001286349	kin of IRRE like (Drosophila)	420.83	49.0619	500.5	59.9427	1.18932	0.00298901	0.0416761	cg10951380	1	158029978	KIRREL	NM_018240	Body		0.726386	0.046039	0.670664	0.0616425	-0.0557222	0.0301627
16672279	KIRREL	NM_001286349	kin of IRRE like (Drosophila)	420.83	49.0619	500.5	59.9427	1.18932	0.00298901	0.0416761	cg14086045	1	157963794	KIRREL	NM_018240	Body	Island	0.0736221	0.0135117	0.0580935	0.00798521	-0.0155286	0.0327875
16672505	ATP1A2	NM_000702	ATPase, Na+/K+ transporting, alpha 2 polypeptide	99.2427	31.1483	48.1968	17.1457	0.485645	0.000625585	0.0200439	cg18386098	1	160109759	ATP1A2;ATP1A2	NM_000702;NM_000702	ExonBnd;Body		0.767976	0.0339137	0.785721	0.0322286	0.0177454	0.00770872
16672838	FCER1G	NM_004106	Fc fragment of IgE, high affinity I, receptor for; gamma polypeptide	47.6737	20.0278	101.437	45.9203	2.12774	0.000310587	0.0154315	cg20806175	1	161186839	FCER1G	NM_004106	Body		0.544846	0.13835	0.539586	0.136037	-0.00525965	0.0440934
16673043	UHMK1	NM_001184763	U2AF homology motif (UHM) kinase 1	494.394	42.633	438.214	29.384	0.886365	0.000705913	0.0209253	cg16121685	1	162467625	UHMK1	NM_175866	TSS200	Island	0.1038	0.00655984	0.0952993	0.00757718	-0.00850018	0.00564863
16673043	UHMK1	NM_001184763	U2AF homology motif (UHM) kinase 1	494.394	42.633	438.214	29.384	0.886365	0.000705913	0.0209253	cg05341329	1	162467671	UHMK1;UHMK1	NM_175866;NM_175866	1stExon;5'UTR	Island	0.036788	0.00829478	0.0272693	0.00219826	-0.0095187	0.0297563
16673056	UAP1	NM_003115	UDP-N-acetylglucosamine pyrophosphorylase 1	464.992	50.0451	726.71	121.318	1.56284	0.000530937	0.0188221	cg10198148	1	162530191	UAP1	NM_003115	TSS1500	N_Shore	0.948474	0.0129466	0.925149	0.0129011	-0.0233246	0.0337898
16673251	MGST3	NM_004528	microsomal glutathione S-transferase 3	29.1117	3.59325	36.1913	2.46835	1.24319	0.00260064	0.0389672	cg08510884	1	165601277	MGST3	NM_004528	5'UTR	S_Shore	0.0355861	0.00281884	0.0302144	0.0017057	-0.00537177	0.014054
16673348	DUSP27	NM_001080426	dual specificity phosphatase 27 (putative)	77.3814	15.9542	47.1166	10.7891	0.608888	0.000918846	0.0235459	cg17417720	1	167069995	DUSP27	NM_001080426	Body		0.954908	0.0340077	0.938248	0.0433982	-0.0166603	0.00437197
16673525	ATP1B1	NM_001677	ATPase, Na+/K+ transporting, beta 1 polypeptide	146.448	19.6858	98.4812	12.607	0.672463	0.000995013	0.0246654	cg11780008	1	169092413	ATP1B1	NM_001677	Body		0.658932	0.0955698	0.678276	0.0888145	0.0193435	0.0133592
16673525	ATP1B1	NM_001677	ATPase, Na+/K+ transporting, beta 1 polypeptide	146.448	19.6858	98.4812	12.607	0.672463	0.000995013	0.0246654	cg01536279	1	169074888	ATP1B1	NM_001677	TSS1500	Island	0.0552602	0.00955743	0.0488974	0.00653408	-0.00636287	0.0419712
16673636	PRRX1	NM_006902	paired related homeobox 1	141.508	33.8072	89.9921	19.5896	0.635951	0.000908629	0.0233803	cg19213979	1	170690861	PRRX1;PRRX1	NM_006902;NM_022716	Body;Body		0.901635	0.020796	0.880505	0.0185704	-0.0211301	0.00487209
16673636	PRRX1	NM_006902	paired related homeobox 1	141.508	33.8072	89.9921	19.5896	0.635951	0.000908629	0.0233803	cg19716950	1	170655402	PRRX1;PRRX1	NM_022716;NM_006902	Body;Body		0.944084	0.0218862	0.933687	0.0186954	-0.0103968	0.0350877
16673636	PRRX1	NM_006902	paired related homeobox 1	141.508	33.8072	89.9921	19.5896	0.635951	0.000908629	0.0233803	cg09010107	1	170638807	PRRX1;PRRX1	NM_022716;NM_006902	Body;Body		0.846233	0.128535	0.860454	0.12264	0.0142215	0.0473205
16674355	SOAT1	NM_001252511	sterol O-acyltransferase 1	397.236	35.717	678.241	95.3443	1.7074	4.85259e-05	0.00764372	cg17465886	1	179262956	SOAT1	NM_003101	TSS200	Island	0.022988	0.00409333	0.0291297	0.00364615	0.00614164	0.0281984
16674880	SMG7	NM_001174061	SMG7 nonsense mediated mRNA decay factor	259.305	17.4756	195.429	14.897	0.753667	0.00197157	0.0343123	cg21751491	1	183441445	SMG7;SMG7;SMG7;SMG7;SMG7-AS1	NM_001174061;NM_173156;NM_201569;NM_201568;NR_040063	TSS200;TSS200;TSS200;TSS200;TSS1500	Island	0.0266646	0.00297968	0.0227127	0.00410289	-0.00395185	0.0222285
16675045	HMCN1	NM_031935	hemicentin 1	12.0645	1.12386	10.8092	0.860554	0.895953	0.00187412	0.0335521	cg16791304	1	185756000	HMCN1	NM_031935	Body		0.517199	0.04253	0.492739	0.0558906	-0.0244602	0.0322329
16675874	SHISA4	NM_198149	shisa family member 4	246.442	46.5517	153.871	18.2325	0.624373	0.00186111	0.0334896	cg19624873	1	201857955	SHISA4;SHISA4;SHISA4	NM_198149;NR_030775;NM_198149	5'UTR;Body;1stExon		0.034277	0.00366472	0.0292059	0.00118854	-0.00507114	0.0377108
16675903	RNPEP	NM_020216	arginyl aminopeptidase (aminopeptidase B)	286.46	21.2327	340.297	33.6283	1.18794	0.00192013	0.0337474	cg26045471	1	201971733	MIR6740;RNPEP	NR_106798;NM_020216	TSS1500;Body		0.652186	0.0389457	0.682538	0.051463	0.0303516	0.00573844
16676008	PPP1R12B	NM_001167857	protein phosphatase 1, regulatory subunit 12B	103.192	23.1288	65.5638	9.17877	0.63536	0.000446331	0.0176128	cg10091705	1	202317604	PPP1R12B;PPP1R12B;PPP1R12B;PPP1R12B	NM_001167857;NM_001167858;NM_032105;NM_002481	TSS1500;TSS1500;TSS1500;TSS1500	N_Shore	0.0342174	0.00248854	0.0416683	0.00615396	0.00745086	0.0492901
16676008	PPP1R12B	NM_001167857	protein phosphatase 1, regulatory subunit 12B	103.192	23.1288	65.5638	9.17877	0.63536	0.000446331	0.0176128	cg12581598	1	202537837	PPP1R12B;PPP1R12B;PPP1R12B;PPP1R12B	NM_002481;NM_032104;NM_032105;NM_032103	Body;Body;Body;Body		0.655122	0.0617235	0.68685	0.0573208	0.0317272	0.0224756
16676008	PPP1R12B	NM_001167857	protein phosphatase 1, regulatory subunit 12B	103.192	23.1288	65.5638	9.17877	0.63536	0.000446331	0.0176128	cg00046018	1	202318086	PPP1R12B;PPP1R12B;PPP1R12B;PPP1R12B	NM_001167857;NM_032105;NM_001167858;NM_002481	1stExon;1stExon;1stExon;1stExon	Island	0.0600042	0.00492821	0.0665243	0.00891762	0.00652009	0.0478714
16676008	PPP1R12B	NM_001167857	protein phosphatase 1, regulatory subunit 12B	103.192	23.1288	65.5638	9.17877	0.63536	0.000446331	0.0176128	cg08325568	1	202535243	PPP1R12B;PPP1R12B;PPP1R12B;PPP1R12B	NM_001197131;NM_032104;NM_032103;NM_002481	Body;Body;Body;Body		0.776347	0.0822548	0.798903	0.0670509	0.0225555	0.0478101
16676008	PPP1R12B	NM_001167857	protein phosphatase 1, regulatory subunit 12B	103.192	23.1288	65.5638	9.17877	0.63536	0.000446331	0.0176128	cg09674340	1	202509286	PPP1R12B;PPP1R12B;PPP1R12B;PPP1R12B	NM_001197131;NM_032104;NM_032103;NM_002481	1stExon;Body;Body;Body		0.608953	0.102578	0.621206	0.105137	0.0122529	0.0195015
16676643	MAPKAPK2	NM_004759	mitogen-activated protein kinase-activated protein kinase 2	363.462	42.9917	241.836	55.9072	0.66537	0.00245959	0.0380232	cg06814146	1	206898680	MAPKAPK2;MAPKAPK2	NM_004759;NM_032960	Body;Body		0.713232	0.0894934	0.73827	0.0808645	0.0250376	0.00655505
16676643	MAPKAPK2	NM_004759	mitogen-activated protein kinase-activated protein kinase 2	363.462	42.9917	241.836	55.9072	0.66537	0.00245959	0.0380232	cg16750106	1	206904553	MAPKAPK2;MAPKAPK2	NM_004759;NM_032960	Body;Body		0.923892	0.0248735	0.914169	0.0284099	-0.00972356	0.0447248
16676682	IL24	NM_001185156	interleukin 24	17.7395	2.51727	34.761	9.38928	1.95953	0.000208562	0.0131183	cg11076275	1	207069654	IL24;IL24	NM_006850;NM_181339	TSS1500;TSS1500		0.811035	0.0733628	0.783334	0.0599385	-0.0277019	0.0237405
16676764	CD55	NM_000574	CD55 molecule, decay accelerating factor for complement (Cromer blood group)	148.704	22.3801	162.002	20.9757	1.08943	0.000740183	0.0212206	cg00237386	1	207494649	CD55;CD55;CD55;CD55;CD55;CD55	NM_000574;NM_001300902;NM_001300903;NM_001300904;NM_001114752;NR_125349	TSS200;TSS200;TSS200;TSS200;TSS200;TSS200	Island	0.0339483	0.0050228	0.0429365	0.00479402	0.00898823	0.0264452
16677201	DTL	NM_001286229	denticleless E3 ubiquitin protein ligase homolog (Drosophila)	297.836	77.1006	508.383	102.93	1.70692	0.000835692	0.0227016	cg08268925	1	212273603	DTL;DTL;DTL;DTL;DTL;DTL	NM_016448;NM_001286230;NM_001286229;NM_016448;NM_001286230;NM_001286229	ExonBnd;ExonBnd;ExonBnd;Body;Body;Body		0.961267	0.00175031	0.946917	0.0101403	-0.0143499	0.0128504
16677201	DTL	NM_001286229	denticleless E3 ubiquitin protein ligase homolog (Drosophila)	297.836	77.1006	508.383	102.93	1.70692	0.000835692	0.0227016	cg24885585	1	212209156	DTL;DTL;DTL;DTL;DTL;INTS7;INTS7;INTS7;INTS7;INTS7;DTL	NM_016448;NM_001286230;NM_016448;NM_001286230;NM_001286229;NM_001199809;NM_015434;NM_001199812;NM_001199811;NR_037667;NM_001286229	5'UTR;5'UTR;1stExon;1stExon;1stExon;TSS200;TSS200;TSS200;TSS200;TSS200;5'UTR	Island	0.0394802	0.00511737	0.033585	0.00379114	-0.00589524	0.0460427
16677339	VASH2	NM_001136474	vasohibin 2	226.317	73.3799	98.6627	39.8998	0.435949	4.49341e-05	0.00757924	cg14111859	1	213163304	VASH2;VASH2;VASH2;VASH2	NM_001136475;NM_001136474;NM_024749;NM_001301056	3'UTR;3'UTR;3'UTR;3'UTR		0.731656	0.0606354	0.766048	0.0465738	0.0343915	0.0219206
16677361	RPS6KC1	NM_001136138	ribosomal protein S6 kinase, 52kDa, polypeptide 1	183.632	8.14511	213.699	18.7753	1.16374	0.00130153	0.0281998	cg16729016	1	213298061	RPS6KC1;RPS6KC1	NM_012424;NM_001136138	Body;Body		0.918024	0.0350034	0.954274	0.0179578	0.0362493	0.0294574
16677425	CENPF	NM_016343	centromere protein F	399.922	134.94	766.595	92.315	1.91686	0.00307614	0.0424349	cg10379951	1	214776326	CENPF	NM_016343	TSS1500	Island	0.0408623	0.00585953	0.0324386	0.00589053	-0.00842376	0.0383877
16677616	IARS2	NM_018060	isoleucyl-tRNA synthetase 2, mitochondrial	343.578	30.5477	423.398	32.1602	1.23232	0.00410046	0.0488027	cg14332927	1	220312130	IARS2	NM_018060	Body		0.955589	0.0174643	0.940266	0.00873223	-0.0153229	0.0425537
16677683	MARC2	NM_017898	mitochondrial amidoxime reducing component 2	78.8484	12.7858	99.5325	9.678	1.26233	0.00423144	0.0496032	cg17376619	1	220941443	MARC2	NM_017898	Body		0.186303	0.0577492	0.203561	0.0510747	0.0172581	0.0140242
16677863	CAPN2	NM_001146068	calpain 2, (m/II) large subunit	1071.81	151.532	1221.81	148.655	1.13995	0.00314412	0.042785	cg07395969	1	223900822	CAPN2;CAPN2	NM_001748;NM_001146068	Body;Body	Island	0.0375218	0.00568889	0.036416	0.00556375	-0.00110576	0.0393849
16677863	CAPN2	NM_001146068	calpain 2, (m/II) large subunit	1071.81	151.532	1221.81	148.655	1.13995	0.00314412	0.042785	cg26051775	1	223945170	CAPN2;CAPN2	NM_001146068;NM_001748	Body;Body		0.89677	0.0104105	0.887028	0.0112144	-0.0097418	0.0143705
16677863	CAPN2	NM_001146068	calpain 2, (m/II) large subunit	1071.81	151.532	1221.81	148.655	1.13995	0.00314412	0.042785	cg13195218	1	223900468	CAPN2;CAPN2	NM_001748;NM_001146068	1stExon;Body	Island	0.0698481	0.00764261	0.0600006	0.00495298	-0.00984744	0.0441576
16678579	GALNT2	NM_001291866	polypeptide N-acetylgalactosaminyltransferase 2	489.642	49.0253	420.536	45.1919	0.858865	0.00375488	0.04667	cg04578946	1	230208874	GALNT2;GALNT2;GALNT2	NR_120373;NM_001291866;NM_004481	Body;Body;Body		0.963478	0.00541738	0.939897	0.00887653	-0.0235814	0.00245654
16678579	GALNT2	NM_001291866	polypeptide N-acetylgalactosaminyltransferase 2	489.642	49.0253	420.536	45.1919	0.858865	0.00375488	0.04667	cg11872894	1	230329256	GALNT2;GALNT2	NM_001291866;NM_004481	Body;Body		0.757071	0.0133819	0.778236	0.0122218	0.0211647	0.0306663
16678579	GALNT2	NM_001291866	polypeptide N-acetylgalactosaminyltransferase 2	489.642	49.0253	420.536	45.1919	0.858865	0.00375488	0.04667	cg15487498	1	230372938	GALNT2	NM_004481	Body		0.402505	0.047724	0.427406	0.0282716	0.0249017	0.0396762
16678579	GALNT2	NM_001291866	polypeptide N-acetylgalactosaminyltransferase 2	489.642	49.0253	420.536	45.1919	0.858865	0.00375488	0.04667	cg24151755	1	230238754	GALNT2	NM_004481	Body		0.885041	0.0181498	0.870277	0.0179639	-0.0147642	0.0166132
16678579	GALNT2	NM_001291866	polypeptide N-acetylgalactosaminyltransferase 2	489.642	49.0253	420.536	45.1919	0.858865	0.00375488	0.04667	cg04709827	1	230245127	GALNT2;GALNT2	NM_001291866;NM_004481	Body;Body		0.870318	0.0244151	0.846572	0.0238519	-0.0237466	0.0244418
16678579	GALNT2	NM_001291866	polypeptide N-acetylgalactosaminyltransferase 2	489.642	49.0253	420.536	45.1919	0.858865	0.00375488	0.04667	cg04836714	1	230386762	GALNT2	NM_004481	Body		0.940928	0.0086332	0.929515	0.00660389	-0.0114128	0.0210395
16678579	GALNT2	NM_001291866	polypeptide N-acetylgalactosaminyltransferase 2	489.642	49.0253	420.536	45.1919	0.858865	0.00375488	0.04667	cg13387529	1	230193196	GALNT2	NM_001291866	TSS1500		0.745405	0.0696751	0.71756	0.0841528	-0.0278452	0.0401093
16678579	GALNT2	NM_001291866	polypeptide N-acetylgalactosaminyltransferase 2	489.642	49.0253	420.536	45.1919	0.858865	0.00375488	0.04667	cg14758440	1	230193087	GALNT2	NM_001291866	TSS1500		0.716884	0.0858028	0.699386	0.0756085	-0.0174975	0.0335762
16678579	GALNT2	NM_001291866	polypeptide N-acetylgalactosaminyltransferase 2	489.642	49.0253	420.536	45.1919	0.858865	0.00375488	0.04667	cg16668097	1	230253723	GALNT2;GALNT2	NM_001291866;NM_004481	Body;Body		0.973546	0.0050062	0.959561	0.00759176	-0.0139845	0.0208705
16678579	GALNT2	NM_001291866	polypeptide N-acetylgalactosaminyltransferase 2	489.642	49.0253	420.536	45.1919	0.858865	0.00375488	0.04667	cg17100751	1	230414293	GALNT2	NM_004481	Body	N_Shore	0.927687	0.0178467	0.912955	0.0234704	-0.014732	0.0237238
16678579	GALNT2	NM_001291866	polypeptide N-acetylgalactosaminyltransferase 2	489.642	49.0253	420.536	45.1919	0.858865	0.00375488	0.04667	cg23230158	1	230260837	GALNT2	NM_004481	Body		0.759368	0.0907893	0.776145	0.100086	0.0167761	0.0338297
16678579	GALNT2	NM_001291866	polypeptide N-acetylgalactosaminyltransferase 2	489.642	49.0253	420.536	45.1919	0.858865	0.00375488	0.04667	cg08828627	1	230341642	GALNT2;GALNT2	NM_001291866;NM_004481	Body;Body		0.406095	0.0790378	0.417994	0.08435	0.0118989	0.0471361
16678611	COG2	NM_001145036	component of oligomeric golgi complex 2	287.963	25.5985	163.975	12.9039	0.569431	4.36927e-07	0.00170046	cg13240017	1	230777744	COG2;COG2	NM_001145036;NM_007357	TSS1500;TSS1500	N_Shore	0.408509	0.0326022	0.427486	0.0318105	0.0189765	0.017105
16679033	LGALS8	NM_006499	lectin, galactoside-binding, soluble, 8	115.976	14.9855	148.229	17.1133	1.2781	0.00089614	0.0232483	cg01164511	1	236685254	LGALS8;LGALS8;LGALS8	NM_006499;NM_201543;NM_201545	TSS1500;TSS1500;5'UTR	N_Shore	0.84392	0.0632937	0.821512	0.0673468	-0.022408	0.00480612
16679033	LGALS8	NM_006499	lectin, galactoside-binding, soluble, 8	115.976	14.9855	148.229	17.1133	1.2781	0.00089614	0.0232483	cg22976779	1	236715069	LGALS8;LGALS8;LGALS8;LGALS8;HEATR1	NM_006499;NM_201545;NM_201544;NM_201543;NM_018072	3'UTR;3'UTR;3'UTR;3'UTR;Body		0.893741	0.0300423	0.918175	0.0174035	0.0244343	0.0267263
16679033	LGALS8	NM_006499	lectin, galactoside-binding, soluble, 8	115.976	14.9855	148.229	17.1133	1.2781	0.00089614	0.0232483	cg09334514	1	236686671	LGALS8;LGALS8;LGALS8;LGALS8	NM_201543;NM_006499;NM_201545;NM_201544	TSS200;TSS200;5'UTR;TSS1500	N_Shore	0.462759	0.0389549	0.447618	0.0392193	-0.0151418	0.0181687
16679064	ACTN2	NM_001103	actinin, alpha 2	210.263	202.525	60.665	42.5028	0.288519	0.00417239	0.0491701	cg11880074	1	236917178	ACTN2;ACTN2;ACTN2	NM_001278343;NM_001103;NM_001278344	Body;Body;Body		0.730926	0.090469	0.710459	0.0898478	-0.0204667	0.0197124
16679064	ACTN2	NM_001103	actinin, alpha 2	210.263	202.525	60.665	42.5028	0.288519	0.00417239	0.0491701	cg12297935	1	236902707	ACTN2	NM_001103	Body		0.862021	0.0193586	0.838784	0.0121361	-0.0232367	0.031747
16679064	ACTN2	NM_001103	actinin, alpha 2	210.263	202.525	60.665	42.5028	0.288519	0.00417239	0.0491701	cg20482698	1	236849994	ACTN2	NM_001103	1stExon	Island	0.0655757	0.00839856	0.0725245	0.00981985	0.00694883	0.0304783
16679064	ACTN2	NM_001103	actinin, alpha 2	210.263	202.525	60.665	42.5028	0.288519	0.00417239	0.0491701	cg04138198	1	236853956	ACTN2	NM_001103	Body	S_Shelf	0.946547	0.012713	0.92961	0.0222786	-0.0169369	0.0401048
16679064	ACTN2	NM_001103	actinin, alpha 2	210.263	202.525	60.665	42.5028	0.288519	0.00417239	0.0491701	cg10819259	1	236850361	ACTN2	NM_001103	Body	S_Shore	0.0771718	0.0258997	0.087434	0.0299779	0.0102623	0.0187053
16679064	ACTN2	NM_001103	actinin, alpha 2	210.263	202.525	60.665	42.5028	0.288519	0.00417239	0.0491701	cg17219656	1	236924443	ACTN2	NM_001103	Body		0.930083	0.0135392	0.918366	0.0116788	-0.0117162	0.0101688
16679064	ACTN2	NM_001103	actinin, alpha 2	210.263	202.525	60.665	42.5028	0.288519	0.00417239	0.0491701	cg18412431	1	236925910	ACTN2	NM_001103	Body		0.771743	0.030763	0.800527	0.0380238	0.0287842	0.0368075
16681095	GPR153	NM_207370	G protein-coupled receptor 153	473.144	88.9796	241.833	71.7702	0.51112	0.00152698	0.0304567	cg19802649	1	6310075	GPR153	NM_207370	Body	Island	0.292966	0.0827984	0.308934	0.0860841	0.0159683	0.019086
16681192	NOL9	NM_024654	nucleolar protein 9	315.23	25.6179	251.678	23.9025	0.798393	0.00169296	0.0320817	cg21877403	1	6605464	NOL9	NM_024654	Body		0.868917	0.0449772	0.857388	0.0472042	-0.0115284	0.023773
16681370	ENO1	NM_001201483	enolase 1, (alpha)	285.319	5.45754	373.983	31.4691	1.31076	0.000634626	0.0200582	cg07483064	1	8938751	ENO1;ENO1	NM_001428;NM_001428	1stExon;5'UTR	Island	0.0740709	0.0101011	0.0659506	0.00577044	-0.00812033	0.0149676
16681370	ENO1	NM_001201483	enolase 1, (alpha)	285.319	5.45754	373.983	31.4691	1.31076	0.000634626	0.0200582	cg10443148	1	8922612	ENO1	NM_001428	Body		0.90884	0.0596664	0.891006	0.0524619	-0.0178347	0.0113672
16681370	ENO1	NM_001201483	enolase 1, (alpha)	285.319	5.45754	373.983	31.4691	1.31076	0.000634626	0.0200582	cg17167924	1	8938131	ENO1	NM_001428	5'UTR	Island	0.0806641	0.00554927	0.069372	0.00506235	-0.0112921	0.0132625
16681370	ENO1	NM_001201483	enolase 1, (alpha)	285.319	5.45754	373.983	31.4691	1.31076	0.000634626	0.0200582	cg21133140	1	8931754	ENO1;ENO1	NM_001201483;NM_001428	TSS200;Body		0.58255	0.0747814	0.609544	0.0753055	0.0269943	0.000247815
16681477	CLSTN1	NM_001009566	calsyntenin 1	582.933	45.6206	697.38	79.3184	1.19633	0.00296607	0.0414677	cg08845510	1	9884029	CLSTN1;CLSTN1;CLSTN1;CLSTN1	NM_001009566;NM_014944;NM_014944;NM_001009566	1stExon;1stExon;5'UTR;5'UTR	Island	0.0413815	0.0095464	0.0503014	0.00517523	0.00891987	0.0346945
16681477	CLSTN1	NM_001009566	calsyntenin 1	582.933	45.6206	697.38	79.3184	1.19633	0.00296607	0.0414677	cg12856855	1	9824113	CLSTN1;CLSTN1	NM_001009566;NM_014944	Body;Body	S_Shore	0.383845	0.0241615	0.401046	0.0203789	0.0172019	0.00761123
16681477	CLSTN1	NM_001009566	calsyntenin 1	582.933	45.6206	697.38	79.3184	1.19633	0.00296607	0.0414677	cg23632178	1	9865398	CLSTN1;CLSTN1;CLSTN1	NM_014944;NM_001302883;NM_001009566	Body;Body;Body		0.82828	0.0882396	0.855464	0.0901757	0.0271835	0.017462
16681542	CASZ1	NM_001079843	castor zinc finger 1	84.8361	26.707	51.6661	12.8049	0.609011	0.00243198	0.0378031	cg01399485	1	10733030	CASZ1;CASZ1	NM_017766;NM_001079843	Body;Body		0.768058	0.055344	0.793609	0.0556706	0.025551	0.0171864
16681542	CASZ1	NM_001079843	castor zinc finger 1	84.8361	26.707	51.6661	12.8049	0.609011	0.00243198	0.0378031	cg05171823	1	10765817	CASZ1;CASZ1	NM_001079843;NM_017766	5'UTR;5'UTR	S_Shore	0.428716	0.0679828	0.411492	0.0707171	-0.0172238	0.00764935
16681542	CASZ1	NM_001079843	castor zinc finger 1	84.8361	26.707	51.6661	12.8049	0.609011	0.00243198	0.0378031	cg05821633	1	10837632	CASZ1;CASZ1	NM_001079843;NM_017766	5'UTR;5'UTR		0.740803	0.0309193	0.720799	0.0349611	-0.0200041	0.0330186
16681542	CASZ1	NM_001079843	castor zinc finger 1	84.8361	26.707	51.6661	12.8049	0.609011	0.00243198	0.0378031	cg08108188	1	10853918	CASZ1;CASZ1	NM_001079843;NM_017766	5'UTR;5'UTR	Island	0.0428253	0.0044625	0.0311463	0.00677136	-0.011679	0.00188321
16681542	CASZ1	NM_001079843	castor zinc finger 1	84.8361	26.707	51.6661	12.8049	0.609011	0.00243198	0.0378031	cg13486959	1	10714619	CASZ1;CASZ1	NM_017766;NM_001079843	Body;Body	Island	0.67738	0.0627941	0.659487	0.0636108	-0.0178932	0.0269279
16681542	CASZ1	NM_001079843	castor zinc finger 1	84.8361	26.707	51.6661	12.8049	0.609011	0.00243198	0.0378031	cg22849913	1	10700512	CASZ1	NM_001079843	Body	N_Shore	0.491753	0.0657623	0.50727	0.067703	0.0155176	0.0047614
16681542	CASZ1	NM_001079843	castor zinc finger 1	84.8361	26.707	51.6661	12.8049	0.609011	0.00243198	0.0378031	cg00365487	1	10812262	CASZ1;CASZ1	NM_001079843;NM_017766	5'UTR;5'UTR		0.146366	0.0339159	0.126702	0.0224197	-0.0196637	0.0242437
16681542	CASZ1	NM_001079843	castor zinc finger 1	84.8361	26.707	51.6661	12.8049	0.609011	0.00243198	0.0378031	cg01973605	1	10815522	CASZ1;CASZ1	NM_001079843;NM_017766	5'UTR;5'UTR		0.588982	0.0455589	0.569228	0.036114	-0.0197544	0.0231075
16681542	CASZ1	NM_001079843	castor zinc finger 1	84.8361	26.707	51.6661	12.8049	0.609011	0.00243198	0.0378031	cg08885197	1	10747107	CASZ1;CASZ1	NM_017766;NM_001079843	Body;Body		0.425786	0.0255561	0.43794	0.0254125	0.0121539	0.0153506
16681542	CASZ1	NM_001079843	castor zinc finger 1	84.8361	26.707	51.6661	12.8049	0.609011	0.00243198	0.0378031	cg20288000	1	10735169	CASZ1;CASZ1	NM_017766;NM_001079843	Body;Body		0.644122	0.0374092	0.622416	0.0436604	-0.0217061	0.044969
16681661	MTOR	NM_004958	mechanistic target of rapamycin (serine/threonine kinase)	292.687	12.7789	336.98	10.7381	1.15133	0.00162123	0.031281	cg08734093	1	11322728	MTOR	NM_004958	TSS200	Island	0.0734661	0.00430363	0.0603862	0.0060919	-0.0130798	0.000264293
16681661	MTOR	NM_004958	mechanistic target of rapamycin (serine/threonine kinase)	292.687	12.7789	336.98	10.7381	1.15133	0.00162123	0.031281	cg20001572	1	11212399	MTOR	NM_004958	Body		0.44451	0.0434438	0.458054	0.0503264	0.013544	0.0131157
16681661	MTOR	NM_004958	mechanistic target of rapamycin (serine/threonine kinase)	292.687	12.7789	336.98	10.7381	1.15133	0.00162123	0.031281	cg24863624	1	11322899	MTOR	NM_004958	TSS1500	Island	0.0296301	0.00371969	0.035211	0.00482156	0.00558085	0.0347748
16681661	MTOR	NM_004958	mechanistic target of rapamycin (serine/threonine kinase)	292.687	12.7789	336.98	10.7381	1.15133	0.00162123	0.031281	cg01380153	1	11236647	MTOR	NM_004958	Body		0.331172	0.134363	0.363014	0.110644	0.0318425	0.0493938
16681661	MTOR	NM_004958	mechanistic target of rapamycin (serine/threonine kinase)	292.687	12.7789	336.98	10.7381	1.15133	0.00162123	0.031281	cg16128122	1	11322849	MTOR	NM_004958	TSS1500	Island	0.0578976	0.0113046	0.06455	0.00982016	0.00665244	0.0389868
16681749	MAD2L2	NM_001127325	MAD2 mitotic arrest deficient-like 2 (yeast)	68.4469	4.23921	85.8969	7.02183	1.25494	0.000318436	0.0155157	cg07789904	1	11741841	MAD2L2;MAD2L2	NM_006341;NM_001127325	TSS1500;5'UTR	S_Shore	0.0464906	0.0105893	0.0416936	0.0106731	-0.00479705	0.00889024
16681749	MAD2L2	NM_001127325	MAD2 mitotic arrest deficient-like 2 (yeast)	68.4469	4.23921	85.8969	7.02183	1.25494	0.000318436	0.0155157	cg19596435	1	11741483	MAD2L2;MAD2L2	NM_006341;NM_001127325	TSS1500;5'UTR	Island	0.0373289	0.00262786	0.0448997	0.00548862	0.00757082	0.027767
16681827	DHRS3	NM_004753	dehydrogenase/reductase (SDR family) member 3	43.7557	1.73017	70.4308	7.58589	1.60964	0.000395508	0.0168394	cg14360499	1	12676950	DHRS3	NM_004753	Body	N_Shore	0.0514702	0.00674774	0.0635145	0.0141167	0.0120443	0.0212895
16681827	DHRS3	NM_004753	dehydrogenase/reductase (SDR family) member 3	43.7557	1.73017	70.4308	7.58589	1.60964	0.000395508	0.0168394	cg26029221	1	12653721	DHRS3	NM_004753	Body	N_Shelf	0.214139	0.0326371	0.224545	0.029044	0.0104057	0.0369123
16681827	DHRS3	NM_004753	dehydrogenase/reductase (SDR family) member 3	43.7557	1.73017	70.4308	7.58589	1.60964	0.000395508	0.0168394	cg13420744	1	12679306	DHRS3	NM_004753	TSS1500	S_Shore	0.370757	0.029784	0.395532	0.0261088	0.0247755	0.0405296
16681827	DHRS3	NM_004753	dehydrogenase/reductase (SDR family) member 3	43.7557	1.73017	70.4308	7.58589	1.60964	0.000395508	0.0168394	cg13698714	1	12676759	DHRS3	NM_004753	Body	N_Shore	0.0818578	0.0209647	0.0984194	0.026545	0.0165616	0.0258568
16682161	FBXO42	NM_018994	F-box protein 42	99.7964	5.57907	123.182	9.22818	1.23433	0.00172493	0.0323334	cg03586820	1	16679780	FBXO42	NM_018994	TSS1500	S_Shore	0.699559	0.0715104	0.637021	0.0792845	-0.0625381	0.00555985
16682161	FBXO42	NM_018994	F-box protein 42	99.7964	5.57907	123.182	9.22818	1.23433	0.00172493	0.0323334	cg11363646	1	16616503	FBXO42	NM_018994	Body		0.947527	0.0084912	0.934046	0.0110966	-0.0134812	0.0454982
16682499	UBR4	NM_020765	ubiquitin protein ligase E3 component n-recognin 4	617.728	40.9301	704.571	11.7577	1.14058	0.003337	0.0436826	cg12038708	1	19436781	UBR4	NM_020765	Body		0.461756	0.0382135	0.479503	0.0364175	0.0177474	0.0310464
16682499	UBR4	NM_020765	ubiquitin protein ligase E3 component n-recognin 4	617.728	40.9301	704.571	11.7577	1.14058	0.003337	0.0436826	cg26313352	1	19445842	UBR4	NM_020765	Body		0.899193	0.0282162	0.882786	0.0239838	-0.0164069	0.0260571
16682704	CAPZB	NM_001206540	capping protein (actin filament) muscle Z-line, beta	112.458	4.51444	89.2991	5.58776	0.794065	0.000557146	0.0191105	cg09875257	1	19753627	CAPZB;CAPZB;CAPZB;CAPZB	NM_001206541;NM_001282162;NM_004930;NM_001206540	Body;Body;Body;Body		0.325989	0.0424078	0.339378	0.0379557	0.0133889	0.0436853
16682704	CAPZB	NM_001206540	capping protein (actin filament) muscle Z-line, beta	112.458	4.51444	89.2991	5.58776	0.794065	0.000557146	0.0191105	cg11495942	1	19675581	CAPZB;CAPZB;CAPZB;CAPZB	NM_001206541;NM_001282162;NM_004930;NM_001206540	Body;Body;Body;Body		0.812608	0.0646048	0.791909	0.0737468	-0.0206993	0.033236
16682704	CAPZB	NM_001206540	capping protein (actin filament) muscle Z-line, beta	112.458	4.51444	89.2991	5.58776	0.794065	0.000557146	0.0191105	cg23136105	1	19812290	CAPZB;CAPZB;CAPZB;CAPZB	NM_001282162;NM_001206541;NM_001206540;NM_004930	TSS1500;TSS200;TSS200;TSS200	Island	0.0458136	0.00271814	0.05018	0.00223466	0.00436643	0.00257667
16682704	CAPZB	NM_001206540	capping protein (actin filament) muscle Z-line, beta	112.458	4.51444	89.2991	5.58776	0.794065	0.000557146	0.0191105	cg13618996	1	19812325	CAPZB;CAPZB;CAPZB;CAPZB	NM_001282162;NM_001206541;NM_001206540;NM_004930	TSS1500;TSS200;TSS200;TSS200	Island	0.145162	0.0102242	0.129987	0.0180726	-0.0151744	0.0307235
16682704	CAPZB	NM_001206540	capping protein (actin filament) muscle Z-line, beta	112.458	4.51444	89.2991	5.58776	0.794065	0.000557146	0.0191105	cg25895745	1	19734604	CAPZB;CAPZB;CAPZB;CAPZB	NM_001206541;NM_001282162;NM_004930;NM_001206540	Body;Body;Body;Body		0.406906	0.0282139	0.422196	0.0266819	0.0152895	0.0274436
16682704	CAPZB	NM_001206540	capping protein (actin filament) muscle Z-line, beta	112.458	4.51444	89.2991	5.58776	0.794065	0.000557146	0.0191105	cg15100209	1	19670446	CAPZB	NM_004930	Body		0.905564	0.0133725	0.917157	0.02136	0.0115924	0.0436642
16682704	CAPZB	NM_001206540	capping protein (actin filament) muscle Z-line, beta	112.458	4.51444	89.2991	5.58776	0.794065	0.000557146	0.0191105	cg04932329	1	19693961	CAPZB	NM_004930	Body		0.541654	0.108092	0.551318	0.107118	0.00966352	0.0458442
16682733	TMCO4	NM_181719	transmembrane and coiled-coil domains 4	45.6882	8.73099	59.8274	9.62314	1.30947	0.00079775	0.0220614	cg05776630	1	20015027	TMCO4	NM_181719	Body		0.510912	0.0448123	0.522091	0.044215	0.0111798	0.034509
16682733	TMCO4	NM_181719	transmembrane and coiled-coil domains 4	45.6882	8.73099	59.8274	9.62314	1.30947	0.00079775	0.0220614	cg03191410	1	20027540	TMCO4	NM_181719	Body		0.959284	0.0110369	0.942025	0.0109998	-0.0172591	0.0274582
16682733	TMCO4	NM_181719	transmembrane and coiled-coil domains 4	45.6882	8.73099	59.8274	9.62314	1.30947	0.00079775	0.0220614	cg09354275	1	20108430	TMCO4	NM_181719	5'UTR		0.928643	0.0171831	0.940803	0.0131733	0.0121596	0.0415382
16682733	TMCO4	NM_181719	transmembrane and coiled-coil domains 4	45.6882	8.73099	59.8274	9.62314	1.30947	0.00079775	0.0220614	cg20934713	1	20022333	TMCO4	NM_181719	Body		0.785305	0.054442	0.756983	0.0545934	-0.0283224	0.0430498
16682842	DDOST	NM_005216	dolichyl-diphosphooligosaccharide--protein glycosyltransferase subunit (non-catalytic)	254.254	8.11777	214.514	5.75888	0.8437	9.32047e-05	0.00951452	cg03149628	1	20978838	DDOST	NM_005216	3'UTR		0.880926	0.011302	0.863513	0.0172242	-0.0174127	0.038984
16682842	DDOST	NM_005216	dolichyl-diphosphooligosaccharide--protein glycosyltransferase subunit (non-catalytic)	254.254	8.11777	214.514	5.75888	0.8437	9.32047e-05	0.00951452	cg26303861	1	20988122	DDOST	NM_005216	TSS200	Island	0.0374716	0.005261	0.0294576	0.00405162	-0.00801401	0.0291622
16682930	EIF4G3	NM_001198801	eukaryotic translation initiation factor 4 gamma, 3	507.35	27.734	466.527	36.2072	0.919537	0.00362027	0.0458642	cg01083686	1	21299567	EIF4G3;EIF4G3;EIF4G3;EIF4G3	NM_001198803;NM_001198802;NM_003760;NM_001198801	Body;Body;Body;Body		0.874792	0.0341733	0.916982	0.0114741	0.0421902	0.00694825
16682930	EIF4G3	NM_001198801	eukaryotic translation initiation factor 4 gamma, 3	507.35	27.734	466.527	36.2072	0.919537	0.00362027	0.0458642	cg12228343	1	21416141	EIF4G3;EIF4G3;EIF4G3;EIF4G3	NM_003760;NM_001198803;NM_001198802;NM_001198801	5'UTR;5'UTR;5'UTR;5'UTR		0.6761	0.0185812	0.701183	0.0268045	0.0250829	0.00656972
16682930	EIF4G3	NM_001198801	eukaryotic translation initiation factor 4 gamma, 3	507.35	27.734	466.527	36.2072	0.919537	0.00362027	0.0458642	cg13093023	1	21273159	EIF4G3	NM_003760	Body		0.935983	0.0166276	0.906595	0.0176811	-0.0293881	0.00662773
16682930	EIF4G3	NM_001198801	eukaryotic translation initiation factor 4 gamma, 3	507.35	27.734	466.527	36.2072	0.919537	0.00362027	0.0458642	cg01695677	1	21377401	EIF4G3;EIF4G3;EIF4G3;EIF4G3	NM_003760;NM_001198803;NM_001198802;NM_001198801	5'UTR;5'UTR;5'UTR;5'UTR		0.861613	0.0423729	0.888381	0.0460532	0.0267679	0.0493573
16682930	EIF4G3	NM_001198801	eukaryotic translation initiation factor 4 gamma, 3	507.35	27.734	466.527	36.2072	0.919537	0.00362027	0.0458642	cg16898219	1	21273605	EIF4G3	NM_003760	Body		0.901188	0.0127463	0.878436	0.0133583	-0.0227515	0.0128678
16682989	ECE1	NM_001113347	endothelin converting enzyme 1	628.43	53.7095	485.714	55.2659	0.7729	0.00204805	0.0349349	cg00323385	1	21593084	ECE1;ECE1;ECE1;ECE1	NM_001113347;NM_001113349;NM_001397;NM_001113348	Body;Body;Body;Body		0.862244	0.030144	0.847029	0.0251181	-0.0152156	0.0402199
16682989	ECE1	NM_001113347	endothelin converting enzyme 1	628.43	53.7095	485.714	55.2659	0.7729	0.00204805	0.0349349	cg13086983	1	21664810	ECE1	NM_001113348	Body		0.0652585	0.0253538	0.0745787	0.0259435	0.00932029	0.0206415
16682989	ECE1	NM_001113347	endothelin converting enzyme 1	628.43	53.7095	485.714	55.2659	0.7729	0.00204805	0.0349349	cg16416158	1	21652298	ECE1	NM_001113348	Body		0.464279	0.0443825	0.496411	0.0456186	0.0321326	0.00108184
16682989	ECE1	NM_001113347	endothelin converting enzyme 1	628.43	53.7095	485.714	55.2659	0.7729	0.00204805	0.0349349	cg06878749	1	21548530	ECE1;ECE1;ECE1;ECE1	NM_001113347;NM_001397;NM_001113349;NM_001113348	Body;Body;Body;Body	N_Shelf	0.919006	0.018885	0.936771	0.00898536	0.0177654	0.0475548
16682989	ECE1	NM_001113347	endothelin converting enzyme 1	628.43	53.7095	485.714	55.2659	0.7729	0.00204805	0.0349349	cg07996532	1	21620812	ECE1	NM_001113348	Body	S_Shelf	0.909355	0.028966	0.89356	0.038202	-0.0157945	0.0224022
16682989	ECE1	NM_001113347	endothelin converting enzyme 1	628.43	53.7095	485.714	55.2659	0.7729	0.00204805	0.0349349	cg16033503	1	21663709	ECE1	NM_001113348	Body		0.443552	0.0277039	0.474234	0.0403553	0.0306821	0.0325458
16682989	ECE1	NM_001113347	endothelin converting enzyme 1	628.43	53.7095	485.714	55.2659	0.7729	0.00204805	0.0349349	cg16514473	1	21650610	ECE1	NM_001113348	Body		0.106952	0.0131589	0.115306	0.0116498	0.00835436	0.0172702
16682989	ECE1	NM_001113347	endothelin converting enzyme 1	628.43	53.7095	485.714	55.2659	0.7729	0.00204805	0.0349349	cg25824198	1	21672090	ECE1	NM_001113348	TSS200	Island	0.0448003	0.00642499	0.0358828	0.00554472	-0.00891744	0.034431
16683300	TCEA3	NM_003196	transcription elongation factor A (SII), 3	409.98	22.6108	305.111	36.7197	0.744209	0.00171782	0.0322778	cg06033387	1	23751582	TCEA3	NM_003196	TSS1500	Island	0.179843	0.0221225	0.198586	0.0278058	0.0187435	0.0109056
16683300	TCEA3	NM_003196	transcription elongation factor A (SII), 3	409.98	22.6108	305.111	36.7197	0.744209	0.00171782	0.0322778	cg12621203	1	23750509	TCEA3	NM_003196	Body	Island	0.0482956	0.015255	0.0687704	0.0120728	0.0204748	0.0171717
16683300	TCEA3	NM_003196	transcription elongation factor A (SII), 3	409.98	22.6108	305.111	36.7197	0.744209	0.00171782	0.0322778	cg15040770	1	23751933	TCEA3	NM_003196	TSS1500	S_Shore	0.66829	0.0177854	0.696083	0.0212473	0.0277929	0.0357892
16683300	TCEA3	NM_003196	transcription elongation factor A (SII), 3	409.98	22.6108	305.111	36.7197	0.744209	0.00171782	0.0322778	cg24451422	1	23751210	TCEA3;TCEA3	NM_003196;NM_003196	1stExon;5'UTR	Island	0.144031	0.0160396	0.154638	0.0102271	0.0106066	0.0488381
16683445	FUCA1	NM_000147	fucosidase, alpha-L- 1, tissue	146.538	24.6757	241.772	38.8811	1.64989	0.000192913	0.012838	cg07568418	1	24194974	FUCA1	NM_000147	TSS200	Island	0.0441705	0.00564768	0.0360357	0.00776429	-0.00813488	0.0462783
16683493	MYOM3	NM_152372	myomesin 3	71.5135	23.0136	33.5625	8.69207	0.469317	0.000600525	0.0197855	cg23979470	1	24410469	MYOM3	NM_152372	Body		0.942295	0.00787753	0.927575	0.0135969	-0.0147197	0.0303105
16683574	STPG1	NM_001199012	sperm-tail PG-rich repeat containing 1	20.6039	3.08628	26.41	2.72675	1.28179	0.00237621	0.03729	cg05589027	1	24741602	STPG1;STPG1;STPG1;NIPAL3;STPG1	NM_178122;NM_001199014;NM_001199013;NM_020448;NM_001199012	TSS1500;TSS1500;TSS1500;TSS1500;TSS200	N_Shore	0.671441	0.0297181	0.695781	0.0343832	0.0243403	0.00493657
16683574	STPG1	NM_001199012	sperm-tail PG-rich repeat containing 1	20.6039	3.08628	26.41	2.72675	1.28179	0.00237621	0.03729	cg15209896	1	24736165	STPG1;STPG1;STPG1;STPG1	NM_001199014;NM_178122;NM_001199013;NM_001199012	5'UTR;5'UTR;5'UTR;5'UTR	N_Shelf	0.0465508	0.00894227	0.0586701	0.00819505	0.0121194	0.0283567
16684089	RPA2	NM_001286076	replication protein A2	122.542	15.4694	158.595	13.2082	1.2942	0.00289925	0.0410186	cg27182070	1	28218282	RPA2	NM_002946	3'UTR		0.912557	0.0148519	0.88852	0.0286618	-0.0240372	0.0484525
16684310	LAPTM5	NM_006762	lysosomal protein transmembrane 5	878.846	165.897	2037.29	162.963	2.31814	3.21099e-05	0.00709036	cg10165702	1	31218171	LAPTM5	NM_006762	Body		0.867097	0.0263695	0.880585	0.0355283	0.0134882	0.0349613
16684344	PUM1	NM_001020658	pumilio RNA binding family member 1	458.224	33.1485	393.44	33.2898	0.85862	0.00235574	0.0371936	cg23653835	1	31538603	PUM1;PUM1	NM_001020658;NM_014676	TSS200;TSS200	Island	0.0455	0.00528784	0.0561668	0.00374852	0.0106669	0.00658607
16684344	PUM1	NM_001020658	pumilio RNA binding family member 1	458.224	33.1485	393.44	33.2898	0.85862	0.00235574	0.0371936	cg05196796	1	31455827	PUM1;PUM1	NM_001020658;NM_014676	Body;Body		0.632422	0.11747	0.679063	0.0878727	0.0466415	0.0153269
16684344	PUM1	NM_001020658	pumilio RNA binding family member 1	458.224	33.1485	393.44	33.2898	0.85862	0.00235574	0.0371936	cg05675611	1	31441274	SNORD85;PUM1;PUM1	NR_003066;NM_001020658;NM_014676	TSS200;Body;Body		0.270497	0.0741836	0.282411	0.0761064	0.0119142	0.0201932
16684800	TMEM54	NM_033504	transmembrane protein 54	129.276	16.2729	173.863	32.045	1.3449	0.00226742	0.0364649	cg15999547	1	33360449	TMEM54	NM_033504	Body	S_Shore	0.837328	0.0103759	0.826634	0.0150501	-0.0106946	0.0234134
16685076	SFPQ	NM_005066	splicing factor proline/glutamine-rich	462.677	37.6393	599.949	44.2776	1.29669	0.000119495	0.0108469	cg14781541	1	35658518	SFPQ	NM_005066	1stExon	Island	0.0527095	0.00762198	0.0404999	0.00626572	-0.0122096	0.0100039
16685099	KIAA0319L	NM_024874	KIAA0319-like	234.973	16.429	264.152	27.1244	1.12418	0.00351419	0.0451295	cg14772955	1	36024404	KIAA0319L;NCDN;NCDN;NCDN	NM_024874;NM_014284;NM_001014841;NM_001014839	TSS1500;Body;5'UTR;Body	S_Shore	0.293647	0.0330489	0.313969	0.0364312	0.020322	0.0304154
16685099	KIAA0319L	NM_024874	KIAA0319-like	234.973	16.429	264.152	27.1244	1.12418	0.00351419	0.0451295	cg21027908	1	35909835	KIAA0319L	NM_024874	Body		0.894103	0.0195884	0.873197	0.0308444	-0.0209063	0.0138541
16685099	KIAA0319L	NM_024874	KIAA0319-like	234.973	16.429	264.152	27.1244	1.12418	0.00351419	0.0451295	cg21151345	1	36010734	KIAA0319L	NM_024874	Body		0.632353	0.0204816	0.652831	0.0142683	0.0204784	0.00366624
16685099	KIAA0319L	NM_024874	KIAA0319-like	234.973	16.429	264.152	27.1244	1.12418	0.00351419	0.0451295	cg27564656	1	36023414	NCDN;NCDN;NCDN;KIAA0319L;NCDN;NCDN;NCDN	NM_014284;NM_001014839;NM_001014839;NM_024874;NM_014284;NM_001014841;NM_001014841	1stExon;5'UTR;1stExon;TSS1500;5'UTR;1stExon;5'UTR	Island	0.0494931	0.00390056	0.043768	0.00307207	-0.00572507	0.00527869
16685099	KIAA0319L	NM_024874	KIAA0319-like	234.973	16.429	264.152	27.1244	1.12418	0.00351419	0.0451295	cg13531542	1	36004559	KIAA0319L	NM_024874	Body		0.854608	0.0928725	0.867709	0.0886164	0.0131015	0.0233368
16685099	KIAA0319L	NM_024874	KIAA0319-like	234.973	16.429	264.152	27.1244	1.12418	0.00351419	0.0451295	cg17857827	1	35899537	KIAA0319L	NM_024874	3'UTR		0.793652	0.0363046	0.776866	0.0394884	-0.0167856	0.0357432
16685227	STK40	NM_001282546	serine/threonine kinase 40	113.148	10.488	74.5451	4.20741	0.65883	0.000781216	0.0218537	cg08469950	1	36819442	STK40;STK40;STK40	NM_001282547;NM_001282546;NM_032017	Body;Body;Body		0.878533	0.0160668	0.916678	0.0275009	0.0381447	0.00678528
16685227	STK40	NM_001282546	serine/threonine kinase 40	113.148	10.488	74.5451	4.20741	0.65883	0.000781216	0.0218537	cg04895640	1	36807418	STK40	NM_032017	Body	Island	0.971642	0.00435566	0.967219	0.00426938	-0.00442326	0.0255054
16685374	SNIP1	NM_024700	Smad nuclear interacting protein 1	158.219	6.10294	180.511	9.3758	1.14089	0.00295768	0.0414434	cg20412250	1	38019808	SNIP1	NM_024700	1stExon	Island	0.0556041	0.00929229	0.0502994	0.00660188	-0.00530473	0.0270761
16685374	SNIP1	NM_024700	Smad nuclear interacting protein 1	158.219	6.10294	180.511	9.3758	1.14089	0.00295768	0.0414434	cg26014017	1	38019849	SNIP1;SNIP1	NM_024700;NM_024700	1stExon;5'UTR	S_Shore	0.037091	0.00389399	0.0322761	0.00232049	-0.00481484	0.0453287
16685482	YRDC	NM_024640	yrdC N(6)-threonylcarbamoyltransferase domain containing	253.903	31.9921	156.516	17.134	0.61644	9.4787e-05	0.0095818	cg26687031	1	38269629	YRDC	NM_024640	Body	N_Shelf	0.914191	0.0152073	0.924745	0.0143034	0.0105544	0.0193352
16685482	YRDC	NM_024640	yrdC N(6)-threonylcarbamoyltransferase domain containing	253.903	31.9921	156.516	17.134	0.61644	9.4787e-05	0.0095818	cg08735298	1	38273312	C1orf122;YRDC;C1orf122	NM_198446;NM_024640;NM_001142726	TSS200;Body;TSS200	N_Shore	0.0327869	0.00419007	0.0383153	0.00538107	0.00552835	0.0298754
16685489	MTF1	NM_005955	metal-regulatory transcription factor 1	551.847	18.8171	451.129	24.9148	0.817489	0.000242198	0.0140368	cg26892222	1	38316406	MTF1	NM_005955	Body		0.969307	0.00551397	0.961409	0.00847572	-0.00789794	0.00207405
16685489	MTF1	NM_005955	metal-regulatory transcription factor 1	551.847	18.8171	451.129	24.9148	0.817489	0.000242198	0.0140368	cg00907809	1	38294320	MTF1	NM_005955	Body		0.945895	0.0179996	0.925578	0.0239183	-0.0203171	0.04434
16685544	SF3A3	NM_006802	splicing factor 3a subunit 3	394.562	16.2584	460.014	35.2262	1.16589	0.00240196	0.0375615	cg09550293	1	38456531	SF3A3	NM_006802	TSS1500	S_Shore	0.699142	0.0403296	0.722652	0.0385125	0.0235098	0.00199591
16685596	RRAGC	NM_001271851	Ras-related GTP binding C	141.747	16.9586	235.225	43.9361	1.65947	0.0011886	0.0268556	cg15263802	1	39318607	RRAGC;RRAGC	NM_022157;NM_001271851	Body;Body		0.660289	0.0454211	0.686121	0.0275766	0.025832	0.0221813
16685596	RRAGC	NM_001271851	Ras-related GTP binding C	141.747	16.9586	235.225	43.9361	1.65947	0.0011886	0.0268556	cg23827610	1	39326179	RRAGC;RRAGC	NM_022157;NM_001271851	TSS1500;TSS1500	S_Shore	0.0335251	0.0061372	0.0407988	0.0102594	0.00727365	0.0385985
16685704	HEYL	NM_014571	hes-related family bHLH transcription factor with YRPW motif-like	687.519	154.858	303.714	118.741	0.441754	0.000709164	0.0209253	cg00365239	1	40092744	HEYL	NM_014571	Body		0.363922	0.0718914	0.379646	0.0775341	0.0157234	0.0136872
16685704	HEYL	NM_014571	hes-related family bHLH transcription factor with YRPW motif-like	687.519	154.858	303.714	118.741	0.441754	0.000709164	0.0209253	cg05689247	1	40106638	HEYL	NM_014571	TSS1500	S_Shore	0.634553	0.0964004	0.57505	0.0853322	-0.0595037	0.00271429
16685704	HEYL	NM_014571	hes-related family bHLH transcription factor with YRPW motif-like	687.519	154.858	303.714	118.741	0.441754	0.000709164	0.0209253	cg06848790	1	40099370	HEYL	NM_014571	Body		0.462519	0.102117	0.490533	0.0995637	0.0280141	0.0108646
16685779	PPT1	NM_000310	palmitoyl-protein thioesterase 1	437.795	61.6155	679.344	123.13	1.55174	0.000143479	0.0116901	cg12194561	1	40540560	PPT1;PPT1	NM_001142604;NM_000310	Body;Body		0.935205	0.022112	0.946312	0.0136375	0.0111074	0.0365805
16685935	HIVEP3	NM_001127714	human immunodeficiency virus type I enhancer binding protein 3	60.0841	9.77545	43.8527	4.5897	0.729856	0.00158133	0.0308766	cg00147307	1	42125463	HIVEP3;HIVEP3	NM_024503;NM_001127714	5'UTR;5'UTR	N_Shore	0.899377	0.015923	0.884698	0.0126191	-0.0146797	0.0338865
16685935	HIVEP3	NM_001127714	human immunodeficiency virus type I enhancer binding protein 3	60.0841	9.77545	43.8527	4.5897	0.729856	0.00158133	0.0308766	cg11256186	1	42288825	HIVEP3;HIVEP3	NM_024503;NM_001127714	5'UTR;5'UTR		0.441646	0.0882945	0.461008	0.0973219	0.0193618	0.0226835
16685935	HIVEP3	NM_001127714	human immunodeficiency virus type I enhancer binding protein 3	60.0841	9.77545	43.8527	4.5897	0.729856	0.00158133	0.0308766	cg14839013	1	42480687	HIVEP3	NR_038261	Body		0.345582	0.0535497	0.361204	0.0490397	0.0156226	0.0432387
16685935	HIVEP3	NM_001127714	human immunodeficiency virus type I enhancer binding protein 3	60.0841	9.77545	43.8527	4.5897	0.729856	0.00158133	0.0308766	cg17098103	1	42385160	HIVEP3;HIVEP3	NM_024503;NM_001127714	TSS1500;TSS1500	S_Shore	0.192614	0.0952775	0.220408	0.0938191	0.0277941	0.00651396
16685935	HIVEP3	NM_001127714	human immunodeficiency virus type I enhancer binding protein 3	60.0841	9.77545	43.8527	4.5897	0.729856	0.00158133	0.0308766	cg20196277	1	42160889	HIVEP3;HIVEP3	NM_001127714;NM_024503	5'UTR;5'UTR		0.874483	0.0262124	0.860475	0.019682	-0.0140076	0.017337
16685935	HIVEP3	NM_001127714	human immunodeficiency virus type I enhancer binding protein 3	60.0841	9.77545	43.8527	4.5897	0.729856	0.00158133	0.0308766	cg22238104	1	42049046	HIVEP3;HIVEP3	NM_024503;NM_001127714	Body;Body		0.918485	0.012103	0.909808	0.0104507	-0.00867652	0.0293939
16685935	HIVEP3	NM_001127714	human immunodeficiency virus type I enhancer binding protein 3	60.0841	9.77545	43.8527	4.5897	0.729856	0.00158133	0.0308766	cg24341448	1	42166703	HIVEP3;HIVEP3	NM_001127714;NM_024503	5'UTR;5'UTR		0.966713	0.00656821	0.959811	0.00884372	-0.0069018	0.00354383
16685935	HIVEP3	NM_001127714	human immunodeficiency virus type I enhancer binding protein 3	60.0841	9.77545	43.8527	4.5897	0.729856	0.00158133	0.0308766	cg24533227	1	42145514	HIVEP3;HIVEP3	NM_001127714;NM_024503	5'UTR;5'UTR		0.869416	0.0381295	0.848068	0.0412877	-0.0213478	0.00772952
16685935	HIVEP3	NM_001127714	human immunodeficiency virus type I enhancer binding protein 3	60.0841	9.77545	43.8527	4.5897	0.729856	0.00158133	0.0308766	cg03294629	1	42423268	HIVEP3	NR_038261	Body		0.525506	0.150491	0.561854	0.150535	0.036348	0.0127531
16685935	HIVEP3	NM_001127714	human immunodeficiency virus type I enhancer binding protein 3	60.0841	9.77545	43.8527	4.5897	0.729856	0.00158133	0.0308766	cg07096174	1	42168112	HIVEP3;HIVEP3	NM_001127714;NM_024503	5'UTR;5'UTR		0.947893	0.00958205	0.938645	0.0105655	-0.00924883	0.0384213
16685935	HIVEP3	NM_001127714	human immunodeficiency virus type I enhancer binding protein 3	60.0841	9.77545	43.8527	4.5897	0.729856	0.00158133	0.0308766	cg16400494	1	42193193	HIVEP3;HIVEP3	NM_001127714;NM_024503	5'UTR;5'UTR		0.560409	0.116247	0.576475	0.125525	0.0160661	0.0442045
16685935	HIVEP3	NM_001127714	human immunodeficiency virus type I enhancer binding protein 3	60.0841	9.77545	43.8527	4.5897	0.729856	0.00158133	0.0308766	cg17892259	1	42149829	HIVEP3;HIVEP3	NM_024503;NM_001127714	5'UTR;5'UTR		0.440652	0.0561648	0.405764	0.0734408	-0.0348888	0.0428498
16685935	HIVEP3	NM_001127714	human immunodeficiency virus type I enhancer binding protein 3	60.0841	9.77545	43.8527	4.5897	0.729856	0.00158133	0.0308766	cg03133786	1	42000993	HIVEP3;HIVEP3	NM_001127714;NM_024503	Body;Body		0.684335	0.0242857	0.703143	0.0150731	0.0188078	0.0443555
16685935	HIVEP3	NM_001127714	human immunodeficiency virus type I enhancer binding protein 3	60.0841	9.77545	43.8527	4.5897	0.729856	0.00158133	0.0308766	cg13559778	1	42166455	HIVEP3;HIVEP3	NM_001127714;NM_024503	5'UTR;5'UTR		0.81115	0.0272418	0.834637	0.0181239	0.0234871	0.0394838
16686140	MED8	NM_001001653	mediator complex subunit 8	167.393	15.7559	147.795	9.53835	0.882919	0.00103904	0.0250585	cg17138539	1	43850695	MED8;MED8	NM_052877;NM_201542	Body;3'UTR		0.830524	0.0394316	0.817822	0.0344731	-0.012702	0.00955061
16686140	MED8	NM_001001653	mediator complex subunit 8	167.393	15.7559	147.795	9.53835	0.882919	0.00103904	0.0250585	cg11213854	1	43850717	MED8;MED8;MED8;MED8	NM_052877;NM_052877;NM_001001653;NM_201542	Body;ExonBnd;Body;Body		0.87792	0.0447209	0.887089	0.0441087	0.00916945	0.0189668
16686345	HECTD3	NM_024602	HECT domain containing E3 ubiquitin protein ligase 3	199.922	14.1293	159.969	14.6025	0.800154	0.0017778	0.032819	cg08593121	1	45478278	HECTD3;UROD;UROD	NM_024602;NR_036510;NM_000374	TSS1500;Body;Body	S_Shore	0.0978099	0.0281384	0.112046	0.0232346	0.0142364	0.0267431
16686345	HECTD3	NM_024602	HECT domain containing E3 ubiquitin protein ligase 3	199.922	14.1293	159.969	14.6025	0.800154	0.0017778	0.032819	cg08425065	1	45476960	HECTD3;UROD;HECTD3	NM_024602;NM_000374;NM_024602	1stExon;TSS1500;5'UTR	Island	0.0488721	0.00391809	0.0419297	0.00411499	-0.00694241	0.0330586
16686557	PIK3R3	NM_001114172	phosphoinositide-3-kinase, regulatory subunit 3 (gamma)	122.431	10.1199	155.601	10.4467	1.27093	0.000311493	0.0154315	cg02119341	1	46642252	PIK3R3;TSPAN1	NM_001303427;NM_005727	TSS200;5'UTR		0.305865	0.0277496	0.32594	0.0242847	0.0200758	0.00233785
16686557	PIK3R3	NM_001114172	phosphoinositide-3-kinase, regulatory subunit 3 (gamma)	122.431	10.1199	155.601	10.4467	1.27093	0.000311493	0.0154315	cg13261392	1	46563285	PIK3R3;PIK3R3;PIK3R3;PIK3R3;PIK3R3	NM_003629;NM_001303429;NM_001114172;NM_001303428;NM_001303427	Body;Body;Body;Body;Body		0.788506	0.0935612	0.807976	0.0879224	0.0194701	0.0480191
16686557	PIK3R3	NM_001114172	phosphoinositide-3-kinase, regulatory subunit 3 (gamma)	122.431	10.1199	155.601	10.4467	1.27093	0.000311493	0.0154315	cg20650505	1	46528704	PIK3R3;PIK3R3;PIK3R3;PIK3R3;PIK3R3	NM_003629;NM_001303429;NM_001114172;NM_001303428;NM_001303427	Body;Body;Body;Body;Body		0.289727	0.0793507	0.321763	0.101325	0.0320352	0.012726
16686796	STIL	NM_001048166	SCL/TAL1 interrupting locus	178.422	42.8288	276.851	41.8441	1.55166	0.0019143	0.0337474	cg07603056	1	47780160	STIL;STIL	NM_003035;NM_001048166	TSS1500;TSS1500	Island	0.0471872	0.00754792	0.0376766	0.00585802	-0.00951062	0.00300914
16687352	LRP8	NM_001018054	LDL receptor related protein 8	159.943	16.8075	204.039	17.9686	1.2757	0.00104657	0.02514	cg04483460	1	53789964	LRP8;LRP8;LRP8;LRP8	NM_033300;NM_001018054;NM_017522;NM_004631	Body;Body;Body;Body	N_Shore	0.593966	0.052165	0.611669	0.0503988	0.0177039	0.0466182
16687875	JUN	NM_002228	jun proto-oncogene	383.122	51.5187	530.452	62.2548	1.38455	0.000269598	0.0147541	cg20787340	1	59250966	JUN	NM_002228	TSS1500	S_Shore	0.0399568	0.00297171	0.0355229	0.00272047	-0.00443382	0.00667049
16687875	JUN	NM_002228	jun proto-oncogene	383.122	51.5187	530.452	62.2548	1.38455	0.000269598	0.0147541	cg12219523	1	59250709	JUN;LINC01135;LINC01135;LINC01135	NM_002228;NR_034015;NR_034014;NR_108106	TSS1500;TSS200;TSS200;TSS200	Island	0.0476979	0.00429217	0.065665	0.0135159	0.0179672	0.0227466
16687985	TM2D1	NM_032027	TM2 domain containing 1	46.4761	5.60855	30.2055	3.26625	0.649915	0.00173209	0.0323917	cg05399615	1	62191127	TM2D1	NM_032027	TSS200	S_Shore	0.0343529	0.00460605	0.030496	0.00437278	-0.00385695	0.0120697
16687985	TM2D1	NM_032027	TM2 domain containing 1	46.4761	5.60855	30.2055	3.26625	0.649915	0.00173209	0.0323917	cg14990478	1	62191764	TM2D1	NM_032027	TSS1500	S_Shore	0.803833	0.0481114	0.822917	0.0461483	0.0190839	0.0132431
16687985	TM2D1	NM_032027	TM2 domain containing 1	46.4761	5.60855	30.2055	3.26625	0.649915	0.00173209	0.0323917	cg02657892	1	62190594	TM2D1	NM_032027	Body	N_Shore	0.028628	0.00230992	0.0249461	0.0020966	-0.00368192	0.0197363
16688323	GNG12	NM_018841	guanine nucleotide binding protein (G protein), gamma 12	567.604	66.7069	638.097	57.3131	1.12419	0.00262454	0.0390981	cg11209521	1	68209155	GNG12	NM_018841	5'UTR		0.944818	0.00626711	0.960078	0.00720828	0.0152596	0.00364169
16688323	GNG12	NM_018841	guanine nucleotide binding protein (G protein), gamma 12	567.604	66.7069	638.097	57.3131	1.12419	0.00262454	0.0390981	cg18795395	1	68298565	GNG12	NM_018841	5'UTR	Island	0.120098	0.026514	0.152292	0.0190816	0.0321944	0.0300538
16688323	GNG12	NM_018841	guanine nucleotide binding protein (G protein), gamma 12	567.604	66.7069	638.097	57.3131	1.12419	0.00262454	0.0390981	cg03143457	1	68214821	GNG12	NM_018841	5'UTR		0.623258	0.102564	0.672138	0.141844	0.0488798	0.0327766
16688323	GNG12	NM_018841	guanine nucleotide binding protein (G protein), gamma 12	567.604	66.7069	638.097	57.3131	1.12419	0.00262454	0.0390981	cg23251970	1	68298816	GNG12	NM_018841	5'UTR	Island	0.212715	0.0157733	0.229486	0.0238845	0.0167716	0.0430941
16688386	DEPDC1	NM_001114120	DEP domain containing 1	163.624	47.3627	274.583	44.7473	1.67813	0.00251421	0.0384102	cg07447517	1	68963061	DEPDC1;DEPDC1;DEPDC1-AS1	NM_017779;NM_001114120;NR_110671	TSS200;TSS200;Body	S_Shore	0.0217702	0.00261715	0.0176682	0.00209719	-0.00410206	0.0124264
16688441	ANKRD13C	NM_030816	ankyrin repeat domain 13C	282.729	12.7041	252.699	13.0937	0.893785	0.00155344	0.030631	cg02181266	1	70820611	ANKRD13C;HHLA3;HHLA3;HHLA3;HHLA3;HHLA3;HHLA3;HHLA3	NM_030816;NM_001036646;NM_001036645;NM_001031693;NM_001036646;NM_001031693;NM_001036645;NR_027404	TSS200;5'UTR;5'UTR;5'UTR;1stExon;1stExon;1stExon;Body	Island	0.0527055	0.00690512	0.0447366	0.00367101	-0.00796892	0.00628468
16688594	CRYZ	NM_001130042	crystallin zeta	213.589	45.9743	318.125	59.1138	1.48943	0.000157965	0.0120653	cg09200014	1	75199177	CRYZ;CRYZ;CRYZ;CRYZ;TYW3;TYW3;TYW3	NM_001130042;NM_001134759;NM_001889;NM_001130043;NR_027962;NM_001162916;NM_138467	TSS200;TSS200;TSS200;TSS200;Body;Body;Body		0.0853069	0.0335533	0.0647181	0.0290177	-0.0205889	0.00162751
16688594	CRYZ	NM_001130042	crystallin zeta	213.589	45.9743	318.125	59.1138	1.48943	0.000157965	0.0120653	cg21906852	1	75198582	TYW3;CRYZ;CRYZ;TYW3;TYW3;CRYZ;CRYZ	NM_001162916;NM_001130042;NM_001130043;NR_027962;NM_138467;NM_001134759;NM_001889	TSS1500;5'UTR;5'UTR;TSS1500;TSS1500;5'UTR;5'UTR		0.063898	0.0154653	0.0535298	0.0127794	-0.0103682	0.0128274
16689275	GTF2B	NM_001514	general transcription factor IIB	159.924	11.3969	137.743	3.99912	0.861305	0.00201261	0.0346202	cg06356032	1	89357260	GTF2B;GTF2B	NM_001514;NM_001514	1stExon;5'UTR	Island	0.0391652	0.00358312	0.0319759	0.00406568	-0.00718937	0.0336171
16689384	GBP4	NM_052941	guanylate binding protein 4	24.4643	11.9613	51.2021	24.5642	2.09293	0.00146832	0.0299386	cg20410995	1	89664545	GBP4;GBP4	NM_052941;NM_052941	1stExon;5'UTR		0.1864	0.0831769	0.176324	0.0768053	-0.0100758	0.0164439
16689546	TGFBR3	NM_001195683	transforming growth factor beta receptor III	65.6189	14.8495	102.199	29.3827	1.55746	0.000841733	0.0227319	cg02471451	1	92328446	TGFBR3;TGFBR3;TGFBR3;TGFBR3	NM_003243;NM_001195683;NM_001195684;NR_036634	5'UTR;5'UTR;5'UTR;Body		0.935934	0.0164647	0.929808	0.01842	-0.00612559	0.000910881
16689546	TGFBR3	NM_001195683	transforming growth factor beta receptor III	65.6189	14.8495	102.199	29.3827	1.55746	0.000841733	0.0227319	cg03003526	1	92223917	TGFBR3	NM_003243	Body		0.349603	0.0546587	0.362842	0.0592749	0.0132398	0.0052399
16689546	TGFBR3	NM_001195683	transforming growth factor beta receptor III	65.6189	14.8495	102.199	29.3827	1.55746	0.000841733	0.0227319	cg04333237	1	92371472	TGFBR3;TGFBR3	NM_001195684;NM_001195684	1stExon;5'UTR		0.888021	0.0192895	0.905792	0.0128036	0.0177713	0.0139905
16689546	TGFBR3	NM_001195683	transforming growth factor beta receptor III	65.6189	14.8495	102.199	29.3827	1.55746	0.000841733	0.0227319	cg08135617	1	92317088	TGFBR3;TGFBR3;TGFBR3;TGFBR3	NR_036634;NM_003243;NM_001195684;NM_001195683	Body;Body;Body;Body		0.0733916	0.00966039	0.0659064	0.0056804	-0.0074852	0.0441836
16689546	TGFBR3	NM_001195683	transforming growth factor beta receptor III	65.6189	14.8495	102.199	29.3827	1.55746	0.000841733	0.0227319	cg08848903	1	92352293	TGFBR3	NM_003243	TSS1500	S_Shore	0.122642	0.0112502	0.134366	0.0131942	0.0117244	0.0170641
16689546	TGFBR3	NM_001195683	transforming growth factor beta receptor III	65.6189	14.8495	102.199	29.3827	1.55746	0.000841733	0.0227319	cg15143914	1	92196566	TGFBR3;TGFBR3;TGFBR3;TGFBR3	NR_036634;NM_003243;NM_001195684;NM_001195683	Body;Body;Body;Body		0.0703283	0.0181597	0.0824939	0.0161824	0.0121656	0.0391179
16689546	TGFBR3	NM_001195683	transforming growth factor beta receptor III	65.6189	14.8495	102.199	29.3827	1.55746	0.000841733	0.0227319	cg17080882	1	92191625	TGFBR3	NM_003243	Body		0.161811	0.0427571	0.17897	0.0524539	0.0171586	0.00943935
16689546	TGFBR3	NM_001195683	transforming growth factor beta receptor III	65.6189	14.8495	102.199	29.3827	1.55746	0.000841733	0.0227319	cg19139704	1	92198231	TGFBR3;TGFBR3;TGFBR3;TGFBR3	NR_036634;NM_003243;NM_001195684;NM_001195683	Body;Body;Body;Body		0.033495	0.00268497	0.0279106	0.00451732	-0.00558445	0.0498373
16689546	TGFBR3	NM_001195683	transforming growth factor beta receptor III	65.6189	14.8495	102.199	29.3827	1.55746	0.000841733	0.0227319	cg19756345	1	92351956	TGFBR3	NM_003243	TSS200	Island	0.0438223	0.002335	0.0370817	0.00408439	-0.00674059	0.035551
16689546	TGFBR3	NM_001195683	transforming growth factor beta receptor III	65.6189	14.8495	102.199	29.3827	1.55746	0.000841733	0.0227319	cg23440142	1	92195799	TGFBR3;TGFBR3;TGFBR3;TGFBR3	NR_036634;NM_003243;NM_001195684;NM_001195683	Body;Body;Body;Body		0.788217	0.0490464	0.799045	0.0507632	0.0108278	0.0117236
16689546	TGFBR3	NM_001195683	transforming growth factor beta receptor III	65.6189	14.8495	102.199	29.3827	1.55746	0.000841733	0.0227319	cg00342358	1	92350112	TGFBR3	NM_003243	5'UTR	N_Shore	0.136641	0.0177103	0.113213	0.0134409	-0.0234282	0.0411867
16690067	SASS6	NM_001304829	SAS-6 centriolar assembly protein	149.344	25.1222	210.425	33.9617	1.409	0.00263597	0.0391747	cg14711183	1	100598736	CCDC76;SASS6	NM_019083;NM_194292	1stExon;TSS1500	Island	0.0427094	0.0062465	0.0581561	0.00999021	0.0154467	0.0156177
16690067	SASS6	NM_001304829	SAS-6 centriolar assembly protein	149.344	25.1222	210.425	33.9617	1.409	0.00263597	0.0391747	cg27323852	1	100598557	SASS6;SASS6;SASS6;TRMT13;SASS6	NM_194292;NM_001304829;NM_194292;NM_019083;NM_001304829	1stExon;1stExon;5'UTR;TSS200;5'UTR	Island	0.041878	0.00518769	0.045628	0.00380665	0.00375001	0.0419147
16690211	COL11A1	NM_001190709	collagen, type XI, alpha 1	389.484	46.3121	208.257	71.316	0.534698	0.00116386	0.0265861	cg20847625	1	103573772	COL11A1;COL11A1;COL11A1;COL11A1;COL11A1;COL11A1;COL11A1;COL11A1	NM_080629;NM_080630;NM_080629;NM_001168249;NM_001168249;NM_080630;NM_001854;NM_001854	5'UTR;5'UTR;1stExon;5'UTR;1stExon;1stExon;5'UTR;1stExon		0.0508926	0.00879995	0.0661284	0.00574075	0.0152358	0.0262123
16690211	COL11A1	NM_001190709	collagen, type XI, alpha 1	389.484	46.3121	208.257	71.316	0.534698	0.00116386	0.0265861	cg26913669	1	103574958	COL11A1;COL11A1;COL11A1;COL11A1	NM_001168249;NM_080629;NM_080630;NM_001854	TSS1500;TSS1500;TSS1500;TSS1500		0.364774	0.144497	0.384569	0.142948	0.0197945	0.0213596
16691078	RSBN1	NM_018364	round spermatid basic protein 1	97.7823	4.37657	117.543	8.61315	1.20209	0.000523918	0.018731	cg15801640	1	114347991	RSBN1;RSBN1	NR_130896;NM_018364	Body;Body		0.863631	0.0208502	0.850043	0.0140571	-0.0135884	0.0391874
16691078	RSBN1	NM_018364	round spermatid basic protein 1	97.7823	4.37657	117.543	8.61315	1.20209	0.000523918	0.018731	cg19156941	1	114351107	RSBN1	NM_018364	Body	N_Shelf	0.944715	0.0161595	0.931694	0.0243624	-0.0130206	0.0446431
16691333	CASQ2	NM_001232	calsequestrin 2 (cardiac muscle)	210.639	163.269	76.1317	54.685	0.361432	0.00312835	0.042645	cg14985891	1	116270626	CASQ2	NM_001232	Body		0.118184	0.0669956	0.0974782	0.0718556	-0.0207053	0.0148669
16691591	WARS2	NM_015836	tryptophanyl tRNA synthetase 2, mitochondrial	150.253	10.9263	189.363	15.7048	1.26029	0.00102846	0.025012	cg20817899	1	119608487	WARS2;WARS2	NM_015836;NM_201263	Body;Body		0.921674	0.0200726	0.95663	0.00938503	0.0349567	0.0135478
16691591	WARS2	NM_015836	tryptophanyl tRNA synthetase 2, mitochondrial	150.253	10.9263	189.363	15.7048	1.26029	0.00102846	0.025012	cg22324885	1	119684076	WARS2;WARS2;LOC101929147;LOC101929147;LOC101929147;LOC101929147	NM_201263;NM_015836;NR_125977;NR_125974;NR_125976;NR_125975	TSS1500;TSS1500;Body;Body;Body;Body	S_Shore	0.955915	0.00798157	0.968106	0.0049577	0.0121911	0.00419904
16691668	NOTCH2	NM_001200001	notch 2	736.552	44.1725	957.023	73.2787	1.29933	0.0014919	0.0301822	cg17525038	1	120510981	NOTCH2;NOTCH2	NM_024408;NM_001200001	Body;Body		0.963754	0.00751598	0.951718	0.0116572	-0.0120363	0.0279228
16692341	ACP6	NM_016361	acid phosphatase 6, lysophosphatidic	57.9917	4.63648	71.0924	6.64961	1.22591	0.00268339	0.0394277	cg15636040	1	147142673	ACP6	NM_016361	TSS200	Island	0.0196589	0.00222032	0.02419	0.00416358	0.00453111	0.0475475
16692477	NBPF20	NM_001278267	neuroblastoma breakpoint family, member 20	172.486	20.8724	234.759	25.3162	1.36103	0.0017882	0.0328872	cg11559103	1	145611265	POLR3C;RNF115;POLR3C;NBPF20;NBPF10;NBPF10	NM_001303456;NM_014455;NM_006468;NM_001278267;NM_001039703;NM_001302371	TSS1500;1stExon;TSS1500;Body;Body;Body	S_Shore	0.0711875	0.00846541	0.0600127	0.00240753	-0.0111748	0.0115913
16692477	NBPF20	NM_001278267	neuroblastoma breakpoint family, member 20	172.486	20.8724	234.759	25.3162	1.36103	0.0017882	0.0328872	cg14032772	1	145599111	POLR3C;POLR3C;NBPF20;NBPF10;NBPF10	NM_006468;NM_001303456;NM_001278267;NM_001039703;NM_001302371	Body;Body;Body;Body;Body		0.955662	0.00388465	0.970384	0.00842249	0.0147215	0.0178844
16692477	NBPF20	NM_001278267	neuroblastoma breakpoint family, member 20	172.486	20.8724	234.759	25.3162	1.36103	0.0017882	0.0328872	cg15371169	1	144932953	PDE4DIP;PDE4DIP;PDE4DIP;PDE4DIP;PDE4DIP;NBPF20;NBPF9	NM_001002811;NM_001198834;NM_014644;NM_001198832;NM_001002812;NM_001278267;NM_001277444	TSS1500;Body;Body;Body;Body;Body;Body	S_Shore	0.291513	0.0718968	0.312125	0.0763709	0.0206117	0.0149184
16692477	NBPF20	NM_001278267	neuroblastoma breakpoint family, member 20	172.486	20.8724	234.759	25.3162	1.36103	0.0017882	0.0328872	cg15626670	1	145095289	SEC22B;NBPF20;NBPF9	NM_004892;NM_001278267;NM_001277444	TSS1500;Body;Body	N_Shore	0.861867	0.0452567	0.905801	0.0140266	0.0439335	0.0217397
16692477	NBPF20	NM_001278267	neuroblastoma breakpoint family, member 20	172.486	20.8724	234.759	25.3162	1.36103	0.0017882	0.0328872	cg19989333	1	145292162	NBPF10;NBPF10;NBPF25P;NBPF20;NBPF9	NM_001039703;NM_001302371;NR_104217;NM_001278267;NM_001277444	TSS1500;TSS1500;Body;Body;Body		0.938311	0.0129094	0.944415	0.0102404	0.00610335	0.00365108
16692477	NBPF20	NM_001278267	neuroblastoma breakpoint family, member 20	172.486	20.8724	234.759	25.3162	1.36103	0.0017882	0.0328872	cg22748164	1	145487179	LIX1L;NBPF20;NBPF10;NBPF10	NM_153713;NM_001278267;NM_001039703;NM_001302371	Body;Body;Body;Body		0.891557	0.029928	0.878911	0.0250272	-0.0126465	0.0330039
16692477	NBPF20	NM_001278267	neuroblastoma breakpoint family, member 20	172.486	20.8724	234.759	25.3162	1.36103	0.0017882	0.0328872	cg24984691	1	145611078	POLR3C;RNF115;RNF115;POLR3C;NBPF20;NBPF10;NBPF10	NM_001303456;NM_014455;NM_014455;NM_006468;NM_001278267;NM_001039703;NM_001302371	TSS1500;5'UTR;1stExon;TSS200;Body;Body;Body	Island	0.0423922	0.00638766	0.0350967	0.00770792	-0.00729556	0.0254368
16692477	NBPF20	NM_001278267	neuroblastoma breakpoint family, member 20	172.486	20.8724	234.759	25.3162	1.36103	0.0017882	0.0328872	cg01215495	1	144931367	PDE4DIP;PDE4DIP;PDE4DIP;PDE4DIP;PDE4DIP;NBPF20;NBPF9	NM_001002811;NM_001198834;NM_014644;NM_001198832;NM_001002812;NM_001278267;NM_001277444	1stExon;Body;Body;Body;Body;Body;Body	Island	0.063491	0.00979741	0.0555602	0.00758296	-0.00793081	0.0268233
16692477	NBPF20	NM_001278267	neuroblastoma breakpoint family, member 20	172.486	20.8724	234.759	25.3162	1.36103	0.0017882	0.0328872	cg07203025	1	144533212	NBPF20	NM_001278267	Body	N_Shore	0.43603	0.0422873	0.4571	0.0381249	0.0210695	0.0283464
16692477	NBPF20	NM_001278267	neuroblastoma breakpoint family, member 20	172.486	20.8724	234.759	25.3162	1.36103	0.0017882	0.0328872	cg09958840	1	144943286	PDE4DIP;PDE4DIP;PDE4DIP;PDE4DIP;NBPF20;NBPF9	NM_001198834;NM_014644;NM_001198832;NM_001002812;NM_001278267;NM_001277444	Body;Body;Body;Body;Body;Body		0.9278	0.00277914	0.910385	0.0161169	-0.0174148	0.0459094
16692477	NBPF20	NM_001278267	neuroblastoma breakpoint family, member 20	172.486	20.8724	234.759	25.3162	1.36103	0.0017882	0.0328872	cg16943234	1	145515802	GNRHR2;GNRHR2;PEX11B;PEX11B;PEX11B;PEX11B;PEX11B;GNRHR2;NBPF20;NBPF10;NBPF10	NR_002328;NR_104034;NM_003846;NR_073492;NR_073491;NM_001184795;NR_073493;NR_104033;NM_001278267;NM_001039703;NM_001302371	Body;Body;TSS1500;TSS1500;TSS1500;TSS1500;TSS1500;TSS200;Body;Body;Body	N_Shore	0.0270866	0.00229712	0.0230199	0.00418478	-0.00406662	0.0416853
16692477	NBPF20	NM_001278267	neuroblastoma breakpoint family, member 20	172.486	20.8724	234.759	25.3162	1.36103	0.0017882	0.0328872	cg18104653	1	145610886	POLR3C;POLR3C;RNF115;POLR3C;NBPF20;NBPF10;NBPF10	NM_006468;NM_006468;NM_014455;NM_001303456;NM_001278267;NM_001039703;NM_001302371	5'UTR;1stExon;TSS200;TSS1500;Body;Body;Body	Island	0.0543007	0.00604417	0.0460008	0.00416477	-0.0082999	0.0199117
16692639	SV2A	NM_001278719	synaptic vesicle glycoprotein 2A	93.8199	29.2978	130.523	47.7217	1.3912	0.000381355	0.0166295	cg00038688	1	149879838	SV2A;SV2A	NM_001278719;NM_014849	TSS1500;Body		0.787154	0.0692383	0.796932	0.0663115	0.00977755	0.0243105
16692667	MTMR11	NM_001145862	myotubularin related protein 11	89.8944	23.794	132.446	44.4408	1.47336	0.000181663	0.0125412	cg12167034	1	149900692	SF3B4;MTMR11;MTMR11	NM_005850;NM_181873;NM_001145862	TSS1500;3'UTR;3'UTR	S_Shore	0.961884	0.00879224	0.951197	0.0131751	-0.0106871	0.00261497
16692955	SEMA6C	NM_001178061	sema domain, transmembrane domain (TM), and cytoplasmic domain, (semaphorin) 6C	47.5856	6.95278	31.2234	4.03452	0.656152	0.000882926	0.0231787	cg07371589	1	151104367	SEMA6C	NM_030913	3'UTR	Island	0.72886	0.132262	0.710392	0.139603	-0.018468	0.0057771
16692955	SEMA6C	NM_001178061	sema domain, transmembrane domain (TM), and cytoplasmic domain, (semaphorin) 6C	47.5856	6.95278	31.2234	4.03452	0.656152	0.000882926	0.0231787	cg09185948	1	151119527	SEMA6C	NM_030913	TSS1500	S_Shore	0.0550694	0.0204949	0.04732	0.02538	-0.00774939	0.0480085
16693057	RFX5	NM_000449	regulatory factor X, 5 (influences HLA class II expression)	78.7291	5.1922	101.945	10.1716	1.29489	0.000587657	0.0196201	cg19247181	1	151319360	RFX5;RFX5;GBAT2	NM_000449;NM_001025603;NR_131972	5'UTR;5'UTR;TSS200	Island	0.114303	0.017627	0.132325	0.0143491	0.0180215	0.0362445
16693339	LCE3A	NM_178431	late cornified envelope 3A	330.491	54.2678	430.985	49.481	1.30407	0.000591853	0.0196446	cg13071333	1	152595882	LCE3A	NM_178431	TSS1500		0.0471675	0.0123793	0.0525303	0.0118609	0.0053628	0.016732
16693339	LCE3A	NM_178431	late cornified envelope 3A	330.491	54.2678	430.985	49.481	1.30407	0.000591853	0.0196446	cg27206522	1	152595629	LCE3A	NM_178431	TSS200		0.113814	0.0472213	0.106871	0.0432566	-0.00694262	0.0175193
16693465	S100A2	NM_005978	S100 calcium binding protein A2	44.4571	5.09057	63.4285	13.0176	1.42673	0.00312316	0.042645	cg00647881	1	153536528	S100A2	NM_005978	5'UTR		0.922297	0.019673	0.906139	0.0168823	-0.0161581	0.00532476
16693474	S100A16	NM_080388	S100 calcium binding protein A16	818.456	48.6462	1023.56	103.053	1.25059	0.00029424	0.0151902	cg00021892	1	153582521	S100A16	NM_080388	5'UTR		0.658231	0.0826026	0.670208	0.0866139	0.0119766	0.0174996
16693474	S100A16	NM_080388	S100 calcium binding protein A16	818.456	48.6462	1023.56	103.053	1.25059	0.00029424	0.0151902	cg04990202	1	153581750	S100A16	NM_080388	5'UTR		0.0836692	0.0277855	0.0740437	0.0268707	-0.00962543	0.0057721
16693474	S100A16	NM_080388	S100 calcium binding protein A16	818.456	48.6462	1023.56	103.053	1.25059	0.00029424	0.0151902	cg09207613	1	153585501	S100A16;S100A16	NM_080388;NM_080388	1stExon;5'UTR		0.0568578	0.00489312	0.0625237	0.0043227	0.00566599	0.0127483
16693789	UBE2Q1	NM_017582	ubiquitin-conjugating enzyme E2Q family member 1	195.338	14.6557	84.3466	6.08829	0.431798	1.29934e-06	0.00311191	cg09340536	1	154524747	UBE2Q1;UBE2Q1-AS1	NM_017582;NR_046668	Body;TSS1500		0.874129	0.065474	0.896755	0.0539807	0.0226265	0.0211015
16693789	UBE2Q1	NM_017582	ubiquitin-conjugating enzyme E2Q family member 1	195.338	14.6557	84.3466	6.08829	0.431798	1.29934e-06	0.00311191	cg09311052	1	154531418	UBE2Q1	NM_017582	TSS1500	Island	0.0527067	0.00492431	0.0610336	0.00423405	0.00832685	0.0388839
16693789	UBE2Q1	NM_017582	ubiquitin-conjugating enzyme E2Q family member 1	195.338	14.6557	84.3466	6.08829	0.431798	1.29934e-06	0.00311191	cg15645757	1	154521578	UBE2Q1	NM_017582	3'UTR		0.391488	0.0433008	0.413298	0.0357391	0.0218104	0.0235529
16693898	SHC1	NM_001130040	SHC (Src homology 2 domain containing) transforming protein 1	911.633	68.6345	1076.23	76.1679	1.18056	0.000722834	0.0209743	cg22018051	1	154943349	SHC1;SHC1;SHC1;SHC1	NM_003029;NM_001130041;NM_183001;NM_001130040	5'UTR;5'UTR;TSS200;TSS200	N_Shelf	0.0431401	0.00626732	0.0324868	0.0128361	-0.0106534	0.0290535
16693996	THBS3	NM_001252607	thrombospondin 3	126.25	18.645	101.091	13.0551	0.800719	0.000683277	0.0206142	cg12741900	1	155165786	THBS3;THBS3;THBS3;THBS3;THBS3;THBS3;THBS3;THBS3	NM_007112;NM_001252608;NM_001252607;NR_045553;NR_045553;NM_007112;NM_001252608;NM_001252607	ExonBnd;ExonBnd;ExonBnd;ExonBnd;Body;Body;Body;Body	S_Shore	0.401802	0.0469983	0.410593	0.0477365	0.00879144	0.0384583
16693996	THBS3	NM_001252607	thrombospondin 3	126.25	18.645	101.091	13.0551	0.800719	0.000683277	0.0206142	cg27613645	1	155177659	MTX1;MTX1;THBS3;THBS3;THBS3;THBS3	NM_002455;NM_198883;NM_007112;NM_001252608;NM_001252607;NR_045553	TSS1500;TSS1500;1stExon;1stExon;1stExon;Body	N_Shore	0.0973774	0.00984559	0.115428	0.00640867	0.0180505	0.00405737
16693996	THBS3	NM_001252607	thrombospondin 3	126.25	18.645	101.091	13.0551	0.800719	0.000683277	0.0206142	cg10017653	1	155176341	THBS3	NM_007112	Body	N_Shelf	0.553232	0.0512589	0.564868	0.0580645	0.0116359	0.0368834
16694593	MEF2D	NM_001271629	myocyte enhancer factor 2D	850.526	138.708	466.235	69.1737	0.548172	0.000140742	0.0116901	cg10241456	1	156454422	MEF2D;MEF2D	NM_001271629;NM_005920	5'UTR;5'UTR		0.70716	0.0427162	0.734261	0.0281118	0.0271011	0.0302786		x
16694593	MEF2D	NM_001271629	myocyte enhancer factor 2D	850.526	138.708	466.235	69.1737	0.548172	0.000140742	0.0116901	cg18243031	1	156455082	MEF2D;MEF2D	NM_001271629;NM_005920	5'UTR;5'UTR		0.534514	0.0667697	0.544676	0.0660074	0.0101617	0.00222241		x
16694593	MEF2D	NM_001271629	myocyte enhancer factor 2D	850.526	138.708	466.235	69.1737	0.548172	0.000140742	0.0116901	cg22487204	1	156435421	MEF2D	NM_005920	3'UTR		0.374922	0.0527625	0.391849	0.0594031	0.0169264	0.0456666		x
16694593	MEF2D	NM_001271629	myocyte enhancer factor 2D	850.526	138.708	466.235	69.1737	0.548172	0.000140742	0.0116901	cg09968549	1	156453305	MEF2D;MEF2D	NM_001271629;NM_005920	5'UTR;5'UTR		0.650339	0.0625511	0.639059	0.0619747	-0.0112794	0.0438502		x
16694617	IQGAP3	NM_178229	IQ motif containing GTPase activating protein 3	98.8897	25.6129	198.984	30.0357	2.01218	0.000476676	0.0180657	cg18436571	1	156499064	IQGAP3	NM_178229	Body		0.70819	0.0468316	0.733602	0.0465143	0.0254124	0.00304213
16694689	NES	NM_006617	nestin	1613.45	216.465	1020.95	204.395	0.632772	0.00205458	0.0349943	cg26706311	1	156645556	NES	NM_006617	Body	N_Shore	0.227409	0.176622	0.212209	0.162754	-0.0152007	0.0424338
16695627	ADAMTS4	NM_005099	ADAM metallopeptidase with thrombospondin type 1 motif 4	95.0806	19.7684	136.436	13.4953	1.43495	0.000500242	0.0183361	cg16359300	1	161165592	ADAMTS4	NM_005099	Body		0.736607	0.0707309	0.753592	0.0635596	0.0169848	0.016988
16695627	ADAMTS4	NM_005099	ADAM metallopeptidase with thrombospondin type 1 motif 4	95.0806	19.7684	136.436	13.4953	1.43495	0.000500242	0.0183361	cg17844001	1	161166039	ADAMTS4	NM_005099	Body		0.90255	0.0383065	0.923281	0.0278736	0.0207313	0.0190473
16695627	ADAMTS4	NM_005099	ADAM metallopeptidase with thrombospondin type 1 motif 4	95.0806	19.7684	136.436	13.4953	1.43495	0.000500242	0.0183361	cg22920871	1	161161350	ADAMTS4	NM_005099	Body		0.902046	0.0195682	0.886266	0.0140835	-0.0157791	0.0192543
16695627	ADAMTS4	NM_005099	ADAM metallopeptidase with thrombospondin type 1 motif 4	95.0806	19.7684	136.436	13.4953	1.43495	0.000500242	0.0183361	cg14164556	1	161168073	NDUFS2;ADAMTS4	NM_004550;NM_005099	TSS1500;1stExon	N_Shelf	0.318849	0.0687536	0.339418	0.0614638	0.0205693	0.0462766
16695741	OLFML2B	NM_001297713	olfactomedin like 2B	1103.7	236.054	653.658	212.288	0.592244	0.00140094	0.0292125	cg16008440	1	161983790	OLFML2B	NM_015441	Body		0.836802	0.0168381	0.862893	0.0126042	0.0260913	0.0124364
16695741	OLFML2B	NM_001297713	olfactomedin like 2B	1103.7	236.054	653.658	212.288	0.592244	0.00140094	0.0292125	cg24623497	1	161993745	OLFML2B	NM_015441	TSS200	Island	0.0534329	0.00465986	0.0451307	0.00675333	-0.00830219	0.0218745
16695741	OLFML2B	NM_001297713	olfactomedin like 2B	1103.7	236.054	653.658	212.288	0.592244	0.00140094	0.0292125	cg14305179	1	161981217	OLFML2B;OLFML2B	NM_001297713;NM_015441	Body;Body		0.262656	0.100336	0.293292	0.083114	0.0306359	0.0309377
16695741	OLFML2B	NM_001297713	olfactomedin like 2B	1103.7	236.054	653.658	212.288	0.592244	0.00140094	0.0292125	cg19130550	1	161994277	OLFML2B	NM_015441	TSS1500	S_Shore	0.0335917	0.00548994	0.0242266	0.00619944	-0.0093651	0.0252705
16695888	ALDH9A1	NM_000696	aldehyde dehydrogenase 9 family, member A1	262.948	16.045	321.771	20.3324	1.22371	0.000217357	0.0133743	cg14133232	1	165632254	ALDH9A1	NM_000696	3'UTR		0.96283	0.00760567	0.955716	0.0072073	-0.00711345	0.00472166
16695888	ALDH9A1	NM_000696	aldehyde dehydrogenase 9 family, member A1	262.948	16.045	321.771	20.3324	1.22371	0.000217357	0.0133743	cg03984859	1	165668066	ALDH9A1	NM_000696	TSS200	S_Shore	0.0330955	0.00555983	0.0268592	0.00413796	-0.00623626	0.0302655
16696073	GPR161	NM_001267609	G protein-coupled receptor 161	68.0688	3.3706	74.7168	1.40369	1.09767	0.00349538	0.0449519	cg15904955	1	168104309	GPR161;GPR161;GPR161;GPR161;GPR161;GPR161;GPR161	NM_001267609;NM_001267613;NM_001267614;NM_001267611;NM_001267612;NM_153832;NM_001267610	5'UTR;Body;Body;Body;5'UTR;5'UTR;5'UTR	N_Shore	0.394444	0.0529363	0.424074	0.0444909	0.0296299	0.00289408
16696073	GPR161	NM_001267609	G protein-coupled receptor 161	68.0688	3.3706	74.7168	1.40369	1.09767	0.00349538	0.0449519	cg25949191	1	168051566	GPR161;GPR161;GPR161;GPR161;GPR161;GPR161;GPR161	NM_153832;NM_001267614;NM_001267613;NM_001267612;NM_001267611;NM_001267610;NM_001267609	3'UTR;3'UTR;3'UTR;3'UTR;3'UTR;3'UTR;3'UTR		0.0254735	0.0042617	0.0295632	0.00373057	0.00408967	0.0328752
16696073	GPR161	NM_001267609	G protein-coupled receptor 161	68.0688	3.3706	74.7168	1.40369	1.09767	0.00349538	0.0449519	cg06643390	1	168106157	GPR161	NM_153832	TSS1500	Island	0.0569931	0.0113149	0.0463187	0.00653124	-0.0106743	0.0182696
16696295	KIFAP3	NM_001204514	kinesin-associated protein 3	275.603	19.6724	203.432	19.2818	0.738132	0.00101843	0.0248696	cg20568423	1	170044647	KIFAP3	NM_014970	TSS1500	S_Shore	0.76935	0.0419364	0.795591	0.0392741	0.0262413	0.0101425
16696295	KIFAP3	NM_001204514	kinesin-associated protein 3	275.603	19.6724	203.432	19.2818	0.738132	0.00101843	0.0248696	cg04192482	1	169903436	KIFAP3;KIFAP3;KIFAP3;KIFAP3	NM_001204514;NM_001204517;NM_001204516;NM_014970	Body;Body;Body;Body		0.579221	0.102575	0.606656	0.111323	0.0274348	0.047783
16696490	CENPL	NM_001127181	centromere protein L	80.642	11.1505	104.621	14.115	1.29735	0.00057715	0.0194898	cg23886974	1	173793508	CENPL;CENPL;CENPL;CENPL;DARS2;CENPL	NM_001171182;NM_001127181;NM_033319;NM_033319;NM_018122;NM_001127181	TSS1500;5'UTR;1stExon;5'UTR;TSS1500;1stExon	Island	0.0461529	0.00626776	0.0370139	0.00309944	-0.00913903	0.0280603
16696785	LOC730102	NR_037167	quinone oxidoreductase-like protein 2 pseudogene	59.3404	18.1219	76.6278	16.8915	1.29133	0.00318654	0.0430426	cg01549551	1	178008385	LOC730102	NR_037167	TSS1500	S_Shore	0.909436	0.0121836	0.92479	0.00981974	0.0153534	0.0377495
16696979	GLUL	NM_001033044	glutamate-ammonia ligase	95.4811	9.50187	118.39	4.5198	1.23993	0.00279111	0.0402134	cg01588464	1	182360063	GLUL;GLUL;GLUL	NM_001033044;NM_001033056;NM_002065	5'UTR;5'UTR;5'UTR	Island	0.252884	0.0798594	0.207822	0.0644039	-0.0450618	0.00988715
16697004	RNASEL	NM_021133	ribonuclease L (2,5-oligoisoadenylate synthetase-dependent)	55.9526	4.88387	65.5359	7.85486	1.17128	0.00265563	0.0392024	cg23994668	1	182544765	RNASEL	NM_021133	Body		0.811082	0.163475	0.830317	0.161763	0.0192345	0.0226996
16697004	RNASEL	NM_021133	ribonuclease L (2,5-oligoisoadenylate synthetase-dependent)	55.9526	4.88387	65.5359	7.85486	1.17128	0.00265563	0.0392024	cg10740215	1	182558388	RNASEL;RNASEL	NM_021133;NM_021133	5'UTR;1stExon		0.0478666	0.00763735	0.0559642	0.0110698	0.00809752	0.0302773
16697166	EDEM3	NM_025191	ER degradation enhancer, mannosidase alpha-like 3	232.756	14.8092	327.569	34.8667	1.40735	0.00210053	0.0352399	cg13545550	1	184679498	EDEM3	NM_025191	Body		0.910416	0.0311098	0.926148	0.0219596	0.0157322	0.0220959
16697196	FAM129A	NM_052966	family with sequence similarity 129, member A	86.073	17.0485	219.289	122.264	2.54771	0.00363497	0.0458722	cg14882904	1	184773528	FAM129A	NM_052966	Body		0.686203	0.0892053	0.666196	0.0846205	-0.0200068	0.0374451
16697196	FAM129A	NM_052966	family with sequence similarity 129, member A	86.073	17.0485	219.289	122.264	2.54771	0.00363497	0.0458722	cg16170319	1	184943068	FAM129A	NM_052966	Body	Island	0.0473731	0.00586552	0.0401922	0.00416029	-0.00718093	0.0253834
16697196	FAM129A	NM_052966	family with sequence similarity 129, member A	86.073	17.0485	219.289	122.264	2.54771	0.00363497	0.0458722	cg01418934	1	184775699	FAM129A	NM_052966	Body		0.720947	0.0261529	0.735735	0.0280182	0.0147882	0.0353922
16697196	FAM129A	NM_052966	family with sequence similarity 129, member A	86.073	17.0485	219.289	122.264	2.54771	0.00363497	0.0458722	cg13798305	1	184906732	FAM129A	NM_052966	Body		0.396128	0.0862335	0.377986	0.0807541	-0.0181414	0.0360963
16697196	FAM129A	NM_052966	family with sequence similarity 129, member A	86.073	17.0485	219.289	122.264	2.54771	0.00363497	0.0458722	cg20084221	1	184887626	FAM129A	NM_052966	Body		0.812882	0.0640369	0.854506	0.0621351	0.0416248	0.0235056
16697686	ZNF281	NM_001281293	zinc finger protein 281	254.351	13.417	220.855	20.7533	0.868307	0.00307276	0.0424325	cg24017541	1	200379972	ZNF281;ZNF281;ZNF281	NM_012482;NM_001281293;NM_001281294	TSS1500;TSS1500;TSS1500	S_Shore	0.417091	0.0679699	0.430973	0.069269	0.0138817	0.040384
16697794	CACNA1S	NM_000069	calcium channel, voltage-dependent, L type, alpha 1S subunit	98.279	42.6969	42.5056	16.6384	0.432499	1.16817e-05	0.00621356	cg03357489	1	201032178	CACNA1S	NM_000069	Body		0.650111	0.0929636	0.622487	0.0766994	-0.0276237	0.0248936
16697865	TNNT2	NM_000364	troponin T type 2 (cardiac)	537.843	80.7874	181.738	76.8847	0.337902	0.000889495	0.0232009	cg07596645	1	201347917	TNNT2;TNNT2;TNNT2;TNNT2	NM_001001431;NM_001001430;NM_001001432;NM_000364	TSS1500;TSS1500;TSS1500;TSS1500		0.455285	0.112835	0.472966	0.115638	0.0176808	0.022575		x
16697865	TNNT2	NM_000364	troponin T type 2 (cardiac)	537.843	80.7874	181.738	76.8847	0.337902	0.000889495	0.0232009	cg10921536	1	201342614	TNNT2;TNNT2;TNNT2;TNNT2;TNNT2;TNNT2;TNNT2	NM_001001430;NM_001001432;NM_001001431;NM_000364;NM_001276347;NM_001276346;NM_001276345	5'UTR;5'UTR;5'UTR;5'UTR;5'UTR;5'UTR;5'UTR		0.642926	0.0932921	0.628398	0.09625	-0.0145273	0.0322674		x
16697909	TNNI1	NM_003281	troponin I type 1 (skeletal, slow)	280.248	118.158	114.058	65.7085	0.406989	1.48356e-05	0.00624903	cg19032699	1	201392026	TNNI1	NM_003281	TSS1500		0.476319	0.0763735	0.518954	0.0535429	0.0426352	0.0154974		x
16697927	PHLDA3	NM_012396	pleckstrin homology-like domain, family A, member 3	78.7142	11.1173	47.1955	7.86283	0.599581	0.00105658	0.0252663	cg00962755	1	201439001	PHLDA3	NM_012396	TSS1500	S_Shore	0.335391	0.133422	0.31652	0.130501	-0.0188713	0.0254815
16697938	CSRP1	NM_001193570	cysteine and glycine-rich protein 1	282.824	20.4319	223.396	26.6498	0.789877	0.000587488	0.0196201	cg16357582	1	201476557	CSRP1;CSRP1	NM_001144773;NM_004078	TSS200;TSS200	S_Shore	0.610587	0.030057	0.631338	0.0366101	0.020751	0.0304483
16698096	RABIF	NM_002871	RAB interacting factor	99.6454	7.49192	113.767	7.99662	1.14172	0.00251981	0.0384391	cg05642873	1	202858370	RABIF	NM_002871	TSS200	Island	0.048042	0.00971658	0.0367077	0.00587183	-0.0113343	0.018618
16698096	RABIF	NM_002871	RAB interacting factor	99.6454	7.49192	113.767	7.99662	1.14172	0.00251981	0.0384391	cg23652734	1	202853701	RABIF	NM_002871	Body	N_Shelf	0.950863	0.00434049	0.96315	0.0110154	0.0122863	0.0345959
16698136	CYB5R1	NM_016243	cytochrome b5 reductase 1	388.327	67.9827	241.442	39.9188	0.62175	0.000164078	0.0122924	cg06876708	1	202936586	CYB5R1	NM_016243	TSS200	S_Shore	0.0711013	0.0154086	0.0805	0.0103689	0.00939864	0.0373201
16698234	FMOD	NM_002023	fibromodulin	80.6966	28.717	108.836	39.8002	1.34871	0.00388646	0.0473951	cg26254850	1	203321854	FMOD;FMOD	NM_002023;NR_103757	TSS1500;TSS1500		0.809772	0.0677366	0.794069	0.0666557	-0.0157029	0.00976103
16698262	ETNK2	NM_001297760	ethanolamine kinase 2	37.6992	4.32134	50.2393	6.21944	1.33264	0.000914371	0.0234892	cg06059987	1	204110759	ETNK2;ETNK2;ETNK2;ETNK2;LOC101929441	NM_001297761;NM_001297762;NM_018208;NM_001297760;NR_123739	Body;Body;Body;Body;Body		0.812842	0.0420969	0.787991	0.0429579	-0.0248503	0.0199786
16698262	ETNK2	NM_001297760	ethanolamine kinase 2	37.6992	4.32134	50.2393	6.21944	1.33264	0.000914371	0.0234892	cg06545166	1	204120951	ETNK2	NM_018208	1stExon	Island	0.0728866	0.0102974	0.0596752	0.00903731	-0.0132114	0.00386637
16698262	ETNK2	NM_001297760	ethanolamine kinase 2	37.6992	4.32134	50.2393	6.21944	1.33264	0.000914371	0.0234892	cg06827726	1	204110928	ETNK2;ETNK2;ETNK2;ETNK2;LOC101929441	NM_001297761;NM_001297762;NM_018208;NM_001297760;NR_123739	Body;Body;Body;Body;Body		0.504489	0.0407302	0.483557	0.0366531	-0.0209318	0.0208787
16698262	ETNK2	NM_001297760	ethanolamine kinase 2	37.6992	4.32134	50.2393	6.21944	1.33264	0.000914371	0.0234892	cg00103329	1	204121923	ETNK2	NM_018208	TSS1500	S_Shore	0.517333	0.0416659	0.535595	0.037723	0.0182616	0.0432414
16698312	PLEKHA6	NM_014935	pleckstrin homology domain containing, family A member 6	347.894	42.0874	173.499	65.997	0.498711	0.00187596	0.0335521	cg10526835	1	204269159	PLEKHA6	NM_014935	5'UTR		0.303205	0.0752295	0.322505	0.0630236	0.0193002	0.0207853
16698312	PLEKHA6	NM_014935	pleckstrin homology domain containing, family A member 6	347.894	42.0874	173.499	65.997	0.498711	0.00187596	0.0335521	cg22174405	1	204309492	PLEKHA6	NM_014935	5'UTR		0.732576	0.0682146	0.74827	0.0709161	0.0156936	0.0380042
16698312	PLEKHA6	NM_014935	pleckstrin homology domain containing, family A member 6	347.894	42.0874	173.499	65.997	0.498711	0.00187596	0.0335521	cg19771173	1	204296545	PLEKHA6	NM_014935	5'UTR		0.7077	0.031158	0.73085	0.0216699	0.0231502	0.0360903
16698466	NUAK2	NM_030952	NUAK family, SNF1-like kinase, 2	44.8189	5.49699	34.8804	1.51107	0.778252	0.00244548	0.0379198	cg21467719	1	205290930	NUAK2	NM_030952	TSS200	Island	0.0607346	0.00437356	0.06615	0.00412319	0.00541535	0.0110548
16698466	NUAK2	NM_030952	NUAK family, SNF1-like kinase, 2	44.8189	5.49699	34.8804	1.51107	0.778252	0.00244548	0.0379198	cg04312919	1	205290381	NUAK2	NM_030952	Body	Island	0.0443502	0.00474326	0.0357175	0.00395774	-0.0086327	0.0281445
16698466	NUAK2	NM_030952	NUAK family, SNF1-like kinase, 2	44.8189	5.49699	34.8804	1.51107	0.778252	0.00244548	0.0379198	cg05132838	1	205292215	NUAK2	NM_030952	TSS1500	S_Shore	0.950101	0.0105468	0.939544	0.00541565	-0.010557	0.0205672
16698766	YOD1	NM_001276320	YOD1 deubiquitinase	33.8095	2.51047	44.832	6.33579	1.32602	0.000835573	0.0227016	cg15339972	1	207224734	YOD1;YOD1	NM_001276320;NM_018566	Body;TSS1500	S_Shore	0.0845651	0.0181926	0.0748134	0.0146508	-0.00975166	0.023143
16698949	KCNH1	NM_002238	potassium channel, voltage gated eag related subfamily H, member 1	522.033	30.8945	272.77	81.1646	0.522514	0.00275507	0.0398947	cg13669437	1	211028982	KCNH1;KCNH1	NM_002238;NM_172362	Body;Body		0.440472	0.0298299	0.472883	0.026077	0.0324106	0.00651923
16698949	KCNH1	NM_002238	potassium channel, voltage gated eag related subfamily H, member 1	522.033	30.8945	272.77	81.1646	0.522514	0.00275507	0.0398947	cg17589890	1	210857205	KCNH1;KCNH1	NM_002238;NM_172362	Body;Body	Island	0.845625	0.0540166	0.825601	0.0653592	-0.0200238	0.0132268
16698949	KCNH1	NM_002238	potassium channel, voltage gated eag related subfamily H, member 1	522.033	30.8945	272.77	81.1646	0.522514	0.00275507	0.0398947	cg21623161	1	211306771	KCNH1;KCNH1	NM_002238;NM_172362	Body;Body	Island	0.0473795	0.00350451	0.0409042	0.00630462	-0.00647532	0.0283072
16699932	TMEM63A	NM_014698	transmembrane protein 63A	180.335	10.8282	205.594	12.2308	1.14006	0.000353875	0.0162337	cg17125583	1	226064048	TMEM63A	NM_014698	Body		0.47776	0.118725	0.492383	0.121304	0.0146229	0.0101377
16699932	TMEM63A	NM_014698	transmembrane protein 63A	180.335	10.8282	205.594	12.2308	1.14006	0.000353875	0.0162337	cg25461122	1	226065325	TMEM63A	NM_014698	5'UTR		0.178216	0.0271589	0.190811	0.02618	0.0125951	0.0412043
16699932	TMEM63A	NM_014698	transmembrane protein 63A	180.335	10.8282	205.594	12.2308	1.14006	0.000353875	0.0162337	cg09940756	1	226069930	TMEM63A	NM_014698	5'UTR	Island	0.0397228	0.00349528	0.0363539	0.00304439	-0.00336896	0.0441524
16700023	ACBD3	NM_022735	acyl-CoA binding domain containing 3	879.912	55.1324	694.485	41.5994	0.789267	0.000375336	0.0165386	cg22640114	1	226374424	ACBD3	NM_022735	TSS200	Island	0.0424945	0.00462742	0.034665	0.00548067	-0.00782946	0.0108031
16700023	ACBD3	NM_022735	acyl-CoA binding domain containing 3	879.912	55.1324	694.485	41.5994	0.789267	0.000375336	0.0165386	cg02583796	1	226375174	ACBD3	NM_022735	TSS1500	S_Shore	0.66109	0.0637945	0.717002	0.0751564	0.0559116	0.0421676
16700023	ACBD3	NM_022735	acyl-CoA binding domain containing 3	879.912	55.1324	694.485	41.5994	0.789267	0.000375336	0.0165386	cg18385299	1	226373204	ACBD3	NM_022735	Body	N_Shore	0.348638	0.106878	0.358445	0.111501	0.00980731	0.00869902
16700034	LIN9	NM_001270409	lin-9 DREAM MuvB core complex component	63.6154	9.3348	86.8327	10.5788	1.36496	0.000177511	0.012512	cg15651835	1	226497333	LIN9	NM_173083	TSS200	Island	0.10741	0.00828811	0.0983537	0.0117761	-0.0090565	0.0289668
16700034	LIN9	NM_001270409	lin-9 DREAM MuvB core complex component	63.6154	9.3348	86.8327	10.5788	1.36496	0.000177511	0.012512	cg20743974	1	226497969	LIN9;LIN9;LIN9	NM_001270409;NM_173083;NM_001270410	TSS1500;TSS1500;TSS1500	S_Shore	0.764163	0.0727749	0.747222	0.0732408	-0.0169409	0.0175736
16700058	ITPKB	NM_002221	inositol-trisphosphate 3-kinase B	57.7745	9.37721	74.7328	11.2559	1.29353	0.00167116	0.0318041	cg05488984	1	226829496	ITPKB	NM_002221	Body	N_Shore	0.925398	0.0141596	0.910675	0.00963012	-0.0147225	0.0400304
16700058	ITPKB	NM_002221	inositol-trisphosphate 3-kinase B	57.7745	9.37721	74.7328	11.2559	1.29353	0.00167116	0.0318041	cg16398904	1	226863804	ITPKB-IT1;ITPKB	NR_103784;NM_002221	TSS1500;Body		0.660688	0.0828721	0.678484	0.0807344	0.017796	0.0231524
16700058	ITPKB	NM_002221	inositol-trisphosphate 3-kinase B	57.7745	9.37721	74.7328	11.2559	1.29353	0.00167116	0.0318041	cg22849677	1	226874745	ITPKB	NM_002221	Body		0.284815	0.0641015	0.271621	0.0607299	-0.0131938	0.0268374
16700274	ACTA1	NM_001100	actin, alpha 1, skeletal muscle	1503.59	1185.16	381.154	344.354	0.253496	3.84926e-05	0.00738402	cg14852384	1	229569877	ACTA1	NM_001100	TSS200	Island	0.129656	0.023452	0.15661	0.024674	0.0269544	0.0434516
16700274	ACTA1	NM_001100	actin, alpha 1, skeletal muscle	1503.59	1185.16	381.154	344.354	0.253496	3.84926e-05	0.00738402	cg00061145	1	229570582	ACTA1	NM_001100	TSS1500	Island	0.0525735	0.0108644	0.0374917	0.00775561	-0.0150818	0.0384114
16700370	PGBD5	NM_001258311	piggyBac transposable element derived 5	119.343	38.3392	49.3402	12.1128	0.413432	7.07156e-05	0.00882318	cg00075975	1	230491641	PGBD5	NM_024554	Body	N_Shore	0.639085	0.0449445	0.627204	0.0515286	-0.0118818	0.0226968
16700370	PGBD5	NM_001258311	piggyBac transposable element derived 5	119.343	38.3392	49.3402	12.1128	0.413432	7.07156e-05	0.00882318	cg06313507	1	230458820	PGBD5	NM_024554	3'UTR		0.859643	0.0837011	0.841547	0.0962301	-0.0180962	0.0416241
16700370	PGBD5	NM_001258311	piggyBac transposable element derived 5	119.343	38.3392	49.3402	12.1128	0.413432	7.07156e-05	0.00882318	cg23529373	1	230472705	PGBD5	NM_001258311	Body	S_Shelf	0.773452	0.119741	0.745659	0.118212	-0.0277938	0.0386546
16700370	PGBD5	NM_001258311	piggyBac transposable element derived 5	119.343	38.3392	49.3402	12.1128	0.413432	7.07156e-05	0.00882318	cg07352671	1	230534277	PGBD5	NM_001258311	Body		0.846293	0.0429448	0.826783	0.0497239	-0.0195102	0.038554
16700370	PGBD5	NM_001258311	piggyBac transposable element derived 5	119.343	38.3392	49.3402	12.1128	0.413432	7.07156e-05	0.00882318	cg19560210	1	230513337	PGBD5	NM_024554	1stExon		0.855726	0.048274	0.83163	0.0342588	-0.0240963	0.0417588
16700370	PGBD5	NM_001258311	piggyBac transposable element derived 5	119.343	38.3392	49.3402	12.1128	0.413432	7.07156e-05	0.00882318	cg20265878	1	230496611	PGBD5	NM_024554	Body	S_Shelf	0.937257	0.0258722	0.914307	0.0234307	-0.0229502	0.0293149
16700370	PGBD5	NM_001258311	piggyBac transposable element derived 5	119.343	38.3392	49.3402	12.1128	0.413432	7.07156e-05	0.00882318	cg24025514	1	230513379	PGBD5	NM_001258311	Body		0.791262	0.0826227	0.761613	0.0755185	-0.0296489	0.0282326
16700489	EGLN1	NM_022051	egl-9 family hypoxia-inducible factor 1	161.251	12.6233	201.315	12.5464	1.24846	3.01962e-05	0.00706119	cg17112949	1	231544389	EGLN1	NM_022051	Body		0.639312	0.0187271	0.653826	0.0139073	0.0145139	0.0499015
16700515	SIPA1L2	NM_020808	signal-induced proliferation-associated 1 like 2	85.0581	18.2987	46.3107	11.0731	0.54446	2.75099e-05	0.00703711	cg02414710	1	232650142	SIPA1L2	NM_020808	1stExon		0.857732	0.0489018	0.848418	0.0531743	-0.00931362	0.0194582
16700630	TARBP1	NM_005646	TAR (HIV-1) RNA binding protein 1	66.4159	3.70559	89.0206	10.0768	1.34035	0.0016182	0.031281	cg04273604	1	234609003	TARBP1	NM_005646	Body		0.600351	0.0295168	0.62195	0.0263923	0.0215993	0.0242057
16700630	TARBP1	NM_005646	TAR (HIV-1) RNA binding protein 1	66.4159	3.70559	89.0206	10.0768	1.34035	0.0016182	0.031281	cg02838825	1	234613490	TARBP1	NM_005646	Body	N_Shore	0.927469	0.0219681	0.942521	0.019491	0.0150514	0.0416699
16700630	TARBP1	NM_005646	TAR (HIV-1) RNA binding protein 1	66.4159	3.70559	89.0206	10.0768	1.34035	0.0016182	0.031281	cg03001875	1	234614834	TARBP1	NM_005646	1stExon	Island	0.0387331	0.00299681	0.0333635	0.00313517	-0.00536956	0.0308478
16700673	IRF2BP2	NM_001077397	interferon regulatory factor 2 binding protein 2	239.582	23.0579	301.235	38.4433	1.25733	0.00246079	0.0380232	cg03054713	1	234744146	IRF2BP2;IRF2BP2	NM_001077397;NM_182972	Body;Body	N_Shore	0.0487014	0.00604575	0.0583069	0.00960336	0.00960552	0.0221012
16700673	IRF2BP2	NM_001077397	interferon regulatory factor 2 binding protein 2	239.582	23.0579	301.235	38.4433	1.25733	0.00246079	0.0380232	cg19905445	1	234743688	IRF2BP2;IRF2BP2	NM_001077397;NM_182972	Body;Body	N_Shore	0.0294	0.00262076	0.0359828	0.00434959	0.00658283	0.0457065
16701324	HNRNPU	NM_004501	heterogeneous nuclear ribonucleoprotein U (scaffold attachment factor A)	703.281	54.7694	845.384	54.6454	1.20206	0.00277044	0.0400083	cg00533390	1	245028657	HNRNPU;HNRNPU	NM_031844;NM_004501	TSS1500;TSS1500	S_Shore	0.22889	0.0863655	0.206875	0.0859956	-0.0220151	0.0237365
16701324	HNRNPU	NM_004501	heterogeneous nuclear ribonucleoprotein U (scaffold attachment factor A)	703.281	54.7694	845.384	54.6454	1.20206	0.00277044	0.0400083	cg04720665	1	245028075	HNRNPU;HNRNPU	NM_031844;NM_004501	TSS1500;TSS1500	S_Shore	0.0302493	0.00302066	0.0280608	0.00378124	-0.00218849	0.0118026
16701324	HNRNPU	NM_004501	heterogeneous nuclear ribonucleoprotein U (scaffold attachment factor A)	703.281	54.7694	845.384	54.6454	1.20206	0.00277044	0.0400083	cg09073948	1	245018893	HNRNPU;HNRNPU;HNRNPU;HNRNPU	NM_004501;NM_031844;NM_031844;NM_004501	ExonBnd;ExonBnd;Body;Body		0.932507	0.0217522	0.903249	0.011726	-0.0292584	0.0393125
16701364	SMYD3	NM_001167740	SET and MYND domain containing 3	100.793	13.1918	281.89	166.397	2.79672	0.00252599	0.0384581	cg06516024	1	246110722	SMYD3;SMYD3	NM_022743;NM_001167740	Body;Body		0.528559	0.0339252	0.507553	0.0285417	-0.0210059	0.0123649
16701364	SMYD3	NM_001167740	SET and MYND domain containing 3	100.793	13.1918	281.89	166.397	2.79672	0.00252599	0.0384581	cg08188060	1	246561637	SMYD3;SMYD3	NM_022743;NM_001167740	5'UTR;Body		0.303381	0.0488477	0.313066	0.0460141	0.00968551	0.0097745
16701364	SMYD3	NM_001167740	SET and MYND domain containing 3	100.793	13.1918	281.89	166.397	2.79672	0.00252599	0.0384581	cg12139096	1	246670726	SMYD3	NM_001167740	TSS200	Island	0.0492206	0.010405	0.0414411	0.00641352	-0.00777956	0.011028
16701364	SMYD3	NM_001167740	SET and MYND domain containing 3	100.793	13.1918	281.89	166.397	2.79672	0.00252599	0.0384581	cg15283130	1	246058690	SMYD3;SMYD3	NM_022743;NM_001167740	Body;Body		0.758972	0.028712	0.798861	0.0319832	0.0398885	0.0276471
16701364	SMYD3	NM_001167740	SET and MYND domain containing 3	100.793	13.1918	281.89	166.397	2.79672	0.00252599	0.0384581	cg16838795	1	246591949	SMYD3	NM_001167740	Body		0.0671162	0.0290268	0.0596615	0.0245862	-0.00745464	0.00720734
16701364	SMYD3	NM_001167740	SET and MYND domain containing 3	100.793	13.1918	281.89	166.397	2.79672	0.00252599	0.0384581	cg20597172	1	246646424	SMYD3	NM_001167740	Body		0.272977	0.0681976	0.25746	0.0660845	-0.0155175	0.0488885
16701364	SMYD3	NM_001167740	SET and MYND domain containing 3	100.793	13.1918	281.89	166.397	2.79672	0.00252599	0.0384581	cg02326819	1	246166438	SMYD3;SMYD3	NM_022743;NM_001167740	Body;Body		0.956296	0.0113539	0.939021	0.0050672	-0.0172749	0.00757742
16701364	SMYD3	NM_001167740	SET and MYND domain containing 3	100.793	13.1918	281.89	166.397	2.79672	0.00252599	0.0384581	cg14338708	1	246259773	SMYD3;SMYD3	NM_022743;NM_001167740	Body;Body		0.955614	0.015761	0.967297	0.0124547	0.011683	0.0184817
16701364	SMYD3	NM_001167740	SET and MYND domain containing 3	100.793	13.1918	281.89	166.397	2.79672	0.00252599	0.0384581	cg21032668	1	245943224	SMYD3;SMYD3	NM_022743;NM_001167740	Body;Body		0.700787	0.0454168	0.727998	0.0518941	0.0272107	0.0169949
16701364	SMYD3	NM_001167740	SET and MYND domain containing 3	100.793	13.1918	281.89	166.397	2.79672	0.00252599	0.0384581	cg07624183	1	246151851	SMYD3;SMYD3	NM_022743;NM_001167740	Body;Body		0.967101	0.00757838	0.959582	0.00573294	-0.00751858	0.0404875
16701640	SH3BP5L	NM_030645	SH3-binding domain protein 5-like	68.8801	5.28694	92.9886	10.4533	1.35001	0.00150427	0.0303232	cg01860091	1	249113412	SH3BP5L	NM_030645	Body		0.868325	0.0463752	0.844259	0.0421546	-0.0240659	0.0124274
16701640	SH3BP5L	NM_030645	SH3-binding domain protein 5-like	68.8801	5.28694	92.9886	10.4533	1.35001	0.00150427	0.0303232	cg11140305	1	249106302	SH3BP5L	NM_030645	Body	Island	0.954832	0.00715614	0.944837	0.00887853	-0.00999529	0.00801894
16701640	SH3BP5L	NM_030645	SH3-binding domain protein 5-like	68.8801	5.28694	92.9886	10.4533	1.35001	0.00150427	0.0303232	cg13620028	1	249120883	SH3BP5L	NM_030645	TSS1500	S_Shore	0.0714237	0.0102334	0.0608603	0.00485847	-0.0105634	0.0195354
16701640	SH3BP5L	NM_030645	SH3-binding domain protein 5-like	68.8801	5.28694	92.9886	10.4533	1.35001	0.00150427	0.0303232	cg20343567	1	249121271	SH3BP5L	NM_030645	TSS1500	S_Shore	0.616971	0.0428045	0.641059	0.0462796	0.0240875	0.028185
16701640	SH3BP5L	NM_030645	SH3-binding domain protein 5-like	68.8801	5.28694	92.9886	10.4533	1.35001	0.00150427	0.0303232	cg26828131	1	249106207	SH3BP5L	NM_030645	Body	Island	0.92125	0.0200925	0.911085	0.0230858	-0.0101652	0.0257087
16701841	PFKP	NM_001242339	phosphofructokinase, platelet	231.545	20.8419	301.784	41.4098	1.30335	0.00378591	0.0468392	cg02575922	10	3175250	PFKP;PFKP	NM_002627;NM_001242339	Body;Body		0.753228	0.0279949	0.772408	0.01917	0.0191799	0.0154196
16701841	PFKP	NM_001242339	phosphofructokinase, platelet	231.545	20.8419	301.784	41.4098	1.30335	0.00378591	0.0468392	cg17598190	10	3162054	PFKP	NM_002627	Body	S_Shore	0.948592	0.00899086	0.957739	0.00792309	0.00914755	0.024772
16701841	PFKP	NM_001242339	phosphofructokinase, platelet	231.545	20.8419	301.784	41.4098	1.30335	0.00378591	0.0468392	cg19910231	10	3167371	PFKP	NM_002627	Body		0.923455	0.00975488	0.908639	0.0134742	-0.0148163	0.00242988
16701841	PFKP	NM_001242339	phosphofructokinase, platelet	231.545	20.8419	301.784	41.4098	1.30335	0.00378591	0.0468392	cg20327845	10	3138418	PFKP	NM_002627	Body		0.425941	0.0761109	0.410422	0.076244	-0.0155187	0.0062085
16701841	PFKP	NM_001242339	phosphofructokinase, platelet	231.545	20.8419	301.784	41.4098	1.30335	0.00378591	0.0468392	cg20517650	10	3174467	PFKP;PFKP	NM_002627;NM_001242339	Body;Body		0.946185	0.0153949	0.958115	0.00974521	0.01193	0.00571715
16701841	PFKP	NM_001242339	phosphofructokinase, platelet	231.545	20.8419	301.784	41.4098	1.30335	0.00378591	0.0468392	cg00102795	10	3151915	PFKP;PFKP	NM_002627;NM_001242339	Body;Body	S_Shelf	0.959414	0.00807143	0.946701	0.00400438	-0.012713	0.017551
16701841	PFKP	NM_001242339	phosphofructokinase, platelet	231.545	20.8419	301.784	41.4098	1.30335	0.00378591	0.0468392	cg07568688	10	3170884	PFKP;PFKP	NM_002627;NM_001242339	Body;Body		0.867087	0.0128516	0.889724	0.016755	0.0226374	0.0422905
16701841	PFKP	NM_001242339	phosphofructokinase, platelet	231.545	20.8419	301.784	41.4098	1.30335	0.00378591	0.0468392	cg21537413	10	3109530	PFKP;PFKP	NM_001242339;NM_002627	TSS1500;TSS200	Island	0.0390382	0.00705605	0.0319172	0.00236741	-0.00712098	0.0243015
16701841	PFKP	NM_001242339	phosphofructokinase, platelet	231.545	20.8419	301.784	41.4098	1.30335	0.00378591	0.0468392	cg22667358	10	3171146	PFKP	NM_002627	Body		0.706429	0.103868	0.727086	0.104312	0.0206571	0.0344549
16701896	LOC105376360	NR_131187	uncharacterized LOC105376360	44.3353	3.27922	51.4434	3.77693	1.16033	0.00245008	0.0379707	cg05124097	10	3443930	LOC105376360	NR_131187	Body		0.250977	0.0698475	0.272185	0.0683693	0.0212075	0.00312941
16701896	LOC105376360	NR_131187	uncharacterized LOC105376360	44.3353	3.27922	51.4434	3.77693	1.16033	0.00245008	0.0379707	cg07256095	10	3579140	LOC105376360	NR_131187	Body		0.931617	0.021359	0.915205	0.0220492	-0.0164119	0.0446529
16701896	LOC105376360	NR_131187	uncharacterized LOC105376360	44.3353	3.27922	51.4434	3.77693	1.16033	0.00245008	0.0379707	cg16795974	10	3507176	LOC105376360	NR_131187	Body		0.926401	0.0106892	0.910088	0.00502713	-0.016313	0.019503
16701975	AKR1C1	ENST00000380859	aldo-keto reductase family 1, member C1	43.9442	6.50814	59.1938	6.90551	1.34702	0.000393945	0.016802	cg10568634	10	5005562	AKR1C1;AKR1C1	NM_001353;NM_001353	5'UTR;1stExon		0.0919537	0.0277242	0.08302	0.028589	-0.00893369	0.0333747
16701975	AKR1C1	ENST00000380859	aldo-keto reductase family 1, member C1	43.9442	6.50814	59.1938	6.90551	1.34702	0.000393945	0.016802	cg02730364	10	5019079	AKR1C1	NM_001353	Body		0.870916	0.0487618	0.854904	0.0463663	-0.0160122	0.0473972
16702007	AKR1C3	NM_001253908	aldo-keto reductase family 1, member C3	19.3733	4.32333	27.0067	6.07543	1.39402	0.00175237	0.0326121	cg20015657	10	5149799	AKR1C3	NM_003739	3'UTR		0.876172	0.0619939	0.859186	0.059178	-0.0169858	0.0392172
16702047	NET1	NM_001047160	neuroepithelial cell transforming 1	266.61	54.8448	383.809	25.1299	1.43959	0.00303615	0.0421447	cg03494055	10	5481549	NET1	NM_001047160	Body		0.919518	0.0105864	0.901258	0.0182891	-0.0182605	0.0217141
16702399	CELF2	NM_001025076	CUGBP, Elav-like family member 2	623.02	75.1708	577.003	59.7809	0.926139	0.00369242	0.0462576	cg08976420	10	11327319	CELF2;CELF2;CELF2;CELF2	NM_001025077;NM_006561;NM_001083591;NM_001025076	Body;Body;Body;Body		0.552826	0.131231	0.573825	0.125283	0.0209981	0.0118454
16702399	CELF2	NM_001025076	CUGBP, Elav-like family member 2	623.02	75.1708	577.003	59.7809	0.926139	0.00369242	0.0462576	cg23116684	10	11207452	CELF2;CELF2;CELF2;CELF2;CELF2;CELF2;CELF2;CELF2	NM_001083591;NM_001025076;NM_001083591;NM_001025076;NM_006561;NM_001025077;NM_001025077;NM_006561	5'UTR;5'UTR;ExonBnd;ExonBnd;ExonBnd;ExonBnd;Body;Body	Island	0.565023	0.181754	0.598147	0.176351	0.0331241	6.33291e-05
16702399	CELF2	NM_001025076	CUGBP, Elav-like family member 2	623.02	75.1708	577.003	59.7809	0.926139	0.00369242	0.0462576	cg24106734	10	11207473	CELF2;CELF2;CELF2;CELF2	NM_001025077;NM_006561;NM_001083591;NM_001025076	Body;Body;Body;Body	Island	0.447299	0.142189	0.465936	0.136699	0.0186369	0.036654
16702399	CELF2	NM_001025076	CUGBP, Elav-like family member 2	623.02	75.1708	577.003	59.7809	0.926139	0.00369242	0.0462576	cg24996706	10	11054540	CELF2	NM_001025077	Body		0.115287	0.0838202	0.104309	0.0760446	-0.010978	0.0051134
16702399	CELF2	NM_001025076	CUGBP, Elav-like family member 2	623.02	75.1708	577.003	59.7809	0.926139	0.00369242	0.0462576	cg27512858	10	11222525	CELF2;CELF2;CELF2;CELF2	NM_001025077;NM_006561;NM_001083591;NM_001025076	Body;Body;Body;Body		0.932912	0.0269353	0.923508	0.0305038	-0.00940445	0.00077934
16702399	CELF2	NM_001025076	CUGBP, Elav-like family member 2	623.02	75.1708	577.003	59.7809	0.926139	0.00369242	0.0462576	cg04331032	10	11324371	CELF2;CELF2;CELF2;CELF2	NM_001025077;NM_006561;NM_001083591;NM_001025076	Body;Body;Body;Body		0.747884	0.0409554	0.72485	0.0607762	-0.0230339	0.0361555
16702399	CELF2	NM_001025076	CUGBP, Elav-like family member 2	623.02	75.1708	577.003	59.7809	0.926139	0.00369242	0.0462576	cg19621723	10	11122821	CELF2;CELF2;CELF2-AS2	NM_001025077;NM_006561;NR_046108	Body;Body;Body		0.224962	0.0343556	0.236196	0.0349418	0.0112336	0.0140646
16702457	DHTKD1	NM_018706	dehydrogenase E1 and transketolase domain containing 1	105.511	5.66038	125.206	7.83418	1.18666	0.00412646	0.0489438	cg25493270	10	12136161	DHTKD1	NM_018706	Body		0.927428	0.0182269	0.938018	0.00860649	0.0105901	0.0457475
16702767	VIM	NM_003380	vimentin	1590.28	149.219	1871.86	125.033	1.17706	0.000592199	0.0196446	cg26983469	10	17271051	VIM	NM_003380	5'UTR	Island	0.0287748	0.00553605	0.022075	0.00621835	-0.00669977	0.0299053
16702800	STAM	NM_003473	signal transducing adaptor molecule (SH3 domain and ITAM motif) 1	702.258	72.024	596.067	40.0175	0.848786	0.00327582	0.0435123	cg06865772	10	17725026	STAM;STAM	NR_037774;NM_003473	Body;Body		0.875908	0.059921	0.887442	0.0613241	0.0115341	0.0221833
16703068	MLLT10	NM_001195626	myeloid/lymphoid or mixed-lineage leukemia; translocated to, 10	92.6514	7.38395	125.102	8.72276	1.35024	0.000259776	0.0145209	cg14917672	10	21952066	MLLT10;MLLT10	NM_004641;NM_001195626	Body;Body		0.909959	0.0145257	0.92602	0.0166792	0.0160604	0.00809942
16703068	MLLT10	NM_001195626	myeloid/lymphoid or mixed-lineage leukemia; translocated to, 10	92.6514	7.38395	125.102	8.72276	1.35024	0.000259776	0.0145209	cg15162316	10	21940593	MLLT10;MLLT10;MLLT10;MLLT10	NM_001195626;NM_004641;NM_004641;NM_001195626	ExonBnd;ExonBnd;Body;Body		0.916039	0.0330102	0.863846	0.069367	-0.052193	0.00692547
16703068	MLLT10	NM_001195626	myeloid/lymphoid or mixed-lineage leukemia; translocated to, 10	92.6514	7.38395	125.102	8.72276	1.35024	0.000259776	0.0145209	cg26471172	10	21952164	MLLT10;MLLT10	NM_004641;NM_001195626	Body;Body		0.839564	0.0729662	0.792468	0.0537325	-0.0470957	0.043876
16703478	MASTL	NM_001172303	microtubule associated serine/threonine kinase-like	267.931	55.2859	434.264	80.9809	1.62081	0.00292519	0.0412107	cg08905758	10	27443330	YME1L1;YME1L1;MASTL	NM_139312;NM_014263;NM_032844	TSS200;TSS200;TSS1500	Island	0.0418566	0.0024509	0.0359156	0.00250407	-0.00594108	0.00648817
16703478	MASTL	NM_001172303	microtubule associated serine/threonine kinase-like	267.931	55.2859	434.264	80.9809	1.62081	0.00292519	0.0412107	cg11759194	10	27447053	MASTL	NM_032844	Body	S_Shelf	0.939861	0.0164116	0.929587	0.0164873	-0.0102734	0.00997455
16703478	MASTL	NM_001172303	microtubule associated serine/threonine kinase-like	267.931	55.2859	434.264	80.9809	1.62081	0.00292519	0.0412107	cg01782320	10	27443404	YME1L1;YME1L1;MASTL	NM_139312;NM_014263;NM_032844	TSS200;TSS200;TSS1500	Island	0.0283055	0.00560799	0.0337655	0.00662148	0.00546004	0.0375523
16703891	CCNY	NM_001282852	cyclin Y	137.411	25.6063	109.991	15.525	0.800454	0.000557181	0.0191105	cg06099085	10	35751897	CCNY;CCNY;CCNY;CCNY;CCNY	NM_181698;NM_001282853;NM_001282854;NM_145012;NM_001282852	5'UTR;5'UTR;5'UTR;Body;Body		0.536486	0.0492283	0.547744	0.0454919	0.011258	0.0227631
16703891	CCNY	NM_001282852	cyclin Y	137.411	25.6063	109.991	15.525	0.800454	0.000557181	0.0191105	cg19946618	10	35854353	CCNY;CCNY;CCNY;CCNY;CCNY	NM_001282854;NM_001282853;NM_181698;NM_145012;NM_001282852	Body;Body;Body;Body;Body		0.956282	0.00436271	0.970093	0.00547809	0.0138112	0.00916254
16703891	CCNY	NM_001282852	cyclin Y	137.411	25.6063	109.991	15.525	0.800454	0.000557181	0.0191105	cg20772106	10	35654083	CCNY;CCNY;CCNY;CCNY;CCNY	NM_181698;NM_001282853;NM_001282854;NM_145012;NM_001282852	5'UTR;5'UTR;5'UTR;Body;Body		0.761007	0.0484296	0.777717	0.0569093	0.0167106	0.0136974
16703891	CCNY	NM_001282852	cyclin Y	137.411	25.6063	109.991	15.525	0.800454	0.000557181	0.0191105	cg03584094	10	35535915	CCNY	NM_181698	TSS200		0.913158	0.0259507	0.898404	0.0245761	-0.0147539	0.0486208
16703891	CCNY	NM_001282852	cyclin Y	137.411	25.6063	109.991	15.525	0.800454	0.000557181	0.0191105	cg15499112	10	35787572	CCNY;CCNY;CCNY;CCNY;CCNY	NM_001282853;NM_181698;NM_001282854;NM_145012;NM_001282852	Body;Body;5'UTR;Body;Body		0.62312	0.0652108	0.644255	0.0623406	0.021135	0.0422582
16703891	CCNY	NM_001282852	cyclin Y	137.411	25.6063	109.991	15.525	0.800454	0.000557181	0.0191105	cg19543782	10	35775490	CCNY;CCNY;CCNY;CCNY;CCNY	NM_001282853;NM_181698;NM_001282854;NM_145012;NM_001282852	Body;Body;5'UTR;Body;Body		0.952685	0.0059286	0.943194	0.00808868	-0.00949111	0.0103851
16704012	ZNF33A	NM_001278170	zinc finger protein 33A	36.4729	3.75647	59.9859	13.1443	1.64467	0.00123134	0.0273841	cg04895363	10	38302759	ZNF33A;ZNF33A	NM_006954;NM_006974	Body;Body	S_Shelf	0.772832	0.0642603	0.793026	0.051889	0.0201935	0.0210985
16704320	RASSF4	NM_032023	Ras association (RalGDS/AF-6) domain family member 4	442.426	118.472	205.266	75.8871	0.463956	0.000164092	0.0122924	cg26824247	10	45455141	RASSF4	NM_032023	TSS200	N_Shore	0.0323191	0.00545758	0.0394875	0.006916	0.00716837	0.0324411
16704320	RASSF4	NM_032023	Ras association (RalGDS/AF-6) domain family member 4	442.426	118.472	205.266	75.8871	0.463956	0.000164092	0.0122924	cg23961229	10	45475292	C10orf10;RASSF4	NM_007021;NM_032023	TSS1500;Body		0.285247	0.141856	0.299135	0.13973	0.0138887	0.0353142
16704660	MAPK8	NM_001278547	mitogen-activated protein kinase 8	76.3711	3.26212	97.2587	7.19028	1.2735	0.00378655	0.0468392	cg00321603	10	49532757	MAPK8	NM_001278547	5'UTR		0.736934	0.0818387	0.720522	0.076186	-0.016412	0.0364422
16704660	MAPK8	NM_001278547	mitogen-activated protein kinase 8	76.3711	3.26212	97.2587	7.19028	1.2735	0.00378655	0.0468392	cg03497149	10	49632933	MAPK8;MAPK8;MAPK8;MAPK8;MAPK8	NM_001278547;NM_001278548;NM_002750;NM_139046;NM_139049	Body;Body;Body;Body;Body		0.936002	0.0140188	0.922856	0.0108939	-0.0131463	0.0308729
16704660	MAPK8	NM_001278547	mitogen-activated protein kinase 8	76.3711	3.26212	97.2587	7.19028	1.2735	0.00378655	0.0468392	cg04917730	10	49609380	MAPK8;MAPK8;MAPK8;MAPK8;MAPK8	NM_001278548;NM_002750;NM_139049;NM_139046;NM_001278547	TSS1500;TSS1500;TSS1500;TSS1500;5'UTR		0.911087	0.0272665	0.892084	0.0182167	-0.0190025	0.0179047
16705051	CISD1	NM_018464	CDGSH iron sulfur domain 1	59.8673	8.15957	78.4567	7.21368	1.31051	0.000254345	0.0143461	cg10256686	10	60027792	IPMK;CISD1	NM_152230;NM_018464	TSS200;TSS1500	Island	0.0414269	0.00504981	0.0335816	0.00567576	-0.00784534	0.0473044
16705051	CISD1	NM_018464	CDGSH iron sulfur domain 1	59.8673	8.15957	78.4567	7.21368	1.31051	0.000254345	0.0143461	cg16915659	10	60032665	CISD1	NM_018464	Body	S_Shelf	0.965129	0.00488306	0.956794	0.00526153	-0.00833564	0.0340959
16705051	CISD1	NM_018464	CDGSH iron sulfur domain 1	59.8673	8.15957	78.4567	7.21368	1.31051	0.000254345	0.0143461	cg24862450	10	60028041	IPMK;CISD1	NM_152230;NM_018464	TSS1500;TSS1500	Island	0.0376833	0.00526245	0.0308056	0.00744101	-0.00687771	0.0403011
16705074	TFAM	NM_001270782	transcription factor A, mitochondrial	21.5428	2.44541	31.8258	2.41443	1.47733	0.00255112	0.0386493	cg05831083	10	60147807	TFAM	NM_003201	Body	S_Shelf	0.837442	0.0992187	0.865612	0.0930013	0.0281697	0.00633396
16705074	TFAM	NM_001270782	transcription factor A, mitochondrial	21.5428	2.44541	31.8258	2.41443	1.47733	0.00255112	0.0386493	cg14325169	10	60145452	TFAM	NM_003201	Body	S_Shore	0.0373184	0.00169667	0.0462379	0.00656323	0.00891952	0.00692473
16705620	TSPAN15	NM_012339	tetraspanin 15	70.4195	15.9603	48.931	7.22614	0.69485	0.00192018	0.0337474	cg25543839	10	71245792	TSPAN15	NM_012339	Body		0.939337	0.0135403	0.924594	0.0114101	-0.0147435	0.00774541
16705620	TSPAN15	NM_012339	tetraspanin 15	70.4195	15.9603	48.931	7.22614	0.69485	0.00192018	0.0337474	cg03783925	10	71210704	TSPAN15	NM_012339	TSS1500	N_Shore	0.271622	0.0672586	0.291876	0.0544977	0.0202533	0.0486046
16705620	TSPAN15	NM_012339	tetraspanin 15	70.4195	15.9603	48.931	7.22614	0.69485	0.00192018	0.0337474	cg14288007	10	71252737	TSPAN15	NM_012339	Body		0.439493	0.107666	0.457525	0.10643	0.0180321	0.0307128
16705620	TSPAN15	NM_012339	tetraspanin 15	70.4195	15.9603	48.931	7.22614	0.69485	0.00192018	0.0337474	cg16204706	10	71224298	TSPAN15	NM_012339	Body		0.45593	0.102346	0.476757	0.0954509	0.0208269	0.0278544
16705620	TSPAN15	NM_012339	tetraspanin 15	70.4195	15.9603	48.931	7.22614	0.69485	0.00192018	0.0337474	cg21161835	10	71264506	TSPAN15	NM_012339	Body		0.859506	0.00798596	0.826021	0.0273565	-0.0334855	0.0287048
16705620	TSPAN15	NM_012339	tetraspanin 15	70.4195	15.9603	48.931	7.22614	0.69485	0.00192018	0.0337474	cg24328142	10	71234693	TSPAN15	NM_012339	Body		0.153005	0.103519	0.148527	0.103131	-0.00447816	0.0262932
16705715	EIF4EBP2	NM_004096	eukaryotic translation initiation factor 4E binding protein 2	1536.77	152.229	836.965	109.865	0.544627	0.00022731	0.0136102	cg06965316	10	72163829	EIF4EBP2	NM_004096	TSS200	Island	0.138702	0.0261276	0.146696	0.0292824	0.00799444	0.00809723
16705754	ADAMTS14	NM_080722	ADAM metallopeptidase with thrombospondin type 1 motif 14	96.7656	20.1007	59.3385	7.6655	0.613219	0.000932067	0.0237673	cg08709863	10	72520737	ADAMTS14;ADAMTS14	NM_080722;NM_139155	3'UTR;3'UTR		0.770228	0.0336002	0.754216	0.0395224	-0.016013	0.0050037
16705754	ADAMTS14	NM_080722	ADAM metallopeptidase with thrombospondin type 1 motif 14	96.7656	20.1007	59.3385	7.6655	0.613219	0.000932067	0.0237673	cg20571701	10	72512090	ADAMTS14;ADAMTS14	NM_139155;NM_080722	Body;Body		0.842024	0.0463877	0.805501	0.0504575	-0.0365232	0.0353942
16705778	SGPL1	NM_003901	sphingosine-1-phosphate lyase 1	122.19	19.9887	79.5696	8.558	0.651198	0.000481749	0.0180932	cg02908912	10	72578346	SGPL1	NM_003901	Body	S_Shelf	0.90147	0.0152227	0.874651	0.0183249	-0.0268194	0.00668105
16705778	SGPL1	NM_003901	sphingosine-1-phosphate lyase 1	122.19	19.9887	79.5696	8.558	0.651198	0.000481749	0.0180932	cg14944788	10	72621786	SGPL1	NM_003901	Body		0.76845	0.0133685	0.754654	0.0131551	-0.0137961	0.0142638
16705778	SGPL1	NM_003901	sphingosine-1-phosphate lyase 1	122.19	19.9887	79.5696	8.558	0.651198	0.000481749	0.0180932	cg22177726	10	72626738	SGPL1	NM_003901	Body		0.898394	0.0525218	0.83735	0.0242768	-0.0610443	0.0417445
16705942	ANAPC16	NM_001242546	anaphase promoting complex subunit 16	231.244	26.9576	285.781	48.3752	1.23584	0.000428299	0.0172773	cg00571506	10	73975499	ANAPC16;ANAPC16;ANAPC16;ANAPC16;ANAPC16;ANAPC16;ASCC1;ASCC1;ASCC1;ASCC1	NM_001242548;NM_001242547;NM_001242546;NM_173473;NR_038392;NR_038391;NM_001198798;NM_001198799;NM_001198800;NR_045564	TSS1500;TSS1500;TSS1500;TSS1500;TSS1500;TSS1500;5'UTR;5'UTR;5'UTR;Body	N_Shore	0.035308	0.00339637	0.0418033	0.00283964	0.0064953	0.0215561
16705942	ANAPC16	NM_001242546	anaphase promoting complex subunit 16	231.244	26.9576	285.781	48.3752	1.23584	0.000428299	0.0172773	cg02454521	10	73976059	ANAPC16;ANAPC16;ANAPC16;ANAPC16;ASCC1;ASCC1;ASCC1;ASCC1;ASCC1;ANAPC16;ANAPC16;ASCC1	NM_001242548;NM_001242547;NM_001242546;NM_173473;NM_001198798;NM_001198799;NM_001198800;NM_001198799;NM_001198800;NR_038392;NR_038391;NR_045564	5'UTR;5'UTR;5'UTR;5'UTR;TSS200;1stExon;1stExon;5'UTR;5'UTR;Body;Body;Body	Island	0.0578764	0.00522688	0.0518138	0.00811706	-0.00606264	0.019122
16706180	PLAU	NM_001145031	plasminogen activator, urokinase	1594.19	177.454	2727.15	150.276	1.71068	0.000126826	0.0111862	cg04939496	10	75669647	PLAU;PLAU	NM_002658;NM_001145031	TSS1500;TSS1500	N_Shore	0.573371	0.0906509	0.628239	0.0735141	0.0548684	0.0430979
16706200	VCL	NM_003373	vinculin	2018.11	53.9442	1643.47	154.649	0.81436	0.00207384	0.0351683	cg00561022	10	75818488	VCL;VCL	NM_003373;NM_014000	Body;Body		0.609757	0.114083	0.640524	0.0996422	0.0307665	0.0421176
16706200	VCL	NM_003373	vinculin	2018.11	53.9442	1643.47	154.649	0.81436	0.00207384	0.0351683	cg12147346	10	75818120	VCL;VCL	NM_003373;NM_014000	Body;Body		0.332079	0.0411818	0.364827	0.0529525	0.0327478	0.00805848
16706200	VCL	NM_003373	vinculin	2018.11	53.9442	1643.47	154.649	0.81436	0.00207384	0.0351683	cg25684961	10	75761004	VCL;VCL	NM_003373;NM_014000	Body;Body	S_Shelf	0.900072	0.0167669	0.919486	0.0180803	0.0194134	0.00733853
16706200	VCL	NM_003373	vinculin	2018.11	53.9442	1643.47	154.649	0.81436	0.00207384	0.0351683	cg12533745	10	75875792	VCL;VCL	NM_003373;NM_014000	Body;Body		0.925005	0.0160219	0.908733	0.0237427	-0.016272	0.0313049
16706200	VCL	NM_003373	vinculin	2018.11	53.9442	1643.47	154.649	0.81436	0.00207384	0.0351683	cg13814644	10	75861914	VCL;VCL	NM_003373;NM_014000	Body;Body		0.828019	0.0452261	0.840405	0.0517319	0.0123856	0.0414886
16706641	TSPAN14	NM_001128309	tetraspanin 14	246.318	47.6452	100.926	18.4558	0.409738	1.05624e-06	0.00298964	cg15820221	10	82271914	TSPAN14;TSPAN14;TSPAN14;TSPAN14	NM_001128309;NM_030927;NM_001128309;NM_030927	ExonBnd;ExonBnd;Body;Body		0.892682	0.0137093	0.880462	0.0190146	-0.0122197	0.015698
16706641	TSPAN14	NM_001128309	tetraspanin 14	246.318	47.6452	100.926	18.4558	0.409738	1.05624e-06	0.00298964	cg16988611	10	82224946	TSPAN14;TSPAN14	NM_001128309;NM_030927	5'UTR;5'UTR		0.175089	0.0618856	0.16037	0.0608093	-0.0147189	0.0120485
16707180	IFIT2	NM_001547	interferon-induced protein with tetratricopeptide repeats 2	67.6843	21.5242	143.725	51.5099	2.12346	0.00236932	0.0372664	cg27478224	10	91061115	IFIT2	NM_001547	TSS1500		0.0532842	0.0121721	0.0623488	0.0136632	0.00906462	0.0089233
16707454	MARCH5	NM_017824	membrane associated ring finger 5	417.588	19.2976	461.608	13.7961	1.10542	0.00164777	0.0315131	cg12741337	10	94050516	CPEB3;MARCH5	NM_014912;NM_017824	5'UTR;TSS1500	Island	0.0487769	0.00802459	0.0588951	0.00670904	0.0101182	0.0169427
16708038	PI4K2A	NM_018425	phosphatidylinositol 4-kinase type 2 alpha	372.871	28.3656	245.159	12.8398	0.65749	2.66647e-06	0.00442652	cg15077012	10	99400394	PI4K2A	NM_018425	TSS200	Island	0.0544135	0.00539204	0.0496223	0.002321	-0.00479115	0.022305
16708249	SCD	NM_005063	stearoyl-CoA desaturase (delta-9-desaturase)	2477.93	208.938	1748.12	210.693	0.705476	0.00124183	0.0274605	cg23327734	10	102121420	SCD	NM_005063	3'UTR		0.972712	0.00314057	0.963661	0.0051436	-0.00905074	0.00442308
16708402	SFXN3	NM_030971	sideroflexin 3	230.231	14.1681	300.243	15.1667	1.30409	0.00100682	0.0248011	cg04880063	10	102790718	SFXN3;PDZD7	NM_030971;NM_024895	TSS1500;5'UTR	N_Shore	0.0669676	0.00964916	0.0752006	0.0129788	0.00823302	0.00354955
16708402	SFXN3	NM_030971	sideroflexin 3	230.231	14.1681	300.243	15.1667	1.30409	0.00100682	0.0248011	cg18314017	10	102789993	SFXN3;PDZD7;PDZD7	NM_030971;NM_001195263;NM_024895	TSS1500;5'UTR;5'UTR	Island	0.601595	0.0175384	0.618457	0.0169773	0.0168611	0.0357739
16708719	TRIM8	NM_030912	tripartite motif containing 8	703.371	80.4683	477.069	95.5621	0.67826	0.0020002	0.0345743	cg05805172	10	104417083	TRIM8	NM_030912	Body	Island	0.514425	0.0155394	0.531982	0.01606	0.0175566	0.0323222
16708744	WBP1L	NM_001083913	WW domain binding protein 1-like	616.076	92.067	405.958	117.832	0.658941	0.000712177	0.0209253	cg05809484	10	104574854	WBP1L;WBP1L	NM_017787;NM_001083913	3'UTR;3'UTR		0.667464	0.105408	0.692655	0.0986828	0.0251904	0.0476345
16708744	WBP1L	NM_001083913	WW domain binding protein 1-like	616.076	92.067	405.958	117.832	0.658941	0.000712177	0.0209253	cg27382945	10	104522299	WBP1L	NM_001083913	Body		0.803369	0.0428971	0.831399	0.037755	0.0280297	0.0162064
16708887	SLK	NM_001304743	STE20-like kinase	577.518	38.4255	723.313	53.1578	1.25245	0.00122868	0.0273445	cg18505398	10	105778345	SLK;SLK	NM_014720;NM_001304743	Body;Body		0.896458	0.0315693	0.87388	0.0341974	-0.0225786	0.0152294
16708910	SFR1	NM_001002759	SWI5-dependent homologous recombination repair protein 1	37.0333	5.97541	57.7858	9.00944	1.56037	0.00360745	0.0458067	cg10597107	10	105881821	SFR1;SFR1;SFR1	NM_001002759;NM_145247;NM_145247	TSS200;1stExon;5'UTR	Island	0.0340319	0.00599051	0.0260903	0.00366015	-0.00794165	0.0187135
16708919	GSTO1	NM_001191002	glutathione S-transferase omega 1	44.859	5.37951	88.2449	18.4543	1.96716	6.84103e-05	0.00872933	cg23126571	10	106014311	GSTO1;GSTO1;GSTO1	NM_001191003;NM_004832;NM_001191002	5'UTR;TSS200;TSS200	N_Shore	0.0824486	0.00974383	0.0943167	0.0155176	0.0118681	0.0206641
16708919	GSTO1	NM_001191002	glutathione S-transferase omega 1	44.859	5.37951	88.2449	18.4543	1.96716	6.84103e-05	0.00872933	cg19038917	10	106014565	GSTO1	NM_004832	TSS200	N_Shore	0.121856	0.0121858	0.110568	0.0127083	-0.0112877	0.0491549
16708933	GSTO2	NM_001191013	glutathione S-transferase omega 2	25.823	3.43626	33.4463	6.62209	1.29521	0.00228802	0.0366107	cg00899160	10	106034472	GSTO2	NM_183239	5'UTR	N_Shore	0.160002	0.0568997	0.174268	0.0638909	0.0142659	0.0361871
16708933	GSTO2	NM_001191013	glutathione S-transferase omega 2	25.823	3.43626	33.4463	6.62209	1.29521	0.00228802	0.0366107	cg23981073	10	106058042	GSTO2;GSTO2;GSTO2;GSTO2	NM_183239;NM_001191013;NM_001191015;NM_001191014	Body;Body;Body;Body		0.917656	0.0109044	0.92875	0.0124949	0.0110937	0.0132583
16708933	GSTO2	NM_001191013	glutathione S-transferase omega 2	25.823	3.43626	33.4463	6.62209	1.29521	0.00228802	0.0366107	cg03390723	10	106028329	GSTO2	NM_183239	TSS1500	N_Shore	0.268853	0.0526074	0.290296	0.0594648	0.0214436	0.0255596
16709108	MXI1	NM_001008541	MAX interactor 1, dimerization protein	64.7179	6.22118	84.9265	10.5002	1.31226	0.00364927	0.0459627	cg25195302	10	111970950	MXI1;MXI1	NM_130439;NM_001008541	Body;5'UTR	S_Shore	0.0825966	0.00875874	0.0944138	0.0116592	0.0118172	0.0334728
16709174	RBM20	NM_001134363	RNA binding motif protein 20	50.3427	9.5143	34.0116	5.28301	0.675603	0.000129169	0.0112579	cg06143897	10	112404754	RBM20	NM_001134363	Body	S_Shore	0.179878	0.0523327	0.212633	0.0556993	0.0327547	0.020851
16709174	RBM20	NM_001134363	RNA binding motif protein 20	50.3427	9.5143	34.0116	5.28301	0.675603	0.000129169	0.0112579	cg26070333	10	112484691	RBM20	NM_001134363	Body		0.693043	0.0837537	0.712856	0.0834092	0.019813	0.00378411
16709174	RBM20	NM_001134363	RNA binding motif protein 20	50.3427	9.5143	34.0116	5.28301	0.675603	0.000129169	0.0112579	cg22967533	10	112542672	RBM20	NM_001134363	Body		0.807271	0.0557842	0.793759	0.0645535	-0.0135127	0.0361464
16709268	ACSL5	NM_016234	acyl-CoA synthetase long-chain family member 5	29.3488	5.35567	50.4996	11.2814	1.72067	0.00312739	0.042645	cg20707765	10	114133700	ACSL5;ACSL5	NM_203380;NM_203379	TSS1500;TSS1500		0.894323	0.0412324	0.883187	0.0377768	-0.0111362	0.0272459
16709268	ACSL5	NM_016234	acyl-CoA synthetase long-chain family member 5	29.3488	5.35567	50.4996	11.2814	1.72067	0.00312739	0.042645	cg22918562	10	114149005	ACSL5;ACSL5;ACSL5	NM_203379;NM_203380;NM_016234	5'UTR;5'UTR;Body		0.805047	0.0448531	0.822524	0.0402731	0.0174769	0.0193397
16710020	TACC2	NM_001291876	transforming, acidic coiled-coil containing protein 2	135.163	18.8675	97.3869	11.7738	0.720514	8.65531e-05	0.00916609	cg01284858	10	123902371	TACC2;TACC2;TACC2;TACC2;TACC2	NM_001291879;NM_001291876;NM_001291877;NM_206862;NM_206861	5'UTR;Body;Body;Body;Body		0.517456	0.0571482	0.535887	0.0556858	0.0184313	0.0120463
16710020	TACC2	NM_001291876	transforming, acidic coiled-coil containing protein 2	135.163	18.8675	97.3869	11.7738	0.720514	8.65531e-05	0.00916609	cg04972529	10	123919740	TACC2;TACC2	NM_206862;NM_206861	Body;Body	N_Shelf	0.780597	0.0383061	0.767341	0.0368531	-0.0132554	0.0167245
16710020	TACC2	NM_001291876	transforming, acidic coiled-coil containing protein 2	135.163	18.8675	97.3869	11.7738	0.720514	8.65531e-05	0.00916609	cg06526736	10	123911938	TACC2;TACC2;TACC2;TACC2;TACC2	NM_001291879;NM_001291876;NM_001291877;NM_206862;NM_206861	5'UTR;Body;Body;Body;Body		0.48461	0.0990478	0.50623	0.101583	0.0216192	0.0209576
16710020	TACC2	NM_001291876	transforming, acidic coiled-coil containing protein 2	135.163	18.8675	97.3869	11.7738	0.720514	8.65531e-05	0.00916609	cg15372959	10	123922620	TACC2;TACC2;TACC2;TACC2	NM_006997;NM_206862;NM_206860;NM_206861	TSS1500;Body;TSS1500;Body	N_Shore	0.606262	0.0330377	0.6279	0.0350127	0.0216384	0.00090899
16710020	TACC2	NM_001291876	transforming, acidic coiled-coil containing protein 2	135.163	18.8675	97.3869	11.7738	0.720514	8.65531e-05	0.00916609	cg18352067	10	123808831	TACC2;TACC2;TACC2;TACC2	NM_001291876;NM_001291877;NM_206862;NM_206861	Body;Body;Body;Body		0.874658	0.0123543	0.885172	0.0118451	0.0105135	0.00181004
16710020	TACC2	NM_001291876	transforming, acidic coiled-coil containing protein 2	135.163	18.8675	97.3869	11.7738	0.720514	8.65531e-05	0.00916609	cg12128420	10	123890352	TACC2;TACC2;TACC2;TACC2;TACC2	NM_001291879;NM_001291876;NM_001291877;NM_206862;NM_206861	5'UTR;Body;Body;Body;Body		0.840023	0.0344973	0.857363	0.041221	0.0173398	0.0443829
16710020	TACC2	NM_001291876	transforming, acidic coiled-coil containing protein 2	135.163	18.8675	97.3869	11.7738	0.720514	8.65531e-05	0.00916609	cg25242754	10	123973274	TACC2;TACC2;TACC2;TACC2;TACC2;TACC2;TACC2;TACC2	NM_001291876;NM_001291877;NM_206862;NM_206861;NM_206860;NM_001291878;NM_006997;NM_001291879	Body;Body;Body;Body;Body;Body;Body;Body		0.213751	0.132107	0.231032	0.129496	0.017281	0.0384821
16710095	PLEKHA1	NM_001001974	pleckstrin homology domain containing, family A (phosphoinositide binding specific) member 1	119.94	13.7254	70.9734	7.87732	0.591741	7.25351e-06	0.00620611	cg11676599	10	124133934	PLEKHA1	NM_001001974	TSS1500	N_Shore	0.0548964	0.00654892	0.0463942	0.00696791	-0.00850221	0.0110041
16710481	DOCK1	NM_001290223	dedicator of cytokinesis 1	518.633	24.8256	559.602	26.9247	1.079	1.97987e-05	0.00641588	cg04812087	10	128908308	DOCK1;DOCK1	NM_001290223;NM_001380	Body;Body		0.839279	0.0447272	0.793417	0.0412624	-0.0458621	0.0487216
16710481	DOCK1	NM_001290223	dedicator of cytokinesis 1	518.633	24.8256	559.602	26.9247	1.079	1.97987e-05	0.00641588	cg23082862	10	128993115	FAM196A;DOCK1	NM_001039762;NM_001380	5'UTR;Body	N_Shore	0.708914	0.141538	0.721053	0.141646	0.0121389	0.035218
16710481	DOCK1	NM_001290223	dedicator of cytokinesis 1	518.633	24.8256	559.602	26.9247	1.079	1.97987e-05	0.00641588	cg26878169	10	128976847	FAM196A;DOCK1	NM_001039762;NM_001380	5'UTR;Body	S_Shelf	0.950796	0.00448065	0.940658	0.00579929	-0.0101377	0.0327371
16710481	DOCK1	NM_001290223	dedicator of cytokinesis 1	518.633	24.8256	559.602	26.9247	1.079	1.97987e-05	0.00641588	cg16186094	10	128767606	DOCK1;DOCK1	NM_001290223;NM_001380	Body;Body		0.906333	0.0222606	0.923236	0.0137583	0.0169032	0.0431423
16710481	DOCK1	NM_001290223	dedicator of cytokinesis 1	518.633	24.8256	559.602	26.9247	1.079	1.97987e-05	0.00641588	cg23665778	10	128593946	DOCK1	NM_001380	TSS200	Island	0.120014	0.00290527	0.103509	0.01244	-0.0165052	0.0281941
16710786	INPP5A	NM_005539	inositol polyphosphate-5-phosphatase A	108.182	6.03045	152.244	12.5566	1.40729	0.000956087	0.0239945	cg00135371	10	134403584	INPP5A	NM_005539	Body		0.834849	0.0432334	0.816439	0.0380171	-0.0184097	0.0119721
16710786	INPP5A	NM_005539	inositol polyphosphate-5-phosphatase A	108.182	6.03045	152.244	12.5566	1.40729	0.000956087	0.0239945	cg01090364	10	134401143	INPP5A	NM_005539	Body		0.915876	0.00917988	0.931809	0.0142796	0.0159322	0.041644
16710786	INPP5A	NM_005539	inositol polyphosphate-5-phosphatase A	108.182	6.03045	152.244	12.5566	1.40729	0.000956087	0.0239945	cg01195672	10	134557941	INPP5A	NM_005539	Body	S_Shelf	0.917138	0.00676074	0.930399	0.00713552	0.0132602	0.0443878
16710786	INPP5A	NM_005539	inositol polyphosphate-5-phosphatase A	108.182	6.03045	152.244	12.5566	1.40729	0.000956087	0.0239945	cg02999309	10	134502626	INPP5A	NM_005539	Body	N_Shore	0.729913	0.0586255	0.744208	0.0602191	0.0142958	0.00652505
16710786	INPP5A	NM_005539	inositol polyphosphate-5-phosphatase A	108.182	6.03045	152.244	12.5566	1.40729	0.000956087	0.0239945	cg03647436	10	134477441	INPP5A	NM_005539	Body	Island	0.970203	0.00291194	0.975559	0.00533876	0.00535578	0.0457916
16710786	INPP5A	NM_005539	inositol polyphosphate-5-phosphatase A	108.182	6.03045	152.244	12.5566	1.40729	0.000956087	0.0239945	cg07402396	10	134360977	INPP5A	NM_005539	Body	Island	0.823949	0.0414217	0.836	0.0437741	0.0120513	0.0372656
16710786	INPP5A	NM_005539	inositol polyphosphate-5-phosphatase A	108.182	6.03045	152.244	12.5566	1.40729	0.000956087	0.0239945	cg09804178	10	134582078	INPP5A	NM_005539	Body	Island	0.811176	0.0733498	0.796642	0.078464	-0.014534	0.0314587
16710786	INPP5A	NM_005539	inositol polyphosphate-5-phosphatase A	108.182	6.03045	152.244	12.5566	1.40729	0.000956087	0.0239945	cg09863094	10	134546253	INPP5A	NM_005539	Body	N_Shelf	0.946629	0.00511101	0.956421	0.00592003	0.00979216	0.044351
16710786	INPP5A	NM_005539	inositol polyphosphate-5-phosphatase A	108.182	6.03045	152.244	12.5566	1.40729	0.000956087	0.0239945	cg10013455	10	134400191	INPP5A	NM_005539	Body		0.759964	0.115464	0.74485	0.119192	-0.0151139	0.0321083
16710786	INPP5A	NM_005539	inositol polyphosphate-5-phosphatase A	108.182	6.03045	152.244	12.5566	1.40729	0.000956087	0.0239945	cg12673559	10	134590772	INPP5A	NM_005539	Body	N_Shelf	0.753574	0.03199	0.73771	0.028238	-0.0158641	0.0184578
16710786	INPP5A	NM_005539	inositol polyphosphate-5-phosphatase A	108.182	6.03045	152.244	12.5566	1.40729	0.000956087	0.0239945	cg12767885	10	134350658	INPP5A	NM_005539	TSS1500	Island	0.0618213	0.00875664	0.0484725	0.00608238	-0.0133488	0.00539872
16710786	INPP5A	NM_005539	inositol polyphosphate-5-phosphatase A	108.182	6.03045	152.244	12.5566	1.40729	0.000956087	0.0239945	cg15166362	10	134454581	INPP5A	NM_005539	Body		0.938896	0.011327	0.953027	0.00501158	0.0141312	0.00708176
16710786	INPP5A	NM_005539	inositol polyphosphate-5-phosphatase A	108.182	6.03045	152.244	12.5566	1.40729	0.000956087	0.0239945	cg16123421	10	134473552	INPP5A	NM_005539	Body	N_Shelf	0.941759	0.00978545	0.926142	0.00776778	-0.0156174	0.00713638
16710786	INPP5A	NM_005539	inositol polyphosphate-5-phosphatase A	108.182	6.03045	152.244	12.5566	1.40729	0.000956087	0.0239945	cg17545805	10	134551796	INPP5A	NM_005539	Body	S_Shore	0.96127	0.00710809	0.935399	0.02054	-0.0258709	0.00281416
16710786	INPP5A	NM_005539	inositol polyphosphate-5-phosphatase A	108.182	6.03045	152.244	12.5566	1.40729	0.000956087	0.0239945	cg23023970	10	134385698	INPP5A	NM_005539	Body		0.180208	0.0721544	0.152261	0.0598468	-0.0279466	0.00100241
16710786	INPP5A	NM_005539	inositol polyphosphate-5-phosphatase A	108.182	6.03045	152.244	12.5566	1.40729	0.000956087	0.0239945	cg23460809	10	134472105	INPP5A	NM_005539	Body	S_Shelf	0.653255	0.023527	0.671988	0.0265181	0.0187332	0.00750684
16710786	INPP5A	NM_005539	inositol polyphosphate-5-phosphatase A	108.182	6.03045	152.244	12.5566	1.40729	0.000956087	0.0239945	cg03465718	10	134373365	INPP5A	NM_005539	Body		0.926108	0.00728284	0.915485	0.00741527	-0.0106231	0.0336348
16710786	INPP5A	NM_005539	inositol polyphosphate-5-phosphatase A	108.182	6.03045	152.244	12.5566	1.40729	0.000956087	0.0239945	cg04549524	10	134511968	INPP5A	NM_005539	Body		0.534887	0.0514926	0.55164	0.0426812	0.0167531	0.0190983
16710786	INPP5A	NM_005539	inositol polyphosphate-5-phosphatase A	108.182	6.03045	152.244	12.5566	1.40729	0.000956087	0.0239945	cg04584080	10	134523685	INPP5A	NM_005539	Body		0.92656	0.0329721	0.904084	0.0408996	-0.0224752	0.0186656
16710786	INPP5A	NM_005539	inositol polyphosphate-5-phosphatase A	108.182	6.03045	152.244	12.5566	1.40729	0.000956087	0.0239945	cg06586578	10	134550058	INPP5A	NM_005539	Body	S_Shore	0.810758	0.0110424	0.788555	0.0213879	-0.0222031	0.0261056
16710786	INPP5A	NM_005539	inositol polyphosphate-5-phosphatase A	108.182	6.03045	152.244	12.5566	1.40729	0.000956087	0.0239945	cg08865855	10	134512634	INPP5A	NM_005539	Body		0.904004	0.011333	0.881615	0.0139478	-0.0223888	0.0369321
16710786	INPP5A	NM_005539	inositol polyphosphate-5-phosphatase A	108.182	6.03045	152.244	12.5566	1.40729	0.000956087	0.0239945	cg11052983	10	134473574	INPP5A	NM_005539	Body	N_Shelf	0.934147	0.0374286	0.921806	0.0320879	-0.0123407	0.0443474
16710786	INPP5A	NM_005539	inositol polyphosphate-5-phosphatase A	108.182	6.03045	152.244	12.5566	1.40729	0.000956087	0.0239945	cg12507869	10	134358082	INPP5A	NM_005539	Body	N_Shore	0.85137	0.0686296	0.866647	0.0708066	0.0152768	0.0317821
16710786	INPP5A	NM_005539	inositol polyphosphate-5-phosphatase A	108.182	6.03045	152.244	12.5566	1.40729	0.000956087	0.0239945	cg13657511	10	134459241	INPP5A	NM_005539	Body	N_Shore	0.942746	0.0221356	0.936676	0.0236744	-0.00606939	0.0340168
16710786	INPP5A	NM_005539	inositol polyphosphate-5-phosphatase A	108.182	6.03045	152.244	12.5566	1.40729	0.000956087	0.0239945	cg14234732	10	134555121	INPP5A	NM_005539	Body	Island	0.952797	0.0112728	0.938709	0.00790943	-0.0140883	0.0316678
16710786	INPP5A	NM_005539	inositol polyphosphate-5-phosphatase A	108.182	6.03045	152.244	12.5566	1.40729	0.000956087	0.0239945	cg17352462	10	134364082	INPP5A	NM_005539	Body	S_Shelf	0.270642	0.143373	0.25926	0.141158	-0.0113813	0.0317754
16710786	INPP5A	NM_005539	inositol polyphosphate-5-phosphatase A	108.182	6.03045	152.244	12.5566	1.40729	0.000956087	0.0239945	cg23714705	10	134360912	INPP5A	NM_005539	Body	Island	0.963839	0.00852006	0.957321	0.00692905	-0.006518	0.0319564
16710786	INPP5A	NM_005539	inositol polyphosphate-5-phosphatase A	108.182	6.03045	152.244	12.5566	1.40729	0.000956087	0.0239945	cg04716580	10	134546291	INPP5A	NM_005539	Body	N_Shelf	0.908973	0.00918218	0.892867	0.0191911	-0.0161055	0.0452232
16710906	ZNF511	NM_145806	zinc finger protein 511	173.778	16.391	216.641	35.7284	1.24665	0.00384784	0.0471917	cg06130365	10	135122020	TUBGCP2;ZNF511	NM_006659;NM_145806	5'UTR;TSS1500	Island	0.153762	0.016646	0.139962	0.00849273	-0.0138006	0.0292183
16710906	ZNF511	NM_145806	zinc finger protein 511	173.778	16.391	216.641	35.7284	1.24665	0.00384784	0.0471917	cg07908874	10	135123006	ZNF511;TUBGCP2	NM_145806;NM_006659	Body;TSS1500	Island	0.876518	0.0110708	0.887883	0.0103685	0.0113649	0.0448522
16711118	IDI2	NM_033261	isopentenyl-diphosphate delta isomerase 2	14.4135	0.801685	17.1942	1.63977	1.19292	0.00357285	0.0455649	cg16884822	10	1068703	C10orf110;C10orf110;C10orf110;C10orf110;IDI2	NR_024629;NR_027708;NR_027709;NR_024628;NM_033261	Body;Body;Body;Body;Body		0.83855	0.0180482	0.871312	0.0335122	0.0327612	0.0488601
16711280	KLF6	NM_001160124	Kruppel-like factor 6	409.118	44.3106	531.579	39.1596	1.29933	0.000498072	0.0183304	cg00261534	10	3826854	KLF6;KLF6;KLF6;KLF6	NR_027653;NM_001160124;NM_001160125;NM_001300	Body;Body;Body;Body	Island	0.0436761	0.00679834	0.0373551	0.0055589	-0.00632093	0.00220067
16711280	KLF6	NM_001160124	Kruppel-like factor 6	409.118	44.3106	531.579	39.1596	1.29933	0.000498072	0.0183304	cg06048750	10	3823844	KLF6;KLF6;KLF6;KLF6	NR_027653;NM_001160124;NM_001160125;NM_001300	Body;Body;Body;Body	Island	0.569233	0.0723865	0.590979	0.0736685	0.0217466	0.00338892
16711280	KLF6	NM_001160124	Kruppel-like factor 6	409.118	44.3106	531.579	39.1596	1.29933	0.000498072	0.0183304	cg16804020	10	3827624	KLF6;KLF6;KLF6;KLF6	NM_001160124;NR_027653;NM_001300;NM_001160125	TSS200;TSS200;TSS200;TSS200	Island	0.0397792	0.00582652	0.0475468	0.00697492	0.00776756	0.0141839
16711280	KLF6	NM_001160124	Kruppel-like factor 6	409.118	44.3106	531.579	39.1596	1.29933	0.000498072	0.0183304	cg01496720	10	3825398	KLF6;KLF6;KLF6;KLF6	NR_027653;NM_001160124;NM_001160125;NM_001300	Body;Body;Body;Body	N_Shore	0.183086	0.0362272	0.217062	0.019235	0.0339763	0.0329431
16711280	KLF6	NM_001160124	Kruppel-like factor 6	409.118	44.3106	531.579	39.1596	1.29933	0.000498072	0.0183304	cg18954525	10	3822542	KLF6;KLF6;KLF6;KLF6	NR_027653;NM_001300;NM_001160124;NM_001160125	Body;Body;Body;Body	N_Shore	0.0618214	0.00994716	0.0574144	0.00945082	-0.00440707	0.0312236
16711280	KLF6	NM_001160124	Kruppel-like factor 6	409.118	44.3106	531.579	39.1596	1.29933	0.000498072	0.0183304	cg23680451	10	3823790	KLF6;KLF6;KLF6;KLF6	NR_027653;NM_001160124;NM_001160125;NM_001300	Body;Body;Body;Body	Island	0.377125	0.0505983	0.363243	0.0588015	-0.0138821	0.0313071
16711299	LINC00702	NR_108040	long intergenic non-protein coding RNA 702	29.7969	6.38429	20.7184	4.42312	0.695319	0.00327783	0.0435177	cg13528031	10	4272279	LINC00702	NR_108040	Body		0.877736	0.0176195	0.863036	0.0331598	-0.0147001	0.0462507
16711464	ANKRD16	NM_001009941	ankyrin repeat domain 16	68.2206	6.1586	93.0968	10.0606	1.36464	0.00139201	0.0291657	cg13991617	10	5904628	ANKRD16	NM_019046	3'UTR		0.818544	0.0211236	0.792033	0.0103163	-0.0265113	0.0382183
16711464	ANKRD16	NM_001009941	ankyrin repeat domain 16	68.2206	6.1586	93.0968	10.0606	1.36464	0.00139201	0.0291657	cg14038695	10	5925231	ANKRD16;ANKRD16;ANKRD16	NM_019046;NM_001009941;NM_001009943	Body;Body;Body		0.951195	0.00628375	0.955875	0.00632531	0.00468005	0.0324115
16711826	CCDC3	NM_001282658	coiled-coil domain containing 3	24.9948	4.57995	18.4017	1.86001	0.73622	0.00210141	0.0352399	cg00236261	10	12999618	CCDC3	NM_031455	Body		0.943811	0.0321535	0.928221	0.0317682	-0.0155906	0.0255628
16711826	CCDC3	NM_001282658	coiled-coil domain containing 3	24.9948	4.57995	18.4017	1.86001	0.73622	0.00210141	0.0352399	cg10286056	10	12940470	CCDC3	NM_031455	Body		0.884404	0.0248983	0.867141	0.0313139	-0.0172629	0.0182883
16711826	CCDC3	NM_001282658	coiled-coil domain containing 3	24.9948	4.57995	18.4017	1.86001	0.73622	0.00210141	0.0352399	cg06702543	10	12945217	CCDC3;CCDC3	NM_001282658;NM_031455	Body;Body		0.9011	0.0670654	0.885091	0.0748848	-0.0160085	0.0347584
16711847	PHYH	NM_001037537	phytanoyl-CoA 2-hydroxylase	65.8749	5.01575	81.9026	9.16979	1.2433	0.00179704	0.0329316	cg04543957	10	13343578	PHYH	NM_006214	TSS1500	N_Shore	0.747434	0.0258898	0.733807	0.0280565	-0.0136275	0.0253521
16711881	BEND7	NM_001100912	BEN domain containing 7	51.9231	5.51331	68.4175	6.55193	1.31767	0.000998546	0.0247333	cg02355581	10	13502124	BEND7;BEND7	NM_152751;NM_001100912	Body;Body		0.93727	0.0162164	0.920706	0.0119934	-0.0165641	0.0279039
16711881	BEND7	NM_001100912	BEN domain containing 7	51.9231	5.51331	68.4175	6.55193	1.31767	0.000998546	0.0247333	cg14784653	10	13545008	BEND7;BEND7	NM_152751;NM_001100912	TSS200;TSS200		0.922185	0.0295489	0.909601	0.0327741	-0.0125837	0.0306472
16711881	BEND7	NM_001100912	BEN domain containing 7	51.9231	5.51331	68.4175	6.55193	1.31767	0.000998546	0.0247333	cg24974340	10	13492017	BEND7;BEND7	NM_152751;NM_001100912	Body;Body		0.783938	0.212001	0.805339	0.20774	0.0214008	0.0117335
16711881	BEND7	NM_001100912	BEN domain containing 7	51.9231	5.51331	68.4175	6.55193	1.31767	0.000998546	0.0247333	cg07995537	10	13544793	BEND7;BEND7	NM_152751;NM_001100912	5'UTR;5'UTR		0.844067	0.0458708	0.81873	0.0418563	-0.0253374	0.0463647
16712734	ACBD5	NM_001042473	acyl-CoA binding domain containing 5	127.713	10.4725	167.436	19.5857	1.31103	0.00315614	0.0428729	cg18221224	10	27529299	ACBD5;ACBD5;ACBD5	NM_001042473;NM_145698;NR_024150	Body;Body;Body	Island	0.0658497	0.00929898	0.0532625	0.0101452	-0.0125872	0.0318205
16712773	MKX	NM_001242702	mohawk homeobox	80.8139	32.1611	52.6956	14.6215	0.652061	0.00420756	0.0494722	cg16033053	10	28034794	MKX	NM_173576	TSS200	Island	0.0433789	0.00668893	0.0319555	0.00531454	-0.0114233	0.0117471
16712773	MKX	NM_001242702	mohawk homeobox	80.8139	32.1611	52.6956	14.6215	0.652061	0.00420756	0.0494722	cg19488213	10	28033338	MKX	NM_173576	5'UTR	Island	0.063291	0.00455259	0.0710369	0.00617477	0.00774587	0.00576043
16712773	MKX	NM_001242702	mohawk homeobox	80.8139	32.1611	52.6956	14.6215	0.652061	0.00420756	0.0494722	cg05694245	10	28034816	MKX	NM_173576	TSS200	Island	0.0529492	0.00615742	0.0456821	0.00269168	-0.00726711	0.0201684
16713019	ZNF438	NM_001143766	zinc finger protein 438	79.1013	10.4601	112.72	17.5338	1.42501	0.000509446	0.0185153	cg14952270	10	31321620	ZNF438;ZNF438;ZNF438;ZNF438;ZNF438;ZNF438;ZNF438	NM_001143771;NM_001143770;NM_001143768;NM_001143767;NM_001143766;NM_182755;NR_026560	TSS1500;TSS1500;TSS1500;TSS1500;TSS1500;TSS1500;TSS1500	S_Shore	0.106275	0.0291141	0.11615	0.0308455	0.00987448	0.00276157
16713019	ZNF438	NM_001143766	zinc finger protein 438	79.1013	10.4601	112.72	17.5338	1.42501	0.000509446	0.0185153	cg08764162	10	31147088	ZNF438;ZNF438;ZNF438;ZNF438;ZNF438;ZNF438;ZNF438;ZNF438	NM_001143767;NM_001143769;NM_001143766;NM_001143771;NM_001143768;NM_182755;NM_001143770;NR_026560	Body;5'UTR;Body;5'UTR;Body;Body;5'UTR;Body		0.257442	0.0234873	0.288364	0.039228	0.0309221	0.0291161
16713085	KIF5B	NM_004521	kinesin family member 5B	3081.72	370.536	2264.51	302.816	0.734821	2.06524e-07	0.00112024	cg13312035	10	32323911	KIF5B	NM_004521	Body		0.721939	0.0472892	0.759414	0.032896	0.0374751	0.0349673
16713085	KIF5B	NM_004521	kinesin family member 5B	3081.72	370.536	2264.51	302.816	0.734821	2.06524e-07	0.00112024	cg23683046	10	32339223	KIF5B	NM_004521	Body		0.936374	0.0149285	0.922081	0.00875833	-0.0142928	0.0473454
16713187	NRP1	NM_001024628	neuropilin 1	572.14	119.559	845.507	240.071	1.4778	0.000839077	0.0227319	cg06898048	10	33614690	NRP1;NRP1;NRP1;NRP1;NRP1;NRP1	NR_045259;NM_003873;NM_001244973;NM_001244972;NM_001024629;NM_001024628	Body;Body;Body;Body;Body;Body		0.892557	0.0155119	0.865887	0.0259635	-0.0266701	0.0177582
16713187	NRP1	NM_001024628	neuropilin 1	572.14	119.559	845.507	240.071	1.4778	0.000839077	0.0227319	cg07233135	10	33623121	NRP1;NRP1;NRP1	NM_001024628;NM_003873;NM_001024629	Body;Body;Body	Island	0.0312995	0.00449788	0.0340922	0.00368253	0.00279274	0.0405447
16713187	NRP1	NM_001024628	neuropilin 1	572.14	119.559	845.507	240.071	1.4778	0.000839077	0.0227319	cg08839819	10	33547946	NRP1;NRP1;NRP1;NRP1;NRP1;NRP1	NR_045259;NM_003873;NM_001244973;NM_001244972;NM_001024629;NM_001024628	Body;Body;Body;Body;Body;Body		0.72682	0.0764351	0.746659	0.0812449	0.0198394	0.0234785
16713187	NRP1	NM_001024628	neuropilin 1	572.14	119.559	845.507	240.071	1.4778	0.000839077	0.0227319	cg20701074	10	33532360	NRP1;NRP1;NRP1	NM_001024628;NM_003873;NM_001024629	Body;Body;Body		0.611992	0.0977317	0.65328	0.0905952	0.0412874	0.00445998
16713187	NRP1	NM_001024628	neuropilin 1	572.14	119.559	845.507	240.071	1.4778	0.000839077	0.0227319	cg20827580	10	33623389	NRP1;NRP1;NRP1;NRP1;NRP1;NRP1;NRP1;NRP1;NRP1;NRP1;NRP1	NM_003873;NM_001244973;NM_001244972;NM_001024629;NM_001024628;NM_003873;NM_001244973;NM_001244972;NM_001024629;NM_001024628;NR_045259	1stExon;1stExon;1stExon;1stExon;1stExon;5'UTR;5'UTR;5'UTR;5'UTR;5'UTR;Body	Island	0.0325754	0.00299593	0.0262429	0.00338716	-0.00633253	0.0280666
16713187	NRP1	NM_001024628	neuropilin 1	572.14	119.559	845.507	240.071	1.4778	0.000839077	0.0227319	cg01874729	10	33503472	NRP1;NRP1;NRP1;NRP1;NRP1;NRP1	NR_045259;NM_003873;NM_001244973;NM_001244972;NM_001024629;NM_001024628	Body;Body;Body;Body;Body;Body		0.948312	0.00672134	0.961266	0.00815871	0.0129534	0.0252664
16713187	NRP1	NM_001024628	neuropilin 1	572.14	119.559	845.507	240.071	1.4778	0.000839077	0.0227319	cg27270412	10	33622332	NRP1;NRP1;NRP1	NM_001024628;NM_003873;NM_001024629	Body;Body;Body	N_Shore	0.778502	0.0812341	0.801048	0.0829678	0.0225463	0.0499523
16713230	PARD3	NM_001184785	par-3 family cell polarity regulator	197.318	8.24616	245.224	17.739	1.24279	0.00224067	0.0362305	cg08507588	10	34811591	PARD3;PARD3;PARD3;PARD3;PARD3;PARD3;PARD3;PARD3;PARD3;PARD3;PARD3	NM_001184786;NM_001184791;NM_019619;NM_001184789;NM_001184790;NM_001184788;NM_001184787;NM_001184785;NM_001184794;NM_001184793;NM_001184792	Body;Body;Body;Body;Body;Body;Body;Body;Body;Body;Body		0.910246	0.022688	0.926345	0.0221286	0.016099	0.00470571
16713230	PARD3	NM_001184785	par-3 family cell polarity regulator	197.318	8.24616	245.224	17.739	1.24279	0.00224067	0.0362305	cg24138862	10	35105401	PARD3	NM_019619	TSS1500	S_Shore	0.0619756	0.00825288	0.0572826	0.00838137	-0.00469297	0.0230732
16713230	PARD3	NM_001184785	par-3 family cell polarity regulator	197.318	8.24616	245.224	17.739	1.24279	0.00224067	0.0362305	cg24691332	10	34483325	PARD3	NM_019619	Body		0.576556	0.0386458	0.602175	0.0452183	0.0256194	0.0136073
16713230	PARD3	NM_001184785	par-3 family cell polarity regulator	197.318	8.24616	245.224	17.739	1.24279	0.00224067	0.0362305	cg25217535	10	35027638	PARD3	NM_019619	Body		0.878029	0.0248082	0.898123	0.0190366	0.0200936	0.0209769
16713230	PARD3	NM_001184785	par-3 family cell polarity regulator	197.318	8.24616	245.224	17.739	1.24279	0.00224067	0.0362305	cg25322645	10	35103875	PARD3	NM_019619	1stExon	Island	0.0557285	0.005407	0.0446171	0.00395991	-0.0111114	0.00166962
16713230	PARD3	NM_001184785	par-3 family cell polarity regulator	197.318	8.24616	245.224	17.739	1.24279	0.00224067	0.0362305	cg00764603	10	34922508	PARD3;PARD3;PARD3;PARD3;PARD3;PARD3;PARD3;PARD3;PARD3;PARD3;PARD3	NM_001184786;NM_001184791;NM_019619;NM_001184789;NM_001184790;NM_001184788;NM_001184787;NM_001184785;NM_001184794;NM_001184793;NM_001184792	Body;Body;Body;Body;Body;Body;Body;Body;Body;Body;Body		0.957394	0.0245713	0.949354	0.0178061	-0.0080395	0.0286106
16713230	PARD3	NM_001184785	par-3 family cell polarity regulator	197.318	8.24616	245.224	17.739	1.24279	0.00224067	0.0362305	cg01113896	10	34836433	PARD3	NM_019619	Body		0.484175	0.035943	0.518884	0.0517773	0.0347085	0.0131916
16713230	PARD3	NM_001184785	par-3 family cell polarity regulator	197.318	8.24616	245.224	17.739	1.24279	0.00224067	0.0362305	cg05901114	10	34874129	PARD3	NM_019619	Body		0.896302	0.0585379	0.885956	0.0616326	-0.0103461	0.0128649
16713230	PARD3	NM_001184785	par-3 family cell polarity regulator	197.318	8.24616	245.224	17.739	1.24279	0.00224067	0.0362305	cg07270259	10	34902536	PARD3	NM_019619	Body		0.945275	0.0192552	0.9295	0.0146733	-0.0157747	0.0282215
16713230	PARD3	NM_001184785	par-3 family cell polarity regulator	197.318	8.24616	245.224	17.739	1.24279	0.00224067	0.0362305	cg10526278	10	34402650	PARD3;PARD3;PARD3;PARD3;PARD3;PARD3;PARD3;PARD3	NM_001184786;NM_001184791;NM_019619;NM_001184789;NM_001184790;NM_001184788;NM_001184787;NM_001184785	Body;Body;Body;Body;Body;Body;Body;Body		0.50009	0.0778864	0.521754	0.08143	0.0216644	0.0246186
16713230	PARD3	NM_001184785	par-3 family cell polarity regulator	197.318	8.24616	245.224	17.739	1.24279	0.00224067	0.0362305	cg11161396	10	34998341	PARD3	NM_019619	Body		0.816834	0.0226485	0.795593	0.0168758	-0.0212407	0.0411198
16713230	PARD3	NM_001184785	par-3 family cell polarity regulator	197.318	8.24616	245.224	17.739	1.24279	0.00224067	0.0362305	cg11830436	10	34943260	PARD3	NM_019619	Body		0.890557	0.0367742	0.87473	0.0414877	-0.0158272	0.0398592
16713230	PARD3	NM_001184785	par-3 family cell polarity regulator	197.318	8.24616	245.224	17.739	1.24279	0.00224067	0.0362305	cg21790695	10	35070092	PARD3;PARD3;PARD3;PARD3;PARD3;PARD3;PARD3;PARD3;PARD3;PARD3;PARD3	NM_001184786;NM_001184791;NM_019619;NM_001184789;NM_001184790;NM_001184788;NM_001184787;NM_001184785;NM_001184794;NM_001184793;NM_001184792	Body;Body;Body;Body;Body;Body;Body;Body;Body;Body;Body		0.0409487	0.0123737	0.0324265	0.0118831	-0.00852219	0.0261076
16713230	PARD3	NM_001184785	par-3 family cell polarity regulator	197.318	8.24616	245.224	17.739	1.24279	0.00224067	0.0362305	cg25084734	10	34723180	PARD3;PARD3;PARD3;PARD3;PARD3;PARD3;PARD3;PARD3;PARD3;PARD3;PARD3	NM_001184786;NM_001184791;NM_019619;NM_001184789;NM_001184790;NM_001184788;NM_001184787;NM_001184785;NM_001184794;NM_001184793;NM_001184792	Body;Body;Body;Body;Body;Body;Body;Body;Body;Body;Body		0.854787	0.128208	0.884057	0.108102	0.0292704	0.0359556
16713352	ZNF25	NM_145011	zinc finger protein 25	236.633	19.7177	161.416	24.8723	0.68214	0.00136639	0.0288619	cg03712239	10	38265764	ZNF25	NM_145011	TSS1500	S_Shore	0.0310837	0.00415008	0.0271939	0.00320654	-0.00388981	0.0341187
16713352	ZNF25	NM_145011	zinc finger protein 25	236.633	19.7177	161.416	24.8723	0.68214	0.00136639	0.0288619	cg09166990	10	38265670	ZNF25	NM_145011	TSS1500	Island	0.0449575	0.0049363	0.0390726	0.00292676	-0.00588493	0.0138453
16713470	HNRNPF	NM_001098204	heterogeneous nuclear ribonucleoprotein F	579.585	34.3896	687.676	28.3219	1.1865	0.00101024	0.0248011	cg05650494	10	43904658	HNRNPF;HNRNPF;HNRNPF;HNRNPF;HNRNPF	NM_001098206;NM_001098205;NM_001098204;NM_004966;NM_001098204	TSS1500;TSS1500;1stExon;TSS200;5'UTR	Island	0.0364919	0.00366635	0.043879	0.00611319	0.00738714	0.0328326
16713470	HNRNPF	NM_001098204	heterogeneous nuclear ribonucleoprotein F	579.585	34.3896	687.676	28.3219	1.1865	0.00101024	0.0248011	cg19029378	10	43892946	HNRNPF;HNRNPF;HNRNPF;HNRNPF;HNRNPF;HNRNPF	NM_001098205;NM_001098208;NM_001098206;NM_001098207;NM_001098204;NM_004966	5'UTR;TSS1500;5'UTR;TSS200;5'UTR;5'UTR	S_Shore	0.0653369	0.00860972	0.0822868	0.0168988	0.01695	0.00795347
16713530	CXCL12	NM_000609	chemokine (C-X-C motif) ligand 12	560.037	34.4384	307.196	48.4237	0.548529	0.000263883	0.0146452	cg23407507	10	44880559	CXCL12;CXCL12;CXCL12	NM_000609;NM_199168;NM_001033886	TSS200;TSS200;TSS200	Island	0.0388352	0.00595595	0.0335102	0.00427762	-0.00532505	0.0143468
16713562	C10orf10	NM_007021	chromosome 10 open reading frame 10	83.2754	1.8544	104.471	8.91003	1.25453	0.00186333	0.0334896	cg23961229	10	45475292	C10orf10;RASSF4	NM_007021;NM_032023	TSS1500;Body		0.285247	0.141856	0.299135	0.13973	0.0138887	0.0353142
16713614	MARCH8	NM_001002266	membrane associated ring finger 8	124.641	18.9076	87.1081	5.29209	0.698872	0.00165052	0.0315295	cg07111274	10	46053193	MARCH8	NM_145021	5'UTR		0.5269	0.0309926	0.541222	0.0297241	0.0143218	0.0462201
16713614	MARCH8	NM_001002266	membrane associated ring finger 8	124.641	18.9076	87.1081	5.29209	0.698872	0.00165052	0.0315295	cg26560794	10	46090406	MARCH8;MARCH8	NM_145021;NM_001002265	TSS200;TSS200	Island	0.0307008	0.00298733	0.0391507	0.00655378	0.00844998	0.0026697
16713614	MARCH8	NM_001002266	membrane associated ring finger 8	124.641	18.9076	87.1081	5.29209	0.698872	0.00165052	0.0315295	cg20326425	10	46090698	MARCH8	NM_145021	TSS1500	S_Shore	0.423482	0.100094	0.436535	0.108686	0.0130535	0.0324818
16714030	ARHGAP22	NM_001256024	Rho GTPase activating protein 22	61.3773	4.66169	106.326	19.8498	1.73233	0.00137408	0.0289655	cg09014628	10	49859944	ARHGAP22;ARHGAP22	NR_045675;NM_001256025	Body;Body	N_Shelf	0.620701	0.0385246	0.629844	0.0371602	0.00914284	0.0231937
16714030	ARHGAP22	NM_001256024	Rho GTPase activating protein 22	61.3773	4.66169	106.326	19.8498	1.73233	0.00137408	0.0289655	cg09489762	10	49758553	ARHGAP22;ARHGAP22;ARHGAP22;ARHGAP22	NR_045675;NM_001256024;NM_021226;NM_001256025	Body;Body;Body;Body		0.893304	0.0321627	0.909907	0.0345755	0.0166035	0.0206483
16714030	ARHGAP22	NM_001256024	Rho GTPase activating protein 22	61.3773	4.66169	106.326	19.8498	1.73233	0.00137408	0.0289655	cg14356843	10	49860322	ARHGAP22;ARHGAP22	NM_001256025;NR_045675	1stExon;Body	N_Shelf	0.267707	0.0970009	0.244645	0.0994359	-0.0230618	0.0222208
16714030	ARHGAP22	NM_001256024	Rho GTPase activating protein 22	61.3773	4.66169	106.326	19.8498	1.73233	0.00137408	0.0289655	cg16803791	10	49813128	ARHGAP22;ARHGAP22	NM_021226;NM_021226	5'UTR;1stExon	Island	0.0346071	0.00519641	0.0313002	0.00614886	-0.00330685	0.00326078
16714030	ARHGAP22	NM_001256024	Rho GTPase activating protein 22	61.3773	4.66169	106.326	19.8498	1.73233	0.00137408	0.0289655	cg17244980	10	49664616	ARHGAP22	NM_021226	Body		0.614829	0.0267984	0.625433	0.0193526	0.0106038	0.0474381
16714060	ARHGAP22	XM_011540007	Rho GTPase activating protein 22	91.3577	25.6976	163.089	22.7132	1.78517	0.000495638	0.0183176	cg09014628	10	49859944	ARHGAP22;ARHGAP22	NR_045675;NM_001256025	Body;Body	N_Shelf	0.620701	0.0385246	0.629844	0.0371602	0.00914284	0.0231937
16714060	ARHGAP22	XM_011540007	Rho GTPase activating protein 22	91.3577	25.6976	163.089	22.7132	1.78517	0.000495638	0.0183176	cg09489762	10	49758553	ARHGAP22;ARHGAP22;ARHGAP22;ARHGAP22	NR_045675;NM_001256024;NM_021226;NM_001256025	Body;Body;Body;Body		0.893304	0.0321627	0.909907	0.0345755	0.0166035	0.0206483
16714060	ARHGAP22	XM_011540007	Rho GTPase activating protein 22	91.3577	25.6976	163.089	22.7132	1.78517	0.000495638	0.0183176	cg14356843	10	49860322	ARHGAP22;ARHGAP22	NM_001256025;NR_045675	1stExon;Body	N_Shelf	0.267707	0.0970009	0.244645	0.0994359	-0.0230618	0.0222208
16714060	ARHGAP22	XM_011540007	Rho GTPase activating protein 22	91.3577	25.6976	163.089	22.7132	1.78517	0.000495638	0.0183176	cg16803791	10	49813128	ARHGAP22;ARHGAP22	NM_021226;NM_021226	5'UTR;1stExon	Island	0.0346071	0.00519641	0.0313002	0.00614886	-0.00330685	0.00326078
16714060	ARHGAP22	XM_011540007	Rho GTPase activating protein 22	91.3577	25.6976	163.089	22.7132	1.78517	0.000495638	0.0183176	cg17244980	10	49664616	ARHGAP22	NM_021226	Body		0.614829	0.0267984	0.625433	0.0193526	0.0106038	0.0474381
16714086	VSTM4	NM_001031746	V-set and transmembrane domain containing 4	275.801	86.8427	133.419	32.362	0.48375	2.60279e-05	0.00691573	cg13661983	10	50286560	VSTM4	NM_001031746	Body		0.885856	0.0107347	0.898166	0.00696797	0.01231	0.00322408
16714597	CCDC6	NM_005436	coiled-coil domain containing 6	989.798	106.262	683.878	54.6226	0.690928	4.43401e-05	0.00757924	cg17307051	10	61569177	CCDC6	NM_005436	Body		0.635545	0.057791	0.664621	0.0516985	0.0290758	0.03969
16714699	RHOBTB1	NM_001242359	Rho-related BTB domain containing 1	242.998	19.8183	170.541	15.5093	0.701818	0.00324826	0.0434339	cg05898081	10	62673748	RHOBTB1;RHOBTB1;RHOBTB1;RHOBTB1	NM_001242359;NM_014836;NR_024554;NR_024555	5'UTR;5'UTR;Body;Body		0.76801	0.029183	0.74167	0.0247207	-0.0263395	0.0301859
16714699	RHOBTB1	NM_001242359	Rho-related BTB domain containing 1	242.998	19.8183	170.541	15.5093	0.701818	0.00324826	0.0434339	cg08887961	10	62761027	RHOBTB1;RHOBTB1	NR_024555;NR_024554	Body;TSS1500	N_Shore	0.211441	0.0546132	0.174064	0.0457234	-0.0373768	0.0287004
16714699	RHOBTB1	NM_001242359	Rho-related BTB domain containing 1	242.998	19.8183	170.541	15.5093	0.701818	0.00324826	0.0434339	cg20585645	10	62704289	RHOBTB1;RHOBTB1;RHOBTB1;RHOBTB1	NR_024556;NR_024555;NM_014836;NR_024554	TSS1500;Body;TSS1500;Body	Island	0.0521557	0.00683583	0.0425505	0.00589085	-0.00960514	0.0308478
16714725	TMEM26	NM_178505	transmembrane protein 26	40.9323	6.98945	30.7429	4.32991	0.751066	0.00377027	0.0468003	cg02023345	10	63212226	TMEM26	NM_178505	Body	N_Shore	0.200071	0.0255646	0.211934	0.0272909	0.0118626	0.0304377
16714725	TMEM26	NM_178505	transmembrane protein 26	40.9323	6.98945	30.7429	4.32991	0.751066	0.00377027	0.0468003	cg00606880	10	63213784	TMEM26	NM_178505	TSS1500	S_Shore	0.898084	0.0264827	0.911338	0.0291469	0.0132541	0.0466694
16714798	JMJD1C	NM_001282948	jumonji domain containing 1C	345.536	28.1438	457.432	45.902	1.32383	0.00296902	0.0414903	cg07872930	10	64937415	JMJD1C;JMJD1C	NM_001282948;NM_032776	Body;Body		0.939597	0.0119231	0.915487	0.00946156	-0.0241097	0.0132849
16714798	JMJD1C	NM_001282948	jumonji domain containing 1C	345.536	28.1438	457.432	45.902	1.32383	0.00296902	0.0414903	cg14629410	10	65029049	JMJD1C;JMJD1C	NM_001282948;NM_032776	TSS200;Body		0.0465053	0.00578323	0.0588528	0.00867541	0.0123475	0.0294853
16714798	JMJD1C	NM_001282948	jumonji domain containing 1C	345.536	28.1438	457.432	45.902	1.32383	0.00296902	0.0414903	cg16951385	10	65029115	JMJD1C;JMJD1C	NM_032776;NM_004241	Body;TSS200		0.0420281	0.0035255	0.0345383	0.00601925	-0.00748985	0.0258
16714798	JMJD1C	NM_001282948	jumonji domain containing 1C	345.536	28.1438	457.432	45.902	1.32383	0.00296902	0.0414903	cg02790122	10	65133532	JMJD1C;MIR1296	NM_032776;NR_031566	Body;TSS1500		0.974476	0.00466081	0.953859	0.0160362	-0.0206175	0.0243565
16714798	JMJD1C	NM_001282948	jumonji domain containing 1C	345.536	28.1438	457.432	45.902	1.32383	0.00296902	0.0414903	cg21042711	10	65225945	JMJD1C-AS1;JMJD1C	NR_027182;NM_032776	Body;TSS200	S_Shore	0.0453432	0.00641593	0.035831	0.00569382	-0.0095122	0.046214
16714880	DNAJC12	NM_021800	DnaJ (Hsp40) homolog, subfamily C, member 12	17.0283	2.07134	15.6617	1.79892	0.919749	0.00100447	0.0247815	cg12780104	10	69598658	DNAJC12;DNAJC12	NM_021800;NM_201262	TSS1500;TSS1500		0.241178	0.199925	0.217616	0.187849	-0.0235622	0.0279047
16714998	DNA2	NM_001080449	DNA replication helicase/nuclease 2	62.7239	17.5125	113.443	17.7484	1.8086	0.00280331	0.040296	cg22687078	10	70221113	DNA2;DNA2	NR_102264;NM_001080449	Body;Body		0.874226	0.0506714	0.901112	0.0278391	0.0268861	0.0456816
16715031	SLC25A16	NM_152707	solute carrier family 25 (mitochondrial carrier), member 16	134.78	3.74685	109.211	6.43063	0.810294	0.000200988	0.0129813	cg23586381	10	70276957	SLC25A16	NM_152707	Body		0.71371	0.0200247	0.749738	0.0320989	0.0360275	0.0262719
16715241	PSAP	NM_001042465	prosaposin	1921.72	204.174	2363.56	293.884	1.22992	0.00123777	0.0274143	cg10225706	10	73612360	PSAP;PSAP;PSAP	NM_002778;NM_001042466;NM_001042465	TSS1500;TSS1500;TSS1500	S_Shore	0.943383	0.014953	0.934123	0.0178641	-0.00925974	0.0065034
16715241	PSAP	NM_001042465	prosaposin	1921.72	204.174	2363.56	293.884	1.22992	0.00123777	0.0274143	cg26977388	10	73604651	PSAP;PSAP;PSAP	NM_002778;NM_001042466;NM_001042465	Body;Body;Body		0.840676	0.0282694	0.885881	0.0218133	0.0452047	0.00177072
16715241	PSAP	NM_001042465	prosaposin	1921.72	204.174	2363.56	293.884	1.22992	0.00123777	0.0274143	cg18667130	10	73581970	PSAP;PSAP;PSAP	NM_002778;NM_001042466;NM_001042465	Body;Body;Body		0.777031	0.0665973	0.802855	0.0695656	0.0258245	0.0462997
16715287	ASCC1	NM_001198798	activating signal cointegrator 1 complex subunit 1	88.044	4.91284	114.372	7.13675	1.29903	5.54018e-05	0.00794699	cg00571506	10	73975499	ANAPC16;ANAPC16;ANAPC16;ANAPC16;ANAPC16;ANAPC16;ASCC1;ASCC1;ASCC1;ASCC1	NM_001242548;NM_001242547;NM_001242546;NM_173473;NR_038392;NR_038391;NM_001198798;NM_001198799;NM_001198800;NR_045564	TSS1500;TSS1500;TSS1500;TSS1500;TSS1500;TSS1500;5'UTR;5'UTR;5'UTR;Body	N_Shore	0.035308	0.00339637	0.0418033	0.00283964	0.0064953	0.0215561
16715287	ASCC1	NM_001198798	activating signal cointegrator 1 complex subunit 1	88.044	4.91284	114.372	7.13675	1.29903	5.54018e-05	0.00794699	cg02454521	10	73976059	ANAPC16;ANAPC16;ANAPC16;ANAPC16;ASCC1;ASCC1;ASCC1;ASCC1;ASCC1;ANAPC16;ANAPC16;ASCC1	NM_001242548;NM_001242547;NM_001242546;NM_173473;NM_001198798;NM_001198799;NM_001198800;NM_001198799;NM_001198800;NR_038392;NR_038391;NR_045564	5'UTR;5'UTR;5'UTR;5'UTR;TSS200;1stExon;1stExon;5'UTR;5'UTR;Body;Body;Body	Island	0.0578764	0.00522688	0.0518138	0.00811706	-0.00606264	0.019122
16715287	ASCC1	NM_001198798	activating signal cointegrator 1 complex subunit 1	88.044	4.91284	114.372	7.13675	1.29903	5.54018e-05	0.00794699	cg25651219	10	73895221	ASCC1;ASCC1;ASCC1;ASCC1	NR_045564;NM_001198798;NM_001198800;NM_001198799	Body;Body;Body;Body		0.897751	0.00754699	0.883882	0.00669945	-0.013869	0.0380799
16715287	ASCC1	NM_001198798	activating signal cointegrator 1 complex subunit 1	88.044	4.91284	114.372	7.13675	1.29903	5.54018e-05	0.00794699	cg25854298	10	73936754	ASCC1	NM_015947	Body		0.922415	0.0114067	0.910736	0.00665547	-0.011679	0.0268817
16715331	MICU1	NM_001195518	mitochondrial calcium uptake 1	261.212	13.7357	230.855	17.0137	0.883786	0.00107764	0.0255539	cg16698903	10	74167485	MICU1;MICU1;MICU1	NM_001195519;NM_001195518;NM_006077	Body;Body;Body		0.950124	0.0106093	0.921845	0.0128547	-0.0282798	0.0137068
16715476	ANXA7	NM_001156	annexin A7	782.002	56.493	943.895	61.6949	1.20702	0.000134019	0.0113697	cg21039974	10	75158012	ANXA7;ANXA7	NM_004034;NM_001156	Body;Body		0.877737	0.0297636	0.892293	0.0262128	0.0145555	0.0314793
16715586	SYNPO2L	NM_001114133	synaptopodin 2-like	364.714	115.879	83.803	45.0699	0.229777	0.00019956	0.012961	cg26171347	10	75413165	SYNPO2L	NM_001114133	Body		0.805812	0.0879621	0.826776	0.08467	0.0209641	0.0224911
16715710	AP3M1	NM_012095	adaptor-related protein complex 3, mu 1 subunit	750.871	34.5123	673.574	20.4647	0.897057	0.000785894	0.0219451	cg00689794	10	75910656	ADK;ADK;AP3M1;AP3M1;AP3M1;AP3M1	NM_006721;NM_001202450;NM_207012;NM_012095;NM_207012;NM_012095	TSS1500;TSS1500;1stExon;1stExon;5'UTR;5'UTR	N_Shore	0.0404587	0.00250311	0.0336515	0.0030492	-0.00680721	0.0177716
16715710	AP3M1	NM_012095	adaptor-related protein complex 3, mu 1 subunit	750.871	34.5123	673.574	20.4647	0.897057	0.000785894	0.0219451	cg03943207	10	75911703	AP3M1;AP3M1;ADK;ADK	NM_207012;NM_012095;NM_006721;NM_001202450	TSS1500;TSS1500;Body;Body	S_Shore	0.0310507	0.00554235	0.0376216	0.00317588	0.00657092	0.0453782
16715793	KCNMA1	NM_001014797	potassium channel, calcium activated large conductance subfamily M alpha, member 1	241.101	58.7707	313.809	72.5535	1.30157	0.000759995	0.021517	cg04239654	10	79346747	KCNMA1;KCNMA1;KCNMA1;KCNMA1;KCNMA1;KCNMA1	NM_002247;NM_001161353;NM_001161352;NM_001271519;NM_001014797;NM_001271518	Body;Body;Body;Body;Body;Body		0.918521	0.0200612	0.903833	0.0271231	-0.0146876	0.00490605
16715793	KCNMA1	NM_001014797	potassium channel, calcium activated large conductance subfamily M alpha, member 1	241.101	58.7707	313.809	72.5535	1.30157	0.000759995	0.021517	cg18738985	10	79264178	KCNMA1;KCNMA1;KCNMA1;KCNMA1	NM_001161353;NM_001161352;NM_002247;NM_001014797	Body;Body;Body;Body		0.911748	0.0194532	0.887055	0.022851	-0.0246927	0.00442883
16715793	KCNMA1	NM_001014797	potassium channel, calcium activated large conductance subfamily M alpha, member 1	241.101	58.7707	313.809	72.5535	1.30157	0.000759995	0.021517	cg19844350	10	79373390	KCNMA1;KCNMA1;KCNMA1;KCNMA1;KCNMA1;KCNMA1	NM_002247;NM_001161353;NM_001161352;NM_001271519;NM_001014797;NM_001271518	Body;Body;Body;Body;Body;Body		0.20151	0.0129488	0.19083	0.00885194	-0.0106803	0.00954332
16715793	KCNMA1	NM_001014797	potassium channel, calcium activated large conductance subfamily M alpha, member 1	241.101	58.7707	313.809	72.5535	1.30157	0.000759995	0.021517	cg06045319	10	79395902	KCNMA1;KCNMA1;KCNMA1;KCNMA1	NM_001161353;NM_001161352;NM_002247;NM_001014797	Body;Body;Body;Body	N_Shore	0.374982	0.0857247	0.391478	0.0894433	0.0164962	0.0311179
16715793	KCNMA1	NM_001014797	potassium channel, calcium activated large conductance subfamily M alpha, member 1	241.101	58.7707	313.809	72.5535	1.30157	0.000759995	0.021517	cg23753196	10	79397287	KCNMA1;KCNMA1;KCNMA1;KCNMA1;KCNMA1;KCNMA1;KCNMA1;KCNMA1;KCNMA1	NM_002247;NM_001161353;NM_001161352;NM_001014797;NM_001271522;NM_001271521;NM_001271520;NM_001271519;NM_001271518	1stExon;1stExon;1stExon;1stExon;1stExon;1stExon;1stExon;1stExon;1stExon	Island	0.0567037	0.00309897	0.0516081	0.00523817	-0.00509559	0.0400021
16715793	KCNMA1	NM_001014797	potassium channel, calcium activated large conductance subfamily M alpha, member 1	241.101	58.7707	313.809	72.5535	1.30157	0.000759995	0.021517	cg25359478	10	78989901	KCNMA1;KCNMA1;KCNMA1;KCNMA1;KCNMA1;KCNMA1	NM_002247;NM_001161353;NM_001161352;NM_001271519;NM_001014797;NM_001271518	Body;Body;Body;Body;Body;Body		0.606328	0.0571268	0.62756	0.0533094	0.0212322	0.0452956
16715849	DLG5	NM_004747	discs, large homolog 5 (Drosophila)	250.816	12.7314	298.782	14.3524	1.19124	0.00208345	0.0351765	cg01849559	10	79598984	DLG5	NM_004747	Body		0.945051	0.0169615	0.932595	0.0159332	-0.0124561	0.022172
16715849	DLG5	NM_004747	discs, large homolog 5 (Drosophila)	250.816	12.7314	298.782	14.3524	1.19124	0.00208345	0.0351765	cg03616532	10	79583991	DLG5	NM_004747	Body		0.902351	0.0142015	0.885364	0.0211893	-0.0169867	0.0102221
16715849	DLG5	NM_004747	discs, large homolog 5 (Drosophila)	250.816	12.7314	298.782	14.3524	1.19124	0.00208345	0.0351765	cg11063088	10	79622515	DLG5	NM_004747	Body		0.801801	0.0737285	0.780868	0.0819503	-0.0209334	0.0216014
16715849	DLG5	NM_004747	discs, large homolog 5 (Drosophila)	250.816	12.7314	298.782	14.3524	1.19124	0.00208345	0.0351765	cg12498378	10	79554620	DLG5;DLG5	NM_004747;NM_004747	ExonBnd;Body		0.94883	0.00858075	0.936746	0.0127541	-0.0120838	0.0391989
16715962	ZCCHC24	NM_153367	zinc finger, CCHC domain containing 24	149.897	14.3897	122.683	12.4288	0.818446	0.00219549	0.03596	cg16584688	10	81206376	ZCCHC24	NM_153367	TSS1500	S_Shore	0.0556058	0.00939622	0.0669963	0.0134031	0.0113905	0.0244915
16715962	ZCCHC24	NM_153367	zinc finger, CCHC domain containing 24	149.897	14.3897	122.683	12.4288	0.818446	0.00219549	0.03596	cg18261944	10	81200991	ZCCHC24	NM_153367	Body	N_Shelf	0.523683	0.0484042	0.549966	0.0546479	0.0262827	0.0197544
16715962	ZCCHC24	NM_153367	zinc finger, CCHC domain containing 24	149.897	14.3897	122.683	12.4288	0.818446	0.00219549	0.03596	cg26384667	10	81204095	ZCCHC24	NM_153367	Body	N_Shore	0.0471474	0.00484609	0.0529684	0.00669832	0.00582098	0.00507085
16715962	ZCCHC24	NM_153367	zinc finger, CCHC domain containing 24	149.897	14.3897	122.683	12.4288	0.818446	0.00219549	0.03596	cg02510736	10	81205445	ZCCHC24	NM_153367	TSS200	Island	0.415568	0.0176655	0.393855	0.0167779	-0.0217135	0.0472793
16716350	ACTA2	NM_001141945	actin, alpha 2, smooth muscle, aorta	205.493	57.3624	68.629	36.876	0.333972	0.000166874	0.0123038	cg03158499	10	90751244	ACTA2;FAS;FAS;FAS;FAS;FAS;FAS;FAS	NM_001141945;NM_152872;NR_028034;NM_152871;NM_000043;NR_028035;NR_028036;NR_028033	TSS200;Body;Body;Body;Body;Body;Body;Body	S_Shore	0.096212	0.00807631	0.107812	0.0119038	0.0115998	0.0127551
16716350	ACTA2	NM_001141945	actin, alpha 2, smooth muscle, aorta	205.493	57.3624	68.629	36.876	0.333972	0.000166874	0.0123038	cg07216529	10	90712739	ACTA2;ACTA2	NM_001613;NM_001141945	TSS200;5'UTR		0.306246	0.181479	0.324976	0.183018	0.0187302	0.0222561
16716350	ACTA2	NM_001141945	actin, alpha 2, smooth muscle, aorta	205.493	57.3624	68.629	36.876	0.333972	0.000166874	0.0123038	cg09822170	10	90734584	ACTA2	NM_001141945	5'UTR		0.059959	0.00416036	0.0516851	0.00617761	-0.00827394	0.0282009
16716350	ACTA2	NM_001141945	actin, alpha 2, smooth muscle, aorta	205.493	57.3624	68.629	36.876	0.333972	0.000166874	0.0123038	cg15950761	10	90739926	ACTA2	NM_001141945	5'UTR		0.667113	0.0735855	0.71236	0.0599603	0.0452463	0.000866306
16716350	ACTA2	NM_001141945	actin, alpha 2, smooth muscle, aorta	205.493	57.3624	68.629	36.876	0.333972	0.000166874	0.0123038	cg22696881	10	90704462	ACTA2;ACTA2	NM_001613;NM_001141945	Body;Body		0.872408	0.0519877	0.849139	0.0549979	-0.0232691	0.00637168
16716507	PPP1R3C	NM_005398	protein phosphatase 1, regulatory subunit 3C	260.914	44.9665	210.923	19.2914	0.808397	0.00198387	0.0343728	cg06051961	10	93393168	PPP1R3C	NM_005398	TSS1500	S_Shore	0.0619379	0.0151191	0.0494168	0.0116954	-0.0125211	0.0135869
16716507	PPP1R3C	NM_005398	protein phosphatase 1, regulatory subunit 3C	260.914	44.9665	210.923	19.2914	0.808397	0.00198387	0.0343728	cg26448681	10	93393048	PPP1R3C	NM_005398	TSS200	Island	0.0421329	0.00229061	0.0528516	0.00731594	0.0107187	0.0261889
16716525	CPEB3	NM_001178137	cytoplasmic polyadenylation element binding protein 3	28.31	3.47417	41.6779	4.86928	1.4722	0.00109696	0.0257182	cg02915225	10	93812043	CPEB3	NM_014912	Body		0.741345	0.0486498	0.765783	0.0465246	0.0244374	0.00766447
16716525	CPEB3	NM_001178137	cytoplasmic polyadenylation element binding protein 3	28.31	3.47417	41.6779	4.86928	1.4722	0.00109696	0.0257182	cg06195279	10	94003113	CPEB3;CPEB3	NM_001178137;NM_014912	TSS200;5'UTR	S_Shelf	0.123698	0.0299345	0.0948066	0.0129058	-0.0288914	0.0422164
16716525	CPEB3	NM_001178137	cytoplasmic polyadenylation element binding protein 3	28.31	3.47417	41.6779	4.86928	1.4722	0.00109696	0.0257182	cg12741337	10	94050516	CPEB3;MARCH5	NM_014912;NM_017824	5'UTR;TSS1500	Island	0.0487769	0.00802459	0.0588951	0.00670904	0.0101182	0.0169427
16716525	CPEB3	NM_001178137	cytoplasmic polyadenylation element binding protein 3	28.31	3.47417	41.6779	4.86928	1.4722	0.00109696	0.0257182	cg19464524	10	93870321	CPEB3	NM_014912	Body		0.12617	0.0742947	0.114055	0.0718987	-0.0121158	0.00446023
16716525	CPEB3	NM_001178137	cytoplasmic polyadenylation element binding protein 3	28.31	3.47417	41.6779	4.86928	1.4722	0.00109696	0.0257182	cg05062679	10	94000186	CPEB3	NM_014912	5'UTR	S_Shore	0.135956	0.0124445	0.123095	0.0150718	-0.0128608	0.0274461
16716525	CPEB3	NM_001178137	cytoplasmic polyadenylation element binding protein 3	28.31	3.47417	41.6779	4.86928	1.4722	0.00109696	0.0257182	cg10417834	10	93851839	CPEB3;CPEB3	NM_014912;NM_001178137	Body;Body		0.929196	0.00950911	0.908909	0.0073765	-0.0202871	0.0151256
16716724	NOC3L	NM_022451	NOC3-like DNA replication regulator	215.365	23.0099	236.344	17.9966	1.09741	0.00365395	0.0459845	cg12676889	10	96113118	NOC3L	NM_022451	Body		0.738763	0.0162981	0.753429	0.0151248	0.0146666	0.0315272
16716782	PDLIM1	NM_020992	PDZ and LIM domain 1	458.889	31.8551	331.46	24.8382	0.72231	1.61117e-05	0.00624903	cg05972538	10	97036427	PDLIM1	NM_020992	Body		0.457038	0.0405215	0.486574	0.0610538	0.0295361	0.0464153
16716782	PDLIM1	NM_020992	PDZ and LIM domain 1	458.889	31.8551	331.46	24.8382	0.72231	1.61117e-05	0.00624903	cg23404973	10	97029912	PDLIM1	NM_020992	Body		0.875322	0.011814	0.850165	0.0105279	-0.0251577	0.0190663
16716782	PDLIM1	NM_020992	PDZ and LIM domain 1	458.889	31.8551	331.46	24.8382	0.72231	1.61117e-05	0.00624903	cg04879995	10	96998750	PDLIM1	NM_020992	Body		0.917899	0.0260385	0.927327	0.0270567	0.00942794	0.0344026
16716782	PDLIM1	NM_020992	PDZ and LIM domain 1	458.889	31.8551	331.46	24.8382	0.72231	1.61117e-05	0.00624903	cg11908711	10	97051605	PDLIM1	NM_020992	TSS1500	S_Shore	0.649299	0.0678277	0.675249	0.054862	0.0259492	0.0290128
16716782	PDLIM1	NM_020992	PDZ and LIM domain 1	458.889	31.8551	331.46	24.8382	0.72231	1.61117e-05	0.00624903	cg27423310	10	97051091	PDLIM1	NM_020992	TSS200	Island	0.131878	0.0239635	0.121423	0.0177311	-0.0104542	0.034608
16716795	SORBS1	NM_001034954	sorbin and SH3 domain containing 1	51.8187	15.6027	27.484	7.39186	0.530388	0.000668314	0.0204738	cg04570798	10	97236038	SORBS1;SORBS1;SORBS1;SORBS1	NM_024991;NM_015385;NM_001290295;NM_001290294	5'UTR;5'UTR;5'UTR;5'UTR		0.114406	0.0226458	0.101927	0.016002	-0.0124786	0.0168235
16716795	SORBS1	NM_001034954	sorbin and SH3 domain containing 1	51.8187	15.6027	27.484	7.39186	0.530388	0.000668314	0.0204738	cg05791938	10	97229682	SORBS1;SORBS1	NM_015385;NM_024991	5'UTR;5'UTR		0.858949	0.0709	0.840518	0.062019	-0.0184307	0.0430763
16716795	SORBS1	NM_001034954	sorbin and SH3 domain containing 1	51.8187	15.6027	27.484	7.39186	0.530388	0.000668314	0.0204738	cg10741308	10	97175272	SORBS1;SORBS1;SORBS1;SORBS1;SORBS1;SORBS1;SORBS1	NM_006434;NM_001034956;NM_015385;NM_001034957;NM_001034954;NM_001034955;NM_024991	Body;Body;Body;Body;Body;Body;Body		0.0669608	0.00890706	0.0600295	0.00895622	-0.00693129	0.0195775
16716795	SORBS1	NM_001034954	sorbin and SH3 domain containing 1	51.8187	15.6027	27.484	7.39186	0.530388	0.000668314	0.0204738	cg16223436	10	97146550	SORBS1;SORBS1;SORBS1;SORBS1;SORBS1;SORBS1;SORBS1	NM_006434;NM_001034956;NM_015385;NM_001034957;NM_001034954;NM_001034955;NM_024991	Body;Body;Body;Body;Body;Body;Body		0.59268	0.0614035	0.570571	0.0642791	-0.0221092	0.0326039
16716795	SORBS1	NM_001034954	sorbin and SH3 domain containing 1	51.8187	15.6027	27.484	7.39186	0.530388	0.000668314	0.0204738	cg16932098	10	97321215	SORBS1;SORBS1	NM_024991;NM_015385	TSS200;TSS200	Island	0.0357756	0.00634705	0.0464941	0.0106989	0.0107186	0.00417943
16716795	SORBS1	NM_001034954	sorbin and SH3 domain containing 1	51.8187	15.6027	27.484	7.39186	0.530388	0.000668314	0.0204738	cg25092283	10	97321585	SORBS1;SORBS1;SORBS1;SORBS1	NM_024991;NM_015385;NM_001290295;NM_001290294	TSS1500;TSS1500;TSS1500;TSS1500	S_Shore	0.23577	0.0659269	0.256806	0.0678735	0.021036	0.00498949
16716795	SORBS1	NM_001034954	sorbin and SH3 domain containing 1	51.8187	15.6027	27.484	7.39186	0.530388	0.000668314	0.0204738	cg04734616	10	97116786	SORBS1;SORBS1;SORBS1;SORBS1;SORBS1;SORBS1;SORBS1;SORBS1;SORBS1;SORBS1;SORBS1;SORBS1	NM_001034954;NM_001034957;NM_001034955;NM_001290296;NM_001034956;NM_001290298;NM_001290297;NM_006434;NM_024991;NM_015385;NM_001290295;NM_001290294	Body;Body;Body;Body;Body;Body;Body;Body;Body;Body;Body;Body		0.960806	0.00599644	0.948173	0.00704618	-0.0126326	0.0365945
16716795	SORBS1	NM_001034954	sorbin and SH3 domain containing 1	51.8187	15.6027	27.484	7.39186	0.530388	0.000668314	0.0204738	cg22176040	10	97201222	SORBS1;SORBS1;SORBS1;SORBS1;SORBS1;SORBS1;SORBS1;SORBS1;SORBS1;SORBS1;SORBS1;SORBS1	NM_001034954;NM_001034957;NM_001034955;NM_001290296;NM_001034956;NM_001290298;NM_001290297;NM_006434;NM_024991;NM_015385;NM_001290295;NM_001290294	TSS1500;TSS1500;TSS1500;TSS1500;TSS1500;TSS1500;TSS1500;TSS1500;5'UTR;5'UTR;5'UTR;5'UTR		0.542199	0.0611773	0.524277	0.0632642	-0.0179222	0.040385
16716795	SORBS1	NM_001034954	sorbin and SH3 domain containing 1	51.8187	15.6027	27.484	7.39186	0.530388	0.000668314	0.0204738	cg25783610	10	97086354	SORBS1;SORBS1;SORBS1;SORBS1;SORBS1;SORBS1;SORBS1	NM_006434;NM_001034956;NM_015385;NM_001034957;NM_001034954;NM_001034955;NM_024991	Body;Body;Body;Body;Body;Body;Body		0.873023	0.0371911	0.840072	0.0445129	-0.0329514	0.0165308
16716870	TCTN3	NM_001143973	tectonic family member 3	330.25	24.9509	389.108	38.4453	1.17822	7.32486e-05	0.00882318	cg02427200	10	97454597	TCTN3;TCTN3	NM_001143973;NM_015631	TSS1500;TSS1500	S_Shore	0.867152	0.0411365	0.896302	0.0199014	0.0291496	0.0425652
16716870	TCTN3	NM_001143973	tectonic family member 3	330.25	24.9509	389.108	38.4453	1.17822	7.32486e-05	0.00882318	cg16489809	10	97450247	TCTN3;TCTN3	NM_015631;NM_001143973	Body;Body	N_Shelf	0.799065	0.0432214	0.778265	0.0442398	-0.0207997	0.0449552
16717240	SFRP5	NM_003015	secreted frizzled-related protein 5	183.552	79.6126	81.2695	33.6722	0.44276	7.6395e-05	0.00892629	cg09738881	10	99527219	SFRP5	NM_003015	3'UTR	N_Shelf	0.891421	0.0134814	0.873518	0.0170189	-0.0179025	0.00348475
16717397	COX15	NM_004376	cytochrome c oxidase assembly homolog 15 (yeast)	247.265	11.1	193.541	10.0359	0.782727	4.06364e-06	0.0045177	cg27505880	10	101491799	COX15;CUTC;COX15	NM_078470;NM_015960;NM_004376	1stExon;TSS200;1stExon	Island	0.0546624	0.00553187	0.0473064	0.00556127	-0.00735595	0.019485
16717412	DNMBP	NM_015221	dynamin binding protein	162.837	10.3845	266.873	57.4664	1.63889	0.00381732	0.0470143	cg13011951	10	101736961	DNMBP	NM_015221	5'UTR		0.0891125	0.0240659	0.0663818	0.0178382	-0.0227307	0.000789212
16717412	DNMBP	NM_015221	dynamin binding protein	162.837	10.3845	266.873	57.4664	1.63889	0.00381732	0.0470143	cg21348900	10	101770384	DNMBP	NM_015221	TSS1500		0.0500199	0.0134205	0.0424444	0.00835338	-0.00757555	0.0145378
16717412	DNMBP	NM_015221	dynamin binding protein	162.837	10.3845	266.873	57.4664	1.63889	0.00381732	0.0470143	cg13331083	10	101691644	DNMBP;DNMBP-AS1	NM_015221;NR_024130	Body;Body		0.929503	0.0192237	0.938962	0.0182462	0.00945922	0.0279594
16718232	ITPRIP	NM_001272012	inositol 1,4,5-trisphosphate receptor interacting protein	45.9936	4.61568	70.4007	7.15987	1.53066	0.00069759	0.0208041	cg16636756	10	106088755	ITPRIP	NM_033397	5'UTR		0.550648	0.039956	0.573867	0.0441976	0.0232184	0.00506465
16718232	ITPRIP	NM_001272012	inositol 1,4,5-trisphosphate receptor interacting protein	45.9936	4.61568	70.4007	7.15987	1.53066	0.00069759	0.0208041	cg03446289	10	106075560	ITPRIP	NM_033397	Body	Island	0.919254	0.0115602	0.905564	0.0156692	-0.0136898	0.0244505
16718232	ITPRIP	NM_001272012	inositol 1,4,5-trisphosphate receptor interacting protein	45.9936	4.61568	70.4007	7.15987	1.53066	0.00069759	0.0208041	cg03915901	10	106087985	ITPRIP;ITPRIP;ITPRIP	NM_001272012;NM_033397;NM_001272013	5'UTR;5'UTR;5'UTR		0.422581	0.0766695	0.397306	0.0825227	-0.0252747	0.0191363
16718622	ABLIM1	NM_001003407	actin binding LIM protein 1	229.705	46.5679	139.569	30.9691	0.6076	7.68346e-05	0.00892629	cg07317843	10	116307714	ABLIM1;ABLIM1;ABLIM1	NM_001003408;NM_001003407;NM_002313	Body;Body;Body		0.918167	0.00473737	0.934916	0.00957022	0.0167485	0.00601071
16718622	ABLIM1	NM_001003407	actin binding LIM protein 1	229.705	46.5679	139.569	30.9691	0.6076	7.68346e-05	0.00892629	cg19996254	10	116259620	ABLIM1;ABLIM1;ABLIM1;ABLIM1	NM_006720;NM_002313;NM_001003407;NM_001003408	5'UTR;Body;Body;Body		0.668053	0.0391896	0.694154	0.0435531	0.0261012	0.00423567
16718622	ABLIM1	NM_001003407	actin binding LIM protein 1	229.705	46.5679	139.569	30.9691	0.6076	7.68346e-05	0.00892629	cg23786209	10	116285554	ABLIM1;ABLIM1;ABLIM1;ABLIM1	NM_001003408;NM_001003407;NM_006720;NM_002313	Body;Body;5'UTR;Body		0.487929	0.042479	0.526226	0.0626088	0.038297	0.0136004
16718622	ABLIM1	NM_001003407	actin binding LIM protein 1	229.705	46.5679	139.569	30.9691	0.6076	7.68346e-05	0.00892629	cg06145508	10	116418797	ABLIM1;ABLIM1;ABLIM1	NM_001003408;NM_002313;NM_001003407	Body;TSS1500;Body		0.918007	0.0327518	0.940588	0.0256593	0.0225806	0.0261714
16718666	ABLIM1	XM_011539805	actin binding LIM protein 1	80.6895	14.7949	50.2655	9.32038	0.622949	0.0007551	0.021432	cg07317843	10	116307714	ABLIM1;ABLIM1;ABLIM1	NM_001003408;NM_001003407;NM_002313	Body;Body;Body		0.918167	0.00473737	0.934916	0.00957022	0.0167485	0.00601071
16718666	ABLIM1	XM_011539805	actin binding LIM protein 1	80.6895	14.7949	50.2655	9.32038	0.622949	0.0007551	0.021432	cg19996254	10	116259620	ABLIM1;ABLIM1;ABLIM1;ABLIM1	NM_006720;NM_002313;NM_001003407;NM_001003408	5'UTR;Body;Body;Body		0.668053	0.0391896	0.694154	0.0435531	0.0261012	0.00423567
16718666	ABLIM1	XM_011539805	actin binding LIM protein 1	80.6895	14.7949	50.2655	9.32038	0.622949	0.0007551	0.021432	cg23786209	10	116285554	ABLIM1;ABLIM1;ABLIM1;ABLIM1	NM_001003408;NM_001003407;NM_006720;NM_002313	Body;Body;5'UTR;Body		0.487929	0.042479	0.526226	0.0626088	0.038297	0.0136004
16718666	ABLIM1	XM_011539805	actin binding LIM protein 1	80.6895	14.7949	50.2655	9.32038	0.622949	0.0007551	0.021432	cg06145508	10	116418797	ABLIM1;ABLIM1;ABLIM1	NM_001003408;NM_002313;NM_001003407	Body;TSS1500;Body		0.918007	0.0327518	0.940588	0.0256593	0.0225806	0.0261714
16718696	HSPA12A	NM_025015	heat shock 70kDa protein 12A	106.946	6.92793	138.434	10.4272	1.29443	0.00332353	0.0436826	cg11795975	10	118502947	HSPA12A	NM_025015	TSS1500	S_Shore	0.0635838	0.0213228	0.0584679	0.0187544	-0.0051159	0.012993
16718719	SHTN1	NM_001127211	shootin 1	108.098	19.8636	146.639	19.7942	1.35654	0.0026524	0.0392024	cg05468433	10	118645884	SHTN1;SHTN1;SHTN1	NM_018330;NM_001258298;NM_001127211	3'UTR;Body;Body		0.870021	0.0341093	0.854312	0.0374965	-0.0157094	0.039287
16718719	SHTN1	NM_001127211	shootin 1	108.098	19.8636	146.639	19.7942	1.35654	0.0026524	0.0392024	cg06814248	10	118834378	SHTN1	NM_001258300	5'UTR		0.181788	0.0498304	0.13427	0.0370725	-0.0475185	0.00514858
16718719	SHTN1	NM_001127211	shootin 1	108.098	19.8636	146.639	19.7942	1.35654	0.0026524	0.0392024	cg02271863	10	118646373	SHTN1;SHTN1;SHTN1	NM_001258298;NM_001127211;NM_018330	Body;Body;Body		0.921238	0.0124943	0.913064	0.0183386	-0.00817396	0.0203326
16718922	PRDX3	NM_001302272	peroxiredoxin 3	990.342	82.819	1102.41	61.7363	1.11316	0.00154922	0.0305866	cg07210263	10	120938478	PRDX3;PRDX3	NM_014098;NM_006793	TSS200;TSS200	S_Shore	0.0256112	0.00515628	0.0203509	0.0015201	-0.00526026	0.0314248
16718983	MCMBP	NM_001256378	minichromosome maintenance complex binding protein	332.064	17.8847	407.387	24.8539	1.22683	0.000103883	0.00986096	cg04494517	10	121633654	MCMBP;MCMBP;MCMBP	NM_024834;NM_001256378;NM_001256379	TSS1500;TSS1500;TSS1500	S_Shore	0.94921	0.00807011	0.933258	0.0102832	-0.0159516	0.0012655
16718983	MCMBP	NM_001256378	minichromosome maintenance complex binding protein	332.064	17.8847	407.387	24.8539	1.22683	0.000103883	0.00986096	cg20861134	10	121591514	MCMBP;MCMBP;MCMBP;MCMBP;MCMBP;MCMBP	NM_024834;NM_001256378;NM_001256379;NM_001256379;NM_024834;NM_001256378	ExonBnd;ExonBnd;ExonBnd;Body;Body;Body		0.960976	0.0137102	0.97851	0.00724915	0.0175339	0.0027382
16718983	MCMBP	NM_001256378	minichromosome maintenance complex binding protein	332.064	17.8847	407.387	24.8539	1.22683	0.000103883	0.00986096	cg23835287	10	121633315	MCMBP;MCMBP;MCMBP	NM_024834;NM_001256378;NM_001256379	TSS1500;TSS1500;TSS200	S_Shore	0.599611	0.101806	0.619479	0.086875	0.0198679	0.0388145
16719644	BNIP3	NM_004052	BCL2/adenovirus E1B 19kDa interacting protein 3	467.085	17.6591	690.696	60.3306	1.47874	3.58317e-05	0.00724429	cg06147895	10	133791401	BNIP3	NM_004052	Body	N_Shelf	0.864864	0.0144581	0.877947	0.0143044	0.0130826	0.024948
16720416	TSPAN4	NM_001025234	tetraspanin 4	66.2803	6.70073	79.3233	10.7958	1.19678	0.00171005	0.032215	cg03833959	11	853978	TSPAN4;TSPAN4;TSPAN4;TSPAN4;TSPAN4;TSPAN4;TSPAN4	NM_001025239;NM_001025234;NM_001025235;NM_001025238;NM_001025237;NM_001025236;NM_003271	5'UTR;Body;Body;Body;Body;Body;Body	S_Shelf	0.878693	0.0328883	0.866087	0.0329984	-0.0126058	0.00316293
16720416	TSPAN4	NM_001025234	tetraspanin 4	66.2803	6.70073	79.3233	10.7958	1.19678	0.00171005	0.032215	cg25748127	11	843228	TSPAN4;POLR2L;TSPAN4;TSPAN4;TSPAN4;TSPAN4;TSPAN4;TSPAN4	NM_001025234;NM_021128;NM_001025238;NM_003271;NM_001025235;NM_001025236;NM_001025237;NM_001025239	TSS1500;TSS1500;5'UTR;5'UTR;5'UTR;5'UTR;TSS1500;5'UTR	Island	0.0396676	0.00867467	0.0456281	0.00542125	0.00596051	0.03765
16720416	TSPAN4	NM_001025234	tetraspanin 4	66.2803	6.70073	79.3233	10.7958	1.19678	0.00171005	0.032215	cg01636582	11	844593	TSPAN4;TSPAN4;TSPAN4;TSPAN4;TSPAN4;TSPAN4;TSPAN4	NM_001025236;NM_001025239;NM_001025238;NM_001025235;NM_003271;NM_001025237;NM_001025234	5'UTR;5'UTR;5'UTR;5'UTR;5'UTR;5'UTR;5'UTR	S_Shore	0.0498529	0.00814381	0.0436181	0.00516162	-0.00623473	0.0318796
16720416	TSPAN4	NM_001025234	tetraspanin 4	66.2803	6.70073	79.3233	10.7958	1.19678	0.00171005	0.032215	cg09964579	11	862235	TSPAN4;TSPAN4;TSPAN4;TSPAN4;TSPAN4;TSPAN4;TSPAN4	NM_001025239;NM_001025234;NM_001025235;NM_001025238;NM_001025237;NM_001025236;NM_003271	5'UTR;Body;Body;Body;Body;Body;Body	S_Shelf	0.252867	0.0135485	0.276076	0.0235735	0.0232092	0.011722
16720416	TSPAN4	NM_001025234	tetraspanin 4	66.2803	6.70073	79.3233	10.7958	1.19678	0.00171005	0.032215	cg11173246	11	841376	TSPAN4;POLR2L;TSPAN4;TSPAN4	NM_001025238;NM_021128;NM_003271;NM_001025239	TSS1500;Body;TSS1500;TSS1500	N_Shore	0.445354	0.0630561	0.432666	0.0650767	-0.0126883	0.0238584
16720803	TNNT3	NM_001042780	troponin T type 3 (skeletal, fast)	177.682	80.3496	87.2209	27.4664	0.490882	0.00234149	0.0370816	cg15198204	11	1954966	TNNT3;TNNT3;TNNT3;TNNT3;TNNT3;TNNT3;TNNT3;TNNT3;TNNT3;TNNT3	NM_006757;NM_001297646;NM_001042781;NM_001042780;NM_001042782;NM_006757;NM_001297646;NM_001042781;NM_001042780;NM_001042782	ExonBnd;ExonBnd;ExonBnd;ExonBnd;ExonBnd;Body;Body;Body;Body;Body	N_Shelf	0.677204	0.0430714	0.654059	0.0354706	-0.0231445	0.0255741		x
16720803	TNNT3	NM_001042780	troponin T type 3 (skeletal, fast)	177.682	80.3496	87.2209	27.4664	0.490882	0.00234149	0.0370816	cg12523497	11	1941544	TNNT3;TNNT3;TNNT3;TNNT3;TNNT3	NM_006757;NM_001297646;NM_001042781;NM_001042780;NM_001042782	5'UTR;5'UTR;5'UTR;5'UTR;5'UTR		0.757746	0.0614593	0.732639	0.0581555	-0.0251068	0.046191		x
16721773	IPO7	NM_006391	importin 7	1098.95	44.1621	1353.03	51.2027	1.23121	0.0010421	0.0250741	cg05989363	11	9418531	IPO7	NM_006391	Body		0.943643	0.0128688	0.92944	0.0117356	-0.0142028	0.0155133
16721773	IPO7	NM_006391	importin 7	1098.95	44.1621	1353.03	51.2027	1.23121	0.0010421	0.0250741	cg13272676	11	9404868	IPO7	NM_006391	TSS1500	N_Shore	0.678641	0.0303838	0.718305	0.0353479	0.0396645	0.00241735
16721773	IPO7	NM_006391	importin 7	1098.95	44.1621	1353.03	51.2027	1.23121	0.0010421	0.0250741	cg20753620	11	9406013	IPO7	NM_006391	TSS200	N_Shore	0.0266957	0.00709208	0.0354098	0.00415055	0.00871403	0.0472968
16721835	WEE1	NM_001143976	WEE1 G2 checkpoint kinase	417.408	74.8422	852.825	56.9594	2.04315	7.90078e-05	0.00900257	cg16139011	11	9596224	WEE1;WEE1	NM_001143976;NM_003390	TSS200;Body	Island	0.04798	0.00557173	0.0396851	0.00515398	-0.00829487	0.0012671
16721835	WEE1	NM_001143976	WEE1 G2 checkpoint kinase	417.408	74.8422	852.825	56.9594	2.04315	7.90078e-05	0.00900257	cg21932380	11	9596283	WEE1;WEE1;WEE1	NM_001143976;NM_003390;NM_001143976	1stExon;Body;5'UTR	Island	0.02596	0.00390832	0.0226472	0.00349364	-0.00331285	0.00439917
16721861	SWAP70	NM_001297714	SWAP switching B-cell complex 70kDa subunit	197.722	8.61923	238.269	21.4897	1.20507	0.00272373	0.0396648	cg01786828	11	9685521	SWAP70	NM_015055	TSS200	Island	0.032761	0.00448865	0.0280588	0.00168439	-0.00470213	0.0200577
16721861	SWAP70	NM_001297714	SWAP switching B-cell complex 70kDa subunit	197.722	8.61923	238.269	21.4897	1.20507	0.00272373	0.0396648	cg05952163	11	9723864	SWAP70;SWAP70	NM_015055;NM_001297714	Body;Body		0.828529	0.0234114	0.869988	0.0337692	0.0414592	0.00554595
16721861	SWAP70	NM_001297714	SWAP switching B-cell complex 70kDa subunit	197.722	8.61923	238.269	21.4897	1.20507	0.00272373	0.0396648	cg15044073	11	9685299	SWAP70	NM_015055	TSS1500	N_Shore	0.0637438	0.00418049	0.0528949	0.00650412	-0.0108489	0.0149789
16721916	AMPD3	NM_000480	adenosine monophosphate deaminase 3	37.8346	5.98787	76.2765	23.3753	2.01605	0.000142564	0.0116901	cg12318400	11	10472159	AMPD3	NM_000480	TSS200	Island	0.14839	0.0980107	0.135698	0.0871659	-0.0126918	0.0186448
16721916	AMPD3	NM_000480	adenosine monophosphate deaminase 3	37.8346	5.98787	76.2765	23.3753	2.01605	0.000142564	0.0116901	cg24283921	11	10477461	AMPD3;AMPD3;AMPD3	NM_001025390;NM_001025389;NM_000480	TSS200;5'UTR;Body		0.0955263	0.0995663	0.104687	0.102151	0.00916087	0.0405883
16722081	MICAL2	NM_001282663	microtubule associated monooxygenase, calponin and LIM domain containing 2	119.568	9.86262	144.659	8.40333	1.20985	0.000329793	0.0158949	cg03821121	11	12148288	MICAL2	NM_014632	5'UTR		0.491955	0.100689	0.472075	0.101609	-0.0198801	0.00637612
16722081	MICAL2	NM_001282663	microtubule associated monooxygenase, calponin and LIM domain containing 2	119.568	9.86262	144.659	8.40333	1.20985	0.000329793	0.0158949	cg04517196	11	12182235	MICAL2;MICAL2;MICAL2;MICAL2;MICAL2;MICAL2;MICAL2	NM_001282666;NM_001282667;NM_001282668;NM_014632;NM_001282663;NM_001282664;NM_001282665	TSS1500;TSS1500;5'UTR;5'UTR;5'UTR;5'UTR;5'UTR		0.423671	0.0304549	0.444507	0.0218084	0.0208359	0.0113884
16722081	MICAL2	NM_001282663	microtubule associated monooxygenase, calponin and LIM domain containing 2	119.568	9.86262	144.659	8.40333	1.20985	0.000329793	0.0158949	cg13857345	11	12182878	MICAL2;MICAL2;MICAL2;MICAL2;MICAL2;MICAL2;MICAL2	NM_001282666;NM_001282667;NM_001282668;NM_014632;NM_001282663;NM_001282664;NM_001282665	TSS1500;TSS1500;5'UTR;5'UTR;5'UTR;5'UTR;5'UTR		0.659916	0.183078	0.702443	0.162593	0.0425273	0.0144655
16722081	MICAL2	NM_001282663	microtubule associated monooxygenase, calponin and LIM domain containing 2	119.568	9.86262	144.659	8.40333	1.20985	0.000329793	0.0158949	cg21690978	11	12133333	MICAL2;MICAL2;MICAL2	NM_001282668;NM_014632;NM_001282663	5'UTR;5'UTR;5'UTR	S_Shore	0.375457	0.0526019	0.392719	0.0511136	0.0172621	0.0160275
16722081	MICAL2	NM_001282663	microtubule associated monooxygenase, calponin and LIM domain containing 2	119.568	9.86262	144.659	8.40333	1.20985	0.000329793	0.0158949	cg23044178	11	12136405	MICAL2	NM_014632	5'UTR	S_Shelf	0.811221	0.0970451	0.776486	0.113303	-0.0347349	0.0242404
16722081	MICAL2	NM_001282663	microtubule associated monooxygenase, calponin and LIM domain containing 2	119.568	9.86262	144.659	8.40333	1.20985	0.000329793	0.0158949	cg02383376	11	12236787	MICAL2;MICAL2;MICAL2;MICAL2;MICAL2;MICAL2	NM_014632;NM_001282664;NM_001282665;NM_001282663;NM_001282666;NM_001282667	Body;Body;Body;Body;Body;Body		0.913964	0.0177315	0.923226	0.0148099	0.00926173	0.0284143
16722081	MICAL2	NM_001282663	microtubule associated monooxygenase, calponin and LIM domain containing 2	119.568	9.86262	144.659	8.40333	1.20985	0.000329793	0.0158949	cg13065008	11	12140441	MICAL2;MICAL2;MICAL2	NM_001282668;NM_014632;NM_001282663	5'UTR;5'UTR;5'UTR		0.914247	0.0254175	0.92212	0.0211066	0.00787356	0.00927925
16722081	MICAL2	NM_001282663	microtubule associated monooxygenase, calponin and LIM domain containing 2	119.568	9.86262	144.659	8.40333	1.20985	0.000329793	0.0158949	cg25293821	11	12185892	MICAL2;MICAL2;MICAL2;MICAL2;MICAL2;MICAL2;MICAL2	NM_001282668;NM_014632;NM_001282664;NM_001282665;NM_001282663;NM_001282666;NM_001282667	Body;Body;Body;Body;Body;Body;Body		0.28123	0.0303669	0.248928	0.015397	-0.0323022	0.0390494
16722081	MICAL2	NM_001282663	microtubule associated monooxygenase, calponin and LIM domain containing 2	119.568	9.86262	144.659	8.40333	1.20985	0.000329793	0.0158949	cg27591470	11	12274524	MICAL2;MICAL2;MICAL2;MICAL2;MICAL2;MICAL2	NM_014632;NM_001282664;NM_001282665;NM_001282663;NM_001282666;NM_001282667	Body;Body;Body;Body;Body;Body		0.743895	0.0327451	0.739129	0.0323455	-0.0047665	0.0315626
16722081	MICAL2	NM_001282663	microtubule associated monooxygenase, calponin and LIM domain containing 2	119.568	9.86262	144.659	8.40333	1.20985	0.000329793	0.0158949	cg27089683	11	12242941	MICAL2;MICAL2;MICAL2;MICAL2;MICAL2;MICAL2	NM_014632;NM_001282664;NM_001282665;NM_001282663;NM_001282666;NM_001282667	Body;Body;Body;Body;Body;Body		0.926699	0.0224003	0.911799	0.0170479	-0.0149	0.0403505
16722081	MICAL2	NM_001282663	microtubule associated monooxygenase, calponin and LIM domain containing 2	119.568	9.86262	144.659	8.40333	1.20985	0.000329793	0.0158949	cg27133034	11	12235611	MICAL2	NM_014632	Body		0.689865	0.0458939	0.721672	0.0676443	0.031806	0.0478391
16722684	ZDHHC13	NM_001001483	zinc finger, DHHC-type containing 13	84.1599	11.5589	106.449	9.66052	1.26484	0.00140749	0.0292538	cg04683300	11	19169804	ZDHHC13;ZDHHC13	NM_001001483;NM_019028	5'UTR;Body		0.896969	0.0128013	0.857913	0.0352708	-0.0390562	0.0443513
16722684	ZDHHC13	NM_001001483	zinc finger, DHHC-type containing 13	84.1599	11.5589	106.449	9.66052	1.26484	0.00140749	0.0292538	cg16712232	11	19138668	ZDHHC13;ZDHHC13	NM_019028;NM_001001483	TSS200;TSS200	Island	0.0428292	0.00624803	0.0540025	0.00731068	0.0111732	0.0254433
16722684	ZDHHC13	NM_001001483	zinc finger, DHHC-type containing 13	84.1599	11.5589	106.449	9.66052	1.26484	0.00140749	0.0292538	cg23080401	11	19168852	ZDHHC13;ZDHHC13	NM_001001483;NM_019028	5'UTR;Body		0.936128	0.010005	0.952965	0.016055	0.0168377	0.0412698
16722720	NAV2	NM_001111018	neuron navigator 2	331.514	44.6789	396.3	57.9725	1.19543	0.000733413	0.0210838	cg00491064	11	19681786	NAV2	NM_001111018	Body		0.424959	0.06481	0.449293	0.0738175	0.0243348	0.0112415
16722720	NAV2	NM_001111018	neuron navigator 2	331.514	44.6789	396.3	57.9725	1.19543	0.000733413	0.0210838	cg02247405	11	19541450	NAV2-AS4;NAV2-AS4;NAV2	NR_033989;NR_033989;NM_001111018	Body;ExonBnd;Body		0.83147	0.0161345	0.81751	0.0113412	-0.0139607	0.0110687
16722720	NAV2	NM_001111018	neuron navigator 2	331.514	44.6789	396.3	57.9725	1.19543	0.000733413	0.0210838	cg02404377	11	20043971	NAV2;NAV2;NAV2;NAV2	NM_001111019;NM_182964;NM_001111018;NM_145117	TSS1500;Body;Body;Body		0.847158	0.0413188	0.879481	0.0336531	0.0323225	0.00140097
16722720	NAV2	NM_001111018	neuron navigator 2	331.514	44.6789	396.3	57.9725	1.19543	0.000733413	0.0210838	cg05946942	11	19561797	NAV2	NM_001111018	Body		0.888526	0.0140372	0.858301	0.0203113	-0.0302249	0.0182269
16722720	NAV2	NM_001111018	neuron navigator 2	331.514	44.6789	396.3	57.9725	1.19543	0.000733413	0.0210838	cg06637193	11	20101874	NAV2;NAV2;NAV2;NAV2;NAV2	NM_001111019;NM_001111018;NM_145117;NM_182964;NM_001244963	Body;Body;Body;Body;Body		0.925203	0.0148304	0.934518	0.0071723	0.00931547	0.0462578
16722720	NAV2	NM_001111018	neuron navigator 2	331.514	44.6789	396.3	57.9725	1.19543	0.000733413	0.0210838	cg12060104	11	19681958	NAV2	NM_001111018	Body		0.062864	0.00807199	0.0445909	0.00754674	-0.0182731	0.00272954
16722720	NAV2	NM_001111018	neuron navigator 2	331.514	44.6789	396.3	57.9725	1.19543	0.000733413	0.0210838	cg14295156	11	20002174	NAV2;NAV2;NAV2;NAV2	NM_001111018;NM_145117;NM_182964;NM_001244963	Body;Body;Body;Body		0.233512	0.0362129	0.250304	0.0282953	0.0167918	0.020077
16722720	NAV2	NM_001111018	neuron navigator 2	331.514	44.6789	396.3	57.9725	1.19543	0.000733413	0.0210838	cg16628044	11	20071526	NAV2-AS2;NAV2;NAV2;NAV2;NAV2;NAV2	NR_046672;NM_001111019;NM_001111018;NM_145117;NM_182964;NM_001244963	TSS1500;Body;Body;Body;Body;Body		0.793812	0.0538119	0.813501	0.0483462	0.0196888	0.0367904
16722720	NAV2	NM_001111018	neuron navigator 2	331.514	44.6789	396.3	57.9725	1.19543	0.000733413	0.0210838	cg21075883	11	19529405	NAV2-AS5;NAV2	NR_049725;NM_001111018	TSS1500;Body		0.874101	0.0160191	0.887338	0.0150363	0.013237	0.0370543
16722720	NAV2	NM_001111018	neuron navigator 2	331.514	44.6789	396.3	57.9725	1.19543	0.000733413	0.0210838	cg22660057	11	20142424	NAV2;NAV2;NAV2;NAV2;NAV2	NM_001111018;NM_001111019;NM_145117;NM_182964;NM_001244963	3'UTR;3'UTR;3'UTR;3'UTR;3'UTR		0.948795	0.00798512	0.965883	0.0135111	0.0170879	0.0236316
16722720	NAV2	NM_001111018	neuron navigator 2	331.514	44.6789	396.3	57.9725	1.19543	0.000733413	0.0210838	cg03170619	11	19734107	NAV2;NAV2;NAV2;LOC100126784	NM_001111018;NM_145117;NM_182964;NR_015384	Body;TSS1500;TSS1500;Body	Island	0.0574525	0.00615327	0.0509279	0.00657856	-0.00652462	0.0369762
16722720	NAV2	NM_001111018	neuron navigator 2	331.514	44.6789	396.3	57.9725	1.19543	0.000733413	0.0210838	cg08550026	11	19734588	NAV2;NAV2;NAV2;LOC100126784	NM_001111018;NM_145117;NM_182964;NR_015384	Body;TSS1500;TSS1500;Body	Island	0.0584173	0.00800848	0.0522607	0.00455606	-0.00615654	0.0277778
16722720	NAV2	NM_001111018	neuron navigator 2	331.514	44.6789	396.3	57.9725	1.19543	0.000733413	0.0210838	cg12535090	11	20071677	NAV2;NAV2;NAV2;NAV2	NM_182964;NM_001111018;NM_145117;NM_001111019	Body;Body;Body;Body		0.906028	0.0293162	0.920027	0.0210658	0.0139991	0.031959
16722720	NAV2	NM_001111018	neuron navigator 2	331.514	44.6789	396.3	57.9725	1.19543	0.000733413	0.0210838	cg23048685	11	19494310	NAV2	NM_001111018	Body		0.868605	0.11267	0.875754	0.115664	0.00714874	0.0317682
16722720	NAV2	NM_001111018	neuron navigator 2	331.514	44.6789	396.3	57.9725	1.19543	0.000733413	0.0210838	cg25909885	11	19372012	NAV2	NM_001111018	TSS1500	S_Shelf	0.880913	0.0165416	0.895454	0.0141772	0.0145414	0.0473262
16722720	NAV2	NM_001111018	neuron navigator 2	331.514	44.6789	396.3	57.9725	1.19543	0.000733413	0.0210838	cg26583664	11	19869363	NAV2;NAV2;NAV2	NM_182964;NM_001111018;NM_145117	Body;Body;Body		0.91431	0.024008	0.918983	0.0245119	0.0046732	0.0333693
16723318	PRRG4	NM_024081	proline rich Gla (G-carboxyglutamic acid) 4 (transmembrane)	22.2911	9.08419	32.6231	12.9466	1.4635	0.000190337	0.0128002	cg14044685	11	32860614	PRRG4	NM_024081	Body		0.58938	0.0501574	0.650778	0.0806303	0.0613986	0.0369967
16723318	PRRG4	NM_024081	proline rich Gla (G-carboxyglutamic acid) 4 (transmembrane)	22.2911	9.08419	32.6231	12.9466	1.4635	0.000190337	0.0128002	cg06972381	11	32851378	PRRG4	NM_024081	TSS200	Island	0.0745087	0.00854378	0.0584802	0.00919739	-0.0160286	0.0401538
16723614	CD44	NM_000610	CD44 molecule (Indian blood group)	223.485	25.5724	313.255	21.0147	1.40168	0.00019695	0.0129096	cg24047014	11	35222480	CD44;CD44;CD44;CD44;CD44;CD44;CD44;CD44	NM_001202557;NM_001001392;NM_001202556;NM_001202555;NM_001001389;NM_001001390;NM_000610;NM_001001391	Body;Body;Body;Body;Body;Body;Body;Body		0.977543	0.00437573	0.983261	0.00291013	0.00571834	0.00052071
16723614	CD44	NM_000610	CD44 molecule (Indian blood group)	223.485	25.5724	313.255	21.0147	1.40168	0.00019695	0.0129096	cg07262328	11	35160709	CD44;CD44;CD44;CD44;CD44;CD44;CD44;CD44;CD44;CD44	NM_001001389;NM_001001390;NM_001001391;NM_000610;NM_001001392;NM_001001392;NM_001001391;NM_000610;NM_001001389;NM_001001390	5'UTR;1stExon;1stExon;5'UTR;1stExon;5'UTR;5'UTR;1stExon;1stExon;5'UTR	Island	0.0461187	0.0102328	0.036872	0.00311017	-0.00924664	0.0430288
16723653	CD44	AF086543	CD44 molecule (Indian blood group)	60.8589	19.1353	100.942	15.3924	1.65863	0.00170287	0.0321717	cg24047014	11	35222480	CD44;CD44;CD44;CD44;CD44;CD44;CD44;CD44	NM_001202557;NM_001001392;NM_001202556;NM_001202555;NM_001001389;NM_001001390;NM_000610;NM_001001391	Body;Body;Body;Body;Body;Body;Body;Body		0.977543	0.00437573	0.983261	0.00291013	0.00571834	0.00052071
16723653	CD44	AF086543	CD44 molecule (Indian blood group)	60.8589	19.1353	100.942	15.3924	1.65863	0.00170287	0.0321717	cg07262328	11	35160709	CD44;CD44;CD44;CD44;CD44;CD44;CD44;CD44;CD44;CD44	NM_001001389;NM_001001390;NM_001001391;NM_000610;NM_001001392;NM_001001392;NM_001001391;NM_000610;NM_001001389;NM_001001390	5'UTR;1stExon;1stExon;5'UTR;1stExon;5'UTR;5'UTR;1stExon;1stExon;5'UTR	Island	0.0461187	0.0102328	0.036872	0.00311017	-0.00924664	0.0430288
16723680	LDLRAD3	NM_001304263	low density lipoprotein receptor class A domain containing 3	296.261	46.5809	170.286	29.3919	0.574784	9.27824e-06	0.00621356	cg11937857	11	36000550	LDLRAD3	NM_174902	Body		0.608539	0.0832741	0.640636	0.0757157	0.0320969	0.0304075
16723680	LDLRAD3	NM_001304263	low density lipoprotein receptor class A domain containing 3	296.261	46.5809	170.286	29.3919	0.574784	9.27824e-06	0.00621356	cg13756824	11	35964360	LDLRAD3;LDLRAD3;LDLRAD3	NM_001304263;NM_001304264;NM_174902	TSS1500;TSS1500;TSS1500	N_Shore	0.952395	0.00535529	0.937306	0.00724622	-0.0150886	0.00110164
16723680	LDLRAD3	NM_001304263	low density lipoprotein receptor class A domain containing 3	296.261	46.5809	170.286	29.3919	0.574784	9.27824e-06	0.00621356	cg27141252	11	36052046	LDLRAD3;LDLRAD3;LDLRAD3	NM_001304264;NM_001304263;NM_174902	5'UTR;Body;Body		0.403316	0.0479656	0.416264	0.0487369	0.0129477	0.0283714
16723680	LDLRAD3	NM_001304263	low density lipoprotein receptor class A domain containing 3	296.261	46.5809	170.286	29.3919	0.574784	9.27824e-06	0.00621356	cg09910277	11	36131382	LDLRAD3;LDLRAD3;LDLRAD3	NM_001304264;NM_001304263;NM_174902	5'UTR;Body;Body		0.967373	0.00492376	0.958463	0.00563929	-0.00891028	0.042735
16723680	LDLRAD3	NM_001304263	low density lipoprotein receptor class A domain containing 3	296.261	46.5809	170.286	29.3919	0.574784	9.27824e-06	0.00621356	cg12387754	11	35991209	LDLRAD3;LDLRAD3;LDLRAD3	NM_001304264;NM_001304263;NM_174902	5'UTR;Body;Body		0.592466	0.045107	0.571376	0.0428382	-0.0210904	0.0499013
16724087	TSPAN18	NM_130783	tetraspanin 18	126.551	37.7154	74.2036	28.2949	0.586354	0.000972018	0.0242693	cg01562537	11	44899805	TSPAN18	NM_130783	5'UTR		0.770197	0.151924	0.787451	0.149383	0.0172539	0.0193537
16724087	TSPAN18	NM_130783	tetraspanin 18	126.551	37.7154	74.2036	28.2949	0.586354	0.000972018	0.0242693	cg08932495	11	44934041	TSPAN18	NM_130783	Body		0.633364	0.0927018	0.617063	0.0917888	-0.0163007	0.0260251
16724087	TSPAN18	NM_130783	tetraspanin 18	126.551	37.7154	74.2036	28.2949	0.586354	0.000972018	0.0242693	cg15677681	11	44881786	TSPAN18	NM_130783	5'UTR		0.919154	0.0177242	0.898954	0.0210132	-0.0201996	0.0209775
16724087	TSPAN18	NM_130783	tetraspanin 18	126.551	37.7154	74.2036	28.2949	0.586354	0.000972018	0.0242693	cg22887730	11	44914588	TSPAN18	NM_130783	5'UTR		0.719186	0.04419	0.745573	0.0422509	0.0263863	0.00393344
16724087	TSPAN18	NM_130783	tetraspanin 18	126.551	37.7154	74.2036	28.2949	0.586354	0.000972018	0.0242693	cg01579784	11	44952523	TSPAN18;TSPAN18	NM_130783;NM_001031730	3'UTR;3'UTR		0.526624	0.0565469	0.510513	0.064248	-0.0161106	0.0341126
16724087	TSPAN18	NM_130783	tetraspanin 18	126.551	37.7154	74.2036	28.2949	0.586354	0.000972018	0.0242693	cg06217232	11	44935509	TSPAN18	NM_130783	Body		0.687355	0.145796	0.664974	0.143708	-0.0223817	0.0360247
16724087	TSPAN18	NM_130783	tetraspanin 18	126.551	37.7154	74.2036	28.2949	0.586354	0.000972018	0.0242693	cg15047297	11	44899175	TSPAN18	NM_130783	5'UTR		0.897229	0.0439215	0.869679	0.0509138	-0.0275503	0.0477843
16724087	TSPAN18	NM_130783	tetraspanin 18	126.551	37.7154	74.2036	28.2949	0.586354	0.000972018	0.0242693	cg04898130	11	44810532	TSPAN18	NM_130783	5'UTR		0.72624	0.0361341	0.692517	0.0557629	-0.0337229	0.0436765
16724633	PTPRJ	NM_001098503	protein tyrosine phosphatase, receptor type, J	206.386	19.4739	341.548	29.4591	1.6549	3.61381e-05	0.00725909	cg05982345	11	48191068	PTPRJ	NM_002843	3'UTR		0.869372	0.0424106	0.887126	0.0411867	0.0177533	0.0131769
16724633	PTPRJ	NM_001098503	protein tyrosine phosphatase, receptor type, J	206.386	19.4739	341.548	29.4591	1.6549	3.61381e-05	0.00725909	cg10457846	11	48002566	PTPRJ;PTPRJ	NM_002843;NM_001098503	Body;Body	Island	0.0419739	0.00679672	0.0344943	0.00227589	-0.00747961	0.0497034
16724633	PTPRJ	NM_001098503	protein tyrosine phosphatase, receptor type, J	206.386	19.4739	341.548	29.4591	1.6549	3.61381e-05	0.00725909	cg15813528	11	48028299	PTPRJ;PTPRJ	NM_001098503;NM_002843	Body;Body		0.448656	0.0446637	0.470044	0.0561294	0.0213883	0.0277748
16724633	PTPRJ	NM_001098503	protein tyrosine phosphatase, receptor type, J	206.386	19.4739	341.548	29.4591	1.6549	3.61381e-05	0.00725909	cg21620736	11	48037919	PTPRJ;PTPRJ	NM_001098503;NM_002843	Body;Body		0.837742	0.0822345	0.824865	0.087609	-0.012877	0.0384582
16724633	PTPRJ	NM_001098503	protein tyrosine phosphatase, receptor type, J	206.386	19.4739	341.548	29.4591	1.6549	3.61381e-05	0.00725909	cg24404318	11	48053509	PTPRJ;PTPRJ	NM_001098503;NM_002843	Body;Body		0.490165	0.0581035	0.503029	0.0632539	0.0128641	0.048376
16724901	ZDHHC5	NM_015457	zinc finger, DHHC-type containing 5	402.697	32.9	318.511	23.9944	0.790945	0.000380466	0.0166295	cg27636058	11	57443308	ZDHHC5	NM_015457	Body		0.78452	0.0155099	0.760539	0.0183754	-0.023981	0.0073243
16724901	ZDHHC5	NM_015457	zinc finger, DHHC-type containing 5	402.697	32.9	318.511	23.9944	0.790945	0.000380466	0.0166295	cg23964466	11	57440531	ZDHHC5	NM_015457	5'UTR		0.95031	0.00805699	0.954922	0.00798071	0.00461188	0.0473596
16724922	CTNND1	NM_001085458	catenin (cadherin-associated protein), delta 1	445.389	24.5278	393.466	29.2507	0.883422	0.0018965	0.0337028	cg19902005	11	57545678	TMX2-CTNND1;CTNND1;CTNND1;CTNND1;CTNND1;CTNND1;CTNND1;CTNND1;CTNND1;CTNND1;CTNND1;CTNND1;CTNND1;CTNND1;CTNND1;CTNND1;CTNND1;CTNND1;CTNND1;CTNND1;CTNND1;CTNND1;CTNND1	NR_037646;NM_001085462;NM_001085459;NM_001085458;NM_001206885;NM_001085460;NM_001085461;NM_001331;NM_001206889;NM_001206886;NM_001206884;NM_001206888;NM_001206883;NM_001206891;NM_001206887;NM_001085464;NM_001085467;NM_001085463;NM_001085469;NM_001085466;NM_001085465;NM_001206890;NM_001085468	Body;5'UTR;5'UTR;5'UTR;5'UTR;5'UTR;5'UTR;5'UTR;5'UTR;5'UTR;5'UTR;5'UTR;5'UTR;5'UTR;5'UTR;5'UTR;5'UTR;5'UTR;5'UTR;5'UTR;5'UTR;5'UTR;5'UTR		0.64737	0.124477	0.62634	0.119215	-0.0210303	0.0462826
16725112	STX3	NM_001178040	syntaxin 3	53.0716	13.2635	121.402	40.6292	2.28751	3.3584e-05	0.00717534	cg12002621	11	59570197	STX3;STX3	NM_004177;NM_001178040	3'UTR;3'UTR		0.0494802	0.00901773	0.0602242	0.00750171	0.0107439	0.00395823
16725112	STX3	NM_001178040	syntaxin 3	53.0716	13.2635	121.402	40.6292	2.28751	3.3584e-05	0.00717534	cg14333691	11	59566266	STX3	NM_004177	3'UTR		0.540216	0.0192845	0.557819	0.0236508	0.0176034	0.0181262
16725112	STX3	NM_001178040	syntaxin 3	53.0716	13.2635	121.402	40.6292	2.28751	3.3584e-05	0.00717534	cg16340030	11	59554873	STX3	NM_004177	Body		0.638297	0.0420139	0.652162	0.0392284	0.0138653	0.0476317
16725112	STX3	NM_001178040	syntaxin 3	53.0716	13.2635	121.402	40.6292	2.28751	3.3584e-05	0.00717534	cg27196815	11	59523399	STX3	NM_004177	Body	S_Shore	0.0414154	0.00637458	0.044647	0.00536948	0.00323164	0.0328159
16725393	TMEM109	NM_024092	transmembrane protein 109	1093.48	37.1618	783.795	75.4154	0.71679	0.000269915	0.0147541	cg14256568	11	60681709	TMEM109;TMEM109	NM_024092;NM_024092	5'UTR;1stExon	Island	0.0276013	0.00524676	0.0344628	0.0068027	0.00686143	0.0262401
16726255	FERMT3	NM_031471	fermitin family member 3	225.265	29.3268	340.525	53.1151	1.51166	5.53763e-05	0.00794699	cg09616567	11	63978932	FERMT3;FERMT3;FERMT3;FERMT3	NM_178443;NM_031471;NM_178443;NM_031471	ExonBnd;ExonBnd;Body;Body	S_Shelf	0.78971	0.0202343	0.774174	0.0316462	-0.0155361	0.0355955
16726572	PPP2R5B	NM_006244	protein phosphatase 2, regulatory subunit B, beta	66.7274	5.51094	52.6852	5.79857	0.789559	0.00366828	0.0461089	cg19110077	11	64695032	PPP2R5B	NM_006244	Body	S_Shelf	0.74706	0.0751449	0.778247	0.0876318	0.031187	0.0369148
16726832	DPF2	NM_006268	D4, zinc and double PHD fingers family 2	151.624	7.2308	174.078	15.8224	1.14809	0.00237595	0.03729	cg09609051	11	65102891	DPF2	NM_006268	Body	S_Shore	0.392622	0.0792898	0.424754	0.0693201	0.0321313	0.0139953
16726832	DPF2	NM_006268	D4, zinc and double PHD fingers family 2	151.624	7.2308	174.078	15.8224	1.14809	0.00237595	0.03729	cg06382930	11	65102417	DPF2	NM_006268	Body	S_Shore	0.136412	0.0177205	0.151305	0.0122792	0.0148928	0.0217599
16726880	NEAT1	NR_131012	nuclear paraspeckle assembly transcript 1 (non-protein coding)	833.411	148.961	1494.09	214.121	1.79274	0.000244239	0.0140562	cg08793239	11	65210665	MIR612;NEAT1	NR_030343;NR_131012	TSS1500;Body		0.792927	0.058453	0.81925	0.0577421	0.0263226	0.0180563
16726880	NEAT1	NR_131012	nuclear paraspeckle assembly transcript 1 (non-protein coding)	833.411	148.961	1494.09	214.121	1.79274	0.000244239	0.0140562	cg09411730	11	65190946	NEAT1	NR_028272	Body	Island	0.0574804	0.00685331	0.0479117	0.00407634	-0.00956868	0.0421473
16726880	NEAT1	NR_131012	nuclear paraspeckle assembly transcript 1 (non-protein coding)	833.411	148.961	1494.09	214.121	1.79274	0.000244239	0.0140562	cg12637942	11	65190225	NEAT1	NR_028272	TSS200	Island	0.0256023	0.00225999	0.0284583	0.00248558	0.00285606	0.0467967
16726895	SCYL1	NM_001048218	SCY1-like, kinase-like 1	338.167	18.2248	235.115	23.005	0.695263	0.000518111	0.0186833	cg17948798	11	65292462	SCYL1;SCYL1	NM_020680;NM_001048218	TSS200;TSS200	N_Shore	0.044773	0.00655491	0.0570293	0.00989127	0.0122563	0.0430371
16727045	KAT5	NM_001206833	K(lysine) acetyltransferase 5	108.098	7.92981	139.442	13.6189	1.28995	0.000698747	0.0208058	cg02561205	11	65479380	KAT5;KAT5;KAT5	NM_006388;NM_182709;NM_182710	TSS200;TSS200;TSS200	Island	0.0333023	0.00782508	0.0395922	0.00608984	0.00628992	0.0413563
16727045	KAT5	NM_001206833	K(lysine) acetyltransferase 5	108.098	7.92981	139.442	13.6189	1.28995	0.000698747	0.0208058	cg05138272	11	65479572	KAT5;KAT5;KAT5;KAT5;KAT5;KAT5;KAT5;KAT5	NM_182710;NM_182709;NM_001206833;NM_006388;NM_182709;NM_006388;NM_182710;NM_001206833	5'UTR;5'UTR;5'UTR;5'UTR;1stExon;1stExon;1stExon;1stExon	Island	0.0461519	0.00433407	0.0423141	0.00553903	-0.00383777	0.0496704
16727045	KAT5	NM_001206833	K(lysine) acetyltransferase 5	108.098	7.92981	139.442	13.6189	1.28995	0.000698747	0.0208058	cg18896539	11	65479495	KAT5;KAT5;KAT5;KAT5;KAT5;KAT5	NM_182709;NM_006388;NM_182710;NM_182709;NM_182710;NM_006388	1stExon;1stExon;5'UTR;5'UTR;1stExon;5'UTR	Island	0.0294589	0.00237268	0.0313933	0.0020067	0.00193444	0.0364873
16727149	CTSW	NM_001335	cathepsin W	38.5354	5.06966	65.0901	7.74781	1.6891	0.000908453	0.0233803	cg22178971	11	65645955	CTSW	NM_001335	TSS1500		0.747368	0.0748592	0.763252	0.0790913	0.0158834	0.0421276
16727224	BANF1	NM_001143985	barrier to autointegration factor 1	367.868	33.1113	412.272	28.019	1.12071	0.00379389	0.0468678	cg13588572	11	65769523	EIF1AD;EIF1AD;BANF1;BANF1	NM_032325;NM_032325;NM_003860;NM_001143985	1stExon;5'UTR;TSS200;TSS200	Island	0.0496515	0.00380426	0.0423142	0.00374017	-0.00733731	0.0253826
16727351	RAB1B	NM_030981	RAB1B, member RAS oncogene family	2970.17	276.158	1539.79	119.728	0.518419	0.00014102	0.0116901	cg11056748	11	66036038	RAB1B	NM_030981	TSS200	Island	0.126006	0.0142295	0.112693	0.0191278	-0.013314	0.0216436
16727351	RAB1B	NM_030981	RAB1B, member RAS oncogene family	2970.17	276.158	1539.79	119.728	0.518419	0.00014102	0.0116901	cg05214125	11	66035402	RAB1B	NM_030981	TSS1500	Island	0.0457193	0.00754623	0.0391981	0.0079287	-0.0065212	0.038003
16727351	RAB1B	NM_030981	RAB1B, member RAS oncogene family	2970.17	276.158	1539.79	119.728	0.518419	0.00014102	0.0116901	cg25618573	11	66034896	KLC2;RAB1B;KLC2;KLC2;KLC2	NM_001134774;NM_030981;NM_001134776;NM_022822;NM_001134775	3'UTR;TSS1500;3'UTR;3'UTR;3'UTR	Island	0.0750126	0.0222111	0.0962477	0.0215462	0.0212351	0.025243
16727616	LRFN4	NM_024036	leucine rich repeat and fibronectin type III domain containing 4	105.082	11.7276	75.3595	5.40938	0.717153	0.000281763	0.0150494	cg05111110	11	66625278	PC;PC;LRFN4;PC	NM_022172;NM_000920;NM_024036;NM_001040716	Body;Body;1stExon;Body	Island	0.912732	0.0104742	0.91989	0.00896996	0.00715856	0.0348877
16727616	LRFN4	NM_024036	leucine rich repeat and fibronectin type III domain containing 4	105.082	11.7276	75.3595	5.40938	0.717153	0.000281763	0.0150494	cg11862081	11	66625106	PC;LRFN4;PC;LRFN4;PC	NM_022172;NM_024036;NM_000920;NM_024036;NM_001040716	Body;5'UTR;Body;1stExon;Body	Island	0.544476	0.105164	0.562354	0.109838	0.017878	0.0422464
16727861	RPS6KB2	NM_003952	ribosomal protein S6 kinase, 70kDa, polypeptide 2	116.625	10.4294	90.5188	9.61314	0.776155	0.000117179	0.010699	cg03559915	11	67201998	RPS6KB2	NM_003952	Body	N_Shore	0.711739	0.0584027	0.692509	0.055239	-0.01923	0.00883063
16728017	TCIRG1	NM_006019	T-cell, immune regulator 1, ATPase, H+ transporting, lysosomal V0 subunit A3	111.446	13.0022	124.929	9.8044	1.12098	0.00270429	0.0395297	cg17589079	11	67806437	TCIRG1	NM_006019	TSS200	Island	0.0320724	0.0023221	0.0369787	0.00322024	0.00490633	0.0122208
16728017	TCIRG1	NM_006019	T-cell, immune regulator 1, ATPase, H+ transporting, lysosomal V0 subunit A3	111.446	13.0022	124.929	9.8044	1.12098	0.00270429	0.0395297	cg26002713	11	67806432	TCIRG1	NM_006019	TSS200	Island	0.0394064	0.00558919	0.0446184	0.00324465	0.005212	0.0490312
16728227	MYEOV	NM_001293291	myeloma overexpressed	44.9198	6.77255	59.7935	7.88315	1.33111	0.00392989	0.0477584	cg22749623	11	69062927	MYEOV;MYEOV;MYEOV;MYEOV;MYEOV;MYEOV	NM_001300923;NM_001300924;NM_001293296;NM_001293294;NM_001293291;NM_138768	5'UTR;5'UTR;5'UTR;5'UTR;Body;Body		0.75843	0.0777424	0.765941	0.0786229	0.00751105	0.0310641
16728802	ARHGEF17	NM_014786	Rho guanine nucleotide exchange factor 17	217.929	24.6426	131.316	13.4054	0.60256	0.000223344	0.013571	cg03470933	11	73073008	ARHGEF17	NM_014786	Body	N_Shore	0.84887	0.0421579	0.889606	0.0333608	0.0407366	0.0483444
16728802	ARHGEF17	NM_014786	Rho guanine nucleotide exchange factor 17	217.929	24.6426	131.316	13.4054	0.60256	0.000223344	0.013571	cg06531226	11	73025289	ARHGEF17	NM_014786	Body		0.406298	0.101016	0.425335	0.103878	0.0190365	0.000798111
16728802	ARHGEF17	NM_014786	Rho guanine nucleotide exchange factor 17	217.929	24.6426	131.316	13.4054	0.60256	0.000223344	0.013571	cg07648709	11	73043675	ARHGEF17	NM_014786	Body		0.480978	0.109704	0.497159	0.10267	0.016181	0.0252011
16728802	ARHGEF17	NM_014786	Rho guanine nucleotide exchange factor 17	217.929	24.6426	131.316	13.4054	0.60256	0.000223344	0.013571	cg20348207	11	73075120	ARHGEF17	NM_014786	Body	S_Shore	0.880683	0.00559855	0.858612	0.0140893	-0.0220714	0.0195459
16728802	ARHGEF17	NM_014786	Rho guanine nucleotide exchange factor 17	217.929	24.6426	131.316	13.4054	0.60256	0.000223344	0.013571	cg01773858	11	73076892	ARHGEF17	NM_014786	Body	S_Shelf	0.687806	0.0837251	0.673776	0.0833486	-0.0140308	0.0405239
16728802	ARHGEF17	NM_014786	Rho guanine nucleotide exchange factor 17	217.929	24.6426	131.316	13.4054	0.60256	0.000223344	0.013571	cg01800884	11	73075695	ARHGEF17	NM_014786	Body	S_Shore	0.41019	0.0290054	0.430086	0.030494	0.0198964	0.03293
16728802	ARHGEF17	NM_014786	Rho guanine nucleotide exchange factor 17	217.929	24.6426	131.316	13.4054	0.60256	0.000223344	0.013571	cg23626200	11	73039129	ARHGEF17	NM_014786	Body		0.746987	0.0887301	0.77397	0.0743516	0.0269825	0.0423047
16728908	PAAF1	NM_001267803	proteasomal ATPase-associated factor 1	107.777	9.52011	90.7556	7.28562	0.842072	0.00127208	0.0277934	cg15978368	11	73587728	COA4;PAAF1;PAAF1;PAAF1;PAAF1;PAAF1	NM_016565;NM_001267803;NM_001267804;NM_001267805;NM_025155;NM_001267806	5'UTR;TSS1500;TSS1500;TSS1500;TSS1500;TSS200	Island	0.0414417	0.00511703	0.0504697	0.00744098	0.00902802	0.0470359
16728949	PPME1	NM_001271593	protein phosphatase methylesterase 1	559.95	96.711	269.58	53.9632	0.481437	0.00249747	0.0382824	cg23155043	11	73959085	PPME1;PPME1	NM_016147;NM_001271593	Body;Body		0.785376	0.0366788	0.762042	0.0319268	-0.0233335	0.0410144
16729025	RNF169	NM_001098638	ring finger protein 169	162.126	10.7892	220.089	27.0154	1.35752	0.000104323	0.00987268	cg02843331	11	74495619	RNF169	NM_001098638	Body		0.677241	0.0246102	0.721802	0.0362519	0.0445605	0.0265359
16729025	RNF169	NM_001098638	ring finger protein 169	162.126	10.7892	220.089	27.0154	1.35752	0.000104323	0.00987268	cg04020162	11	74517432	RNF169	NM_001098638	Body		0.939739	0.0147834	0.927763	0.0167621	-0.0119763	0.03775
16729051	NEU3	NM_006656	sialidase 3 (membrane sialidase)	49.6868	4.79277	64.8301	5.71967	1.30477	0.00327402	0.0435123	cg18713878	11	74699824	NEU3	NM_006656	TSS200	Island	0.0463485	0.00462595	0.0383112	0.00475497	-0.00803737	0.0279931
16729051	NEU3	NM_006656	sialidase 3 (membrane sialidase)	49.6868	4.79277	64.8301	5.71967	1.30477	0.00327402	0.0435123	cg02793739	11	74699647	NEU3	NM_006656	TSS1500	N_Shore	0.0490309	0.0100614	0.0594505	0.00865161	0.0104196	0.0194557
16729128	SERPINH1	NM_001207014	serpin peptidase inhibitor, clade H (heat shock protein 47), member 1, (collagen binding protein 1)	955.511	95.9653	526.202	79.4328	0.550703	3.02536e-05	0.00706119	cg00250805	11	75279817	SERPINH1	NM_001235	Body	S_Shore	0.746139	0.0761923	0.766149	0.0718568	0.0200097	0.00271482
16729128	SERPINH1	NM_001207014	serpin peptidase inhibitor, clade H (heat shock protein 47), member 1, (collagen binding protein 1)	955.511	95.9653	526.202	79.4328	0.550703	3.02536e-05	0.00706119	cg19586851	11	75278281	SERPINH1;SERPINH1	NM_001235;NM_001207014	Body;Body	S_Shore	0.784757	0.0477085	0.805549	0.04058	0.0207925	0.000585219
16729789	PRSS23	NM_001293178	protease, serine, 23	349.651	13.7762	254.255	18.9854	0.727168	0.000284621	0.0151719	cg24613043	11	86521516	PRSS23	NM_007173	3'UTR		0.914724	0.0344796	0.927398	0.044732	0.0126736	0.0472747
16729986	FAT3	NM_001008781	FAT atypical cadherin 3	56.0654	5.83616	35.9046	2.38065	0.640405	0.000540178	0.018851	cg08778805	11	92572717	FAT3	NM_001008781	Body		0.675061	0.0648841	0.650791	0.0551097	-0.02427	0.020686
16729986	FAT3	NM_001008781	FAT atypical cadherin 3	56.0654	5.83616	35.9046	2.38065	0.640405	0.000540178	0.018851	cg13341540	11	92500460	FAT3	NM_001008781	Body		0.77692	0.0509088	0.744034	0.0394728	-0.0328861	0.0349483
16729986	FAT3	NM_001008781	FAT atypical cadherin 3	56.0654	5.83616	35.9046	2.38065	0.640405	0.000540178	0.018851	cg00561674	11	92615215	FAT3	NM_001008781	Body	N_Shore	0.808707	0.0539154	0.827292	0.0585652	0.018585	0.0181734
16729986	FAT3	NM_001008781	FAT atypical cadherin 3	56.0654	5.83616	35.9046	2.38065	0.640405	0.000540178	0.018851	cg20397237	11	92141988	FAT3	NM_001008781	Body		0.970489	0.00347166	0.958424	0.00874936	-0.0120651	0.0217437
16730180	PANX1	NM_015368	pannexin 1	310.423	23.1799	227.726	22.4807	0.733598	0.00150989	0.0303529	cg01550301	11	93886698	PANX1	NM_015368	Body		0.834671	0.0854985	0.817246	0.0815611	-0.0174252	0.0272501
16730429	ARHGAP42	NM_152432	Rho GTPase activating protein 42	281.252	17.2103	218.598	29.0239	0.777232	0.00162458	0.031281	cg15243995	11	100712972	ARHGAP42	NM_152432	Body		0.960807	0.00640268	0.940518	0.011771	-0.0202888	0.0161369
16730845	ATM	NM_000051	ATM serine/threonine kinase	170.646	21.8893	213.805	19.4434	1.25291	0.00342369	0.0442494	cg04826772	11	108092964	ATM;NPAT	NM_000051;NM_002519	TSS1500;Body	N_Shore	0.0432921	0.00446329	0.0388442	0.00253925	-0.00444789	0.00409618
16730845	ATM	NM_000051	ATM serine/threonine kinase	170.646	21.8893	213.805	19.4434	1.25291	0.00342369	0.0442494	cg10610482	11	108093212	ATM;NPAT	NM_000051;NM_002519	TSS1500;Body	Island	0.0456056	0.00809541	0.0589465	0.00526129	0.0133409	0.0218433
16730967	C11orf87	NM_207645	chromosome 11 open reading frame 87	133.776	40.2944	72.515	9.07729	0.542062	0.00207	0.0351414	cg21402242	11	109292297	C11orf87	NM_207645	TSS1500	N_Shore	0.961556	0.00715178	0.950543	0.0090941	-0.0110138	0.0365363
16731132	DIXDC1	NM_001037954	DIX domain containing 1	128.859	18.5916	174.12	21.2132	1.35125	0.00287058	0.0407941	cg18034637	11	111846087	DIXDC1	NM_001037954	Body	N_Shore	0.52389	0.0717645	0.55607	0.0793471	0.0321806	0.0482978
16731269	LOC283140	NR_126004	uncharacterized LOC283140	85.6546	26.2342	43.6237	10.2534	0.509298	0.000336507	0.0159583	cg05177317	11	112193518	LOC283140	NR_126004	Body		0.877966	0.0370818	0.893636	0.0373299	0.0156697	0.00546466
16731269	LOC283140	NR_126004	uncharacterized LOC283140	85.6546	26.2342	43.6237	10.2534	0.509298	0.000336507	0.0159583	cg14847044	11	112226731	LOC283140	NR_126004	Body		0.570984	0.0408412	0.55283	0.0405736	-0.0181539	0.00199561
16731297	NCAM1	NM_000615	neural cell adhesion molecule 1	913.088	192.713	529.699	216.301	0.580118	0.00119506	0.0268908	cg06671962	11	113144092	NCAM1;NCAM1	NM_000615;NM_181351	Body;Body		0.646884	0.0549546	0.661524	0.0507125	0.0146402	0.0121322
16731297	NCAM1	NM_000615	neural cell adhesion molecule 1	913.088	192.713	529.699	216.301	0.580118	0.00119506	0.0268908	cg23075090	11	113110868	NCAM1;NCAM1;NCAM1;NCAM1;NCAM1	NM_001076682;NM_001242608;NM_000615;NM_181351;NM_001242607	Body;Body;Body;Body;Body		0.738822	0.0422481	0.768223	0.0375948	0.029401	0.000551819
16731297	NCAM1	NM_000615	neural cell adhesion molecule 1	913.088	192.713	529.699	216.301	0.580118	0.00119506	0.0268908	cg13692433	11	112832159	NCAM1;NCAM1;NCAM1;NCAM1;NCAM1;NCAM1	NM_001076682;NM_001076682;NM_000615;NM_181351;NM_181351;NM_000615	1stExon;5'UTR;5'UTR;1stExon;5'UTR;1stExon	N_Shore	0.0360603	0.00282326	0.0335521	0.0027072	-0.00250817	0.0286603
16731297	NCAM1	NM_000615	neural cell adhesion molecule 1	913.088	192.713	529.699	216.301	0.580118	0.00119506	0.0268908	cg20783319	11	112831681	NCAM1;NCAM1;NCAM1	NM_001076682;NM_181351;NM_000615	TSS1500;TSS1500;TSS1500	N_Shore	0.568689	0.0543765	0.589594	0.0639438	0.0209051	0.0485729
16731297	NCAM1	NM_000615	neural cell adhesion molecule 1	913.088	192.713	529.699	216.301	0.580118	0.00119506	0.0268908	cg08743050	11	113113936	NCAM1;NCAM1;NCAM1	NM_001076682;NM_000615;NM_181351	Body;Body;Body		0.6871	0.139925	0.700318	0.140757	0.0132183	0.0464167
16731605	SIDT2	NM_001040455	SID1 transmembrane family, member 2	200.6	17.7516	162.832	17.7299	0.811726	0.00403857	0.0484385	cg11031599	11	117061467	SIDT2;SIDT2	NM_001040455;NM_001040455	ExonBnd;Body		0.817164	0.0188304	0.782975	0.0159216	-0.0341893	0.00162274
16731605	SIDT2	NM_001040455	SID1 transmembrane family, member 2	200.6	17.7516	162.832	17.7299	0.811726	0.00403857	0.0484385	cg18755903	11	117052144	SIDT2;SIDT2	NM_001040455;NM_001040455	ExonBnd;Body	S_Shore	0.161108	0.0239513	0.172512	0.0267018	0.0114046	0.0241582
16731858	KMT2A	NM_001197104	lysine (K)-specific methyltransferase 2A	387.57	28.7715	447.8	15.3478	1.1554	0.000945728	0.0239587	cg02064568	11	118394002	KMT2A;KMT2A;LOC101929089;LOC101929089;LOC101929089;LOC101929089;LOC101929089	NM_001197104;NM_005933;NR_120574;NR_120575;NR_120573;NR_120572;NR_120576	3'UTR;3'UTR;Body;Body;Body;Body;Body		0.442033	0.0364502	0.485004	0.0382831	0.0429705	0.00829997
16731945	ARCN1	NM_001142281	archain 1	1628.61	104.985	1432.96	63.3177	0.879867	0.000855618	0.0229821	cg00440136	11	118441896	ARCN1;ARCN1	NM_001655;NM_001142281	TSS1500;TSS1500	N_Shore	0.958743	0.0123198	0.968902	0.0104436	0.0101592	0.0132887
16731945	ARCN1	NM_001142281	archain 1	1628.61	104.985	1432.96	63.3177	0.879867	0.000855618	0.0229821	cg17643109	11	118443023	ARCN1;ARCN1	NM_001655;NM_001142281	TSS200;TSS200	N_Shore	0.0533443	0.00743691	0.0427725	0.0080916	-0.0105719	0.0227865
16731945	ARCN1	NM_001142281	archain 1	1628.61	104.985	1432.96	63.3177	0.879867	0.000855618	0.0229821	cg14762010	11	118443311	ARCN1;ARCN1	NM_001655;NM_001142281	Body;Body	Island	0.0576187	0.00504255	0.0519799	0.00619494	-0.00563878	0.0388558
16731967	PHLDB1	NM_001144758	pleckstrin homology-like domain, family B, member 1	55.2143	6.43227	41.4158	4.44277	0.750093	0.000916265	0.0235185	cg00512287	11	118512372	PHLDB1;PHLDB1;PHLDB1	NM_001144759;NM_001144758;NM_015157	Body;Body;Body		0.85991	0.0396826	0.827924	0.0399131	-0.0319858	0.00250084
16731967	PHLDB1	NM_001144758	pleckstrin homology-like domain, family B, member 1	55.2143	6.43227	41.4158	4.44277	0.750093	0.000916265	0.0235185	cg04364204	11	118481577	PHLDB1;PHLDB1;PHLDB1	NM_015157;NM_001144759;NM_001144758	5'UTR;5'UTR;5'UTR	Island	0.591943	0.0751081	0.613694	0.0767231	0.0217512	0.019896
16731967	PHLDB1	NM_001144758	pleckstrin homology-like domain, family B, member 1	55.2143	6.43227	41.4158	4.44277	0.750093	0.000916265	0.0235185	cg05670650	11	118499534	PHLDB1;PHLDB1;PHLDB1	NM_001144759;NM_001144758;NM_015157	Body;Body;Body		0.450729	0.144003	0.483846	0.154782	0.0331165	0.0058041
16731967	PHLDB1	NM_001144758	pleckstrin homology-like domain, family B, member 1	55.2143	6.43227	41.4158	4.44277	0.750093	0.000916265	0.0235185	cg08473858	11	118476352	PHLDB1	NM_015157	TSS1500	N_Shore	0.0558224	0.00919481	0.0687666	0.0116062	0.0129442	0.00203416
16731967	PHLDB1	NM_001144758	pleckstrin homology-like domain, family B, member 1	55.2143	6.43227	41.4158	4.44277	0.750093	0.000916265	0.0235185	cg15926677	11	118496178	PHLDB1;PHLDB1;PHLDB1	NM_001144759;NM_001144758;NM_015157	Body;Body;Body		0.862021	0.0326482	0.842001	0.0301688	-0.0200197	0.0271039
16731967	PHLDB1	NM_001144758	pleckstrin homology-like domain, family B, member 1	55.2143	6.43227	41.4158	4.44277	0.750093	0.000916265	0.0235185	cg27488648	11	118477034	PHLDB1;PHLDB1;PHLDB1	NM_015157;NM_001144758;NM_001144759	TSS200;TSS1500;TSS1500	N_Shore	0.115527	0.0106856	0.134357	0.00916093	0.0188301	0.0132214
16731967	PHLDB1	NM_001144758	pleckstrin homology-like domain, family B, member 1	55.2143	6.43227	41.4158	4.44277	0.750093	0.000916265	0.0235185	cg01024042	11	118490206	PHLDB1;PHLDB1;PHLDB1	NM_001144759;NM_001144758;NM_015157	Body;Body;Body		0.0232525	0.00358386	0.0167575	0.00189054	-0.00649495	0.0128625
16731967	PHLDB1	NM_001144758	pleckstrin homology-like domain, family B, member 1	55.2143	6.43227	41.4158	4.44277	0.750093	0.000916265	0.0235185	cg13254302	11	118506352	PHLDB1;PHLDB1;PHLDB1	NM_001144759;NM_001144758;NM_015157	Body;Body;Body	S_Shore	0.507738	0.0534376	0.529824	0.0410669	0.0220864	0.0384075
16731967	PHLDB1	NM_001144758	pleckstrin homology-like domain, family B, member 1	55.2143	6.43227	41.4158	4.44277	0.750093	0.000916265	0.0235185	cg17295599	11	118483247	PHLDB1;PHLDB1;PHLDB1	NM_015157;NM_001144759;NM_001144758	5'UTR;5'UTR;5'UTR	S_Shore	0.561139	0.0671266	0.582052	0.0741814	0.0209136	0.0495079
16732296	CBL	NM_005188	Cbl proto-oncogene, E3 ubiquitin protein ligase	443.757	25.6475	511.826	27.3062	1.15339	0.000630389	0.0200533	cg04964702	11	119076556	CBL	NM_005188	TSS1500	N_Shore	0.0374018	0.00872295	0.0447517	0.00724053	0.00734987	0.0112915
16732419	TMEM136	NM_001198670	transmembrane protein 136	122.219	4.82179	165.537	18.6879	1.35443	0.000480974	0.0180932	cg15392029	11	120195717	TMEM136	NM_174926	TSS1500	N_Shore	0.0541919	0.0158097	0.0636741	0.0192119	0.00948219	0.0448483
16732569	SC5D	NM_001024956	sterol-C5-desaturase	374.862	49.3112	282.028	37.1733	0.752351	0.00168075	0.031928	cg18944629	11	121175082	SC5D;SC5D;SC5D;SC5D	NM_006918;NM_001024956;NM_006918;NM_001024956	ExonBnd;ExonBnd;Body;Body		0.964675	0.0144131	0.941191	0.0178914	-0.0234833	0.00931956
16732676	UBASH3B	NM_032873	ubiquitin associated and SH3 domain containing B	128.079	11.2136	199.699	30.6841	1.55918	0.00276939	0.0400083	cg16564135	11	122628959	UBASH3B	NM_032873	Body		0.410448	0.102262	0.432552	0.091736	0.0221045	0.0374425
16732676	UBASH3B	NM_032873	ubiquitin associated and SH3 domain containing B	128.079	11.2136	199.699	30.6841	1.55918	0.00276939	0.0400083	cg06782779	11	122592524	UBASH3B	NM_032873	Body		0.597888	0.156525	0.619822	0.15765	0.0219343	0.0407738
16732676	UBASH3B	NM_032873	ubiquitin associated and SH3 domain containing B	128.079	11.2136	199.699	30.6841	1.55918	0.00276939	0.0400083	cg21697681	11	122635340	UBASH3B	NM_032873	Body		0.864388	0.0263899	0.876768	0.0357381	0.01238	0.0370801
16732676	UBASH3B	NM_032873	ubiquitin associated and SH3 domain containing B	128.079	11.2136	199.699	30.6841	1.55918	0.00276939	0.0400083	cg24754810	11	122585312	UBASH3B	NM_032873	Body		0.804315	0.011883	0.796335	0.015658	-0.00797947	0.0272851
16732676	UBASH3B	NM_032873	ubiquitin associated and SH3 domain containing B	128.079	11.2136	199.699	30.6841	1.55918	0.00276939	0.0400083	cg27338320	11	122636698	UBASH3B	NM_032873	Body		0.966769	0.00640162	0.946912	0.0150558	-0.019857	0.0315512
16733009	PKNOX2	NM_022062	PBX/knotted 1 homeobox 2	118.046	31.8168	62.3434	16.8211	0.528128	8.22786e-05	0.00908543	cg02125654	11	125251065	PKNOX2	NM_022062	Body		0.803851	0.0599779	0.781497	0.0598648	-0.0223536	0.0219932
16733009	PKNOX2	NM_022062	PBX/knotted 1 homeobox 2	118.046	31.8168	62.3434	16.8211	0.528128	8.22786e-05	0.00908543	cg07825688	11	125263462	PKNOX2	NM_022062	Body		0.794095	0.0505564	0.773811	0.056999	-0.0202833	0.00567825
16733009	PKNOX2	NM_022062	PBX/knotted 1 homeobox 2	118.046	31.8168	62.3434	16.8211	0.528128	8.22786e-05	0.00908543	cg14096331	11	125034703	PKNOX2-AS1;PKNOX2	NR_125759;NM_022062	TSS200;5'UTR	S_Shore	0.0358678	0.00576697	0.0305464	0.00560144	-0.00532146	0.0114752
16733009	PKNOX2	NM_022062	PBX/knotted 1 homeobox 2	118.046	31.8168	62.3434	16.8211	0.528128	8.22786e-05	0.00908543	cg14678188	11	125137780	PKNOX2	NM_022062	5'UTR		0.902272	0.049009	0.893434	0.0546191	-0.00883789	0.0257229
16733009	PKNOX2	NM_022062	PBX/knotted 1 homeobox 2	118.046	31.8168	62.3434	16.8211	0.528128	8.22786e-05	0.00908543	cg17045582	11	125081966	PKNOX2	NM_022062	5'UTR		0.431889	0.0360264	0.460141	0.0349925	0.0282525	0.00145016
16733009	PKNOX2	NM_022062	PBX/knotted 1 homeobox 2	118.046	31.8168	62.3434	16.8211	0.528128	8.22786e-05	0.00908543	cg19027056	11	125039018	PKNOX2	NM_022062	5'UTR	S_Shelf	0.709684	0.0369926	0.73508	0.03431	0.0253961	0.00915419
16733009	PKNOX2	NM_022062	PBX/knotted 1 homeobox 2	118.046	31.8168	62.3434	16.8211	0.528128	8.22786e-05	0.00908543	cg23862339	11	125221452	PKNOX2	NM_022062	Body		0.871929	0.0528208	0.865991	0.0514753	-0.00593747	0.0230666
16733009	PKNOX2	NM_022062	PBX/knotted 1 homeobox 2	118.046	31.8168	62.3434	16.8211	0.528128	8.22786e-05	0.00908543	cg02546535	11	125226813	PKNOX2	NM_022062	Body		0.824831	0.0315377	0.808649	0.0373585	-0.0161822	0.0216121
16733009	PKNOX2	NM_022062	PBX/knotted 1 homeobox 2	118.046	31.8168	62.3434	16.8211	0.528128	8.22786e-05	0.00908543	cg08148209	11	125034316	PKNOX2	NM_022062	TSS1500	Island	0.0407829	0.00658149	0.0460273	0.00763936	0.00524443	0.0338388
16733009	PKNOX2	NM_022062	PBX/knotted 1 homeobox 2	118.046	31.8168	62.3434	16.8211	0.528128	8.22786e-05	0.00908543	cg12508976	11	125230293	PKNOX2	NM_022062	Body		0.94642	0.00673048	0.934967	0.0156261	-0.0114535	0.0461037
16733009	PKNOX2	NM_022062	PBX/knotted 1 homeobox 2	118.046	31.8168	62.3434	16.8211	0.528128	8.22786e-05	0.00908543	cg12577455	11	125303250	PKNOX2	NM_022062	3'UTR		0.48885	0.0626735	0.512986	0.0525249	0.0241365	0.0173748
16733104	CHEK1	NM_001114121	checkpoint kinase 1	105.165	15.4207	162.031	17.3738	1.54073	0.000435597	0.0173876	cg03474731	11	125495234	CHEK1;CHEK1;CHEK1;CHEK1;CHEK1	NM_001274;NM_001114121;NM_001114122;NM_001114121;NM_001114122	TSS1500;1stExon;5'UTR;5'UTR;1stExon	Island	0.0630414	0.00581338	0.0551356	0.00714243	-0.00790577	0.00201032
16733104	CHEK1	NM_001114121	checkpoint kinase 1	105.165	15.4207	162.031	17.3738	1.54073	0.000435597	0.0173876	cg15190354	11	125494874	CHEK1;CHEK1;CHEK1	NM_001274;NM_001114122;NM_001114121	TSS1500;TSS200;TSS200	N_Shore	0.927018	0.0124755	0.946189	0.00546231	0.0191711	0.0275771
16733104	CHEK1	NM_001114121	checkpoint kinase 1	105.165	15.4207	162.031	17.3738	1.54073	0.000435597	0.0173876	cg16687450	11	125496752	CHEK1;CHEK1;CHEK1	NM_001114122;NM_001114121;NM_001274	Body;Body;Body	S_Shore	0.0331478	0.00591132	0.0416389	0.00293795	0.00849109	0.0146103
16733377	FLI1	NM_001167681	Fli-1 proto-oncogene, ETS transcription factor	62.2144	9.55706	94.771	10.2124	1.5233	7.31502e-05	0.00882318	cg03134000	11	128579477	FLI1;FLI1;FLI1;FLI1	NM_001271012;NM_001167681;NM_001271010;NM_002017	5'UTR;5'UTR;5'UTR;Body		0.483639	0.0747462	0.454034	0.0714045	-0.0296055	0.0130245
16733377	FLI1	NM_001167681	Fli-1 proto-oncogene, ETS transcription factor	62.2144	9.55706	94.771	10.2124	1.5233	7.31502e-05	0.00882318	cg19482025	11	128562245	FLI1	NM_001167681	TSS200	N_Shore	0.160116	0.0296055	0.171863	0.0308961	0.0117476	0.0375306
16733377	FLI1	NM_001167681	Fli-1 proto-oncogene, ETS transcription factor	62.2144	9.55706	94.771	10.2124	1.5233	7.31502e-05	0.00882318	cg22235873	11	128562143	FLI1	NM_001167681	TSS1500	N_Shore	0.0753822	0.00729613	0.0623816	0.00579538	-0.0130005	0.017178
16733377	FLI1	NM_001167681	Fli-1 proto-oncogene, ETS transcription factor	62.2144	9.55706	94.771	10.2124	1.5233	7.31502e-05	0.00882318	cg26459723	11	128633997	FLI1;FLI1;FLI1;FLI1	NM_001167681;NM_001271012;NM_001271010;NM_002017	Body;Body;5'UTR;Body		0.871029	0.0663234	0.8585	0.0706935	-0.0125287	0.0339255
16733377	FLI1	NM_001167681	Fli-1 proto-oncogene, ETS transcription factor	62.2144	9.55706	94.771	10.2124	1.5233	7.31502e-05	0.00882318	cg27028555	11	128563027	FLI1;FLI1	NM_002017;NM_001167681	TSS1500;5'UTR	Island	0.0310517	0.00281971	0.0360997	0.00362987	0.00504798	0.00742561
16733377	FLI1	NM_001167681	Fli-1 proto-oncogene, ETS transcription factor	62.2144	9.55706	94.771	10.2124	1.5233	7.31502e-05	0.00882318	cg06072021	11	128564106	FLI1;FLI1;FLI1	NM_002017;NM_002017;NM_001167681	1stExon;5'UTR;5'UTR	Island	0.0367257	0.0078775	0.0464081	0.0110411	0.00968238	0.029684
16733377	FLI1	NM_001167681	Fli-1 proto-oncogene, ETS transcription factor	62.2144	9.55706	94.771	10.2124	1.5233	7.31502e-05	0.00882318	cg24796554	11	128565519	FLI1;FLI1	NM_002017;NM_001167681	Body;5'UTR	S_Shore	0.811352	0.0766706	0.824676	0.0833173	0.0133243	0.0128064
16733516	ADAMTS15	NM_139055	ADAM metallopeptidase with thrombospondin type 1 motif 15	77.8322	13.878	41.4809	5.00499	0.532952	0.000621199	0.0200218	cg10811275	11	130332787	ADAMTS15	NM_139055	Body		0.484723	0.0696762	0.505082	0.0632254	0.0203591	0.0384979
16733620	JAM3	NM_001205329	junctional adhesion molecule 3	563.408	61.786	459.08	61.9803	0.814827	0.00180682	0.0330719	cg04691233	11	133989435	JAM3	NM_032801	Body		0.668545	0.119693	0.656109	0.118632	-0.0124364	0.0241983
16733620	JAM3	NM_001205329	junctional adhesion molecule 3	563.408	61.786	459.08	61.9803	0.814827	0.00180682	0.0330719	cg19712573	11	133941205	JAM3	NM_032801	Body	S_Shore	0.731315	0.0544657	0.749202	0.0598522	0.0178879	0.0344171
16734154	POLR2L	NM_021128	polymerase (RNA) II (DNA directed) polypeptide L, 7.6kDa	355.606	35.6421	425.391	54.2056	1.19624	0.000707036	0.0209253	cg25748127	11	843228	TSPAN4;POLR2L;TSPAN4;TSPAN4;TSPAN4;TSPAN4;TSPAN4;TSPAN4	NM_001025234;NM_021128;NM_001025238;NM_003271;NM_001025235;NM_001025236;NM_001025237;NM_001025239	TSS1500;TSS1500;5'UTR;5'UTR;5'UTR;5'UTR;TSS1500;5'UTR	Island	0.0396676	0.00867467	0.0456281	0.00542125	0.00596051	0.03765
16734154	POLR2L	NM_021128	polymerase (RNA) II (DNA directed) polypeptide L, 7.6kDa	355.606	35.6421	425.391	54.2056	1.19624	0.000707036	0.0209253	cg11173246	11	841376	TSPAN4;POLR2L;TSPAN4;TSPAN4	NM_001025238;NM_021128;NM_003271;NM_001025239	TSS1500;Body;TSS1500;TSS1500	N_Shore	0.445354	0.0630561	0.432666	0.0650767	-0.0126883	0.0238584
16734271	DUSP8	NM_004420	dual specificity phosphatase 8	52.8327	6.20607	39.7155	4.42282	0.751721	0.00129134	0.0280571	cg02271621	11	1592675	HCCA2;LOC338651;DUSP8	NM_053005;NR_021489;NM_004420	Body;TSS1500;5'UTR	Island	0.0482662	0.00447487	0.0411978	0.00345967	-0.0070684	0.017803
16734271	DUSP8	NM_004420	dual specificity phosphatase 8	52.8327	6.20607	39.7155	4.42282	0.751721	0.00129134	0.0280571	cg24360924	11	1594326	HCCA2;DUSP8;LOC338651	NM_053005;NM_004420;NR_021489	Body;TSS1500;Body	Island	0.0483433	0.00554519	0.0393058	0.00513665	-0.0090375	0.0378808
16734371	INS	NM_000207	insulin	58.746	10.5299	46.4254	9.29435	0.790273	0.00233961	0.0370706	cg11322849	11	2182783	INS;INS-IGF2;INS-IGF2	NM_000207;NR_003512;NM_001042376	TSS1500;TSS1500;TSS1500		0.648438	0.0288271	0.61943	0.0273914	-0.0290074	0.00375445
16734475	CDKN1C	NM_000076	cyclin-dependent kinase inhibitor 1C (p57, Kip2)	412.61	113.877	177.359	49.7644	0.429846	2.1588e-07	0.00112024	cg01730944	11	2907057	CDKN1C;CDKN1C;CDKN1C	NM_000076;NM_001122630;NM_001122631	TSS200;TSS200;TSS200	N_Shore	0.0296215	0.00464032	0.0391924	0.00800119	0.00957086	0.0316815
16734475	CDKN1C	NM_000076	cyclin-dependent kinase inhibitor 1C (p57, Kip2)	412.61	113.877	177.359	49.7644	0.429846	2.1588e-07	0.00112024	cg23548479	11	2906679	CDKN1C;CDKN1C;CDKN1C	NM_001122630;NM_000076;NM_001122631	Body;1stExon;Body	Island	0.0460219	0.00647079	0.0522531	0.00749564	0.00623124	0.0390267
16734491	PHLDA2	NM_003311	pleckstrin homology-like domain, family A, member 2	257.088	23.4148	207.208	11.9343	0.805981	0.00141949	0.0293696	cg01505590	11	2950632	PHLDA2;PHLDA2	NM_003311;NM_003311	5'UTR;1stExon	Island	0.0355715	0.00648401	0.0290801	0.00450291	-0.00649134	0.0197174
16734494	NAP1L4	NM_005969	nucleosome assembly protein 1-like 4	70.8342	3.371	85.1804	5.59462	1.20253	0.000387617	0.0166838	cg21204356	11	3013633	NAP1L4	NM_005969	TSS200	Island	0.0501287	0.00384302	0.0419723	0.00614259	-0.00815647	0.020934
16734686	NUP98	NM_005387	nucleoporin 98kDa	457.563	22.5626	543.485	23.0772	1.18778	0.000517168	0.0186833	cg03130149	11	3819041	PGAP2;NUP98;NUP98;PGAP2;NUP98;PGAP2;PGAP2;NUP98;PGAP2	NM_001145438;NM_005387;NM_139131;NR_027015;NM_016320;NM_001145439;NR_027017;NM_139132;NR_027014	TSS200;TSS200;TSS200;TSS200;TSS200;TSS200;TSS200;TSS200;Body	Island	0.0499172	0.00525144	0.0440933	0.0037029	-0.00582389	0.0305031
16734686	NUP98	NM_005387	nucleoporin 98kDa	457.563	22.5626	543.485	23.0772	1.18778	0.000517168	0.0186833	cg03552522	11	3697214	NUP98;NUP98	NM_139132;NM_016320	3'UTR;3'UTR		0.893416	0.0330212	0.907608	0.0347254	0.0141928	0.00827073
16734686	NUP98	NM_005387	nucleoporin 98kDa	457.563	22.5626	543.485	23.0772	1.18778	0.000517168	0.0186833	cg08098619	11	3818841	PGAP2;NUP98;PGAP2;NUP98;NUP98;NUP98;PGAP2;NUP98;PGAP2;NUP98;NUP98;PGAP2;NUP98	NR_027014;NM_139131;NM_001145439;NM_005387;NM_139131;NM_139132;NR_027015;NM_016320;NM_001145438;NM_005387;NM_016320;NR_027017;NM_139132	TSS200;5'UTR;TSS1500;1stExon;1stExon;5'UTR;TSS1500;1stExon;TSS1500;5'UTR;5'UTR;TSS1500;1stExon	Island	0.031647	0.00351827	0.0364583	0.00256295	0.00481132	0.00730306
16734686	NUP98	NM_005387	nucleoporin 98kDa	457.563	22.5626	543.485	23.0772	1.18778	0.000517168	0.0186833	cg13403290	11	3742336	NUP98;NUP98;NUP98;NUP98	NM_139132;NM_016320;NM_139131;NM_005387	Body;Body;Body;Body		0.852627	0.0601899	0.879953	0.0540387	0.0273266	0.00457119
16735205	MRPL17	NM_022061	mitochondrial ribosomal protein L17	143.634	7.70528	165.508	6.08675	1.15229	0.000990211	0.0245855	cg14673199	11	6703751	MRPL17	NM_022061	Body	N_Shore	0.0433241	0.00480748	0.0488021	0.00360295	0.00547801	0.0171902
16735443	ST5	NM_005418	suppression of tumorigenicity 5	130	14.5766	97.1356	8.67373	0.747197	0.00424243	0.0496759	cg07600345	11	8750270	ST5;ST5;ST5	NM_139157;NM_005418;NM_213618	Body;Body;Body	N_Shelf	0.26789	0.101998	0.289755	0.0912476	0.0218655	0.0157494
16735443	ST5	NM_005418	suppression of tumorigenicity 5	130	14.5766	97.1356	8.67373	0.747197	0.00424243	0.0496759	cg07945746	11	8850013	ST5	NM_005418	5'UTR		0.937334	0.0132837	0.945171	0.0184304	0.00783757	0.0413157
16735443	ST5	NM_005418	suppression of tumorigenicity 5	130	14.5766	97.1356	8.67373	0.747197	0.00424243	0.0496759	cg08639300	11	8850900	ST5	NM_005418	5'UTR		0.680013	0.0799911	0.657662	0.0842869	-0.0223512	0.023243
16735443	ST5	NM_005418	suppression of tumorigenicity 5	130	14.5766	97.1356	8.67373	0.747197	0.00424243	0.0496759	cg10299838	11	8793878	ST5;ST5;ST5	NM_213618;NM_139157;NM_005418	5'UTR;5'UTR;5'UTR		0.919132	0.0114765	0.928951	0.00807378	0.00981808	0.0309998
16735443	ST5	NM_005418	suppression of tumorigenicity 5	130	14.5766	97.1356	8.67373	0.747197	0.00424243	0.0496759	cg20330144	11	8730727	ST5;ST5;ST5	NM_139157;NM_005418;NM_213618	Body;Body;Body		0.114743	0.019999	0.156348	0.0206847	0.0416053	0.00208576
16735443	ST5	NM_005418	suppression of tumorigenicity 5	130	14.5766	97.1356	8.67373	0.747197	0.00424243	0.0496759	cg01157771	11	8719166	ST5;ST5;ST5;ST5;ST5;ST5	NM_139157;NM_005418;NM_213618;NM_139157;NM_005418;NM_213618	ExonBnd;ExonBnd;ExonBnd;Body;Body;Body		0.790723	0.0164416	0.807242	0.0157023	0.0165185	0.0437893
16735443	ST5	NM_005418	suppression of tumorigenicity 5	130	14.5766	97.1356	8.67373	0.747197	0.00424243	0.0496759	cg06802687	11	8724225	ST5;ST5;ST5	NM_139157;NM_005418;NM_213618	Body;Body;Body		0.62092	0.0922822	0.634786	0.093696	0.0138666	0.0254917
16735443	ST5	NM_005418	suppression of tumorigenicity 5	130	14.5766	97.1356	8.67373	0.747197	0.00424243	0.0496759	cg21860097	11	8863655	ST5	NM_005418	5'UTR		0.67185	0.0271369	0.700148	0.0311366	0.0282988	0.024547
16735443	ST5	NM_005418	suppression of tumorigenicity 5	130	14.5766	97.1356	8.67373	0.747197	0.00424243	0.0496759	cg12303312	11	8737012	ST5;ST5;ST5	NM_139157;NM_005418;NM_213618	Body;Body;Body		0.20586	0.0813347	0.2214	0.0736051	0.0155402	0.0490942
16735596	DENND5A	NM_001243254	DENN/MADD domain containing 5A	403.2	13.1537	458.421	33.3218	1.13696	0.00412325	0.048943	cg22400896	11	9225492	DENND5A;DENND5A	NM_015213;NM_001243254	Body;Body		0.848394	0.0198765	0.863689	0.0135283	0.0152945	0.0416534
16735596	DENND5A	NM_001243254	DENN/MADD domain containing 5A	403.2	13.1537	458.421	33.3218	1.13696	0.00412325	0.048943	cg17144361	11	9273168	DENND5A;DENND5A	NM_015213;NM_001243254	Body;Body		0.867366	0.00994397	0.877883	0.00866281	0.0105174	0.0158994
16735596	DENND5A	NM_001243254	DENN/MADD domain containing 5A	403.2	13.1537	458.421	33.3218	1.13696	0.00412325	0.048943	cg26474724	11	9282689	DENND5A;DENND5A	NM_015213;NM_001243254	Body;Body	N_Shelf	0.928116	0.0219398	0.94729	0.00868716	0.0191743	0.026023
16735846	ZBED5	NM_001143667	zinc finger, BED-type containing 5	202.807	17.5903	231.237	22.4313	1.14018	0.00264101	0.0391935	cg16415931	11	10879592	ZBED5;ZBED5;ZBED5;ZBED5	NM_001143667;NM_001143667;NM_021211;NM_021211	5'UTR;1stExon;1stExon;5'UTR	Island	0.0407679	0.00593564	0.0495841	0.0123384	0.00881618	0.0167849
16735846	ZBED5	NM_001143667	zinc finger, BED-type containing 5	202.807	17.5903	231.237	22.4313	1.14018	0.00264101	0.0391935	cg26700386	11	10878528	ZBED5;ZBED5;ZBED5-AS1	NM_021211;NM_001143667;NR_034137	5'UTR;5'UTR;TSS1500	N_Shore	0.103533	0.026554	0.0791698	0.0156503	-0.0243637	0.0494356
16736422	SAAL1	NM_138421	serum amyloid A-like 1	30.4123	4.04675	42.0156	2.92476	1.38153	0.00250118	0.0382824	cg23088846	11	18113918	SAAL1	NM_138421	Body		0.955147	0.00917739	0.942045	0.0109931	-0.0131011	0.0144275
16736672	LOC100126784	NR_015384	uncharacterized LOC100126784	25.0465	3.79983	38.3299	8.80634	1.53035	0.000129837	0.0112579	cg03170619	11	19734107	NAV2;NAV2;NAV2;LOC100126784	NM_001111018;NM_145117;NM_182964;NR_015384	Body;TSS1500;TSS1500;Body	Island	0.0574525	0.00615327	0.0509279	0.00657856	-0.00652462	0.0369762
16736672	LOC100126784	NR_015384	uncharacterized LOC100126784	25.0465	3.79983	38.3299	8.80634	1.53035	0.000129837	0.0112579	cg08550026	11	19734588	NAV2;NAV2;NAV2;LOC100126784	NM_001111018;NM_145117;NM_182964;NR_015384	Body;TSS1500;TSS1500;Body	Island	0.0584173	0.00800848	0.0522607	0.00455606	-0.00615654	0.0277778
16736821	LGR4	NM_018490	leucine-rich repeat containing G protein-coupled receptor 4	98.1284	21.963	65.1447	5.40387	0.663872	0.00260073	0.0389672	cg03763118	11	27490958	LGR4	NM_018490	Body	N_Shelf	0.765545	0.110537	0.783228	0.116424	0.0176833	0.026898
16736821	LGR4	NM_018490	leucine-rich repeat containing G protein-coupled receptor 4	98.1284	21.963	65.1447	5.40387	0.663872	0.00260073	0.0389672	cg03769084	11	27413788	LGR4	NM_018490	Body		0.581232	0.0983621	0.622353	0.0740251	0.0411214	0.0240368
16736821	LGR4	NM_018490	leucine-rich repeat containing G protein-coupled receptor 4	98.1284	21.963	65.1447	5.40387	0.663872	0.00260073	0.0389672	cg04781240	11	27408500	LGR4	NM_018490	Body		0.929812	0.0253997	0.950883	0.0177563	0.0210704	0.0382598
16736821	LGR4	NM_018490	leucine-rich repeat containing G protein-coupled receptor 4	98.1284	21.963	65.1447	5.40387	0.663872	0.00260073	0.0389672	cg11501873	11	27402938	LGR4	NM_018490	Body		0.640789	0.0479287	0.651884	0.0453197	0.0110948	0.0278627
16736821	LGR4	NM_018490	leucine-rich repeat containing G protein-coupled receptor 4	98.1284	21.963	65.1447	5.40387	0.663872	0.00260073	0.0389672	cg03124683	11	27452117	LGR4	NM_018490	Body		0.930985	0.0176575	0.915373	0.020227	-0.0156127	0.0476732
16736821	LGR4	NM_018490	leucine-rich repeat containing G protein-coupled receptor 4	98.1284	21.963	65.1447	5.40387	0.663872	0.00260073	0.0389672	cg14249168	11	27451883	LGR4	NM_018490	Body		0.202907	0.0746456	0.171728	0.0673757	-0.0311787	0.0421982
16736861	BDNF	NM_001143805	brain-derived neurotrophic factor	43.5467	1.73304	31.0819	4.8898	0.71376	0.00331547	0.0436806	cg04672351	11	27722889	BDNF;BDNF;BDNF;BDNF;BDNF;BDNF;BDNF;BDNF;BDNF;BDNF;BDNF;BDNF;BDNF;BDNF;BDNF	NM_001143813;NM_170731;NM_170732;NM_001143809;NM_001143806;NM_170733;NM_001143807;NM_170733;NM_001143811;NM_001709;NM_001143812;NM_001143814;NM_001143805;NM_001143810;NM_001143808	TSS1500;Body;5'UTR;TSS1500;5'UTR;5'UTR;5'UTR;1stExon;TSS1500;TSS1500;TSS1500;TSS1500;5'UTR;TSS1500;TSS1500	S_Shore	0.0588119	0.0111999	0.0482601	0.00157909	-0.0105518	0.0456056
16736861	BDNF	NM_001143805	brain-derived neurotrophic factor	43.5467	1.73304	31.0819	4.8898	0.71376	0.00331547	0.0436806	cg24249411	11	27744759	BDNF	NM_170731	TSS1500	S_Shore	0.0524032	0.00877053	0.0437144	0.00374698	-0.00868884	0.0400204
16736861	BDNF	NM_001143805	brain-derived neurotrophic factor	43.5467	1.73304	31.0819	4.8898	0.71376	0.00331547	0.0436806	cg23619332	11	27722060	BDNF;BDNF;BDNF;BDNF;BDNF;BDNF;BDNF;BDNF;BDNF;BDNF;BDNF;BDNF;BDNF;BDNF;BDNF;BDNF	NM_170731;NM_170732;NM_001143806;NM_001143812;NM_001709;NM_001143809;NM_001143814;NM_001143808;NM_001143805;NM_001143815;NM_170733;NM_001143807;NM_001143810;NM_001143813;NM_170734;NM_001143811	Body;5'UTR;5'UTR;5'UTR;TSS200;Body;TSS200;5'UTR;5'UTR;TSS1500;5'UTR;5'UTR;5'UTR;TSS200;TSS1500;5'UTR	Island	0.0442817	0.00445612	0.0513866	0.00644728	0.00710485	0.0267872
16736861	BDNF	NM_001143805	brain-derived neurotrophic factor	43.5467	1.73304	31.0819	4.8898	0.71376	0.00331547	0.0436806	cg25962210	11	27721222	BDNF;BDNF;BDNF;BDNF;BDNF;BDNF;BDNF;BDNF;BDNF;BDNF;BDNF;BDNF;BDNF;BDNF;BDNF;BDNF	NM_170731;NM_170732;NM_001143806;NM_001143812;NM_001143813;NM_001143809;NM_001143808;NM_170734;NM_001143815;NM_001143805;NM_170733;NM_001143807;NM_001143814;NM_001143810;NM_001709;NM_001143811	Body;5'UTR;5'UTR;5'UTR;5'UTR;Body;5'UTR;TSS200;TSS200;5'UTR;5'UTR;5'UTR;5'UTR;5'UTR;5'UTR;5'UTR	N_Shore	0.0503759	0.00246519	0.0438331	0.00346565	-0.0065428	0.0186189
16737105	WT1	NM_000378	Wilms tumor 1	95.9836	12.3298	200.962	33.2821	2.09371	0.000417984	0.0171236	cg00806185	11	32417913	WT1;WT1;WT1;WT1;WT1	NM_001198552;NM_001198551;NM_024424;NM_024426;NM_000378	Body;Body;Body;Body;Body		0.627702	0.0926522	0.638913	0.0931948	0.0112104	0.0305828
16737105	WT1	NM_000378	Wilms tumor 1	95.9836	12.3298	200.962	33.2821	2.09371	0.000417984	0.0171236	cg04096767	11	32449450	WT1;WT1;WT1;WT1	NM_024425;NM_024426;NM_000378;NM_024424	Body;Body;Body;Body	Island	0.469954	0.0638025	0.488835	0.0563288	0.0188812	0.0117893
16737105	WT1	NM_000378	Wilms tumor 1	95.9836	12.3298	200.962	33.2821	2.09371	0.000417984	0.0171236	cg16501028	11	32450000	WT1;WT1;WT1;WT1	NM_024425;NM_024426;NM_000378;NM_024424	Body;Body;Body;Body	S_Shore	0.534394	0.0709043	0.566389	0.0696957	0.0319943	0.0132708
16737105	WT1	NM_000378	Wilms tumor 1	95.9836	12.3298	200.962	33.2821	2.09371	0.000417984	0.0171236	cg19126300	11	32457162	WT1;WIT1;WT1;WT1;WT1	NM_024426;NR_023920;NM_024425;NM_000378;NM_024424	TSS200;TSS200;TSS200;TSS200;TSS200	Island	0.0361266	0.00421297	0.0304194	0.00463548	-0.00570713	0.0403265
16737105	WT1	NM_000378	Wilms tumor 1	95.9836	12.3298	200.962	33.2821	2.09371	0.000417984	0.0171236	cg25094569	11	32448769	WT1;WT1;WT1;WT1	NM_024425;NM_024426;NM_000378;NM_024424	Body;Body;Body;Body	Island	0.320499	0.0832124	0.352804	0.0602788	0.0323053	0.0462193
16737105	WT1	NM_000378	Wilms tumor 1	95.9836	12.3298	200.962	33.2821	2.09371	0.000417984	0.0171236	cg02945671	11	32417790	WT1;WT1;WT1;WT1;WT1;WT1;WT1;WT1;WT1;WT1	NM_024424;NM_024426;NM_001198552;NM_000378;NM_001198551;NM_001198552;NM_001198551;NM_024424;NM_024426;NM_000378	ExonBnd;ExonBnd;ExonBnd;ExonBnd;ExonBnd;Body;Body;Body;Body;Body		0.747844	0.113855	0.768212	0.110344	0.020368	0.0278285
16737105	WT1	NM_000378	Wilms tumor 1	95.9836	12.3298	200.962	33.2821	2.09371	0.000417984	0.0171236	cg24106790	11	32449728	WT1;WT1;WT1;WT1;WT1	NM_001198552;NM_001198551;NM_024424;NM_024426;NM_000378	Body;Body;Body;Body;Body	Island	0.485413	0.0582251	0.50496	0.0710643	0.0195476	0.0413482
16737105	WT1	NM_000378	Wilms tumor 1	95.9836	12.3298	200.962	33.2821	2.09371	0.000417984	0.0171236	cg02838895	11	32453715	WT1;WT1;WT1;WT1;WT1	NM_001198552;NM_001198551;NM_024424;NM_024426;NM_000378	TSS1500;TSS1500;Body;Body;Body	N_Shore	0.671055	0.0513162	0.68015	0.050502	0.00909433	0.0398459
16737105	WT1	NM_000378	Wilms tumor 1	95.9836	12.3298	200.962	33.2821	2.09371	0.000417984	0.0171236	cg15518358	11	32452365	WT1;WT1;WT1;WT1;WT1	NM_001198552;NM_001198551;NM_024424;NM_024426;NM_000378	TSS200;TSS200;Body;Body;Body	Island	0.345556	0.0208595	0.327258	0.0173219	-0.0182985	0.0414445
16737344	PAMR1	NM_001001991	peptidase domain containing associated with muscle regeneration 1	72.252	11.2241	37.0872	6.95734	0.513303	0.000677625	0.0205663	cg27635267	11	35547519	PAMR1;PAMR1	NM_001001991;NM_015430	TSS1500;TSS1500	S_Shore	0.189494	0.0149322	0.203088	0.0152607	0.0135948	0.0167721
16737543	TP53I11	NM_001258320	tumor protein p53 inducible protein 11	105.378	12.6338	66.2379	7.93991	0.628573	0.00347078	0.0446881	cg01859616	11	44970771	TP53I11;TP53I11	NM_006034;NM_001076787	5'UTR;5'UTR	N_Shore	0.614006	0.0254394	0.628173	0.0288202	0.0141666	0.0158322
16737543	TP53I11	NM_001258320	tumor protein p53 inducible protein 11	105.378	12.6338	66.2379	7.93991	0.628573	0.00347078	0.0446881	cg03394700	11	44965885	TP53I11;TP53I11	NM_006034;NM_001076787	5'UTR;5'UTR		0.594069	0.0956782	0.580224	0.0979896	-0.0138448	0.0137476
16737543	TP53I11	NM_001258320	tumor protein p53 inducible protein 11	105.378	12.6338	66.2379	7.93991	0.628573	0.00347078	0.0446881	cg07619142	11	44971049	TP53I11;TP53I11	NM_006034;NM_001076787	5'UTR;5'UTR	Island	0.423193	0.0211547	0.437114	0.024536	0.0139211	0.0438004
16737543	TP53I11	NM_001258320	tumor protein p53 inducible protein 11	105.378	12.6338	66.2379	7.93991	0.628573	0.00347078	0.0446881	cg19298849	11	44973650	TP53I11;TP53I11;TP53I11;TP53I11;TP53I11	NM_006034;NM_001258323;NM_001258324;NM_001258322;NM_001258321	TSS1500;TSS1500;TSS1500;TSS1500;TSS1500	S_Shore	0.676829	0.0622905	0.696878	0.0603518	0.0200489	0.0411318
16737669	PHF21A	NM_001101802	PHD finger protein 21A	229.13	23.6547	196.287	19.9504	0.85666	0.000856247	0.0229821	cg00916915	11	45987009	PHF21A;PHF21A	NM_016621;NM_001101802	Body;Body		0.733664	0.0758342	0.708682	0.0789968	-0.0249828	0.0183845
16737759	ARHGAP1	NM_004308	Rho GTPase activating protein 1	578.579	53.9807	371.427	58.001	0.641964	0.00196396	0.0342181	cg02851825	11	46722101	ARHGAP1;ARHGAP1;ZNF408	NM_004308;NM_004308;NM_024741	5'UTR;1stExon;TSS1500	Island	0.0480337	0.00725884	0.0577339	0.00965038	0.0097002	0.00857872
16737759	ARHGAP1	NM_004308	Rho GTPase activating protein 1	578.579	53.9807	371.427	58.001	0.641964	0.00196396	0.0342181	cg02884919	11	46712206	ARHGAP1	NM_004308	Body		0.948742	0.0125983	0.932456	0.0117662	-0.0162861	0.0288501
16737783	CKAP5	NM_001008938	cytoskeleton associated protein 5	746.681	87.0621	986.754	101.725	1.32152	0.00215545	0.0357348	cg09822824	11	46867927	CKAP5;CKAP5	NM_014756;NM_001008938	TSS200;TSS200	Island	0.0726392	0.0102278	0.0585849	0.00945595	-0.0140543	0.00475173
16738043	RAPSN	NM_005055	receptor-associated protein of the synapse	502.63	70.9456	363.323	75.3437	0.722842	0.00368543	0.0462312	cg17614165	11	47468663	RAPSN;RAPSN	NM_005055;NM_032645	Body;Body		0.657331	0.0678818	0.67348	0.0605073	0.0161487	0.00995837
16738205	NUP160	NM_015231	nucleoporin 160kDa	235.549	22.4527	296.466	14.3445	1.25862	0.000888628	0.0232009	cg02772367	11	47870447	NUP160	NM_015231	TSS1500	S_Shore	0.0367523	0.00689581	0.0443126	0.00563895	0.0075603	0.0204145
16738205	NUP160	NM_015231	nucleoporin 160kDa	235.549	22.4527	296.466	14.3445	1.25862	0.000888628	0.0232009	cg14931686	11	47870114	NUP160	NM_015231	TSS200	Island	0.0296892	0.00563579	0.0356346	0.00325153	0.00594534	0.0499641
16738409	TNKS1BP1	NM_033396	tankyrase 1 binding protein 1	124.516	15.0017	90.2436	4.72186	0.724756	0.000861135	0.0230503	cg24099707	11	57079362	TNKS1BP1	NM_033396	Body		0.0387424	0.00383088	0.0480768	0.00486812	0.0093344	0.0185814
16738630	LPXN	NM_001143995	leupaxin	273.607	62.9048	870.999	178.129	3.18339	2.01566e-05	0.00641588	cg12891342	11	58344244	LPXN;LPXN	NM_001143995;NM_004811	Body;TSS1500	N_Shore	0.920621	0.0205326	0.905799	0.0166316	-0.0148223	0.00427592
16738630	LPXN	NM_001143995	leupaxin	273.607	62.9048	870.999	178.129	3.18339	2.01566e-05	0.00641588	cg19963142	11	58345608	ZFP91;LPXN;LPXN;ZFP91-CNTF	NM_053023;NM_001143995;NM_001143995;NR_024091	TSS1500;1stExon;5'UTR;TSS1500	N_Shore	0.0755123	0.010003	0.0656743	0.00672351	-0.00983802	0.00418772
16738933	VWCE	NM_152718	von Willebrand factor C and EGF domains	71.0875	5.0757	91.8868	12.5918	1.29259	0.00213578	0.0355791	cg20540746	11	61041920	VWCE	NM_152718	Body		0.886183	0.0352782	0.872232	0.0410377	-0.0139513	0.00496421
16739208	FTH1	NM_002032	ferritin, heavy polypeptide 1	155.254	16.2781	242.285	61.3225	1.56058	0.00408239	0.0487554	cg01370129	11	61735138	FTH1	NM_002032	TSS200	Island	0.0179816	0.0030541	0.0214978	0.00387989	0.00351623	0.0144336
16739259	AHNAK	NM_001620	AHNAK nucleoprotein	511.86	21.7711	659.525	32.6693	1.28849	1.29157e-05	0.00624903	cg04876095	11	62296270	AHNAK;AHNAK	NM_001620;NM_024060	Body;Body		0.758907	0.0215751	0.784708	0.019716	0.0258011	0.0234981
16739259	AHNAK	NM_001620	AHNAK nucleoprotein	511.86	21.7711	659.525	32.6693	1.28849	1.29157e-05	0.00624903	cg11127874	11	62214996	AHNAK	NM_024060	Body	S_Shelf	0.817308	0.0350832	0.850221	0.0229791	0.0329129	0.00109874
16739259	AHNAK	NM_001620	AHNAK nucleoprotein	511.86	21.7711	659.525	32.6693	1.28849	1.29157e-05	0.00624903	cg11480534	11	62255850	AHNAK	NM_024060	Body		0.482211	0.0594068	0.500486	0.060913	0.0182755	5.147e-05
16739259	AHNAK	NM_001620	AHNAK nucleoprotein	511.86	21.7711	659.525	32.6693	1.28849	1.29157e-05	0.00624903	cg16672189	11	62284059	AHNAK;AHNAK	NM_024060;NM_001620	Body;3'UTR		0.929031	0.0208013	0.913625	0.0272526	-0.0154061	0.0280093
16739483	HNRNPUL2	NM_001079559	heterogeneous nuclear ribonucleoprotein U-like 2	131.747	8.57435	165.654	7.01568	1.25737	8.59356e-05	0.00916235	cg14903727	11	62482708	HNRNPUL2	NM_001079559	3'UTR		0.842335	0.0257974	0.864738	0.0294906	0.0224034	0.0443433
16739763	ATL3	NM_001290048	atlastin GTPase 3	663.166	80.3554	786.568	41.0591	1.18608	0.0028775	0.0408346	cg10620898	11	63396726	ATL3	NM_015459	3'UTR		0.853599	0.0481594	0.836751	0.0462215	-0.0168486	0.0311535
16739763	ATL3	NM_001290048	atlastin GTPase 3	663.166	80.3554	786.568	41.0591	1.18608	0.0028775	0.0408346	cg13793810	11	63435340	ATL3	NM_015459	Body	N_Shelf	0.942567	0.00875295	0.925921	0.00901527	-0.0166456	0.0187793
16740074	MEN1	NM_000244	multiple endocrine neoplasia I	152.168	6.99964	115.388	10.6022	0.758291	0.00281549	0.0403964	cg04363513	11	64571148	MEN1;MEN1;MEN1;MEN1;MEN1;MEN1;MEN1;MAP4K2	NM_130802;NM_130801;NM_130803;NM_000244;NM_130800;NM_130799;NM_130804;NM_004579	3'UTR;3'UTR;3'UTR;3'UTR;3'UTR;3'UTR;3'UTR;TSS1500	S_Shore	0.040609	0.00552984	0.0380603	0.00468534	-0.00254866	0.0458228
16740282	CDCA5	NM_080668	cell division cycle associated 5	58.6973	11.1278	78.6611	9.48998	1.34012	0.0032251	0.0432082	cg00044757	11	64852994	CDCA5;ZFPL1	NM_080668;NM_006782	TSS1500;Body	S_Shore	0.763256	0.0537923	0.787898	0.0440686	0.0246426	0.0301245
16740282	CDCA5	NM_080668	cell division cycle associated 5	58.6973	11.1278	78.6611	9.48998	1.34012	0.0032251	0.0432082	cg25382566	11	64851788	CDCA5;ZFPL1;ZFPL1	NM_080668;NM_006782;NM_006782	TSS200;5'UTR;1stExon	Island	0.0296518	0.00878209	0.0191971	0.00553013	-0.0104547	0.0402994
16740977	PPP1CA	NM_001008709	protein phosphatase 1, catalytic subunit, alpha isozyme	311.939	19.8391	271.86	14.9952	0.871517	0.000841847	0.0227319	cg07428372	11	67169531	PPP1CA;PPP1CA;PPP1CA	NM_002708;NM_001008709;NM_206873	TSS200;TSS200;TSS200	S_Shore	0.0555309	0.00631237	0.0636391	0.011567	0.00810826	0.0207685
16740977	PPP1CA	NM_001008709	protein phosphatase 1, catalytic subunit, alpha isozyme	311.939	19.8391	271.86	14.9952	0.871517	0.000841847	0.0227319	cg13055001	11	67169813	PPP1CA;PPP1CA;PPP1CA	NM_002708;NM_206873;NM_001008709	TSS1500;TSS1500;TSS1500	S_Shore	0.16474	0.052067	0.175373	0.0495711	0.0106329	0.0260056
16741249	C11orf24	NM_001300913	chromosome 11 open reading frame 24	243.676	18.0079	187.646	26.2756	0.770066	0.00380421	0.0469442	cg10276576	11	68039926	C11orf24	NM_022338	TSS1500	S_Shore	0.0454807	0.00430474	0.0384838	0.00520326	-0.00699691	0.0268106
16741287	CPT1A	NM_001031847	carnitine palmitoyltransferase 1A (liver)	647.631	63.0569	953.01	176.493	1.47153	0.000221366	0.0135002	cg14411524	11	68583057	CPT1A;CPT1A	NM_001031847;NM_001876	5'UTR;5'UTR		0.909683	0.00821407	0.889846	0.00925404	-0.0198376	0.00697624
16741287	CPT1A	NM_001031847	carnitine palmitoyltransferase 1A (liver)	647.631	63.0569	953.01	176.493	1.47153	0.000221366	0.0135002	cg24366211	11	68610706	CPT1A;CPT1A	NM_001031847;NM_001876	TSS1500;TSS1500	N_Shore	0.310502	0.0407513	0.324972	0.0485844	0.0144699	0.0338698
16741948	COA4	NM_016565	cytochrome c oxidase assembly factor 4 homolog	228.979	32.1083	161.852	14.5147	0.706843	0.000201518	0.0129813	cg15978368	11	73587728	COA4;PAAF1;PAAF1;PAAF1;PAAF1;PAAF1	NM_016565;NM_001267803;NM_001267804;NM_001267805;NM_025155;NM_001267806	5'UTR;TSS1500;TSS1500;TSS1500;TSS1500;TSS200	Island	0.0414417	0.00511703	0.0504697	0.00744098	0.00902802	0.0470359
16741969	UCP2	NM_003355	uncoupling protein 2 (mitochondrial, proton carrier)	155.937	11.2938	94.2173	21.5513	0.6042	0.00280148	0.0402883	cg01957460	11	73688930	UCP2;UCP2	NM_003355;NM_003355	Body;ExonBnd		0.934202	0.00919309	0.920528	0.0124121	-0.0136737	0.00201121
16741969	UCP2	NM_003355	uncoupling protein 2 (mitochondrial, proton carrier)	155.937	11.2938	94.2173	21.5513	0.6042	0.00280148	0.0402883	cg15063453	11	73694489	UCP2	NM_003355	TSS1500	Island	0.0555262	0.00852561	0.0680957	0.00558081	0.0125695	0.0148507
16742002	C2CD3	NM_001286577	C2 calcium-dependent domain containing 3	203.381	22.9116	154.221	23.4504	0.758288	0.00174056	0.032488	cg25945322	11	73802588	C2CD3;C2CD3	NM_001286577;NM_015531	Body;Body		0.947826	0.0148939	0.922266	0.0160263	-0.0255604	0.0410991
16742491	CLNS1A	NM_001293	chloride channel, nucleotide-sensitive, 1A	85.5674	5.65147	102.515	5.56876	1.19806	0.00175818	0.0326617	cg17427192	11	77349610	CLNS1A	NM_001293	TSS1500	S_Shore	0.914184	0.0172369	0.922388	0.0166877	0.00820455	0.0204073
16742491	CLNS1A	NM_001293	chloride channel, nucleotide-sensitive, 1A	85.5674	5.65147	102.515	5.56876	1.19806	0.00175818	0.0326617	cg23817265	11	77346119	CLNS1A	NM_001293	Body	N_Shelf	0.867039	0.0239647	0.887234	0.0280803	0.0201952	0.00647165
16742594	NDUFC2-KCTD14	NM_001203260	NDUFC2-KCTD14 readthrough	149.429	33.3849	215.701	39.9362	1.4435	0.000698985	0.0208058	cg25162047	11	77758007	NDUFC2-KCTD14;NDUFC2-KCTD14;NDUFC2-KCTD14;KCTD14	NM_001203261;NM_001203262;NM_001203260;NM_001282406	Body;Body;Body;TSS1500		0.467137	0.115413	0.493421	0.101994	0.0262841	0.0330274
16742647	GAB2	NM_012296	GRB2-associated binding protein 2	31.6464	2.13279	24.781	1.26359	0.78306	4.87275e-05	0.00764372	cg07175647	11	78074208	GAB2	NM_080491	Body		0.459953	0.0960725	0.515823	0.0826975	0.0558703	0.00231562
16742647	GAB2	NM_012296	GRB2-associated binding protein 2	31.6464	2.13279	24.781	1.26359	0.78306	4.87275e-05	0.00764372	cg20281309	11	78127618	GAB2	NM_080491	Body	N_Shore	0.0439671	0.00298879	0.0512256	0.00705586	0.00725854	0.0103595
16742647	GAB2	NM_012296	GRB2-associated binding protein 2	31.6464	2.13279	24.781	1.26359	0.78306	4.87275e-05	0.00764372	cg24769381	11	78052863	GAB2;GAB2;GAB2	NM_080491;NM_012296;NM_012296	Body;1stExon;5'UTR		0.938651	0.0124835	0.92614	0.00934739	-0.0125106	0.0476308
16742647	GAB2	NM_012296	GRB2-associated binding protein 2	31.6464	2.13279	24.781	1.26359	0.78306	4.87275e-05	0.00764372	cg26672202	11	77941180	GAB2;GAB2	NM_080491;NM_012296	Body;Body		0.572713	0.126198	0.592073	0.132539	0.0193604	0.035863
16742647	GAB2	NM_012296	GRB2-associated binding protein 2	31.6464	2.13279	24.781	1.26359	0.78306	4.87275e-05	0.00764372	cg02544540	11	77973555	GAB2;GAB2	NM_080491;NM_012296	Body;Body		0.803611	0.0644169	0.783339	0.052669	-0.0202726	0.0469659
16742647	GAB2	NM_012296	GRB2-associated binding protein 2	31.6464	2.13279	24.781	1.26359	0.78306	4.87275e-05	0.00764372	cg24702460	11	77942215	GAB2;GAB2	NM_012296;NM_080491	Body;Body		0.87688	0.0317401	0.859906	0.0346431	-0.0169747	0.0369227
16742647	GAB2	NM_012296	GRB2-associated binding protein 2	31.6464	2.13279	24.781	1.26359	0.78306	4.87275e-05	0.00764372	cg25502267	11	78029932	GAB2;GAB2	NM_080491;NM_012296	Body;5'UTR		0.261517	0.0486807	0.240322	0.0462119	-0.0211949	0.0244811
16742692	TENM4	NM_001098816	teneurin transmembrane protein 4	135.219	26.6614	195.736	21.035	1.44755	0.000415903	0.0171059	cg02335931	11	78693524	TENM4	NM_001098816	Body		0.855116	0.0497223	0.827599	0.05687	-0.0275166	0.0182255
16742692	TENM4	NM_001098816	teneurin transmembrane protein 4	135.219	26.6614	195.736	21.035	1.44755	0.000415903	0.0171059	cg03618247	11	78409936	TENM4	NM_001098816	Body		0.24312	0.0560929	0.261973	0.0576823	0.0188529	0.00549317
16742692	TENM4	NM_001098816	teneurin transmembrane protein 4	135.219	26.6614	195.736	21.035	1.44755	0.000415903	0.0171059	cg10051037	11	78572049	TENM4	NM_001098816	Body		0.944408	0.0131238	0.93202	0.0107729	-0.0123879	0.00168471
16742692	TENM4	NM_001098816	teneurin transmembrane protein 4	135.219	26.6614	195.736	21.035	1.44755	0.000415903	0.0171059	cg23048115	11	78632586	TENM4	NM_001098816	Body		0.770911	0.0685803	0.801105	0.0719923	0.0301947	0.0033555
16742692	TENM4	NM_001098816	teneurin transmembrane protein 4	135.219	26.6614	195.736	21.035	1.44755	0.000415903	0.0171059	cg27090808	11	78460137	TENM4	NM_001098816	Body		0.957972	0.0109482	0.947019	0.00440571	-0.0109538	0.0227506
16742963	SYTL2	NM_001162951	synaptotagmin-like 2	351.171	35.5401	213.641	36.3533	0.608368	0.000584975	0.0196201	cg11429283	11	85469037	SYTL2;SYTL2;SYTL2;SYTL2;SYTL2	NM_001162951;NM_001162953;NM_001162953;NM_032943;NM_001162951	1stExon;5'UTR;1stExon;5'UTR;5'UTR		0.746821	0.0754262	0.772431	0.0720615	0.0256103	0.00668559
16742963	SYTL2	NM_001162951	synaptotagmin-like 2	351.171	35.5401	213.641	36.3533	0.608368	0.000584975	0.0196201	cg12578739	11	85522305	SYTL2;SYTL2	NM_032943;NM_001289608	TSS200;TSS200	S_Shore	0.206882	0.0410077	0.188127	0.0489531	-0.0187546	0.0317845
16742963	SYTL2	NM_001162951	synaptotagmin-like 2	351.171	35.5401	213.641	36.3533	0.608368	0.000584975	0.0196201	cg24203200	11	85413078	SYTL2;SYTL2;SYTL2;SYTL2;SYTL2;SYTL2;SYTL2;SYTL2;SYTL2	NM_001289609;NM_206929;NM_001162952;NM_001289610;NM_206930;NM_001289608;NM_001162953;NM_001162951;NM_032943	Body;Body;Body;Body;Body;Body;Body;Body;Body		0.822643	0.0832525	0.800892	0.0735238	-0.0217516	0.0286449
16742963	SYTL2	NM_001162951	synaptotagmin-like 2	351.171	35.5401	213.641	36.3533	0.608368	0.000584975	0.0196201	cg26349554	11	85522295	SYTL2	NM_032943	TSS200	S_Shore	0.114444	0.0081786	0.0970486	0.00805987	-0.0173958	0.0280798
16742963	SYTL2	NM_001162951	synaptotagmin-like 2	351.171	35.5401	213.641	36.3533	0.608368	0.000584975	0.0196201	cg10337956	11	85436135	SYTL2;SYTL2;SYTL2;SYTL2;SYTL2	NM_001162951;NM_206927;NM_001162953;NM_206928;NM_032943	Body;1stExon;Body;1stExon;Body		0.909967	0.0306639	0.934999	0.0273075	0.025032	0.0163037
16742963	SYTL2	NM_001162951	synaptotagmin-like 2	351.171	35.5401	213.641	36.3533	0.608368	0.000584975	0.0196201	cg11691844	11	85460604	SYTL2;SYTL2;SYTL2	NM_001162951;NM_001162953;NM_032943	Body;Body;Body		0.87418	0.0490633	0.861213	0.0579322	-0.0129667	0.0111342
16743374	MRE11A	NM_005590	MRE11 homolog A, double strand break repair nuclease	94.231	15.1105	117.99	17.6035	1.25214	0.00181838	0.033147	cg23492613	11	94226767	MRE11A;ANKRD49;MRE11A	NM_005591;NM_017704;NM_005590	5'UTR;TSS1500;5'UTR	Island	0.0587071	0.0083865	0.0691483	0.0083676	0.0104411	0.0183545
16743854	CASP4	NM_001225	caspase 4	54.9328	7.53177	70.8347	12.1517	1.28948	0.00259269	0.0389404	cg16669455	11	104839343	CASP4	NM_001225	TSS200		0.0826372	0.0212575	0.0683224	0.0126593	-0.0143148	0.0439812
16744049	SLC35F2	NM_017515	solute carrier family 35, member F2	69.0908	13.5409	107.302	23.7982	1.55306	0.00178023	0.032819	cg03851835	11	107711742	SLC35F2	NM_017515	Body		0.0791364	0.0113178	0.072536	0.0112035	-0.00660034	0.00639028
16744049	SLC35F2	NM_017515	solute carrier family 35, member F2	69.0908	13.5409	107.302	23.7982	1.55306	0.00178023	0.032819	cg00411838	11	107670196	SLC35F2	NM_017515	Body		0.231419	0.0184673	0.206796	0.0153279	-0.0246233	0.0238383
16744049	SLC35F2	NM_017515	solute carrier family 35, member F2	69.0908	13.5409	107.302	23.7982	1.55306	0.00178023	0.032819	cg04581377	11	107730489	SLC35F2	NM_017515	TSS1500	S_Shore	0.0450335	0.00447784	0.0407114	0.00360369	-0.00432214	0.0412774
16744049	SLC35F2	NM_017515	solute carrier family 35, member F2	69.0908	13.5409	107.302	23.7982	1.55306	0.00178023	0.032819	cg08593364	11	107729186	SLC35F2	NM_017515	Body	Island	0.0346469	0.0109729	0.0442071	0.00637137	0.00956025	0.0483708
16744289	PPP2R1B	NM_001177562	protein phosphatase 2, regulatory subunit A, beta	287.487	18.1743	341.146	18.8061	1.18665	9.92921e-05	0.00979396	cg00561322	11	111606373	PPP2R1B	NM_181699	Body		0.0475523	0.00577696	0.0435232	0.00513407	-0.00402907	0.0451582
16744322	ALG9	NM_001077690	ALG9, alpha-1,2-mannosyltransferase	244.98	15.9755	310.315	16.5025	1.26669	0.000190759	0.0128002	cg03371984	11	111725404	ALG9;ALG9;ALG9;ALG9	NM_001077692;NM_001077691;NM_024740;NM_001077690	Body;Body;Body;Body		0.905111	0.0468169	0.919677	0.0478444	0.0145659	0.0267631
16744322	ALG9	NM_001077690	ALG9, alpha-1,2-mannosyltransferase	244.98	15.9755	310.315	16.5025	1.26669	0.000190759	0.0128002	cg04924300	11	111700543	ALG9;ALG9;ALG9;ALG9	NM_001077692;NM_001077691;NM_024740;NM_001077690	Body;Body;Body;Body		0.223405	0.0458608	0.248066	0.0357905	0.0246612	0.0118409
16744322	ALG9	NM_001077690	ALG9, alpha-1,2-mannosyltransferase	244.98	15.9755	310.315	16.5025	1.26669	0.000190759	0.0128002	cg06201763	11	111692181	ALG9;ALG9;ALG9;ALG9	NM_001077690;NM_001077691;NM_024740;NM_001077692	Body;Body;Body;Body		0.441906	0.0780348	0.423441	0.0865043	-0.0184653	0.0360349
16744370	CRYAB	NM_001289807	crystallin alpha B	113.518	11.5682	88.0623	10.2596	0.775759	5.68157e-05	0.00800433	cg04216953	11	111783874	CRYAB;CRYAB;CRYAB;HSPB2;CRYAB;CRYAB;HSPB2-C11orf52	NM_001289807;NM_001885;NM_001289808;NM_001541;NM_001885;NM_001289807;NR_037651	5'UTR;5'UTR;TSS1500;Body;1stExon;1stExon;Body		0.0515272	0.00423225	0.0460672	0.00307809	-0.00545998	0.0487876
16744524	USP28	NM_001301029	ubiquitin specific peptidase 28	141.443	7.02455	194.129	31.0241	1.37249	0.00245695	0.0380205	cg09391998	11	113688523	USP28;USP28	NM_001301029;NM_020886	Body;Body		0.905357	0.0166579	0.922277	0.0148763	0.0169201	0.0239594
16745343	USP2	NM_001243759	ubiquitin specific peptidase 2	85.0611	18.9913	50.3742	8.57265	0.592212	0.00182175	0.0331696	cg12716639	11	119234198	USP2;USP2	NM_004205;NM_171997	Body;Body	N_Shore	0.317109	0.257514	0.336145	0.260273	0.0190354	0.00986309
16745343	USP2	NM_001243759	ubiquitin specific peptidase 2	85.0611	18.9913	50.3742	8.57265	0.592212	0.00182175	0.0331696	cg09048129	11	119234607	USP2;USP2	NM_171997;NM_004205	1stExon;Body	Island	0.141323	0.0419957	0.167649	0.0461276	0.0263257	0.0396513
16745343	USP2	NM_001243759	ubiquitin specific peptidase 2	85.0611	18.9913	50.3742	8.57265	0.592212	0.00182175	0.0331696	cg20822818	11	119235062	USP2;USP2	NM_171997;NM_004205	TSS200;Body	Island	0.181259	0.0116793	0.190703	0.0134233	0.00944458	0.0392956
16745563	CLMP	NM_024769	CXADR-like membrane protein	955.706	223.106	1357.05	298.873	1.41995	0.00189758	0.0337028	cg22476175	11	123058574	CLMP	NM_024769	Body		0.0838562	0.0267571	0.0753623	0.025707	-0.00849399	0.0221196
16745563	CLMP	NM_024769	CXADR-like membrane protein	955.706	223.106	1357.05	298.873	1.41995	0.00189758	0.0337028	cg14103893	11	123058939	CLMP	NM_024769	Body		0.105642	0.0630334	0.112135	0.065759	0.00649281	0.0296206
16745718	ROBO4	NM_001301088	roundabout guidance receptor 4	125.718	11.7928	247.633	81.0779	1.96974	0.00160789	0.0311572	cg03988533	11	124765360	ROBO4	NM_019055	Body		0.514225	0.0886209	0.532136	0.0872515	0.0179109	0.0120912
16745718	ROBO4	NM_001301088	roundabout guidance receptor 4	125.718	11.7928	247.633	81.0779	1.96974	0.00160789	0.0311572	cg17352509	11	124768694	ROBO4;ROBO4	NM_001301088;NM_019055	TSS1500;TSS1500		0.141352	0.0843935	0.127147	0.0814679	-0.0142053	0.0303146
16745718	ROBO4	NM_001301088	roundabout guidance receptor 4	125.718	11.7928	247.633	81.0779	1.96974	0.00160789	0.0311572	cg10465696	11	124767948	ROBO4	NM_019055	TSS200		0.792984	0.0737468	0.82563	0.0632981	0.0326462	0.039039
16745997	ETS1	NM_001143820	v-ets avian erythroblastosis virus E26 oncogene homolog 1	289.057	21.5073	381.469	23.8674	1.3197	0.000440167	0.0174855	cg14998713	11	128391908	ETS1;ETS1;ETS1;ETS1;ETS1	NM_001143820;NM_005238;NM_001162422;NM_001162422;NM_005238	Body;5'UTR;1stExon;5'UTR;1stExon	Island	0.0354758	0.00714253	0.0539449	0.00606516	0.0184691	0.0219581
16745997	ETS1	NM_001143820	v-ets avian erythroblastosis virus E26 oncogene homolog 1	289.057	21.5073	381.469	23.8674	1.3197	0.000440167	0.0174855	cg03963011	11	128418551	ETS1	NM_001143820	Body	N_Shore	0.0813816	0.0186763	0.072859	0.0144488	-0.00852256	0.0497614
16745997	ETS1	NM_001143820	v-ets avian erythroblastosis virus E26 oncogene homolog 1	289.057	21.5073	381.469	23.8674	1.3197	0.000440167	0.0174855	cg25578781	11	128446070	ETS1	NM_001143820	5'UTR		0.0810095	0.0111571	0.0664141	0.00552135	-0.0145954	0.0449541
16746379	NCAPD3	NM_015261	non-SMC condensin II complex subunit D3	122.719	17.206	171.117	21.8302	1.39437	0.00133951	0.0286439	cg23593752	11	134094362	NCAPD3;VPS26B;NCAPD3	NM_015261;NM_052875;NM_015261	1stExon;TSS200;5'UTR	Island	0.0520477	0.00595733	0.0466281	0.00423461	-0.00541954	0.0150122
16746379	NCAPD3	NM_015261	non-SMC condensin II complex subunit D3	122.719	17.206	171.117	21.8302	1.39437	0.00133951	0.0286439	cg14093526	11	134094620	VPS26B;VPS26B;NCAPD3	NM_052875;NM_052875;NM_015261	1stExon;5'UTR;TSS200	Island	0.0635764	0.00763636	0.0725118	0.0051964	0.00893539	0.0359032
16746524	CCDC77	NM_001130146	coiled-coil domain containing 77	63.4182	10.3294	96.9115	6.52237	1.52813	0.00107998	0.0255898	cg07594933	12	515355	CCDC77;CCDC77;CCDC77;CCDC77	NM_001130147;NM_001130146;NM_032358;NM_001130148	5'UTR;5'UTR;5'UTR;5'UTR		0.929849	0.0117224	0.935393	0.0107691	0.0055442	0.000156304
16746906	TEAD4	NM_003213	TEA domain family member 4	613.151	114.427	319.391	66.9338	0.520901	0.000101848	0.00979396	cg01039401	12	3070406	TEAD4;TEAD4;TEAD4	NM_201441;NM_201443;NM_003213	5'UTR;5'UTR;5'UTR	S_Shore	0.834299	0.0747034	0.845215	0.0772374	0.0109157	0.0154885
16746906	TEAD4	NM_003213	TEA domain family member 4	613.151	114.427	319.391	66.9338	0.520901	0.000101848	0.00979396	cg01521688	12	3131390	TEAD4;TEAD4;TEAD4	NM_003213;NM_201441;NM_201443	Body;Body;Body		0.954835	0.00853112	0.965078	0.00525845	0.0102429	0.000794544
16746906	TEAD4	NM_003213	TEA domain family member 4	613.151	114.427	319.391	66.9338	0.520901	0.000101848	0.00979396	cg03207689	12	3106513	TEAD4;TEAD4;TEAD4	NM_201443;NM_003213;NM_201441	5'UTR;Body;Body		0.967901	0.00728642	0.952389	0.0119022	-0.015512	0.0179556
16746906	TEAD4	NM_003213	TEA domain family member 4	613.151	114.427	319.391	66.9338	0.520901	0.000101848	0.00979396	cg03748608	12	3129822	TEAD4;TEAD4;TEAD4	NM_003213;NM_201441;NM_201443	Body;Body;Body		0.910794	0.0125435	0.898931	0.0141775	-0.0118631	0.017848
16746906	TEAD4	NM_003213	TEA domain family member 4	613.151	114.427	319.391	66.9338	0.520901	0.000101848	0.00979396	cg16257219	12	3069765	TEAD4;TEAD4;TEAD4	NM_201441;NM_201443;NM_003213	5'UTR;5'UTR;5'UTR	S_Shore	0.585033	0.0785201	0.60821	0.0822557	0.0231772	0.0190072
16746906	TEAD4	NM_003213	TEA domain family member 4	613.151	114.427	319.391	66.9338	0.520901	0.000101848	0.00979396	cg18553305	12	3112665	TEAD4;TEAD4;TEAD4	NM_003213;NM_201441;NM_201443	Body;Body;5'UTR		0.816477	0.0521722	0.841985	0.0386063	0.0255081	0.0341656
16746930	TSPAN9	NM_001168320	tetraspanin 9	228.941	48.5982	148.17	31.337	0.647195	0.000596811	0.0197258	cg00120804	12	3261745	TSPAN9;TSPAN9	NM_006675;NM_001168320	5'UTR;5'UTR		0.710781	0.0466794	0.729207	0.0357426	0.0184266	0.0302304
16746930	TSPAN9	NM_001168320	tetraspanin 9	228.941	48.5982	148.17	31.337	0.647195	0.000596811	0.0197258	cg01049030	12	3334092	TSPAN9;TSPAN9	NM_006675;NM_001168320	Body;Body		0.450514	0.0420703	0.463981	0.0352481	0.0134673	0.0211722
16746930	TSPAN9	NM_001168320	tetraspanin 9	228.941	48.5982	148.17	31.337	0.647195	0.000596811	0.0197258	cg02052242	12	3281658	TSPAN9;TSPAN9	NM_001168320;NM_006675	5'UTR;5'UTR		0.965845	0.00376881	0.956294	0.00751058	-0.00955136	0.00571801
16746930	TSPAN9	NM_001168320	tetraspanin 9	228.941	48.5982	148.17	31.337	0.647195	0.000596811	0.0197258	cg11845532	12	3361996	TSPAN9;TSPAN9	NM_006675;NM_001168320	Body;Body		0.26072	0.0430692	0.294971	0.0449061	0.0342505	0.00558202
16746930	TSPAN9	NM_001168320	tetraspanin 9	228.941	48.5982	148.17	31.337	0.647195	0.000596811	0.0197258	cg18039042	12	3308349	TSPAN9;TSPAN9	NM_001168320;NM_006675	5'UTR;5'UTR	N_Shore	0.779402	0.0719875	0.801994	0.0724627	0.0225924	0.00889577
16746930	TSPAN9	NM_001168320	tetraspanin 9	228.941	48.5982	148.17	31.337	0.647195	0.000596811	0.0197258	cg21799712	12	3302150	TSPAN9;TSPAN9	NM_006675;NM_001168320	5'UTR;5'UTR		0.93462	0.0255698	0.926257	0.0252546	-0.00836268	0.0359224
16746930	TSPAN9	NM_001168320	tetraspanin 9	228.941	48.5982	148.17	31.337	0.647195	0.000596811	0.0197258	cg27469317	12	3329561	TSPAN9;TSPAN9	NM_006675;NM_001168320	Body;Body		0.887099	0.0332921	0.861233	0.0362021	-0.0258661	0.00109297
16746930	TSPAN9	NM_001168320	tetraspanin 9	228.941	48.5982	148.17	31.337	0.647195	0.000596811	0.0197258	cg00766289	12	3311121	TSPAN9;TSPAN9	NM_006675;NM_001168320	Body;Body	S_Shore	0.287516	0.143861	0.315524	0.146501	0.028008	0.0379187
16746930	TSPAN9	NM_001168320	tetraspanin 9	228.941	48.5982	148.17	31.337	0.647195	0.000596811	0.0197258	cg08935410	12	3322888	TSPAN9;TSPAN9	NM_006675;NM_001168320	Body;Body		0.53128	0.0142423	0.543868	0.0114836	0.0125884	0.0392752
16746930	TSPAN9	NM_001168320	tetraspanin 9	228.941	48.5982	148.17	31.337	0.647195	0.000596811	0.0197258	cg16968994	12	3355453	TSPAN9;TSPAN9	NM_006675;NM_001168320	Body;Body		0.917934	0.0184983	0.906446	0.0231063	-0.011488	0.0201851
16746930	TSPAN9	NM_001168320	tetraspanin 9	228.941	48.5982	148.17	31.337	0.647195	0.000596811	0.0197258	cg18685728	12	3251138	TSPAN9;TSPAN9	NM_006675;NM_001168320	5'UTR;5'UTR		0.655647	0.0433565	0.678491	0.0509772	0.0228442	0.036656
16746930	TSPAN9	NM_001168320	tetraspanin 9	228.941	48.5982	148.17	31.337	0.647195	0.000596811	0.0197258	cg08966261	12	3361896	TSPAN9;TSPAN9	NM_006675;NM_001168320	Body;Body		0.149106	0.024842	0.163843	0.0195657	0.0147376	0.0363031
16746930	TSPAN9	NM_001168320	tetraspanin 9	228.941	48.5982	148.17	31.337	0.647195	0.000596811	0.0197258	cg24189381	12	3350866	TSPAN9;TSPAN9	NM_006675;NM_001168320	Body;Body		0.504874	0.0525893	0.531736	0.0430779	0.0268619	0.0431331
16747014	RAD51AP1	NM_001130862	RAD51 associated protein 1	65.3761	12.2106	110.701	20.3179	1.6933	0.00191648	0.0337474	cg26127679	12	4648274	RAD51AP1;C12orf4;RAD51AP1	NM_001130862;NM_020374;NM_006479	Body;TSS1500;Body	S_Shore	0.0338323	0.00392126	0.0388508	0.00215343	0.00501851	0.0242185
16747014	RAD51AP1	NM_001130862	RAD51 associated protein 1	65.3761	12.2106	110.701	20.3179	1.6933	0.00191648	0.0337474	cg02140508	12	4659038	RAD51AP1;RAD51AP1	NM_001130862;NM_006479	Body;Body		0.793159	0.0394573	0.817771	0.0477019	0.0246127	0.0272055
16747338	GAPDH	NM_001256799	glyceraldehyde-3-phosphate dehydrogenase	111.289	5.63664	123.828	5.66456	1.11266	0.00126623	0.0277635	cg09925823	12	6643870	GAPDH;GAPDH;GAPDH;GAPDH;GAPDH	NM_001256799;NM_002046;NM_001289745;NM_001289746;NM_001289746	TSS1500;5'UTR;5'UTR;5'UTR;1stExon	Island	0.0576127	0.00648126	0.050637	0.00569294	-0.00697561	0.0135644
16747338	GAPDH	NM_001256799	glyceraldehyde-3-phosphate dehydrogenase	111.289	5.63664	123.828	5.66456	1.11266	0.00126623	0.0277635	cg09193981	12	6644606	GAPDH	NM_002046	Body	Island	0.0429371	0.00361513	0.0474093	0.0028379	0.00447212	0.0278369
16747373	COPS7A	NM_001164093	COP9 signalosome subunit 7A	369.624	28.5389	228.388	24.0724	0.617895	8.5441e-05	0.00915197	cg10897686	12	6833349	COPS7A;COPS7A;COPS7A;COPS7A;COPS7A	NM_001164095;NM_001164094;NM_001164095;NM_016319;NM_001164093	1stExon;5'UTR;5'UTR;5'UTR;TSS200	Island	0.0945587	0.0158933	0.0824343	0.0133033	-0.0121244	0.036698
16747501	USP5	NM_001098536	ubiquitin specific peptidase 5 (isopeptidase T)	363.811	21.9899	423.057	27.0871	1.16285	0.00271508	0.0396145	cg24345793	12	6960807	USP5;USP5;CDCA3	NM_001098536;NM_003481;NM_031299	TSS1500;TSS1500;TSS1500	N_Shore	0.0380963	0.00690664	0.0475764	0.00516146	0.00948007	0.0443854
16747529	TPI1	NM_000365	triosephosphate isomerase 1	53.9477	5.45235	68.0871	8.46695	1.2621	3.91316e-05	0.00738402	cg01213014	12	6976416	TPI1;TPI1;TPI1	NM_001159287;NR_027483;NM_000365	TSS200;TSS1500;TSS1500	Island	0.0468291	0.00490353	0.0403315	0.00473885	-0.00649752	0.00243414
16747529	TPI1	NM_000365	triosephosphate isomerase 1	53.9477	5.45235	68.0871	8.46695	1.2621	3.91316e-05	0.00738402	cg13587325	12	6977202	TPI1;TPI1;TPI1	NM_000365;NM_001159287;NM_001258026	Body;Body;TSS200	Island	0.0868288	0.00473806	0.0750068	0.00529332	-0.011822	0.0208441
16748989	PDE3A	NM_000921	phosphodiesterase 3A, cGMP-inhibited	22.2901	1.62264	17.4973	1.20575	0.78498	0.00124787	0.0275188	cg04101351	12	20522672	PDE3A	NM_000921	1stExon	Island	0.0536231	0.00767515	0.0464909	0.00489176	-0.00713222	0.00426156
16748989	PDE3A	NM_000921	phosphodiesterase 3A, cGMP-inhibited	22.2901	1.62264	17.4973	1.20575	0.78498	0.00124787	0.0275188	cg05660670	12	20521635	PDE3A	NM_000921	TSS1500	Island	0.0249985	0.00344226	0.0217629	0.00404515	-0.00323566	0.0346722
16748989	PDE3A	NM_000921	phosphodiesterase 3A, cGMP-inhibited	22.2901	1.62264	17.4973	1.20575	0.78498	0.00124787	0.0275188	cg22927788	12	20521984	PDE3A	NM_000921	TSS1500	Island	0.0336484	0.00776895	0.0270004	0.00358265	-0.00664794	0.0133805
16748989	PDE3A	NM_000921	phosphodiesterase 3A, cGMP-inhibited	22.2901	1.62264	17.4973	1.20575	0.78498	0.00124787	0.0275188	cg23367478	12	20521299	PDE3A	NM_000921	TSS1500	N_Shore	0.0349806	0.0014308	0.0414845	0.00340946	0.00650382	0.00746087
16748989	PDE3A	NM_000921	phosphodiesterase 3A, cGMP-inhibited	22.2901	1.62264	17.4973	1.20575	0.78498	0.00124787	0.0275188	cg13446110	12	20629927	PDE3A	NM_000921	Body		0.478042	0.126003	0.449735	0.12295	-0.0283067	0.0321803
16748989	PDE3A	NM_000921	phosphodiesterase 3A, cGMP-inhibited	22.2901	1.62264	17.4973	1.20575	0.78498	0.00124787	0.0275188	cg17493526	12	20524048	PDE3A	NM_000921	Body	S_Shore	0.858833	0.028412	0.820898	0.0349847	-0.0379342	0.0428125
16748989	PDE3A	NM_000921	phosphodiesterase 3A, cGMP-inhibited	22.2901	1.62264	17.4973	1.20575	0.78498	0.00124787	0.0275188	cg21134382	12	20709967	PDE3A	NM_000921	Body	S_Shelf	0.89806	0.0149651	0.852951	0.0239235	-0.045109	0.0207189
16748989	PDE3A	NM_000921	phosphodiesterase 3A, cGMP-inhibited	22.2901	1.62264	17.4973	1.20575	0.78498	0.00124787	0.0275188	cg21524461	12	20525478	PDE3A	NM_000921	Body	S_Shelf	0.779338	0.049577	0.825198	0.0487844	0.0458596	0.0311173
16748989	PDE3A	NM_000921	phosphodiesterase 3A, cGMP-inhibited	22.2901	1.62264	17.4973	1.20575	0.78498	0.00124787	0.0275188	cg26203118	12	20680547	PDE3A	NM_000921	Body		0.293642	0.0577114	0.283348	0.0636395	-0.0102947	0.0335871
16748989	PDE3A	NM_000921	phosphodiesterase 3A, cGMP-inhibited	22.2901	1.62264	17.4973	1.20575	0.78498	0.00124787	0.0275188	cg22056480	12	20704804	PDE3A	NM_000921	Body	Island	0.911595	0.0129785	0.904887	0.0143315	-0.00670818	0.049874
16749782	FGD4	NM_001304480	FYVE, RhoGEF and PH domain containing 4	166.146	20.8944	66.87	28.2314	0.402477	0.000908211	0.0233803	cg16294668	12	32675207	FGD4	NM_139241	5'UTR		0.500938	0.0844778	0.515906	0.0893288	0.0149679	0.0429926
16750300	TMEM117	NM_001286211	transmembrane protein 117	89.1837	5.51823	70.6088	6.64546	0.791723	0.00192077	0.0337474	cg06326286	12	44229200	TMEM117;TMEM117;TMEM117;TMEM117	NM_001286213;NM_001286211;NM_032256;NM_001286212	TSS1500;TSS1500;TSS1500;TSS1500	N_Shore	0.469647	0.062725	0.500902	0.0626284	0.0312541	0.0109316
16750300	TMEM117	NM_001286211	transmembrane protein 117	89.1837	5.51823	70.6088	6.64546	0.791723	0.00192077	0.0337474	cg10447658	12	44782459	TMEM117	NM_032256	3'UTR		0.940904	0.0100615	0.91792	0.0091416	-0.0229843	0.00991154
16750300	TMEM117	NM_001286211	transmembrane protein 117	89.1837	5.51823	70.6088	6.64546	0.791723	0.00192077	0.0337474	cg11970974	12	44658938	TMEM117;TMEM117;TMEM117;TMEM117	NM_001286211;NM_032256;NM_001286212;NM_001286213	Body;Body;Body;Body		0.962572	0.00658034	0.974363	0.00700029	0.011791	0.026923
16750523	PFKM	NM_000289	phosphofructokinase, muscle	77.6706	3.86388	91.0651	5.98803	1.17245	0.00414795	0.0490865	cg05563740	12	48498769	PFKM;SENP1;SENP1;SENP1;SENP1	NM_001166686;NR_051992;NR_051991;NM_001267595;NM_001267594	TSS1500;Body;Body;5'UTR;5'UTR	N_Shore	0.798111	0.0675631	0.7654	0.0675849	-0.0327106	0.0100594
16750523	PFKM	NM_000289	phosphofructokinase, muscle	77.6706	3.86388	91.0651	5.98803	1.17245	0.00414795	0.0490865	cg17705343	12	48499684	SENP1;PFKM;PFKM;SENP1;SENP1;SENP1;SENP1	NM_001267595;NM_001166686;NM_001166686;NR_051992;NR_051991;NM_001267595;NM_001267594	1stExon;1stExon;5'UTR;Body;Body;5'UTR;5'UTR	Island	0.0377598	0.00338932	0.0280768	0.00248333	-0.00968301	0.000439342
16750523	PFKM	NM_000289	phosphofructokinase, muscle	77.6706	3.86388	91.0651	5.98803	1.17245	0.00414795	0.0490865	cg06867460	12	48499546	SENP1;SENP1;PFKM	NM_014554;NM_014554;NM_001166686	5'UTR;1stExon;TSS200	Island	0.0424373	0.00463246	0.0581761	0.0132021	0.0157388	0.0401653
16750635	CACNB3	NM_000725	calcium channel, voltage-dependent, beta 3 subunit	101.691	4.34451	116.845	7.97695	1.14902	0.00144268	0.0296218	cg13285458	12	49212305	CACNB3	NM_000725	TSS1500	Island	0.0469556	0.00672219	0.0630726	0.00887515	0.016117	0.0145816
16750635	CACNB3	NM_000725	calcium channel, voltage-dependent, beta 3 subunit	101.691	4.34451	116.845	7.97695	1.14902	0.00144268	0.0296218	cg09432234	12	49211807	CACNB3	NM_000725	TSS1500	N_Shore	0.187438	0.0441084	0.199572	0.0450614	0.0121341	0.0378763
16750635	CACNB3	NM_000725	calcium channel, voltage-dependent, beta 3 subunit	101.691	4.34451	116.845	7.97695	1.14902	0.00144268	0.0296218	cg24635628	12	49221580	CACNB3;CACNB3;CACNB3;CACNB3	NM_001206917;NM_001206916;NM_001206915;NM_000725	Body;Body;Body;Body		0.513246	0.0799102	0.533097	0.0792683	0.0198514	0.0105815
16750901	TMBIM6	NM_001098576	transmembrane BAX inhibitor motif containing 6	63.1224	4.28686	69.96	3.59505	1.10832	0.00409797	0.0487917	cg15179107	12	50146263	TMBIM6;TMBIM6;TMBIM6;TMBIM6	NM_003217;NM_001098576;NM_003217;NM_001098576	5'UTR;ExonBnd;ExonBnd;Body		0.817192	0.0311733	0.837171	0.0335972	0.019979	0.00352697
16750901	TMBIM6	NM_001098576	transmembrane BAX inhibitor motif containing 6	63.1224	4.28686	69.96	3.59505	1.10832	0.00409797	0.0487917	cg17474435	12	50135167	TMBIM6;TMBIM6	NM_003217;NM_001098576	TSS200;TSS1500	Island	0.0379423	0.0039035	0.0331728	0.00436601	-0.00476945	0.0488092
16750901	TMBIM6	NM_001098576	transmembrane BAX inhibitor motif containing 6	63.1224	4.28686	69.96	3.59505	1.10832	0.00409797	0.0487917	cg19936189	12	50136999	TMBIM6;TMBIM6	NM_003217;NM_001098576	5'UTR;Body	S_Shore	0.67146	0.0309195	0.687466	0.0363156	0.016006	0.0320106
16750901	TMBIM6	NM_001098576	transmembrane BAX inhibitor motif containing 6	63.1224	4.28686	69.96	3.59505	1.10832	0.00409797	0.0487917	cg02334620	12	50135977	TMBIM6;TMBIM6	NM_003217;NM_001098576	5'UTR;1stExon	Island	0.0425974	0.00569901	0.0526975	0.00899986	0.0101001	0.0371202
16751401	ACVR1B	NM_004302	activin A receptor type IB	65.3952	5.94602	48.0449	1.26062	0.734686	0.000539769	0.018851	cg24433265	12	52389247	ACVR1B	NM_004302	3'UTR		0.793445	0.0367673	0.813647	0.0326486	0.0202016	0.0392641
16751420	GRASP	NM_001271856	GRP1 (general receptor for phosphoinositides 1)-associated scaffold protein	93.0903	15.9028	61.7557	8.33056	0.663395	0.00152868	0.0304567	cg14242936	12	52404134	GRASP	NM_181711	Body	S_Shelf	0.0800729	0.0153853	0.0682388	0.0110937	-0.0118341	0.0322545
16751420	GRASP	NM_001271856	GRP1 (general receptor for phosphoinositides 1)-associated scaffold protein	93.0903	15.9028	61.7557	8.33056	0.663395	0.00152868	0.0304567	cg13797075	12	52404853	GRASP;GRASP	NM_181711;NM_001271856	Body;5'UTR	S_Shelf	0.440552	0.038974	0.45677	0.0423738	0.0162181	0.0286113
16751464	ATG101	NM_001098673	autophagy related 101	118.35	15.6248	84.7741	6.76595	0.716297	0.000690228	0.0207035	cg05628902	12	52462839	ATG101;ATG101	NM_021934;NM_001098673	TSS1500;TSS1500	N_Shore	0.364952	0.0292239	0.416503	0.0415774	0.0515508	0.000961808
16751570	EIF4B	NM_001300821	eukaryotic translation initiation factor 4B	521.492	37.2131	584.066	51.5326	1.11999	0.00116195	0.0265784	cg23846327	12	53405313	EIF4B;EIF4B	NM_001417;NM_001300821	Body;Body		0.910818	0.0248202	0.887749	0.0327481	-0.0230698	0.00400074
16752223	ORMDL2	NM_014182	ORMDL sphingolipid biosynthesis regulator 2	226.848	26.0804	298.268	27.0722	1.31484	0.000985426	0.0244862	cg14657159	12	56211136	ORMDL2;SARNP;SARNP;SARNP	NM_014182;NR_026723;NR_026722;NM_033082	TSS1500;Body;Body;Body	N_Shore	0.038446	0.00441521	0.0297987	0.00192269	-0.00864723	0.00268045
16752223	ORMDL2	NM_014182	ORMDL sphingolipid biosynthesis regulator 2	226.848	26.0804	298.268	27.0722	1.31484	0.000985426	0.0244862	cg03260790	12	56211718	ORMDL2;SARNP;SARNP;SARNP	NM_014182;NR_026723;NM_033082;NR_026722	TSS200;TSS200;TSS200;TSS200	S_Shore	0.0323178	0.00307104	0.028079	0.00349536	-0.00423877	0.0327266
16752223	ORMDL2	NM_014182	ORMDL sphingolipid biosynthesis regulator 2	226.848	26.0804	298.268	27.0722	1.31484	0.000985426	0.0244862	cg19438469	12	56211383	ORMDL2;SARNP;SARNP;SARNP	NM_014182;NR_026723;NR_026722;NM_033082	TSS1500;Body;Body;Body	Island	0.0240211	0.00414333	0.0283051	0.0049933	0.00428401	0.0372622
16752244	DGKA	NM_001345	diacylglycerol kinase alpha	135.236	14.4998	174.67	21.227	1.29159	0.000168165	0.0123179	cg24868790	12	56326222	DGKA;DGKA;DGKA;DGKA	NM_201445;NM_201554;NM_001345;NM_201444	5'UTR;5'UTR;5'UTR;5'UTR	Island	0.0714711	0.0109343	0.0604458	0.00582005	-0.0110253	0.0457877
16752397	ERBB3	NM_001005915	erb-b2 receptor tyrosine kinase 3	123.345	33.1775	44.0085	16.137	0.356792	0.000151575	0.0118407	cg10869879	12	56474569	ERBB3;ERBB3	NM_001005915;NM_001982	Body;Body	S_Shore	0.456728	0.031988	0.430745	0.0220219	-0.0259829	0.0155442
16752397	ERBB3	NM_001005915	erb-b2 receptor tyrosine kinase 3	123.345	33.1775	44.0085	16.137	0.356792	0.000151575	0.0118407	cg07266886	12	56495022	ERBB3	NM_001982	Body	N_Shelf	0.866671	0.0493801	0.877194	0.0434403	0.0105229	0.043383
16752397	ERBB3	NM_001005915	erb-b2 receptor tyrosine kinase 3	123.345	33.1775	44.0085	16.137	0.356792	0.000151575	0.0118407	cg06543683	12	56491914	ERBB3	NM_001982	Body		0.916435	0.0159052	0.930136	0.00605086	0.0137011	0.0498711
16752495	ESYT1	NM_001184796	extended synaptotagmin-like protein 1	698.853	62.2674	557.845	28.3578	0.798229	0.00210183	0.0352399	cg05742988	12	56521901	ESYT1	NM_015292	TSS200	N_Shore	0.0364087	0.00228661	0.0315688	0.00550423	-0.00483996	0.0356852
16752495	ESYT1	NM_001184796	extended synaptotagmin-like protein 1	698.853	62.2674	557.845	28.3578	0.798229	0.00210183	0.0352399	cg20664221	12	56522980	ESYT1	NM_015292	Body	Island	0.0601306	0.00592282	0.0496761	0.0090557	-0.0104545	0.0234637
16752495	ESYT1	NM_001184796	extended synaptotagmin-like protein 1	698.853	62.2674	557.845	28.3578	0.798229	0.00210183	0.0352399	cg22789338	12	56521384	ESYT1;ESYT1	NM_001184796;NM_015292	TSS1500;TSS1500	N_Shore	0.0267179	0.00382162	0.0327482	0.00227957	0.00603026	0.0386395
16752495	ESYT1	NM_001184796	extended synaptotagmin-like protein 1	698.853	62.2674	557.845	28.3578	0.798229	0.00210183	0.0352399	cg24455875	12	56536089	ESYT1;ESYT1	NM_001184796;NM_015292	Body;Body		0.893627	0.0147416	0.881252	0.010617	-0.0123753	0.031494
16753162	TSPAN31	NM_005981	tetraspanin 31	41.2591	3.59852	29.6498	3.57999	0.718623	0.000294681	0.0151902	cg22952828	12	58139148	TSPAN31	NM_005981	Body		0.0737974	0.00799412	0.0631175	0.0105266	-0.0106798	0.0271205
16753426	SRGAP1	NM_020762	SLIT-ROBO Rho GTPase activating protein 1	395.857	40.2831	306.402	36.588	0.774022	6.10064e-05	0.00833278	cg05970811	12	64237202	SRGAP1	NM_020762	TSS1500	N_Shore	0.429956	0.0847277	0.46014	0.0846883	0.0301845	0.0258089
16753426	SRGAP1	NM_020762	SLIT-ROBO Rho GTPase activating protein 1	395.857	40.2831	306.402	36.588	0.774022	6.10064e-05	0.00833278	cg11277345	12	64237108	SRGAP1	NM_020762	TSS1500	N_Shore	0.703782	0.0528084	0.7207	0.0588572	0.0169177	0.0336446
16753426	SRGAP1	NM_020762	SLIT-ROBO Rho GTPase activating protein 1	395.857	40.2831	306.402	36.588	0.774022	6.10064e-05	0.00833278	cg12782542	12	64336851	SRGAP1	NM_020762	Body		0.953522	0.00940726	0.944349	0.0149284	-0.0091732	0.0313151
16753426	SRGAP1	NM_020762	SLIT-ROBO Rho GTPase activating protein 1	395.857	40.2831	306.402	36.588	0.774022	6.10064e-05	0.00833278	cg17354987	12	64362282	SRGAP1	NM_020762	Body		0.925054	0.0155166	0.937695	0.0137434	0.0126413	0.0339339
16753607	MSRB3	NM_001031679	methionine sulfoxide reductase B3	161.222	12.2229	118.337	7.76426	0.733997	0.00147025	0.0299386	cg08636169	12	65672743	MSRB3;MSRB3	NM_001031679;NM_198080	5'UTR;Body	Island	0.0569952	0.00587595	0.0484234	0.00837315	-0.00857184	0.0309604
16753607	MSRB3	NM_001031679	methionine sulfoxide reductase B3	161.222	12.2229	118.337	7.76426	0.733997	0.00147025	0.0299386	cg09796786	12	65712740	MSRB3;MSRB3	NM_001031679;NM_198080	Body;Body		0.951741	0.0163926	0.93359	0.0138917	-0.0181509	0.0447826
16753641	HMGA2	NM_001300918	high mobility group AT-hook 2	69.6441	31.1611	146.264	82.6802	2.10016	0.00097834	0.0243685	cg01973954	12	66247580	HMGA2;HMGA2;LOC100129940;HMGA2;HMGA2	NM_001300919;NM_003484;NM_001292024;NM_001300918;NM_003483	Body;Body;Body;Body;Body		0.645616	0.0759725	0.67317	0.0797455	0.0275538	0.0185262
16753641	HMGA2	NM_001300918	high mobility group AT-hook 2	69.6441	31.1611	146.264	82.6802	2.10016	0.00097834	0.0243685	cg13200550	12	66221789	RPSAP52;HMGA2;HMGA2	NR_026825;NM_003484;NM_003483	TSS1500;Body;Body	S_Shore	0.786396	0.12728	0.81412	0.119929	0.0277241	0.00436929
16753641	HMGA2	NM_001300918	high mobility group AT-hook 2	69.6441	31.1611	146.264	82.6802	2.10016	0.00097834	0.0243685	cg02803933	12	66350350	HMGA2	NM_003483	Body		0.270643	0.0512013	0.282605	0.0465978	0.0119617	0.0476503
16753641	HMGA2	NM_001300918	high mobility group AT-hook 2	69.6441	31.1611	146.264	82.6802	2.10016	0.00097834	0.0243685	cg06636221	12	66240055	HMGA2;HMGA2;HMGA2;HMGA2	NM_001300919;NM_003484;NM_001300918;NM_003483	Body;Body;Body;Body		0.791331	0.0393709	0.808798	0.028672	0.0174672	0.0301919
16753641	HMGA2	NM_001300918	high mobility group AT-hook 2	69.6441	31.1611	146.264	82.6802	2.10016	0.00097834	0.0243685	cg14857024	12	66234241	HMGA2;HMGA2	NM_003484;NM_003483	Body;Body		0.941745	0.00706821	0.927884	0.0141579	-0.0138609	0.0353378
16753751	DYRK2	NM_003583	dual specificity tyrosine-(Y)-phosphorylation regulated kinase 2	104.701	7.76308	61.4693	10.5874	0.587096	0.000145131	0.0117673	cg02330618	12	68042781	DYRK2;DYRK2;DYRK2;DYRK2	NM_006482;NM_006482;NM_003583;NM_003583	5'UTR;1stExon;1stExon;5'UTR	Island	0.0639876	0.0129527	0.0534391	0.0091288	-0.0105485	0.0432704
16754536	SYT1	NM_001135805	synaptotagmin I	86.3732	8.72179	55.4963	7.11632	0.642518	0.000360808	0.0162337	cg27171564	12	79641612	SYT1;SYT1;SYT1	NM_005639;NM_001135805;NM_001135806	Body;Body;Body		0.846069	0.0473366	0.870323	0.0386085	0.0242537	0.0113819
16754536	SYT1	NM_001135805	synaptotagmin I	86.3732	8.72179	55.4963	7.11632	0.642518	0.000360808	0.0162337	cg00020191	12	79258083	SYT1;SYT1;SYT1	NM_001135805;NM_001135805;NM_005639	5'UTR;1stExon;TSS1500		0.101791	0.0217057	0.107728	0.0251965	0.00593648	0.0328457
16754536	SYT1	NM_001135805	synaptotagmin I	86.3732	8.72179	55.4963	7.11632	0.642518	0.000360808	0.0162337	cg18176363	12	79726380	SYT1;SYT1;SYT1	NM_005639;NM_001135805;NM_001135806	Body;Body;Body		0.876303	0.0439438	0.857095	0.0399783	-0.0192077	0.0474624
16754536	SYT1	NM_001135805	synaptotagmin I	86.3732	8.72179	55.4963	7.11632	0.642518	0.000360808	0.0162337	cg23632471	12	79257770	SYT1;SYT1;SYT1	NM_005639;NM_001291901;NM_001135805	TSS1500;TSS1500;TSS200		0.0592812	0.0168166	0.0769517	0.0208979	0.0176704	0.0181001
16754536	SYT1	NM_001135805	synaptotagmin I	86.3732	8.72179	55.4963	7.11632	0.642518	0.000360808	0.0162337	cg16661508	12	79258427	SYT1;SYT1;SYT1	NM_005639;NM_001291901;NM_001135805	TSS200;TSS200;5'UTR		0.0464956	0.0041359	0.0553671	0.00903199	0.00887155	0.0389026
16755339	ELK3	NM_001303511	ELK3, ETS-domain protein (SRF accessory protein 2)	371.807	54.5376	486.858	90.9035	1.30944	0.00132569	0.0284657	cg12716601	12	96602913	ELK3	NM_005230	5'UTR		0.769166	0.0708434	0.792412	0.0692829	0.0232458	0.000601696
16755339	ELK3	NM_001303511	ELK3, ETS-domain protein (SRF accessory protein 2)	371.807	54.5376	486.858	90.9035	1.30944	0.00132569	0.0284657	cg17185775	12	96628393	ELK3	NM_005230	Body		0.382331	0.0288461	0.403246	0.0213927	0.0209153	0.0267316
16755339	ELK3	NM_001303511	ELK3, ETS-domain protein (SRF accessory protein 2)	371.807	54.5376	486.858	90.9035	1.30944	0.00132569	0.0284657	cg17360377	12	96631613	ELK3	NM_005230	Body		0.0754108	0.0103129	0.0673063	0.00516494	-0.00810447	0.0439367
16755339	ELK3	NM_001303511	ELK3, ETS-domain protein (SRF accessory protein 2)	371.807	54.5376	486.858	90.9035	1.30944	0.00132569	0.0284657	cg21173239	12	96586943	ELK3	NM_005230	TSS1500	N_Shore	0.555924	0.064637	0.575963	0.0614452	0.020039	0.0161622
16755878	CHPT1	NM_020244	choline phosphotransferase 1	110.054	8.32844	122.713	7.4415	1.11502	0.00385361	0.0472185	cg01020980	12	102091258	CHPT1	NM_020244	TSS200	Island	0.0377783	0.00198201	0.0427586	0.00290575	0.00498031	0.0434957
16755878	CHPT1	NM_020244	choline phosphotransferase 1	110.054	8.32844	122.713	7.4415	1.11502	0.00385361	0.0472185	cg01910486	12	102090546	CHPT1	NM_020244	TSS1500	N_Shore	0.387684	0.0490708	0.405396	0.0503731	0.017712	0.0100034
16756299	CASC18	NR_110108	cancer susceptibility candidate 18 (non-protein coding)	45.2487	11.6414	29.0667	8.63326	0.642376	0.000122901	0.0109643	cg06142516	12	106120743	CASC18;CASC18;CASC18;CASC18	NR_110109;NR_110108;NR_110111;NR_110110	Body;Body;Body;Body		0.891535	0.0367302	0.875812	0.0445723	-0.0157231	0.0434261
16756406	RIC8B	NM_018157	RIC8 guanine nucleotide exchange factor B	64.1087	8.01171	77.8978	8.18545	1.21509	0.00362894	0.0458722	cg27081585	12	107280558	RIC8B	NM_018157	3'UTR		0.846995	0.0200279	0.871	0.0254453	0.0240049	0.0109044
16756406	RIC8B	NM_018157	RIC8 guanine nucleotide exchange factor B	64.1087	8.01171	77.8978	8.18545	1.21509	0.00362894	0.0458722	cg00198080	12	107249142	RIC8B	NM_018157	Body		0.923478	0.0107246	0.903482	0.0113741	-0.0199964	0.0106426
16756447	BTBD11	NM_001017523	BTB (POZ) domain containing 11	17.328	2.68788	22.8955	4.13143	1.3213	0.00333916	0.0436826	cg03702585	12	107738396	BTBD11	NM_001018072	Body		0.0347557	0.00875621	0.0252714	0.00402503	-0.00948423	0.0365397
16756447	BTBD11	NM_001017523	BTB (POZ) domain containing 11	17.328	2.68788	22.8955	4.13143	1.3213	0.00333916	0.0436826	cg07054978	12	107750336	BTBD11	NM_001018072	Body		0.571799	0.0531937	0.609084	0.0605715	0.0372849	0.0105025
16756447	BTBD11	NM_001017523	BTB (POZ) domain containing 11	17.328	2.68788	22.8955	4.13143	1.3213	0.00333916	0.0436826	cg09174411	12	107792027	BTBD11	NM_001018072	Body		0.472427	0.0475773	0.490738	0.0422288	0.018311	0.00197953
16756447	BTBD11	NM_001017523	BTB (POZ) domain containing 11	17.328	2.68788	22.8955	4.13143	1.3213	0.00333916	0.0436826	cg13935577	12	107974897	BTBD11;BTBD11	NM_001017523;NM_001018072	Body;Body	Island	0.13107	0.0199251	0.143393	0.0141431	0.0123231	0.0481886
16756627	UNG	NM_003362	uracil DNA glycosylase	132.903	8.27458	177.976	13.2262	1.33915	5.49649e-05	0.00794699	cg09868274	12	109534107	UNG	NM_080911	TSS1500	N_Shore	0.751743	0.0343527	0.784044	0.0341652	0.0323008	0.00645186
16756627	UNG	NM_003362	uracil DNA glycosylase	132.903	8.27458	177.976	13.2262	1.33915	5.49649e-05	0.00794699	cg14418138	12	109535727	UNG;UNG	NM_003362;NM_080911	TSS200;Body	Island	0.0360439	0.00242215	0.0282479	0.00530878	-0.00779602	0.0330836
16757098	SH2B3	NM_001291424	SH2B adaptor protein 3	311.342	22.558	258.679	11.696	0.830853	0.00139932	0.0292125	cg03487777	12	111872641	SH2B3;SH2B3	NM_001291424;NM_005475	TSS200;Body		0.0493557	0.00966229	0.0447577	0.0097947	-0.004598	0.0351941
16757098	SH2B3	NM_001291424	SH2B adaptor protein 3	311.342	22.558	258.679	11.696	0.830853	0.00139932	0.0292125	cg13523064	12	111871707	SH2B3;SH2B3	NM_001291424;NM_005475	TSS1500;Body		0.804839	0.0874387	0.821008	0.0965226	0.0161683	0.0486701
16757160	ALDH2	NM_000690	aldehyde dehydrogenase 2 family (mitochondrial)	90.4701	21.3143	128.701	43.7653	1.42258	0.0013556	0.0287707	cg16290534	12	112207529	ALDH2	NM_000690	Body	S_Shelf	0.889709	0.0349502	0.879626	0.0328181	-0.0100833	0.0228569
16757160	ALDH2	NM_000690	aldehyde dehydrogenase 2 family (mitochondrial)	90.4701	21.3143	128.701	43.7653	1.42258	0.0013556	0.0287707	cg05884799	12	112222950	ALDH2;ALDH2	NM_000690;NM_001204889	Body;Body		0.928363	0.010629	0.904466	0.0256685	-0.0238978	0.0331636
16757211	ERP29	NM_001034025	endoplasmic reticulum protein 29	87.0799	8.84409	110.423	16.5585	1.26807	0.00137402	0.0289655	cg05207121	12	112451024	ERP29;ERP29;TMEM116	NM_006817;NM_001034025;NM_138341	TSS200;TSS200;TSS200	Island	0.0422246	0.00602989	0.0355382	0.00689488	-0.00668633	0.0232918
16757211	ERP29	NM_001034025	endoplasmic reticulum protein 29	87.0799	8.84409	110.423	16.5585	1.26807	0.00137402	0.0289655	cg10796679	12	112451033	ERP29;ERP29;TMEM116	NM_006817;NM_001034025;NM_138341	TSS200;TSS200;TSS200	Island	0.089169	0.00440201	0.0817192	0.00117359	-0.00744979	0.0110944
16757416	RITA1	NM_001286215	RBPJ interacting and tubulin associated 1	101.37	9.89661	86.9436	7.52183	0.857683	0.000648149	0.0202003	cg01547676	12	113623313	RITA1;RITA1;DDX54;DDX54	NM_001286215;NM_032848;NM_024072;NM_001111322	TSS200;TSS200;TSS200;TSS200	Island	0.0305638	0.00508684	0.0283091	0.00452879	-0.00225474	0.000613901
16757416	RITA1	NM_001286215	RBPJ interacting and tubulin associated 1	101.37	9.89661	86.9436	7.52183	0.857683	0.000648149	0.0202003	cg09302702	12	113622691	DDX54;DDX54;RITA1;RITA1	NM_024072;NM_001111322;NM_001286215;NM_032848	Body;Body;TSS1500;TSS1500	N_Shore	0.0351136	0.00211889	0.032519	0.00268971	-0.0025945	0.0371718
16757687	RFC5	NM_001130112	replication factor C subunit 5	111.436	20.0915	156.273	18.8589	1.40235	0.000473981	0.0180629	cg09859272	12	118454420	RFC5;RFC5;RFC5;RFC5	NM_007370;NM_001130112;NM_181578;NM_001130113	TSS200;TSS200;TSS200;TSS200	Island	0.0535613	0.00923471	0.0425612	0.00680992	-0.0110001	0.0388792
16757720	SUDS3	NM_022491	SDS3 homolog, SIN3A corepressor complex component	106.515	11.8974	117.879	9.51489	1.10669	0.00197678	0.0343197	cg02733093	12	118813907	SUDS3	NM_022491	TSS1500	N_Shore	0.0493491	0.0068664	0.0386877	0.00470321	-0.0106614	0.0380547
16757766	HSPB8	NM_014365	heat shock 22kDa protein 8	52.1905	15.9616	33.7883	6.65744	0.647402	0.00284339	0.0405958	cg22189286	12	119616193	HSPB8	NM_014365	TSS1500		0.386466	0.0698778	0.403616	0.071057	0.0171505	0.0143936
16757766	HSPB8	NM_014365	heat shock 22kDa protein 8	52.1905	15.9616	33.7883	6.65744	0.647402	0.00284339	0.0405958	cg24694702	12	119617656	HSPB8	NM_014365	Body		0.0560017	0.00530106	0.0522239	0.00298389	-0.00377773	0.049696
16757894	GATC	NM_176818	glutamyl-tRNA(Gln) amidotransferase, subunit C	509.065	84.9037	588.326	89.311	1.1557	0.000198064	0.0129553	cg23744657	12	120898102	GATC;GATC	NM_176818;NR_033684	3'UTR;Body		0.927973	0.0187346	0.946955	0.00866814	0.0189817	0.00854754
16757969	MLEC	NM_001303627	malectin	444.23	27.7692	340.977	16.2021	0.767568	0.00035435	0.0162337	cg19874938	12	121131378	MLEC	NM_014730	Body		0.702171	0.0396219	0.723713	0.0471364	0.021542	0.0372051
16757979	UNC119B	NM_001080533	unc-119 lipid binding chaperone B	107.291	5.38154	141.704	9.78485	1.32074	9.62966e-05	0.00964049	cg02264570	12	121154526	UNC119B	NM_001080533	Body		0.931065	0.00664615	0.944115	0.00772045	0.0130505	0.0276019
16757979	UNC119B	NM_001080533	unc-119 lipid binding chaperone B	107.291	5.38154	141.704	9.78485	1.32074	9.62966e-05	0.00964049	cg07423765	12	121147730	UNC119B	NM_001080533	TSS200	N_Shore	0.70098	0.0435162	0.729165	0.0538798	0.0281854	0.0128491
16757979	UNC119B	NM_001080533	unc-119 lipid binding chaperone B	107.291	5.38154	141.704	9.78485	1.32074	9.62966e-05	0.00964049	cg09634370	12	121154647	UNC119B	NM_001080533	Body		0.834898	0.0434003	0.851571	0.039111	0.0166736	0.0183435
16757979	UNC119B	NM_001080533	unc-119 lipid binding chaperone B	107.291	5.38154	141.704	9.78485	1.32074	9.62966e-05	0.00964049	cg10566578	12	121146593	UNC119B	NM_001080533	TSS1500	N_Shore	0.227312	0.0660371	0.246679	0.0543506	0.0193664	0.0325725
16757979	UNC119B	NM_001080533	unc-119 lipid binding chaperone B	107.291	5.38154	141.704	9.78485	1.32074	9.62966e-05	0.00964049	cg14380013	12	121146751	UNC119B	NM_001080533	TSS1500	N_Shore	0.768168	0.0217942	0.785984	0.0276051	0.0178159	0.0289995
16758107	RNF34	NM_001256858	ring finger protein 34, E3 ubiquitin protein ligase	129.85	9.27111	154.935	5.08725	1.19319	0.00388781	0.0473951	cg18149233	12	121857595	RNF34;RNF34;RNF34	NM_025126;NM_001256858;NM_194271	Body;Body;Body		0.968125	0.0027899	0.95799	0.00634418	-0.0101353	0.0178849
16758264	MLXIP	NM_014938	MLX interacting protein	172.73	20.8583	109.331	7.68409	0.63296	0.00043496	0.0173844	cg01462566	12	122617725	MLXIP	NM_014938	Body		0.606979	0.0646047	0.623649	0.0722711	0.0166702	0.0332656
16758264	MLXIP	NM_014938	MLX interacting protein	172.73	20.8583	109.331	7.68409	0.63296	0.00043496	0.0173844	cg02846247	12	122617835	MLXIP	NM_014938	Body		0.633124	0.113641	0.646934	0.106033	0.0138098	0.0120057
16758463	HIP1R	NM_001303097	huntingtin interacting protein 1 related	50.4566	4.12504	44.3113	3.18682	0.878207	0.00198003	0.0343254	cg07353731	12	123341735	HIP1R	NM_003959	Body		0.733699	0.0654531	0.749084	0.0571905	0.015385	0.0431601
16758624	DDX55	NM_020936	DEAD (Asp-Glu-Ala-Asp) box polypeptide 55	83.6199	5.39672	98.1314	5.40108	1.17354	0.00392539	0.0477411	cg09671242	12	124086660	DDX55	NM_020936	TSS200	Island	0.0287538	0.00192849	0.033484	0.00135773	0.0047302	0.00140693
16758624	DDX55	NM_020936	DEAD (Asp-Glu-Ala-Asp) box polypeptide 55	83.6199	5.39672	98.1314	5.40108	1.17354	0.00392539	0.0477411	cg17064755	12	124102429	DDX55;DDX55	NM_020936;NM_020936	ExonBnd;Body		0.79173	0.0767772	0.81016	0.0803368	0.01843	0.0496594
16758650	GTF2H3	NM_001271866	general transcription factor IIH subunit 3	234.027	9.88612	185.581	14.9932	0.792988	0.00414337	0.0490696	cg01110312	12	124116920	EIF2B1;GTF2H3	NM_001414;NM_001516	Body;TSS1500	N_Shore	0.431684	0.105889	0.452955	0.111628	0.0212717	0.025232
16758650	GTF2H3	NM_001271866	general transcription factor IIH subunit 3	234.027	9.88612	185.581	14.9932	0.792988	0.00414337	0.0490696	cg01372788	12	124122424	GTF2H3;GTF2H3;GTF2H3;GTF2H3	NM_001271867;NM_001271868;NM_001516;NM_001271866	5'UTR;5'UTR;Body;Body	S_Shelf	0.949564	0.016747	0.936845	0.0169306	-0.0127183	0.0347858
16758650	GTF2H3	NM_001271866	general transcription factor IIH subunit 3	234.027	9.88612	185.581	14.9932	0.792988	0.00414337	0.0490696	cg03156109	12	124118386	EIF2B1;GTF2H3;GTF2H3	NM_001414;NM_001516;NM_001516	TSS200;5'UTR;1stExon	Island	0.0481583	0.00782631	0.038087	0.00628817	-0.0100713	0.0196579
16758650	GTF2H3	NM_001271866	general transcription factor IIH subunit 3	234.027	9.88612	185.581	14.9932	0.792988	0.00414337	0.0490696	cg20262909	12	124123621	GTF2H3;GTF2H3;GTF2H3;GTF2H3	NM_001271867;NM_001271868;NM_001516;NM_001271866	5'UTR;5'UTR;Body;Body		0.816496	0.0209356	0.837289	0.00970142	0.0207931	0.00479767
16758650	GTF2H3	NM_001271866	general transcription factor IIH subunit 3	234.027	9.88612	185.581	14.9932	0.792988	0.00414337	0.0490696	cg02976109	12	124119053	GTF2H3;EIF2B1	NM_001516;NM_001414	Body;TSS1500	S_Shore	0.496453	0.0640142	0.483266	0.0609613	-0.0131868	0.0301831
16758671	TCTN2	NM_001143850	tectonic family member 2	193.992	47.5629	254.173	55.3729	1.31022	0.00197591	0.0343197	cg04684390	12	124158499	TCTN2;TCTN2	NM_001143850;NM_024809	Body;Body	S_Shelf	0.906297	0.0224108	0.934784	0.0205554	0.028487	0.0161737
16759202	RAN	NM_001300796	RAN, member RAS oncogene family	796.028	36.7773	892.518	40.1469	1.12121	0.00263903	0.0391853	cg21964999	12	131357069	RAN	NM_006325	5'UTR	Island	0.0540131	0.00630519	0.0644233	0.00377281	0.0104102	0.0138919
16761541	PRB4	NM_001261399	proline-rich protein BstNI subfamily 4	6.12094	1.40607	3.7002	0.624565	0.604515	0.000734057	0.0210838	cg22692158	12	11463844	PRB4	NM_002723	TSS1500		0.872846	0.0481603	0.847214	0.0481574	-0.0256323	0.00527898
16762337	BCAT1	NM_001178091	branched chain amino-acid transaminase 1, cytosolic	359.513	24.2782	293.441	16.5937	0.816218	0.00111795	0.0259787	cg02585702	12	25055262	BCAT1	NM_005504	Body	N_Shore	0.354983	0.0721012	0.343742	0.0712369	-0.0112412	0.0171205
16762337	BCAT1	NM_001178091	branched chain amino-acid transaminase 1, cytosolic	359.513	24.2782	293.441	16.5937	0.816218	0.00111795	0.0259787	cg07259733	12	25103643	BCAT1	NM_005504	TSS1500	S_Shore	0.477195	0.030344	0.495155	0.0281833	0.0179598	0.00665607
16762337	BCAT1	NM_001178091	branched chain amino-acid transaminase 1, cytosolic	359.513	24.2782	293.441	16.5937	0.816218	0.00111795	0.0259787	cg17196246	12	25062915	BCAT1;BCAT1;BCAT1	NM_001178092;NM_001178091;NM_005504	Body;Body;Body		0.330172	0.098174	0.357167	0.103161	0.0269954	0.000141984
16762337	BCAT1	NM_001178091	branched chain amino-acid transaminase 1, cytosolic	359.513	24.2782	293.441	16.5937	0.816218	0.00111795	0.0259787	cg22229906	12	25055421	BCAT1	NM_005504	Body	N_Shore	0.397513	0.103156	0.374257	0.0960589	-0.023256	0.0024542
16762337	BCAT1	NM_001178091	branched chain amino-acid transaminase 1, cytosolic	359.513	24.2782	293.441	16.5937	0.816218	0.00111795	0.0259787	cg26353192	12	25059891	BCAT1	NM_005504	Body	S_Shelf	0.873766	0.0149652	0.850047	0.0137863	-0.0237193	0.0119735
16762337	BCAT1	NM_001178091	branched chain amino-acid transaminase 1, cytosolic	359.513	24.2782	293.441	16.5937	0.816218	0.00111795	0.0259787	cg15845673	12	25099560	BCAT1	NM_005504	Body	N_Shelf	0.874728	0.0925706	0.864317	0.0952679	-0.0104114	0.0487168
16762337	BCAT1	NM_001178091	branched chain amino-acid transaminase 1, cytosolic	359.513	24.2782	293.441	16.5937	0.816218	0.00111795	0.0259787	cg19205482	12	25101838	BCAT1;BCAT1;BCAT1	NM_001178092;NM_001178091;NM_005504	Body;Body;Body	Island	0.0361823	0.00532134	0.0316262	0.00781954	-0.00455605	0.0237843
16762470	BHLHE41	NM_030762	basic helix-loop-helix family, member e41	64.7746	7.82118	89.9673	13.8438	1.38893	0.00312277	0.042645	cg15117548	12	26279160	BHLHE41	NM_030762	TSS1500	Island	0.0291926	0.00656195	0.0336146	0.00815304	0.004422	0.0169691
16762470	BHLHE41	NM_030762	basic helix-loop-helix family, member e41	64.7746	7.82118	89.9673	13.8438	1.38893	0.00312277	0.042645	cg06382539	12	26276868	BHLHE41	NM_030762	Body	N_Shore	0.738593	0.103285	0.76598	0.113651	0.0273872	0.0490504
16762759	TMTC1	NM_001193451	transmembrane and tetratricopeptide repeat containing 1	103.211	13.7302	70.2308	11.6872	0.680461	0.000325744	0.0157241	cg18602710	12	29712704	TMTC1	NM_175861	Body		0.931502	0.00934218	0.905656	0.00867212	-0.0258464	0.000734515
16762759	TMTC1	NM_001193451	transmembrane and tetratricopeptide repeat containing 1	103.211	13.7302	70.2308	11.6872	0.680461	0.000325744	0.0157241	cg07801095	12	29938654	TMTC1	NM_175861	TSS1500	S_Shore	0.897843	0.0363605	0.879886	0.03232	-0.0179572	0.0429088
16762759	TMTC1	NM_001193451	transmembrane and tetratricopeptide repeat containing 1	103.211	13.7302	70.2308	11.6872	0.680461	0.000325744	0.0157241	cg19402702	12	29936812	TMTC1;TMTC1	NM_001193451;NM_175861	TSS200;5'UTR	Island	0.0450422	0.0044849	0.040288	0.00380169	-0.00475421	0.0479483
16762837	CAPRIN2	NM_001002259	caprin family member 2	149.664	22.8149	226.966	39.8611	1.5165	3.18087e-05	0.00709036	cg06947106	12	30907545	CAPRIN2;CAPRIN2;CAPRIN2	NM_032156;NM_023925;NM_001002259	TSS200;TSS200;TSS200	Island	0.0346927	0.00833165	0.0424657	0.00839072	0.007773	0.0204683
16762941	DENND5B	NM_001308339	DENN/MADD domain containing 5B	198.762	25.729	226.389	21.3937	1.13899	0.00397476	0.0480226	cg04258411	12	31739733	DENND5B;DENND5B	NM_144973;NM_001308339	Body;5'UTR	N_Shelf	0.9209	0.0200282	0.931506	0.0201985	0.0106062	0.0336544
16762941	DENND5B	NM_001308339	DENN/MADD domain containing 5B	198.762	25.729	226.389	21.3937	1.13899	0.00397476	0.0480226	cg26220781	12	31654976	DENND5B;DENND5B	NM_144973;NM_001308339	Body;5'UTR		0.909398	0.0227548	0.943535	0.0127992	0.0341374	0.0400251
16762941	DENND5B	NM_001308339	DENN/MADD domain containing 5B	198.762	25.729	226.389	21.3937	1.13899	0.00397476	0.0480226	cg00822261	12	31742448	DENND5B-AS1;DENND5B;DENND5B	NR_046909;NM_144973;NM_001308339	TSS1500;Body;5'UTR	N_Shore	0.0896339	0.00472592	0.101788	0.00913852	0.0121544	0.0171572
16762941	DENND5B	NM_001308339	DENN/MADD domain containing 5B	198.762	25.729	226.389	21.3937	1.13899	0.00397476	0.0480226	cg08009458	12	31738811	DENND5B	NM_144973	Body	N_Shelf	0.937528	0.0237885	0.898108	0.0436416	-0.03942	0.0226213
16763104	CPNE8	NM_153634	copine VIII	52.7032	4.86418	83.8228	16.6759	1.59047	0.00111918	0.0259835	cg26510017	12	39299546	CPNE8	NM_153634	TSS200	Island	0.0493653	0.00568026	0.0444475	0.00498091	-0.00491774	0.0444715
16763246	GXYLT1	NM_001099650	glucoside xylosyltransferase 1	130.067	23.3862	211.055	18.5947	1.62267	0.00152033	0.0304331	cg00106074	12	42538806	GXYLT1;GXYLT1	NM_173601;NM_001099650	TSS200;TSS200	Island	0.037007	0.00520888	0.033313	0.00609232	-0.00369393	0.0482185
16763246	GXYLT1	NM_001099650	glucoside xylosyltransferase 1	130.067	23.3862	211.055	18.5947	1.62267	0.00152033	0.0304331	cg10694539	12	42538536	GXYLT1;GXYLT1;GXYLT1;GXYLT1	NM_001099650;NM_001099650;NM_173601;NM_173601	1stExon;5'UTR;5'UTR;1stExon	Island	0.0381934	0.00728717	0.0431898	0.00741045	0.00499646	0.0178179
16763295	PRICKLE1	NM_001144881	prickle homolog 1	267.613	42.9794	124.729	37.7235	0.466078	0.00123828	0.0274143	cg00470766	12	42984236	PRICKLE1	NM_153026	TSS1500	Island	0.0520583	0.00474829	0.0576976	0.00709052	0.00563936	0.00506143
16763295	PRICKLE1	NM_001144881	prickle homolog 1	267.613	42.9794	124.729	37.7235	0.466078	0.00123828	0.0274143	cg00515282	12	42978494	PRICKLE1	NM_153026	5'UTR		0.144158	0.0126622	0.161708	0.0176276	0.0175503	0.0232672
16763295	PRICKLE1	NM_001144881	prickle homolog 1	267.613	42.9794	124.729	37.7235	0.466078	0.00123828	0.0274143	cg16558216	12	42883995	PRICKLE1	NM_153026	5'UTR		0.868796	0.0513435	0.878795	0.0499676	0.00999933	0.0272125
16763295	PRICKLE1	NM_001144881	prickle homolog 1	267.613	42.9794	124.729	37.7235	0.466078	0.00123828	0.0274143	cg19267760	12	42877547	PRICKLE1;PRICKLE1;PRICKLE1;PRICKLE1	NM_153026;NM_001144881;NM_001144882;NM_001144883	5'UTR;TSS200;5'UTR;5'UTR	Island	0.0557121	0.0103653	0.0499809	0.010712	-0.00573117	0.0283637
16763600	AMIGO2	NM_001143668	adhesion molecule with Ig-like domain 2	83.1665	7.83559	109.495	9.52445	1.31658	0.000178019	0.012512	cg05106857	12	47473521	AMIGO2;AMIGO2;AMIGO2;AMIGO2;PCED1B;PCED1B	NM_001143668;NM_181847;NM_001143668;NM_181847;NM_001281429;NM_138371	5'UTR;5'UTR;1stExon;1stExon;5'UTR;5'UTR	Island	0.03877	0.00725635	0.0279602	0.0045992	-0.0108099	0.0174619
16763600	AMIGO2	NM_001143668	adhesion molecule with Ig-like domain 2	83.1665	7.83559	109.495	9.52445	1.31658	0.000178019	0.012512	cg21905768	12	47473374	AMIGO2;AMIGO2;PCED1B;PCED1B;AMIGO2;AMIGO2	NM_001143668;NM_181847;NM_001281429;NM_138371;NM_001143668;NM_181847	5'UTR;5'UTR;TSS200;TSS200;1stExon;1stExon	Island	0.0553852	0.00811304	0.0491354	0.00681769	-0.00624978	0.0434939
16763666	RAPGEF3	NM_001098531	Rap guanine nucleotide exchange factor 3	37.2209	3.87494	46.5367	2.1705	1.25028	0.00103613	0.0250585	cg13353550	12	48149200	RAPGEF3;RAPGEF3;RAPGEF3	NM_001098532;NM_006105;NM_001098531	Body;Body;Body	N_Shelf	0.940044	0.0120023	0.926704	0.0229701	-0.01334	0.0431668
16763666	RAPGEF3	NM_001098531	Rap guanine nucleotide exchange factor 3	37.2209	3.87494	46.5367	2.1705	1.25028	0.00103613	0.0250585	cg20567140	12	48152038	RAPGEF3;RAPGEF3;RAPGEF3;RAPGEF3	NM_001098532;NM_001098532;NM_006105;NM_001098531	1stExon;5'UTR;5'UTR;Body	N_Shore	0.348655	0.0878633	0.361972	0.0921551	0.0133169	0.0315398
16764068	ARF3	NM_001659	ADP-ribosylation factor 3	167.446	10.3097	143.054	7.17992	0.854331	0.00377893	0.0468392	cg01247852	12	49330035	ARF3	NM_001659	3'UTR		0.55276	0.0448957	0.568765	0.0445065	0.0160057	0.0201953
16764433	NCKAP5L	NM_001037806	NCK-associated protein 5-like	156.615	21.8963	99.5955	7.92326	0.635925	0.000657521	0.0202893	cg00457650	12	50187610	NCKAP5L	NM_001037806	Body	N_Shore	0.705089	0.0513702	0.722862	0.0513062	0.0177725	0.0081551
16764433	NCKAP5L	NM_001037806	NCK-associated protein 5-like	156.615	21.8963	99.5955	7.92326	0.635925	0.000657521	0.0202893	cg25364859	12	50222202	LOC100286844;NCKAP5L;NCKAP5L;LOC100286844;LOC100286844	NR_027500;NM_001037806;NM_001037806;NR_027501;NR_027499	TSS200;1stExon;5'UTR;TSS200;TSS200	Island	0.115036	0.0149922	0.100476	0.0143984	-0.01456	0.000201383
16764433	NCKAP5L	NM_001037806	NCK-associated protein 5-like	156.615	21.8963	99.5955	7.92326	0.635925	0.000657521	0.0202893	cg11605222	12	50188853	NCKAP5L	NM_001037806	Body	Island	0.850473	0.0395395	0.836507	0.0368134	-0.0139668	0.0178717
16764433	NCKAP5L	NM_001037806	NCK-associated protein 5-like	156.615	21.8963	99.5955	7.92326	0.635925	0.000657521	0.0202893	cg16888824	12	50185603	NCKAP5L	NM_001037806	3'UTR	Island	0.799971	0.0613688	0.784873	0.0621623	-0.0150974	0.0453791
16764500	RACGAP1	NM_001126103	Rac GTPase activating protein 1	21.6684	4.40379	38.0164	6.63924	1.75446	0.000884355	0.0231796	cg11223544	12	50383678	RACGAP1;RACGAP1;RACGAP1	NM_013277;NM_001126103;NM_001126104	3'UTR;3'UTR;3'UTR		0.505026	0.0392664	0.54689	0.0117457	0.0418645	0.0298476
16764732	BIN2	NM_001290007	bridging integrator 2	7.31545	0.412807	9.4877	0.417231	1.29694	4.6849e-05	0.00764372	cg08075204	12	51718112	BIN2	NM_016293	TSS200		0.948096	0.00885618	0.957812	0.00903002	0.00971502	0.0210494
16765284	AAAS	NM_001173466	achalasia, adrenocortical insufficiency, alacrimia	130.076	10.7486	182.355	23.5563	1.40191	0.000923427	0.0236244	cg01986643	12	53703765	AAAS;AAAS	NM_001173466;NM_015665	Body;Body		0.772598	0.0786266	0.758022	0.0767043	-0.0145769	0.0251028
16765325	MAP3K12	NM_001193511	mitogen-activated protein kinase kinase kinase 12	94.1579	14.7426	120.342	18.7077	1.27808	0.00146912	0.0299386	cg05328492	12	53886985	MAP3K12;MAP3K12	NM_001193511;NM_006301	5'UTR;5'UTR	Island	0.0360034	0.00370169	0.0304178	0.0034342	-0.00558563	0.017403
16765325	MAP3K12	NM_001193511	mitogen-activated protein kinase kinase kinase 12	94.1579	14.7426	120.342	18.7077	1.27808	0.00146912	0.0299386	cg08802944	12	53874760	PCBP2;PCBP2;PCBP2;PCBP2;PCBP2;PCBP2;PCBP2;MAP3K12	NM_031989;NM_001128911;NM_001128912;NM_001128913;NM_001098620;NM_001128914;NM_005016;NM_006301	3'UTR;3'UTR;3'UTR;3'UTR;3'UTR;3'UTR;3'UTR;3'UTR		0.395334	0.068449	0.419087	0.0556351	0.0237531	0.0442617
16765450	HOTAIR	NR_003716	HOX transcript antisense RNA	46.4114	4.91798	60.461	3.35537	1.30272	0.000954355	0.0239945	cg17225923	12	54366230	HOXC11;HOTAIR	NM_014212;NR_047517	TSS1500;Body	N_Shore	0.152763	0.11426	0.135798	0.108519	-0.0169656	0.0319006
16765450	HOTAIR	NR_003716	HOX transcript antisense RNA	46.4114	4.91798	60.461	3.35537	1.30272	0.000954355	0.0239945	cg04369416	12	54366207	HOXC11;HOTAIR	NM_014212;NR_047517	TSS1500;Body	N_Shore	0.26389	0.218493	0.243304	0.200507	-0.0205867	0.0317832
16765900	SMARCC2	NM_001130420	SWI/SNF related, matrix associated, actin dependent regulator of chromatin, subfamily c, member 2	418.007	15.2301	378.224	8.71713	0.904826	0.00030061	0.0153434	cg03308445	12	56584181	SMARCC2;SMARCC2;SMARCC2	NM_001130420;NM_003075;NM_139067	TSS1500;TSS1500;TSS1500	S_Shore	0.0783157	0.0128511	0.0726447	0.0117936	-0.00567097	0.018099
16766283	PTGES3	NM_001282601	prostaglandin E synthase 3 (cytosolic)	937.285	53.4153	1068.81	52.868	1.14032	0.0035767	0.0455649	cg12713142	12	57081325	PTGES3	NM_006601	Body	Island	0.0340805	0.00226911	0.0435532	0.00506596	0.00947272	0.00435789
16766294	NACA	NM_001113202	nascent polypeptide-associated complex alpha subunit	139.256	34.6205	95.3469	13.3187	0.684686	0.00208932	0.0352095	cg15402075	12	57119153	NACA;NACA;NACA;NACA;NACA;NACA	NM_005594;NM_001113203;NM_001113201;NM_001113202;NM_001113202;NM_001113203	TSS200;5'UTR;TSS200;5'UTR;1stExon;1stExon	Island	0.0322779	0.00869465	0.0260983	0.00403769	-0.00617962	0.0385862
16766403	NEMP1	NM_001130963	nuclear envelope integral membrane protein 1	298.528	62.7864	496.171	48.5187	1.66206	0.00125932	0.0276704	cg19105142	12	57472922	NEMP1;NEMP1	NM_015257;NM_001130963	TSS1500;TSS1500	S_Shore	0.0460089	0.0100615	0.0361477	0.00530269	-0.0098612	0.0214422
16766420	STAT6	NM_001178078	signal transducer and activator of transcription 6, interleukin-4 induced	233.88	27.08	335.775	53.6673	1.43567	8.19114e-06	0.00621356	cg01063813	12	57504948	STAT6;STAT6	NM_003153;NM_003153	1stExon;5'UTR		0.101289	0.0146998	0.0946175	0.0144691	-0.00667131	0.0307095
16766479	STAC3	NM_001286256	SH3 and cysteine rich domain 3	710.824	202.127	230.02	73.5803	0.323596	9.52093e-06	0.00621356	cg02665130	12	57640672	STAC3	NM_145064	Body	S_Shelf	0.914514	0.0254416	0.898511	0.03635	-0.0160029	0.0064674
16766499	R3HDM2	NM_014925	R3H domain containing 2	419.538	49.4512	286.7	31.61	0.683372	0.00229228	0.0366107	cg17605530	12	57701557	R3HDM2	NM_014925	Body		0.934809	0.023547	0.913077	0.0187534	-0.0217322	0.0251442
16766499	R3HDM2	NM_014925	R3H domain containing 2	419.538	49.4512	286.7	31.61	0.683372	0.00229228	0.0366107	cg13595528	12	57694024	R3HDM2	NM_014925	Body		0.860642	0.0315259	0.838862	0.0235327	-0.0217801	0.049441
16766499	R3HDM2	NM_014925	R3H domain containing 2	419.538	49.4512	286.7	31.61	0.683372	0.00229228	0.0366107	cg26247373	12	57655696	R3HDM2	NM_014925	Body		0.718946	0.0519004	0.688322	0.0305075	-0.0306234	0.0428701
16766683	CDK4	NM_000075	cyclin-dependent kinase 4	612.371	58.9324	764.308	104.053	1.24811	0.00185095	0.0334082	cg20409636	12	58146180	CDK4	NM_000075	TSS200	Island	0.235604	0.0162807	0.2255	0.0186174	-0.010104	0.0453228
16766767	CTDSP2	NM_005730	CTD small phosphatase 2	214.594	17.4227	173.213	6.18044	0.807165	0.00154848	0.0305866	cg02732509	12	58241200	CTDSP2	NM_005730	TSS1500	S_Shore	0.19563	0.0343625	0.210305	0.0311651	0.014675	0.0323736
16766767	CTDSP2	NM_005730	CTD small phosphatase 2	214.594	17.4227	173.213	6.18044	0.807165	0.00154848	0.0305866	cg07246187	12	58217366	CTDSP2	NM_005730	3'UTR		0.628507	0.045141	0.64909	0.0410497	0.0205833	0.0111718
16767052	GNS	NM_002076	glucosamine (N-acetyl)-6-sulfatase	1013.54	70.0116	1248.27	133.903	1.23159	6.60878e-05	0.00861986	cg08992095	12	65146960	GNS	NM_002076	Body		0.622771	0.0743899	0.642589	0.0833709	0.0198183	0.0183247
16767851	E2F7	NM_203394	E2F transcription factor 7	216.966	74.5376	421.344	113.8	1.94199	1.31932e-05	0.00624903	cg25628543	12	77459840	E2F7	NM_203394	TSS1500	Island	0.0500262	0.00620709	0.0391638	0.00507678	-0.0108624	0.00712194
16767851	E2F7	NM_203394	E2F transcription factor 7	216.966	74.5376	421.344	113.8	1.94199	1.31932e-05	0.00624903	cg23959206	12	77456884	E2F7	NM_203394	Body	N_Shelf	0.852093	0.0515714	0.875833	0.0408851	0.0237406	0.0412072
16767851	E2F7	NM_203394	E2F transcription factor 7	216.966	74.5376	421.344	113.8	1.94199	1.31932e-05	0.00624903	cg24841475	12	77424228	E2F7	NM_203394	Body		0.90464	0.020949	0.926063	0.0140295	0.0214233	0.0477582
16768618	TMCC3	NM_001301036	transmembrane and coiled-coil domain family 3	88.9343	25.0288	113.099	30.1506	1.27171	0.00237762	0.0372933	cg25225248	12	95031358	TMCC3	NM_020698	Body		0.809509	0.0379584	0.796376	0.0350204	-0.0131336	0.0337216
16768675	FGD6	NM_018351	FYVE, RhoGEF and PH domain containing 6	52.0118	4.05423	58.6141	5.42666	1.12694	0.00359126	0.0456655	cg26447514	12	95602779	FGD6	NM_018351	Body		0.955299	0.0108372	0.941425	0.0119442	-0.013874	0.0328909
16768738	NTN4	NM_021229	netrin 4	1100.01	199.869	596.989	93.4183	0.542714	3.29171e-06	0.0045177	cg25741829	12	96180994	NTN4	NM_021229	Body	N_Shelf	0.895487	0.0148852	0.905256	0.0193914	0.00976826	0.0384042
16769007	UHRF1BP1L	NM_001006947	UHRF1 binding protein 1-like	155.997	11.499	216.263	30.2372	1.38633	0.00221159	0.0361056	cg18961791	12	100536100	UHRF1BP1L;UHRF1BP1L	NM_001006947;NM_015054	Body;Body	Island	0.0539261	0.00411816	0.0463899	0.00765399	-0.00753618	0.0419124
16769007	UHRF1BP1L	NM_001006947	UHRF1 binding protein 1-like	155.997	11.499	216.263	30.2372	1.38633	0.00221159	0.0361056	cg22215783	12	100536673	UHRF1BP1L;UHRF1BP1L	NM_001006947;NM_015054	TSS200;TSS200	S_Shore	0.121086	0.0147912	0.110273	0.0113718	-0.0108134	0.00497049
16769270	PAH	NM_000277	phenylalanine hydroxylase	12.108	0.624345	9.62317	0.983402	0.794777	0.0039765	0.048025	cg01864980	12	103311535	PAH	NM_000277	TSS200	S_Shore	0.0925184	0.0279913	0.10972	0.0391482	0.0172016	0.0449245
16769514	APPL2	NM_001251904	adaptor protein, phosphotyrosine interaction, PH domain and leucine zipper containing 2	247.807	29.6925	296.923	19.191	1.19821	0.00339687	0.0441013	cg11139116	12	105570158	APPL2;APPL2;APPL2	NM_001251905;NM_001251904;NM_018171	Body;Body;Body		0.950053	0.00753585	0.936429	0.0137796	-0.0136235	0.0270553
16769514	APPL2	NM_001251904	adaptor protein, phosphotyrosine interaction, PH domain and leucine zipper containing 2	247.807	29.6925	296.923	19.191	1.19821	0.00339687	0.0441013	cg13494887	12	105605477	APPL2	NM_018171	Body		0.172271	0.0382464	0.1866	0.0335788	0.0143288	0.0309828
16769514	APPL2	NM_001251904	adaptor protein, phosphotyrosine interaction, PH domain and leucine zipper containing 2	247.807	29.6925	296.923	19.191	1.19821	0.00339687	0.0441013	cg21381779	12	105567515	APPL2	NM_018171	3'UTR		0.950594	0.00665782	0.928087	0.0157824	-0.0225074	0.0027128
16769569	NUAK1	NM_014840	NUAK family, SNF1-like kinase, 1	547.255	86.4668	375.464	79.0273	0.686086	0.00215213	0.0357079	cg15069849	12	106468903	NUAK1	NM_014840	Body		0.54246	0.0580736	0.552574	0.0625222	0.0101139	0.0269198
16769569	NUAK1	NM_014840	NUAK family, SNF1-like kinase, 1	547.255	86.4668	375.464	79.0273	0.686086	0.00215213	0.0357079	cg18333018	12	106472544	NUAK1	NM_014840	Body		0.22425	0.180881	0.209501	0.174434	-0.014749	0.00558366
16769569	NUAK1	NM_014840	NUAK family, SNF1-like kinase, 1	547.255	86.4668	375.464	79.0273	0.686086	0.00215213	0.0357079	cg23555120	12	106533863	NUAK1	NM_014840	TSS200	S_Shore	0.665842	0.0950836	0.688646	0.0961148	0.0228032	0.00215841
16769569	NUAK1	NM_014840	NUAK family, SNF1-like kinase, 1	547.255	86.4668	375.464	79.0273	0.686086	0.00215213	0.0357079	cg02479305	12	106484618	NUAK1	NM_014840	Body		0.822903	0.11193	0.855112	0.101352	0.0322088	0.0487769
16769569	NUAK1	NM_014840	NUAK family, SNF1-like kinase, 1	547.255	86.4668	375.464	79.0273	0.686086	0.00215213	0.0357079	cg18849612	12	106496921	NUAK1	NM_014840	Body		0.826969	0.051668	0.808499	0.0521725	-0.0184693	0.0383671
16769569	NUAK1	NM_014840	NUAK family, SNF1-like kinase, 1	547.255	86.4668	375.464	79.0273	0.686086	0.00215213	0.0357079	cg23330006	12	106507713	NUAK1	NM_014840	Body		0.0912114	0.0192169	0.119175	0.0190399	0.0279637	0.0139889
16769761	TMEM119	NM_181724	transmembrane protein 119	120.992	56.595	60.5804	26.706	0.500699	0.00365559	0.0459866	cg16708012	12	108992114	TMEM119	NM_181724	TSS1500		0.595693	0.0933148	0.613634	0.100231	0.017941	0.0427357
16769903	KCTD10	NM_031954	potassium channel tetramerization domain containing 10	173.561	11.7415	110.005	11.2124	0.633813	0.00056736	0.0193269	cg00203617	12	109915424	KCTD10;UBE3B;UBE3B	NM_031954;NM_130466;NM_183415	TSS1500;TSS200;TSS200	Island	0.0319107	0.00358946	0.0245467	0.00643222	-0.00736401	0.0180036
16769903	KCTD10	NM_031954	potassium channel tetramerization domain containing 10	173.561	11.7415	110.005	11.2124	0.633813	0.00056736	0.0193269	cg07646813	12	109896946	KCTD10	NM_031954	Body		0.910673	0.0308772	0.923988	0.0204633	0.0133154	0.0412741
16769903	KCTD10	NM_031954	potassium channel tetramerization domain containing 10	173.561	11.7415	110.005	11.2124	0.633813	0.00056736	0.0193269	cg14123303	12	109897566	KCTD10	NM_031954	Body		0.917822	0.0194954	0.903361	0.0234981	-0.0144615	0.00267259
16769903	KCTD10	NM_031954	potassium channel tetramerization domain containing 10	173.561	11.7415	110.005	11.2124	0.633813	0.00056736	0.0193269	cg24622829	12	109897487	KCTD10	NM_031954	Body		0.935032	0.00703527	0.949877	0.00994994	0.0148447	0.0284805
16769903	KCTD10	NM_031954	potassium channel tetramerization domain containing 10	173.561	11.7415	110.005	11.2124	0.633813	0.00056736	0.0193269	cg11034343	12	109886667	KCTD10	NM_031954	3'UTR		0.843578	0.0321264	0.860746	0.0353887	0.0171688	0.047038
16769924	MMAB	NM_052845	methylmalonic aciduria (cobalamin deficiency) cblB type	302.432	17.4056	256.01	10.5793	0.846503	0.00222064	0.0361621	cg01337366	12	110005928	MMAB;MMAB	NR_038118;NM_052845	Body;Body		0.550333	0.0215485	0.576428	0.0136389	0.0260949	0.0203995
16769924	MMAB	NM_052845	methylmalonic aciduria (cobalamin deficiency) cblB type	302.432	17.4056	256.01	10.5793	0.846503	0.00222064	0.0361621	cg04229097	12	110010596	MVK;MVK;MVK;MMAB;MMAB	NM_000431;NM_001301182;NM_001114185;NR_038118;NM_052845	TSS1500;TSS1500;TSS1500;Body;Body	N_Shore	0.196982	0.0497902	0.214861	0.0377076	0.0178787	0.0479392
16769972	GLTP	NM_016433	glycolipid transfer protein	533.009	51.6601	641.136	36.2471	1.20286	0.00156704	0.0307435	cg22910493	12	110299688	GLTP	NM_016433	Body		0.488806	0.0652337	0.507853	0.0673265	0.0190473	0.0262655
16770344	HECTD4	NM_001109662	HECT domain containing E3 ubiquitin protein ligase 4	213.305	24.0978	169.532	16.126	0.794785	0.000762153	0.0215528	cg00966540	12	112785457	HECTD4	NM_001109662	5'UTR		0.734938	0.0523463	0.712577	0.0478751	-0.0223609	0.00996984
16770344	HECTD4	NM_001109662	HECT domain containing E3 ubiquitin protein ligase 4	213.305	24.0978	169.532	16.126	0.794785	0.000762153	0.0215528	cg11280395	12	112666838	HECTD4	NM_001109662	Body		0.894213	0.0288512	0.871503	0.0317834	-0.0227091	0.00436793
16770344	HECTD4	NM_001109662	HECT domain containing E3 ubiquitin protein ligase 4	213.305	24.0978	169.532	16.126	0.794785	0.000762153	0.0215528	cg19119284	12	112657332	HECTD4	NM_001109662	Body		0.7111	0.0180729	0.739819	0.0239669	0.0287189	0.00227525
16770344	HECTD4	NM_001109662	HECT domain containing E3 ubiquitin protein ligase 4	213.305	24.0978	169.532	16.126	0.794785	0.000762153	0.0215528	cg25529321	12	112759959	HECTD4	NM_001109662	5'UTR		0.827974	0.0384058	0.793591	0.0389378	-0.0343832	0.0330746
16770344	HECTD4	NM_001109662	HECT domain containing E3 ubiquitin protein ligase 4	213.305	24.0978	169.532	16.126	0.794785	0.000762153	0.0215528	cg26519488	12	112608847	HECTD4	NM_001109662	Body		0.554942	0.0539737	0.57272	0.0458852	0.0177777	0.0350416
16770344	HECTD4	NM_001109662	HECT domain containing E3 ubiquitin protein ligase 4	213.305	24.0978	169.532	16.126	0.794785	0.000762153	0.0215528	cg20292416	12	112820034	HECTD4	NM_001109662	TSS200	Island	0.0376361	0.00314251	0.0315812	0.0042979	-0.00605486	0.0437073
16770685	TBX3	NM_005996	T-box 3	131.65	38.545	269.041	148.374	2.04361	0.00106217	0.0253414	cg12530050	12	115121354	TBX3;TBX3;TBX3;TBX3	NM_005996;NM_016569;NM_016569;NM_005996	1stExon;5'UTR;1stExon;5'UTR	Island	0.0962872	0.0130181	0.0812332	0.00827983	-0.015054	0.0173239
16770685	TBX3	NM_005996	T-box 3	131.65	38.545	269.041	148.374	2.04361	0.00106217	0.0253414	cg25058261	12	115109452	TBX3;TBX3	NM_005996;NM_016569	3'UTR;3'UTR	N_Shore	0.483775	0.11435	0.506698	0.11789	0.0229226	0.0279856
16770828	FBXO21	NM_015002	F-box protein 21	168.307	13.9799	241.484	24.3725	1.43478	0.00115295	0.0264883	cg09257011	12	117627031	FBXO21;FBXO21;FBXO21;FBXO21	NM_033624;NM_015002;NM_033624;NM_015002	ExonBnd;ExonBnd;Body;Body	N_Shore	0.107414	0.0156452	0.086576	0.00771039	-0.0208382	0.0294545
16771067	CIT	NM_001206999	citron rho-interacting serine/threonine kinase	136.477	28.3198	222.745	19.0827	1.6321	0.000779376	0.0218415	cg07876770	12	120234270	CIT;CIT	NM_001206999;NM_007174	Body;Body		0.920196	0.0117428	0.909569	0.00765254	-0.010627	0.0147229
16771067	CIT	NM_001206999	citron rho-interacting serine/threonine kinase	136.477	28.3198	222.745	19.0827	1.6321	0.000779376	0.0218415	cg18805612	12	120151550	MIR1178;CIT	NR_031589;NM_007174	TSS200;Body		0.805364	0.011745	0.815692	0.0187126	0.0103281	0.0297446
16771067	CIT	NM_001206999	citron rho-interacting serine/threonine kinase	136.477	28.3198	222.745	19.0827	1.6321	0.000779376	0.0218415	cg27096087	12	120222488	CIT	NM_007174	Body		0.916818	0.0104586	0.930661	0.00639526	0.0138435	0.0346898
16771067	CIT	NM_001206999	citron rho-interacting serine/threonine kinase	136.477	28.3198	222.745	19.0827	1.6321	0.000779376	0.0218415	cg10853063	12	120315422	CIT	NM_007174	TSS1500	S_Shore	0.0843118	0.0252083	0.0966334	0.0234253	0.0123217	0.0446966
16771146	GCN1	NM_006836	GCN1 eIF2 alpha kinase activator homolog	247.518	11.001	285.742	18.1383	1.15443	0.00375932	0.0467065	cg10643588	12	120565429	GCN1	NM_006836	3'UTR		0.788756	0.0411566	0.817883	0.0303825	0.0291279	0.0189131
16771146	GCN1	NM_006836	GCN1 eIF2 alpha kinase activator homolog	247.518	11.001	285.742	18.1383	1.15443	0.00375932	0.0467065	cg14749262	12	120606281	GCN1	NM_006836	Body		0.833956	0.026478	0.854593	0.0300535	0.0206369	0.0326454
16771397	C12orf43	NM_001286191	chromosome 12 open reading frame 43	112.983	3.89892	89.3675	7.74351	0.790982	0.00193491	0.033879	cg04167856	12	121455578	C12orf43;C12orf43;C12orf43;C12orf43;C12orf43;C12orf43;C12orf43;C12orf43	NM_001286192;NM_001286198;NM_001286197;NM_001286196;NM_001286195;NM_022895;NM_001286191;NR_104409	TSS1500;TSS1500;TSS1500;TSS1500;TSS1500;TSS1500;TSS1500;TSS1500	S_Shore	0.825054	0.026641	0.857434	0.0181376	0.0323804	0.0285079
16771397	C12orf43	NM_001286191	chromosome 12 open reading frame 43	112.983	3.89892	89.3675	7.74351	0.790982	0.00193491	0.033879	cg00317492	12	121447428	C12orf43;C12orf43;C12orf43;C12orf43;C12orf43;C12orf43;C12orf43;C12orf43	NR_104409;NM_001286198;NM_001286192;NM_001286197;NM_001286196;NM_001286195;NM_022895;NM_001286191	Body;Body;Body;Body;Body;Body;Body;Body		0.867426	0.0244832	0.894624	0.0269464	0.0271976	0.0111923
16771397	C12orf43	NM_001286191	chromosome 12 open reading frame 43	112.983	3.89892	89.3675	7.74351	0.790982	0.00193491	0.033879	cg21590238	12	121454837	C12orf43	NM_022895	TSS1500	S_Shore	0.599386	0.0738551	0.574929	0.0680191	-0.0244574	0.02632
16771397	C12orf43	NM_001286191	chromosome 12 open reading frame 43	112.983	3.89892	89.3675	7.74351	0.790982	0.00193491	0.033879	cg23787031	12	121450381	C12orf43	NM_022895	Body	N_Shelf	0.874011	0.0130922	0.860983	0.00750261	-0.0130283	0.0340735
16772074	NCOR2	NM_001077261	nuclear receptor corepressor 2	497.748	83.2866	300.265	52.4792	0.603247	0.00197873	0.0343218	cg05143592	12	124979918	NCOR2;NCOR2;NCOR2;NCOR2;NCOR2;NCOR2	NM_006312;NM_001077261;NM_001206654;NM_006312;NM_001077261;NM_001206654	ExonBnd;ExonBnd;ExonBnd;5'UTR;5'UTR;5'UTR		0.626352	0.0151927	0.643215	0.0194414	0.0168624	0.0233298
16772074	NCOR2	NM_001077261	nuclear receptor corepressor 2	497.748	83.2866	300.265	52.4792	0.603247	0.00197873	0.0343218	cg08779252	12	124875481	NCOR2;NCOR2;NCOR2	NM_006312;NM_001077261;NM_001206654	Body;Body;Body	S_Shore	0.0995018	0.0325375	0.0821317	0.0317572	-0.01737	0.0465525
16772074	NCOR2	NM_001077261	nuclear receptor corepressor 2	497.748	83.2866	300.265	52.4792	0.603247	0.00197873	0.0343218	cg09942210	12	124965227	NCOR2;NCOR2	NM_006312;NM_001077261	Body;Body		0.0747351	0.0169403	0.0829879	0.017669	0.0082528	0.00489655
16772074	NCOR2	NM_001077261	nuclear receptor corepressor 2	497.748	83.2866	300.265	52.4792	0.603247	0.00197873	0.0343218	cg11231155	12	124861863	NCOR2;NCOR2;NCOR2	NM_006312;NM_001077261;NM_001206654	Body;Body;Body		0.0333492	0.00427783	0.0261772	0.00410957	-0.00717199	0.0191246
16772074	NCOR2	NM_001077261	nuclear receptor corepressor 2	497.748	83.2866	300.265	52.4792	0.603247	0.00197873	0.0343218	cg15265970	12	124808992	NCOR2;NCOR2	NM_006312;NM_001077261	3'UTR;3'UTR	Island	0.950274	0.00967714	0.941563	0.0104159	-0.00871131	0.0128963
16772074	NCOR2	NM_001077261	nuclear receptor corepressor 2	497.748	83.2866	300.265	52.4792	0.603247	0.00197873	0.0343218	cg16878595	12	124930160	NCOR2;NCOR2	NM_006312;NM_001077261	Body;Body	Island	0.697278	0.0540253	0.664408	0.0577249	-0.0328695	0.0118108
16772074	NCOR2	NM_001077261	nuclear receptor corepressor 2	497.748	83.2866	300.265	52.4792	0.603247	0.00197873	0.0343218	cg19350162	12	124927552	NCOR2;NCOR2	NM_006312;NM_001077261	Body;Body	N_Shelf	0.593386	0.0782785	0.618882	0.0815869	0.0254966	0.0252721
16772074	NCOR2	NM_001077261	nuclear receptor corepressor 2	497.748	83.2866	300.265	52.4792	0.603247	0.00197873	0.0343218	cg21058916	12	124893398	NCOR2;NCOR2;NCOR2	NM_006312;NM_001077261;NM_001206654	Body;Body;Body		0.954597	0.0201709	0.940822	0.0246691	-0.0137759	0.0136034
16772074	NCOR2	NM_001077261	nuclear receptor corepressor 2	497.748	83.2866	300.265	52.4792	0.603247	0.00197873	0.0343218	cg11904548	12	124809175	NCOR2;NCOR2;NCOR2	NM_006312;NM_001077261;NM_001206654	3'UTR;3'UTR;3'UTR	Island	0.954159	0.0149585	0.941137	0.024758	-0.0130221	0.0343052
16772074	NCOR2	NM_001077261	nuclear receptor corepressor 2	497.748	83.2866	300.265	52.4792	0.603247	0.00197873	0.0343218	cg14466753	12	124926594	NCOR2;NCOR2;NCOR2	NM_006312;NM_001077261;NM_001206654	Body;Body;Body	N_Shelf	0.169602	0.121286	0.159205	0.114791	-0.0103966	0.0304325
16772074	NCOR2	NM_001077261	nuclear receptor corepressor 2	497.748	83.2866	300.265	52.4792	0.603247	0.00197873	0.0343218	cg15368151	12	124849727	NCOR2;NCOR2;NCOR2	NM_006312;NM_001077261;NM_001206654	Body;Body;Body		0.815666	0.0584807	0.794174	0.0595603	-0.0214926	0.0202611
16772074	NCOR2	NM_001077261	nuclear receptor corepressor 2	497.748	83.2866	300.265	52.4792	0.603247	0.00197873	0.0343218	cg22265294	12	124904932	NCOR2;NCOR2	NM_006312;NM_001077261	Body;Body	S_Shelf	0.87718	0.0156649	0.866028	0.0160913	-0.0111516	0.0373807
16772074	NCOR2	NM_001077261	nuclear receptor corepressor 2	497.748	83.2866	300.265	52.4792	0.603247	0.00197873	0.0343218	cg22377629	12	124826791	NCOR2;NCOR2;NCOR2	NM_006312;NM_001077261;NM_001206654	Body;Body;Body	N_Shelf	0.923464	0.0227743	0.910491	0.0148375	-0.0129731	0.027044
16772074	NCOR2	NM_001077261	nuclear receptor corepressor 2	497.748	83.2866	300.265	52.4792	0.603247	0.00197873	0.0343218	cg24011399	12	124980657	NCOR2;NCOR2;NCOR2	NM_006312;NM_001077261;NM_001206654	5'UTR;5'UTR;5'UTR		0.7528	0.0563733	0.766159	0.0586772	0.0133586	0.0145601
16772074	NCOR2	NM_001077261	nuclear receptor corepressor 2	497.748	83.2866	300.265	52.4792	0.603247	0.00197873	0.0343218	cg24631609	12	124850781	NCOR2;NCOR2	NM_006312;NM_001077261	Body;Body		0.899213	0.0347673	0.889732	0.0368158	-0.00948013	0.0474738
16772074	NCOR2	NM_001077261	nuclear receptor corepressor 2	497.748	83.2866	300.265	52.4792	0.603247	0.00197873	0.0343218	cg25763426	12	124905102	NCOR2;NCOR2	NM_006312;NM_001077261	Body;Body	S_Shelf	0.947182	0.00417027	0.943113	0.00475046	-0.00406959	0.0145783
16772074	NCOR2	NM_001077261	nuclear receptor corepressor 2	497.748	83.2866	300.265	52.4792	0.603247	0.00197873	0.0343218	cg26903130	12	124864543	NCOR2;NCOR2;NCOR2	NM_006312;NM_001077261;NM_001206654	Body;Body;Body		0.0542598	0.00689591	0.049676	0.00806026	-0.00458383	0.0404761
16772074	NCOR2	NM_001077261	nuclear receptor corepressor 2	497.748	83.2866	300.265	52.4792	0.603247	0.00197873	0.0343218	cg01411094	12	125052557	NCOR2;NCOR2;NCOR2	NM_006312;NM_001077261;NM_001206654	TSS1500;TSS1500;TSS1500	S_Shore	0.0412223	0.00498795	0.0316053	0.00771752	-0.00961699	0.0374972
16772074	NCOR2	NM_001077261	nuclear receptor corepressor 2	497.748	83.2866	300.265	52.4792	0.603247	0.00197873	0.0343218	cg03821418	12	124859683	NCOR2;NCOR2	NM_006312;NM_001077261	Body;Body	S_Shelf	0.842798	0.0744334	0.820843	0.0765751	-0.0219544	0.0437531
16772074	NCOR2	NM_001077261	nuclear receptor corepressor 2	497.748	83.2866	300.265	52.4792	0.603247	0.00197873	0.0343218	cg12828588	12	125000734	NCOR2;NCOR2;NCOR2	NM_006312;NM_001077261;NM_001206654	5'UTR;5'UTR;5'UTR	N_Shore	0.38577	0.0465564	0.396186	0.0521429	0.0104156	0.0420567
16772625	POLE	NM_006231	polymerase (DNA directed), epsilon, catalytic subunit	80.3168	11.3301	111.544	12.1132	1.3888	0.00119035	0.0268757	cg26975812	12	133250047	POLE	NM_006231	Body	Island	0.90109	0.0335612	0.891627	0.0289193	-0.00946225	0.0196761
16772625	POLE	NM_006231	polymerase (DNA directed), epsilon, catalytic subunit	80.3168	11.3301	111.544	12.1132	1.3888	0.00119035	0.0268757	cg00753337	12	133234725	POLE	NM_006231	Body		0.899131	0.00982471	0.911737	0.0124642	0.0126067	0.0255851
16772625	POLE	NM_006231	polymerase (DNA directed), epsilon, catalytic subunit	80.3168	11.3301	111.544	12.1132	1.3888	0.00119035	0.0268757	cg19620051	12	133222052	POLE	NM_006231	Body		0.796535	0.0672093	0.767176	0.05437	-0.0293592	0.00813703
16772625	POLE	NM_006231	polymerase (DNA directed), epsilon, catalytic subunit	80.3168	11.3301	111.544	12.1132	1.3888	0.00119035	0.0268757	cg02501984	12	133263946	POLE;PXMP2	NM_006231;NM_018663	TSS200;TSS1500	Island	0.0389218	0.00659014	0.0345116	0.00583527	-0.00441018	0.0484436
16772704	ANKLE2	NM_015114	ankyrin repeat and LEM domain containing 2	159.237	12.4299	202.812	15.3257	1.27364	0.00262959	0.0391228	cg09174141	12	133303468	ANKLE2	NM_015114	3'UTR	N_Shore	0.834268	0.036251	0.850379	0.0333629	0.0161112	0.0182664
16772704	ANKLE2	NM_015114	ankyrin repeat and LEM domain containing 2	159.237	12.4299	202.812	15.3257	1.27364	0.00262959	0.0391228	cg08716684	12	133337116	ANKLE2	NM_015114	Body	N_Shore	0.545373	0.0603466	0.535324	0.0659471	-0.0100487	0.0180374
16772704	ANKLE2	NM_015114	ankyrin repeat and LEM domain containing 2	159.237	12.4299	202.812	15.3257	1.27364	0.00262959	0.0391228	cg14575215	12	133316644	ANKLE2	NM_015114	Body		0.753659	0.0720813	0.770482	0.082766	0.0168233	0.0486081
16772768	CHFR	NM_001161344	checkpoint with forkhead and ring finger domains, E3 ubiquitin protein ligase	63.568	2.39891	52.6183	5.23146	0.827749	0.00279944	0.04028	cg22301272	12	133427161	CHFR;CHFR;CHFR;CHFR;CHFR	NM_001161345;NM_001161344;NM_001161346;NM_018223;NM_001161347	Body;Body;Body;Body;Body	N_Shelf	0.893295	0.0403487	0.913557	0.029429	0.0202618	0.0122838
16772768	CHFR	NM_001161344	checkpoint with forkhead and ring finger domains, E3 ubiquitin protein ligase	63.568	2.39891	52.6183	5.23146	0.827749	0.00279944	0.04028	cg17387870	12	133463607	CHFR;CHFR;CHFR;CHFR;CHFR	NM_001161345;NM_001161347;NM_018223;NM_001161346;NM_001161344	Body;Body;Body;Body;Body	N_Shore	0.23261	0.0485748	0.251835	0.059101	0.0192246	0.0277119
16772768	CHFR	NM_001161344	checkpoint with forkhead and ring finger domains, E3 ubiquitin protein ligase	63.568	2.39891	52.6183	5.23146	0.827749	0.00279944	0.04028	cg23432930	12	133464933	CHFR;CHFR;CHFR;CHFR;CHFR	NM_001161344;NM_018223;NM_001161345;NM_001161346;NM_001161347	TSS1500;TSS1500;TSS1500;TSS1500;TSS1500	S_Shore	0.349928	0.0508343	0.366303	0.0587818	0.0163748	0.0287108
16773430	CDK8	NM_001260	cyclin-dependent kinase 8	267.055	15.5558	326.855	28.5023	1.22392	0.00359114	0.0456655	cg04761648	13	26829199	CDK8	NM_001260	Body	S_Shore	0.0320326	0.00582928	0.0490547	0.0123265	0.0170221	0.0108252
16773430	CDK8	NM_001260	cyclin-dependent kinase 8	267.055	15.5558	326.855	28.5023	1.22392	0.00359114	0.0456655	cg25181749	13	26828464	CDK8	NM_001260	TSS1500	Island	0.0416351	0.00146917	0.0494356	0.00589957	0.00780056	0.0291453
16773662	ALOX5AP	NM_001204406	arachidonate 5-lipoxygenase-activating protein	39.617	3.93553	57.6228	11.285	1.4545	0.000364994	0.0163103	cg14799392	13	31315063	ALOX5AP;ALOX5AP	NM_001204406;NM_001629	Body;Body		0.83483	0.0364249	0.862251	0.0393675	0.0274212	0.0375456
16773662	ALOX5AP	NM_001204406	arachidonate 5-lipoxygenase-activating protein	39.617	3.93553	57.6228	11.285	1.4545	0.000364994	0.0163103	cg20230572	13	31308809	ALOX5AP;ALOX5AP	NM_001629;NM_001204406	TSS1500;Body		0.110765	0.00580862	0.0838906	0.0153552	-0.0268741	0.00323437
16773662	ALOX5AP	NM_001204406	arachidonate 5-lipoxygenase-activating protein	39.617	3.93553	57.6228	11.285	1.4545	0.000364994	0.0163103	cg24844397	13	31286171	ALOX5AP	NM_001204406	TSS1500		0.676415	0.0774486	0.70352	0.0765919	0.0271052	0.0494191
16773946	RFC3	NM_002915	replication factor C subunit 3	179.592	38.9626	265.713	42.8854	1.47954	0.000685453	0.0206309	cg02294249	13	34392492	RFC3;RFC3	NM_181558;NM_002915	Body;Body	Island	0.0595271	0.00727217	0.0510668	0.00424464	-0.00846038	0.0373323
16773946	RFC3	NM_002915	replication factor C subunit 3	179.592	38.9626	265.713	42.8854	1.47954	0.000685453	0.0206309	cg18149221	13	34404302	RFC3;RFC3	NM_002915;NM_181558	Body;Body		0.950575	0.00787298	0.932675	0.0151498	-0.0179008	0.0409567
16774162	NHLRC3	NM_001012754	NHL repeat containing 3	90.6102	6.2774	159.53	17.5275	1.76062	2.60499e-05	0.00691573	cg16513167	13	39612418	NHLRC3;C13orf23;C13orf23;NHLRC3	NM_001012754;NM_170719;NM_025138;NM_001017370	TSS200;TSS200;TSS200;TSS200	Island	0.0466483	0.0041508	0.0411461	0.00253653	-0.0055022	0.0357572
16774188	COG6	NM_001145079	component of oligomeric golgi complex 6	181.012	15.2929	152.337	7.18965	0.841584	0.00352391	0.0451882	cg00199820	13	40283284	COG6;COG6;COG6	NR_026745;NM_020751;NM_001145079	Body;Body;Body		0.95969	0.00990974	0.969796	0.0087343	0.0101056	0.0162526
16774188	COG6	NM_001145079	component of oligomeric golgi complex 6	181.012	15.2929	152.337	7.18965	0.841584	0.00352391	0.0451882	cg11802176	13	40359182	COG6	NM_001145079	Body		0.953545	0.00804395	0.945585	0.00948695	-0.00795997	0.000236653
16774188	COG6	NM_001145079	component of oligomeric golgi complex 6	181.012	15.2929	152.337	7.18965	0.841584	0.00352391	0.0451882	cg04349834	13	40257078	COG6;COG6;COG6	NR_026745;NM_020751;NM_001145079	Body;Body;Body		0.933199	0.0184263	0.91223	0.0160666	-0.0209695	0.0132506
16774271	NAA16	NM_001110798	N(alpha)-acetyltransferase 16, NatA auxiliary subunit	141.12	11.3519	184.559	18.9434	1.30781	0.00134512	0.0286851	cg04250118	13	41930111	NAA16;NAA16;NAA16	NM_018527;NM_001110798;NM_024561	3'UTR;Body;Body		0.91707	0.013233	0.927199	0.0134678	0.0101288	0.00402113
16774271	NAA16	NM_001110798	N(alpha)-acetyltransferase 16, NatA auxiliary subunit	141.12	11.3519	184.559	18.9434	1.30781	0.00134512	0.0286851	cg20458981	13	41885231	NAA16;NAA16;NAA16	NM_024561;NM_018527;NM_001110798	TSS200;TSS200;TSS200	N_Shore	0.0489298	0.00938989	0.0643203	0.0148177	0.0153905	0.0461741
16774449	SERP2	NM_001010897	stress-associated endoplasmic reticulum protein family member 2	48.6088	7.2873	65.4927	13.1956	1.34734	0.00282551	0.0404842	cg10406289	13	44962706	SERP2	NM_001010897	Body		0.76114	0.0268344	0.731861	0.0357471	-0.0292784	0.000567069
16774449	SERP2	NM_001010897	stress-associated endoplasmic reticulum protein family member 2	48.6088	7.2873	65.4927	13.1956	1.34734	0.00282551	0.0404842	cg24913168	13	44971694	SERP2	NM_001010897	3'UTR		0.115849	0.0401094	0.13245	0.0471908	0.0166011	0.0452187
16774497	GTF2F2	NM_004128	general transcription factor IIF subunit 2	352.393	63.074	755.006	171.402	2.14251	1.82451e-05	0.00624903	cg21839620	13	45776247	KCTD4;GTF2F2	NM_198404;NM_004128	TSS1500;Body		0.955112	0.00747231	0.942835	0.00501088	-0.0122772	0.0381713
16774497	GTF2F2	NM_004128	general transcription factor IIF subunit 2	352.393	63.074	755.006	171.402	2.14251	1.82451e-05	0.00624903	cg25370606	13	45768862	KCTD4;GTF2F2	NM_198404;NM_004128	5'UTR;Body		0.693267	0.056627	0.729271	0.0719505	0.036004	0.0195465
16774497	GTF2F2	NM_004128	general transcription factor IIF subunit 2	352.393	63.074	755.006	171.402	2.14251	1.82451e-05	0.00624903	cg11712823	13	45736447	GTF2F2	NM_004128	Body		0.897828	0.0431497	0.914341	0.032544	0.0165123	0.0427865
16774727	FNDC3A	NM_001079673	fibronectin type III domain containing 3A	641.891	92.5262	813.336	71.0021	1.26709	0.00208207	0.0351765	cg10726765	13	49683195	FNDC3A;FNDC3A	NM_001079673;NM_014923	Body;TSS1500		0.934399	0.0266201	0.904465	0.0208586	-0.0299339	0.0240402
16774727	FNDC3A	NM_001079673	fibronectin type III domain containing 3A	641.891	92.5262	813.336	71.0021	1.26709	0.00208207	0.0351765	cg23393334	13	49684532	FNDC3A;FNDC3A;FNDC3A;FNDC3A;FNDC3A	NM_014923;NM_014923;NR_103528;NM_001079673;NM_001278438	5'UTR;1stExon;Body;Body;Body		0.0921245	0.0152697	0.0628714	0.0149581	-0.0292531	0.0440226
16774727	FNDC3A	NM_001079673	fibronectin type III domain containing 3A	641.891	92.5262	813.336	71.0021	1.26709	0.00208207	0.0351765	cg09603096	13	49634968	FNDC3A;FNDC3A;FNDC3A	NR_103528;NM_001079673;NM_001278438	Body;Body;Body		0.919304	0.0182189	0.909403	0.0259724	-0.00990071	0.0191112
16774727	FNDC3A	NM_001079673	fibronectin type III domain containing 3A	641.891	92.5262	813.336	71.0021	1.26709	0.00208207	0.0351765	cg25355179	13	49549384	FNDC3A;FNDC3A;FNDC3A	NM_001079673;NM_001278438;NR_103528	TSS1500;TSS1500;TSS1500	N_Shore	0.0691838	0.0116771	0.0590098	0.0095068	-0.010174	0.0240206
16774976	WDFY2	NM_052950	WD repeat and FYVE domain containing 2	337.497	19.3572	427.966	36.2857	1.26806	0.000188931	0.0128002	cg03615699	13	52292621	WDFY2	NM_052950	Body		0.902469	0.022807	0.927878	0.0203372	0.0254091	0.0015912
16774976	WDFY2	NM_052950	WD repeat and FYVE domain containing 2	337.497	19.3572	427.966	36.2857	1.26806	0.000188931	0.0128002	cg06659380	13	52162604	WDFY2	NM_052950	Body	S_Shelf	0.803745	0.0598725	0.833696	0.0686869	0.0299504	0.0268704
16774976	WDFY2	NM_052950	WD repeat and FYVE domain containing 2	337.497	19.3572	427.966	36.2857	1.26806	0.000188931	0.0128002	cg08530912	13	52158513	WDFY2;WDFY2	NM_052950;NM_052950	5'UTR;1stExon	Island	0.048188	0.0159846	0.0415918	0.0102478	-0.00659624	0.0136291
16774976	WDFY2	NM_052950	WD repeat and FYVE domain containing 2	337.497	19.3572	427.966	36.2857	1.26806	0.000188931	0.0128002	cg16805846	13	52239080	WDFY2	NM_052950	Body		0.933028	0.0160037	0.918399	0.0189279	-0.0146283	0.0273349
16774976	WDFY2	NM_052950	WD repeat and FYVE domain containing 2	337.497	19.3572	427.966	36.2857	1.26806	0.000188931	0.0128002	cg18614561	13	52243343	WDFY2	NM_052950	Body		0.44224	0.204197	0.471818	0.216287	0.0295786	0.00643209
16774976	WDFY2	NM_052950	WD repeat and FYVE domain containing 2	337.497	19.3572	427.966	36.2857	1.26806	0.000188931	0.0128002	cg25957513	13	52257308	WDFY2	NM_052950	Body		0.930867	0.0139527	0.920285	0.0105257	-0.0105816	0.019253
16775364	KLF5	NM_001286818	Kruppel-like factor 5 (intestinal)	696.13	51.3965	368.02	126.975	0.528665	0.00392177	0.0477271	cg00252332	13	73633178	KLF5;KLF5	NM_001730;NM_001730	5'UTR;1stExon	Island	0.027655	0.00518255	0.0235499	0.0039992	-0.00410514	0.0290001
16775364	KLF5	NM_001286818	Kruppel-like factor 5 (intestinal)	696.13	51.3965	368.02	126.975	0.528665	0.00392177	0.0477271	cg20524889	13	73649835	KLF5	NM_001730	Body		0.643407	0.0214578	0.663279	0.0269602	0.0198715	0.0407497
16775434	LMO7	NM_001306080	LIM domain 7	794.268	43.785	479.491	108.548	0.603689	0.00134778	0.0287026	cg02187962	13	76313798	LMO7;LMO7	NM_005358;NM_001306080	Body;Body		0.786889	0.0606922	0.816318	0.077012	0.0294298	0.0471987
16775434	LMO7	NM_001306080	LIM domain 7	794.268	43.785	479.491	108.548	0.603689	0.00134778	0.0287026	cg00173641	13	76428926	LMO7;LMO7;LMO7	NM_005358;NM_001306080;NM_015842	Body;Body;Body		0.959925	0.00610626	0.949431	0.0100874	-0.0104932	0.0347312
16775434	LMO7	NM_001306080	LIM domain 7	794.268	43.785	479.491	108.548	0.603689	0.00134778	0.0287026	cg04336178	13	76260314	LMO7	NM_005358	Body		0.919973	0.013117	0.935699	0.00712859	0.015726	0.0295028
16776339	TNFSF13B	NM_001145645	tumor necrosis factor (ligand) superfamily, member 13b	25.4667	5.00728	30.7983	6.03802	1.20936	0.00206745	0.0351193	cg12664730	13	108921244	TNFSF13B;TNFSF13B	NM_001145645;NM_006573	TSS1500;TSS1500		0.827925	0.0781228	0.844065	0.0712561	0.0161398	0.0230423
16776339	TNFSF13B	NM_001145645	tumor necrosis factor (ligand) superfamily, member 13b	25.4667	5.00728	30.7983	6.03802	1.20936	0.00206745	0.0351193	cg21784254	13	108922428	TNFSF13B;TNFSF13B	NM_006573;NM_001145645	1stExon;1stExon		0.033463	0.0049637	0.0390748	0.00652748	0.00561178	0.048253
16776339	TNFSF13B	NM_001145645	tumor necrosis factor (ligand) superfamily, member 13b	25.4667	5.00728	30.7983	6.03802	1.20936	0.00206745	0.0351193	cg26918935	13	108920801	TNFSF13B;TNFSF13B	NM_006573;NM_001145645	TSS1500;TSS1500		0.939807	0.018382	0.946905	0.0166516	0.00709859	0.0286298
16776537	ARHGEF7	NM_001113511	Rho guanine nucleotide exchange factor 7	129.444	21.2737	82.6462	14.2698	0.638471	0.000122255	0.0109643	cg07533559	13	111854469	ARHGEF7;ARHGEF7;ARHGEF7;ARHGEF7;ARHGEF7	NM_003899;NM_001113513;NM_001113512;NM_001113511;NM_145735	5'UTR;5'UTR;Body;Body;Body		0.919295	0.0200146	0.893738	0.0307222	-0.0255569	0.00893993
16776537	ARHGEF7	NM_001113511	Rho guanine nucleotide exchange factor 7	129.444	21.2737	82.6462	14.2698	0.638471	0.000122255	0.0109643	cg13127231	13	111806949	ARHGEF7;ARHGEF7;ARHGEF7;ARHGEF7	NM_001113511;NM_003899;NM_001113512;NM_145735	Body;5'UTR;Body;Body	S_Shore	0.1998	0.0706795	0.178254	0.0721304	-0.0215457	0.0207076
16776537	ARHGEF7	NM_001113511	Rho guanine nucleotide exchange factor 7	129.444	21.2737	82.6462	14.2698	0.638471	0.000122255	0.0109643	cg13408955	13	111867352	ARHGEF7;ARHGEF7;ARHGEF7;ARHGEF7;ARHGEF7	NM_001113511;NM_001113513;NM_003899;NM_001113512;NM_145735	Body;5'UTR;5'UTR;Body;Body		0.926542	0.0110658	0.935532	0.0135785	0.00898952	0.0313946
16776537	ARHGEF7	NM_001113511	Rho guanine nucleotide exchange factor 7	129.444	21.2737	82.6462	14.2698	0.638471	0.000122255	0.0109643	cg20847766	13	111840490	ARHGEF7;ARHGEF7;ARHGEF7;ARHGEF7;ARHGEF7	NM_001113511;NM_001113513;NM_003899;NM_001113512;NM_145735	Body;5'UTR;5'UTR;Body;Body		0.542384	0.0403995	0.565814	0.0371165	0.0234306	0.00111485
16776537	ARHGEF7	NM_001113511	Rho guanine nucleotide exchange factor 7	129.444	21.2737	82.6462	14.2698	0.638471	0.000122255	0.0109643	cg27013981	13	111766893	ARHGEF7;ARHGEF7;ARHGEF7;ARHGEF7-AS2	NM_001113512;NM_001113511;NM_145735;NR_046667	TSS1500;TSS1500;TSS1500;Body		0.0419874	0.00811186	0.0323769	0.00394865	-0.00961045	0.00668219
16776709	MCF2L	NM_001112732	MCF.2 cell line derived transforming sequence like	49.5628	2.78798	56.0467	3.87913	1.13082	0.00327421	0.0435123	cg00510094	13	113729377	MCF2L;MCF2L	NM_001112732;NM_024979	Body;Body	Island	0.854959	0.0278141	0.837853	0.0287143	-0.0171059	0.00654123
16776709	MCF2L	NM_001112732	MCF.2 cell line derived transforming sequence like	49.5628	2.78798	56.0467	3.87913	1.13082	0.00327421	0.0435123	cg01083884	13	113641411	MCF2L;MCF2L	NM_001112732;NM_024979	Body;Body		0.687046	0.0425934	0.671924	0.0353096	-0.0151227	0.0303573
16776709	MCF2L	NM_001112732	MCF.2 cell line derived transforming sequence like	49.5628	2.78798	56.0467	3.87913	1.13082	0.00327421	0.0435123	cg04132256	13	113655973	MCF2L;MCF2L	NM_024979;NM_001112732	TSS200;Body	N_Shore	0.0553477	0.00622453	0.0603075	0.00426742	0.00495978	0.0372819
16776709	MCF2L	NM_001112732	MCF.2 cell line derived transforming sequence like	49.5628	2.78798	56.0467	3.87913	1.13082	0.00327421	0.0435123	cg05464008	13	113706721	MCF2L;MCF2L	NM_001112732;NM_024979	Body;Body	S_Shore	0.606125	0.0868857	0.630865	0.0892363	0.0247398	0.0274975
16776709	MCF2L	NM_001112732	MCF.2 cell line derived transforming sequence like	49.5628	2.78798	56.0467	3.87913	1.13082	0.00327421	0.0435123	cg09448088	13	113635690	MCF2L;MCF2L	NM_001112732;NM_024979	Body;Body	Island	0.865111	0.0546654	0.827786	0.056156	-0.0373251	0.000177792
16776709	MCF2L	NM_001112732	MCF.2 cell line derived transforming sequence like	49.5628	2.78798	56.0467	3.87913	1.13082	0.00327421	0.0435123	cg12314335	13	113699016	MCF2L;MCF2L	NM_001112732;NM_024979	Body;Body	N_Shelf	0.17383	0.143254	0.161075	0.137477	-0.0127546	0.0181663
16776709	MCF2L	NM_001112732	MCF.2 cell line derived transforming sequence like	49.5628	2.78798	56.0467	3.87913	1.13082	0.00327421	0.0435123	cg14864103	13	113622738	MCF2L	NM_001112732	TSS200	Island	0.0943875	0.0513524	0.0826638	0.0433522	-0.0117237	0.0157702
16776709	MCF2L	NM_001112732	MCF.2 cell line derived transforming sequence like	49.5628	2.78798	56.0467	3.87913	1.13082	0.00327421	0.0435123	cg14878842	13	113730426	MCF2L;MCF2L	NM_001112732;NM_024979	Body;Body	N_Shore	0.945994	0.0228139	0.934505	0.0269644	-0.0114892	0.0337388
16776709	MCF2L	NM_001112732	MCF.2 cell line derived transforming sequence like	49.5628	2.78798	56.0467	3.87913	1.13082	0.00327421	0.0435123	cg18468572	13	113731875	MCF2L;MCF2L	NM_001112732;NM_024979	Body;Body	S_Shore	0.854615	0.0227918	0.836703	0.0195016	-0.0179119	0.0367222
16776709	MCF2L	NM_001112732	MCF.2 cell line derived transforming sequence like	49.5628	2.78798	56.0467	3.87913	1.13082	0.00327421	0.0435123	cg19577377	13	113742155	MCF2L;MCF2L	NM_001112732;NM_024979	Body;Body	N_Shore	0.687214	0.0436756	0.668824	0.0492709	-0.01839	0.0379986
16776709	MCF2L	NM_001112732	MCF.2 cell line derived transforming sequence like	49.5628	2.78798	56.0467	3.87913	1.13082	0.00327421	0.0435123	cg20248056	13	113704976	MCF2L;MCF2L	NM_001112732;NM_024979	Body;Body	N_Shore	0.287938	0.0357783	0.259729	0.0467543	-0.028209	0.0306226
16776709	MCF2L	NM_001112732	MCF.2 cell line derived transforming sequence like	49.5628	2.78798	56.0467	3.87913	1.13082	0.00327421	0.0435123	cg21671209	13	113638872	MCF2L	NM_001112732	Body	S_Shelf	0.319377	0.0243021	0.30709	0.0232997	-0.012287	0.00492039
16776709	MCF2L	NM_001112732	MCF.2 cell line derived transforming sequence like	49.5628	2.78798	56.0467	3.87913	1.13082	0.00327421	0.0435123	cg24222580	13	113639509	MCF2L;MCF2L	NM_001112732;NM_024979	Body;Body	S_Shelf	0.794334	0.0178833	0.7627	0.0217967	-0.0316348	0.0192319
16776709	MCF2L	NM_001112732	MCF.2 cell line derived transforming sequence like	49.5628	2.78798	56.0467	3.87913	1.13082	0.00327421	0.0435123	cg25050397	13	113745841	MCF2L;MCF2L	NM_001112732;NM_024979	Body;Body	S_Shore	0.721153	0.0187348	0.699549	0.0156866	-0.0216042	0.0363776
[truncated: 3,659 more rows]
