# Supplementary material for: VPS39-deficiency observed in type 2 diabetes impairs muscle stem cell differentiation via altered autophagy and epigenetics
Source: Nat Commun. 2021 Apr 23;12:2431. doi: 10.1038/s41467-021-22068-5 (PMC8065135; doi:10.1038/s41467-021-22068-5)
Supplement: Supplementary file 8 — Supplementary Data 5 [file 41467_2021_22068_MOESM8_ESM.xlsx]

## Sheet: A. expression data
Sup data 5. Gene expression in tibialis anterior from VPS39+/- and control (WT) mice. N=12 per genotype.
Statistics are calculated using unpaired t-test.
One gene can be targeted by more than one probe . Thus, number of unique genes may be less than number of unique Probe Set ID.
Data are presented as mean±SD.
											Log2 expression (Mean±SD)
Probe Set ID	Gene Symbol	Accession number	mRNAsource	Gene Name	Chromosome	Strand	Start	Stop	GO Biological process ID	GO Biological process term	WT	Vps39+/-	Difference (Log2)	p-value
TC0300001062.mm.2	Bcl2l15	NM_001142959	RefSeq	BCLl2-like 15 (Bcl2l15), transcript variant 1	chr3	+	103832601	103854618	GO:0008150	biological_process	3.51±0.17	3.87±0.30	-0.360861	0.00192443
TC0600003041.mm.2	Cecr6	NM_033567	RefSeq	cat eye syndrome chromosome region, candidate 6 (Cecr6)	chr6	-	120488939	120493807	---	---	3.95±0.22	4.29±0.16	-0.331324	0.000412079
TC0700000099.mm.2	Aurkc	NM_001080965	RefSeq	aurora kinase C (Aurkc), transcript variant 1	chr7	+	6995385	7003091	GO:0006468 // GO:0007052 // GO:0032465 // GO:0000910 // GO:0006468 // GO:0006468 // GO:0007049 // GO:0007067 // GO:0007283 // GO:0016310 // GO:0048599 // GO:0051255 // GO:0051301 // GO:0051321	protein phosphorylation // mitotic spindle organization // regulation of cytokinesis // cytokinesis // protein phosphorylation // protein phosphorylation // cell cycle // mitotic nuclear division // spermatogenesis // phosphorylation // oocyte development // spindle midzone assembly // cell division // meiotic cell cycle	5.70±0.16	5.93±0.23	-0.232114	0.00892656
TC0700002958.mm.2	1700008O03Rik	NM_027049	RefSeq	RIKEN cDNA 1700008O03 gene (1700008O03Rik)	chr7	-	44360043	44385820	GO:0008150	biological_process	4.15±0.31	4.44±0.23	-0.285405	0.0178415
TC0700004516.mm.2	Ifitm6	NM_001033632	RefSeq	interferon induced transmembrane protein 6 (Ifitm6)	chr7	-	141015812	141016892	GO:0008150 // GO:0009607	biological_process // response to biotic stimulus	2.89±0.17	3.12±0.24	-0.237006	0.012026
TC1100000755.mm.2	Myo15	NM_001103171	RefSeq	myosin XV (Myo15), transcript variant 3	chr11	+	60469339	60528369	GO:0007605 // GO:0007626 // GO:0042472 // GO:0007605 // GO:0008152	sensory perception of sound // locomotory behavior // inner ear morphogenesis // sensory perception of sound // metabolic process	4.59±0.30	4.90±0.16	-0.307183	0.00614377
TC1500000827.mm.2	Trmu	NM_028063	RefSeq	tRNA 5-methylaminomethyl-2-thiouridylate methyltransferase (Trmu)	chr15	+	85879312	85897394	GO:0002143 // GO:0008033 // GO:0002143 // GO:0030488	tRNA wobble position uridine thiolation // tRNA processing // tRNA wobble position uridine thiolation // tRNA methylation	5.88±0.18	6.19±0.13	-0.306613	8.99244e-05
TC1300002475.mm.2	1700029F12Rik	NM_001080777	RefSeq	RIKEN cDNA 1700029F12 gene (1700029F12Rik), transcript variant 1	chr13	-	97021864	97035254	GO:0008150	biological_process	3.57±0.19	3.77±0.17	-0.203771	0.0111358
TC0300003209.mm.2	Iqcj	NM_177585	RefSeq	IQ motif containing J (Iqcj)	chr3	+	67892220	68056593	GO:0008150	biological_process	4.32±0.26	4.59±0.19	-0.275426	0.00822319
TC1400001810.mm.2	Gm7980	ENSMUST00000168107	ENSEMBL	predicted gene 7980 [gene_biotype:protein_coding transcript_biotype:protein_coding]	chr14	-	41901813	41907290	GO:0008150	biological_process	2.80±0.21	3.02±0.16	-0.221643	0.00967029
TC1700001668.mm.2	Chtf18	NM_145409	RefSeq	CTF18, chromosome transmission fidelity factor 18 (Chtf18)	chr17	-	25718926	25727419	GO:0006260 // GO:0007049 // GO:0007131 // GO:0007140 // GO:0007283 // GO:0051985	DNA replication // cell cycle // reciprocal meiotic recombination // male meiosis // spermatogenesis // negative regulation of chromosome segregation	4.64±0.17	4.88±0.26	-0.237184	0.0148552
TC1100004293.mm.2	Vps53	NM_026664	RefSeq	vacuolar protein sorting 53 (yeast) (Vps53)	chr11	-	76046226	76179647	GO:0006810 // GO:0015031 // GO:0032456 // GO:0042147 // GO:0032456 // GO:0032456 // GO:0032456 // GO:0042147 // GO:0042147	transport // protein transport // endocytic recycling // retrograde transport, endosome to Golgi // endocytic recycling // endocytic recycling // endocytic recycling // retrograde transport, endosome to Golgi // retrograde transport, endosome to Golgi	6.67±0.12	6.84±0.17	-0.165675	0.0121179
TC0600001872.mm.2	Vwde	NM_001013757	RefSeq	von Willebrand factor D and EGF domains (Vwde)	chr6	-	13185610	13224965	GO:0008150	biological_process	3.00±0.29	3.52±0.43	-0.520675	0.0025796
TC0700000136.mm.2	Vmn1r82	NM_134234	RefSeq	vomeronasal 1 receptor 82 (Vmn1r82)	chr7	+	12304805	12305719	GO:0019236 // GO:0007186	response to pheromone // G-protein coupled receptor signaling pathway	2.63±0.24	2.91±0.30	-0.281989	0.0172044
TC0200005482.mm.2	Hypk	NM_026318	RefSeq	huntingtin interacting protein K (Hypk)	chr2	+	121456693	121458672	GO:0008150	biological_process	8.44±0.21	8.68±0.22	-0.239193	0.0121526
TC0700004153.mm.2	Plekha7	NM_172743	RefSeq	pleckstrin homology domain containing, family A member 7 (Plekha7), transcript variant 3	chr7	-	116123493	116308376	GO:0045218 // GO:0090136 // GO:0045218 // GO:0045218 // GO:0045218 // GO:0090136 // GO:0090136 // GO:0090136	zonula adherens maintenance // epithelial cell-cell adhesion // zonula adherens maintenance // zonula adherens maintenance // zonula adherens maintenance // epithelial cell-cell adhesion // epithelial cell-cell adhesion // epithelial cell-cell adhesion	5.48±0.14	5.63±0.18	-0.149522	0.032463
TC0400000559.mm.2	Cylc2	NM_001162865	RefSeq	cylicin, basic protein of sperm head cytoskeleton 2 (Cylc2)	chr4	+	51216678	51230272	GO:0008150	biological_process	2.98±0.19	3.29±0.09	-0.307842	0.000143228
TC0500000109.mm.2	LOC100861621	XM_003688810.1	MGI/JacksonLab	PREDICTED: disks large homolog 5-like, transcript variant 1 (LOC100861621)	chr5	+	15577337	15582097	---	---	5.53±0.19	5.74±0.19	-0.218002	0.00922078
TC1900000598.mm.2	Frat1	NM_008043	RefSeq	frequently rearranged in advanced T cell lymphomas (Frat1)	chr19	+	41829970	41832583	GO:0000578 // GO:0006611 // GO:0016055	embryonic axis specification // protein export from nucleus // Wnt signaling pathway	6.52±0.16	6.68±0.15	-0.153059	0.0250435
TC0X00000710.mm.2	Fam50a	NM_138607	RefSeq	family with sequence similarity 50, member A (Fam50a)	chrX	+	74313033	74320149	---	---	7.72±0.15	7.88±0.11	-0.166028	0.00589148
TC0200003354.mm.2	Phf19	NM_028716	RefSeq	PHD finger protein 19 (Phf19)	chr2	-	34893755	34914026	GO:0000122 // GO:0006351 // GO:0006355 // GO:0016568 // GO:0019827 // GO:0048863 // GO:0061087 // GO:0061087 // GO:0061087	negative regulation of transcription from RNA polymerase II promoter // transcription, DNA-templated // regulation of transcription, DNA-templated // chromatin modification // stem cell population maintenance // stem cell differentiation // positive regulation of histone H3-K27 methylation // positive regulation of histone H3-K27 methylation // positive regulation of histone H3-K27 methylation	3.89±0.30	4.33±0.27	-0.436858	0.00112775
TC0500002302.mm.2	Rab28	NM_027295	RefSeq	RAB28, member RAS oncogene family (Rab28), transcript variant 1	chr5	-	41624976	41708155	GO:0007264 // GO:1901998	small GTPase mediated signal transduction // toxin transport	9.24±0.10	9.32±0.10	-0.0843341	0.0488216
TC0600000474.mm.2	Olfr444	NM_146656	RefSeq	olfactory receptor 444 (Olfr444)	chr6	+	42955459	42956508	GO:0007186 // GO:0007608 // GO:0007165 // GO:0007186 // GO:0007186 // GO:0007608 // GO:0007608 // GO:0050896 // GO:0050911 // GO:0050911	G-protein coupled receptor signaling pathway // sensory perception of smell // signal transduction // G-protein coupled receptor signaling pathway // G-protein coupled receptor signaling pathway // sensory perception of smell // sensory perception of smell // response to stimulus // detection of chemical stimulus involved in sensory perception of smell // detection of chemical stimulus involved i…	3.27±0.19	3.62±0.18	-0.352911	0.000116306
TC0400001661.mm.2	Ifnlr1	NM_174851	RefSeq	interferon lambda receptor 1 (Ifnlr1)	chr4	+	135686287	135708181	GO:0002385 // GO:0019221 // GO:0050691 // GO:0051607 // GO:0051607 // GO:0019221 // GO:0034342 // GO:0050691 // GO:0050691 // GO:0051607	mucosal immune response // cytokine-mediated signaling pathway // regulation of defense response to virus by host // defense response to virus // defense response to virus // cytokine-mediated signaling pathway // response to type III interferon // regulation of defense response to virus by host // regulation of defense response to virus by host // defense response to virus	5.50±0.20	5.72±0.14	-0.221367	0.00612381
TC1100003478.mm.2	Rad51c	NM_053269	RefSeq	RAD51 homolog C (Rad51c), transcript variant 2	chr11	-	87376645	87404954	GO:0000724 // GO:0000730 // GO:0006281 // GO:0006310 // GO:0006312 // GO:0006974 // GO:0007066 // GO:0007131 // GO:0007141 // GO:0007283 // GO:0010212 // GO:0010971 // GO:0042148 // GO:0000724 // GO:0000724 // GO:0000724 // GO:0000730 // GO:0006281 // GO:0006281 // GO:0006281 // GO:0006310 // GO:0006310 // GO:0006312 // GO:0010212 // GO:0010971 // GO:0010971 // GO:0010971 // GO:0042148	double-strand break repair via homologous recombination // DNA recombinase assembly // DNA repair // DNA recombination // mitotic recombination // cellular response to DNA damage stimulus // female meiosis sister chromatid cohesion // reciprocal meiotic recombination // male meiosis I // spermatogenesis // response to ionizing radiation // positive regulation of G2/M transition of mitotic cell cy…	2.76±0.37	3.12±0.45	-0.356569	0.0453661
TC0700001925.mm.2	Hmx3	NM_008257	RefSeq	H6 homeobox 3 (Hmx3)	chr7	+	131542867	131544936	GO:0006351 // GO:0006355 // GO:0007275 // GO:0007399 // GO:0007420 // GO:0007566 // GO:0030154 // GO:0042472 // GO:0042472 // GO:0043583 // GO:0050885 // GO:0060135	transcription, DNA-templated // regulation of transcription, DNA-templated // multicellular organismal development // nervous system development // brain development // embryo implantation // cell differentiation // inner ear morphogenesis // inner ear morphogenesis // ear development // neuromuscular process controlling balance // maternal process involved in female pregnancy	5.77±0.25	6.05±0.18	-0.276567	0.00591737
TC1400002333.mm.2	Pdlim2	NM_001253736	RefSeq	PDZ and LIM domain 2 (Pdlim2), transcript variant 2	chr14	-	70164218	70177681	---	---	6.67±0.08	6.90±0.18	-0.2286	0.00103148
TC0900002166.mm.2	Foxr1	NM_001033469	RefSeq	forkhead box R1 (Foxr1)	chr9	-	44434234	44440868	GO:0006351 // GO:0006355 // GO:0006357 // GO:0009653 // GO:0030154 // GO:0006357 // GO:0009653 // GO:0030154	transcription, DNA-templated // regulation of transcription, DNA-templated // regulation of transcription from RNA polymerase II promoter // anatomical structure morphogenesis // cell differentiation // regulation of transcription from RNA polymerase II promoter // anatomical structure morphogenesis // cell differentiation	3.91±0.31	4.29±0.24	-0.386242	0.00269795
TC0200004297.mm.2	Mettl15	NM_029790	RefSeq	methyltransferase like 15 (Mettl15)	chr2	-	109092297	109280748	GO:0032259 // GO:0070475 // GO:0070475	methylation // rRNA base methylation // rRNA base methylation	4.92±0.43	5.23±0.20	-0.306045	0.040745
TC0700004119.mm.2	Dkk3	NM_015814	RefSeq	dickkopf homolog 3 (Xenopus laevis) (Dkk3)	chr7	-	112116017	112159057	GO:0007275 // GO:0016055 // GO:0030178 // GO:0032348 // GO:0045892 // GO:0090090 // GO:2000065 // GO:0030325 // GO:0032348 // GO:0032348 // GO:0045892 // GO:0045892 // GO:0090090 // GO:0090090 // GO:2000065 // GO:2000065	multicellular organismal development // Wnt signaling pathway // negative regulation of Wnt signaling pathway // negative regulation of aldosterone biosynthetic process // negative regulation of transcription, DNA-templated // negative regulation of canonical Wnt signaling pathway // negative regulation of cortisol biosynthetic process // adrenal gland development // negative regulation of aldost…	5.27±0.38	5.63±0.35	-0.359409	0.0242474
TC1400000425.mm.2	Gm7995	ENSMUST00000089789	ENSEMBL	predicted gene 7995 [gene_biotype:protein_coding transcript_biotype:protein_coding]	chr14	+	42310210	42325394	GO:0008150	biological_process	3.61±0.21	3.83±0.17	-0.223098	0.00846301
TC1700001540.mm.2	Vmn2r108	NM_001104570	RefSeq	vomeronasal 2, receptor 108 (Vmn2r108)	chr17	-	20462373	20481236	GO:0007165 // GO:0007186 // GO:0008150	signal transduction // G-protein coupled receptor signaling pathway // biological_process	2.68±0.17	2.89±0.22	-0.214632	0.0161512
TC0X00001796.mm.2	Wdr13	NM_026137	RefSeq	WD repeat domain 13 (Wdr13), transcript variant 1	chrX	-	8123301	8132892	GO:0008150	biological_process	5.52±0.15	5.72±0.16	-0.202628	0.00418338
TC0900003120.mm.2	Gm590	NM_001195437	RefSeq	predicted gene 590 (Gm590)	chr9	-	110914739	110916861	GO:0008150	biological_process	6.04±0.25	6.40±0.25	-0.350521	0.00245497
TC0X00002050.mm.2	C330007P06Rik	NM_029951	RefSeq	RIKEN cDNA C330007P06 gene (C330007P06Rik)	chrX	-	36823737	36874115	GO:0008150	biological_process	6.75±0.12	6.89±0.19	-0.141846	0.0450684
TC0200002148.mm.2	Zfp133-ps	NR_033459	RefSeq	zinc finger protein 133, pseudogene (Zfp133-ps), non-coding RNA.	chr2	+	144459126	144500267	---	---	5.89±0.18	6.09±0.18	-0.206039	0.0108502
TC0600002745.mm.2	Prickle2	NM_001081146	RefSeq	prickle homolog 2 (Drosophila) (Prickle2), transcript variant 1	chr6	-	92370892	92706184	GO:0031175 // GO:0045197	neuron projection development // establishment or maintenance of epithelial cell apical/basal polarity	5.09±0.21	5.31±0.22	-0.212164	0.0246212
TC1400000988.mm.2	Pebp4	NM_028526	RefSeq	phosphatidylethanolamine binding protein 4 (Pebp4), transcript variant 2	chr14	+	69840407	70059918	GO:0008150	biological_process	5.08±0.30	5.32±0.23	-0.242011	0.0364291
TC1000000536.mm.2	Gm10322	ENSMUST00000095646	ENSEMBL	predicted gene 10322 [gene_biotype:protein_coding transcript_biotype:protein_coding]	chr10	+	59616063	59616398	GO:0008150	biological_process	6.57±0.21	6.79±0.24	-0.218593	0.0269651
TC1500000180.mm.2	Dnah5	NM_133365	RefSeq	dynein, axonemal, heavy chain 5 (Dnah5)	chr15	+	28203752	28472045	GO:0003341 // GO:0003341 // GO:0007018 // GO:0007368 // GO:0007368 // GO:0007507 // GO:0021670 // GO:0030317 // GO:0036158 // GO:0042384 // GO:0003341 // GO:0003341 // GO:0007368 // GO:0007368 // GO:0008152 // GO:0030317 // GO:0030317 // GO:0036158 // GO:0036158 // GO:0042384 // GO:0042384	cilium movement // cilium movement // microtubule-based movement // determination of left/right symmetry // determination of left/right symmetry // heart development // lateral ventricle development // sperm motility // outer dynein arm assembly // cilium assembly // cilium movement // cilium movement // determination of left/right symmetry // determination of left/right symmetry // metabolic pro…	4.37±0.23	4.71±0.22	-0.341901	0.00136949
TC1100001989.mm.2	Engase	NM_172573	RefSeq	endo-beta-N-acetylglucosaminidase (Engase)	chr11	+	118476829	118489209	GO:0008152 // GO:0008150	metabolic process // biological_process	5.52±0.17	5.80±0.11	-0.282363	0.000149731
TC0200002972.mm.2	Itga8	NM_001001309	RefSeq	integrin alpha 8 (Itga8)	chr2	-	12106632	12301920	GO:0001656 // GO:0001656 // GO:0001822 // GO:0007155 // GO:0007160 // GO:0007229 // GO:0007275 // GO:0007399 // GO:0007613 // GO:0030030 // GO:0030154 // GO:0030198 // GO:0030511 // GO:0030511 // GO:0034446 // GO:0042472 // GO:0045184 // GO:0048745 // GO:2000721 // GO:0001822 // GO:0001822 // GO:0007160 // GO:0007160 // GO:0007420 // GO:0034446 // GO:0034446 // GO:0048333	metanephros development // metanephros development // kidney development // cell adhesion // cell-matrix adhesion // integrin-mediated signaling pathway // multicellular organismal development // nervous system development // memory // cell projection organization // cell differentiation // extracellular matrix organization // positive regulation of transforming growth factor beta receptor signal…	5.78±0.14	6.03±0.16	-0.249537	0.000498327
TC1700002244.mm.2	Rftn1	NM_181397	RefSeq	raftlin lipid raft linker 1 (Rftn1)	chr17	-	49992257	50190674	GO:0001765 // GO:0002457 // GO:0032596 // GO:0032620 // GO:0033227 // GO:0034138 // GO:0040007 // GO:0043330 // GO:0050852 // GO:0050853 // GO:1903044 // GO:0001765 // GO:0001765 // GO:0033227 // GO:0033227 // GO:0034138 // GO:0034138 // GO:0040007 // GO:0040007 // GO:0043330 // GO:0043330 // GO:0050853 // GO:0050853	membrane raft assembly // T cell antigen processing and presentation // protein transport into membrane raft // interleukin-17 production // dsRNA transport // toll-like receptor 3 signaling pathway // growth // response to exogenous dsRNA // T cell receptor signaling pathway // B cell receptor signaling pathway // protein localization to membrane raft // membrane raft assembly // membrane raft a…	5.98±0.29	6.31±0.28	-0.327672	0.00928968
TC0900002057.mm.2	Olfr151	NM_207664	RefSeq	olfactory receptor 151 (Olfr151)	chr9	-	37729977	37731061	GO:0007165 // GO:0007186 // GO:0007608 // GO:0050896 // GO:0007186 // GO:0007186 // GO:0007608 // GO:0007608 // GO:0050911 // GO:0050911	signal transduction // G-protein coupled receptor signaling pathway // sensory perception of smell // response to stimulus // G-protein coupled receptor signaling pathway // G-protein coupled receptor signaling pathway // sensory perception of smell // sensory perception of smell // detection of chemical stimulus involved in sensory perception of smell // detection of chemical stimulus involved i…	2.13±0.17	2.35±0.29	-0.221931	0.0338476
TC0500000130.mm.2	Speer4f1	NM_027609	RefSeq	spermatogenesis associated glutamate (E)-rich protein 4F1 (Speer4f1)	chr5	+	17476096	17480936	GO:0008150	biological_process	4.16±0.32	4.46±0.19	-0.298511	0.011776
TC1500000793.mm.2	Arhgap8	NM_001164627	RefSeq	Rho GTPase activating protein 8 (Arhgap8), transcript variant 1	chr15	+	84720052	84772207	GO:0007165 // GO:0043087 // GO:0043087 // GO:0043547 // GO:0043547	signal transduction // regulation of GTPase activity // regulation of GTPase activity // positive regulation of GTPase activity // positive regulation of GTPase activity	5.92±0.16	6.07±0.11	-0.151161	0.0123194
TC0X00000577.mm.2	4931400O07Rik	ENSMUST00000033537	ENSEMBL	RIKEN cDNA 4931400O07 gene [gene_biotype:protein_coding transcript_biotype:protein_coding]	chrX	+	62467991	62468812	GO:0008150	biological_process	4.64±0.25	4.98±0.16	-0.340043	0.00102007
TC1500000973.mm.2	1700031M16Rik	NR_015496	RefSeq	RIKEN cDNA 1700031M16 gene (1700031M16Rik), long non-coding RNA.	chr15	+	98398398	98416268	---	---	3.07±0.30	3.64±0.25	-0.577858	4.10343e-05
TC0200001990.mm.2	Mrps26	NM_207207	RefSeq	mitochondrial ribosomal protein S26 (Mrps26)	chr2	+	130563742	130568695	GO:0008150	biological_process	8.13±0.12	8.31±0.10	-0.180246	0.000844778
TC0400004195.mm.2	Iffo2	NM_001205173	RefSeq	intermediate filament family orphan 2 (Iffo2), transcript variant 1	chr4	+	139530548	139620382	GO:0008150	biological_process	6.27±0.18	6.51±0.27	-0.240293	0.0188466
TC1000000729.mm.2	Chchd10	NM_175329	RefSeq	coiled-coil-helix-coiled-coil-helix domain containing 10 (Chchd10)	chr10	+	75933467	75937744	GO:0006119 // GO:0006754 // GO:0007005 // GO:2000984 // GO:0006119 // GO:0006754 // GO:0007005 // GO:2000984	oxidative phosphorylation // ATP biosynthetic process // mitochondrion organization // negative regulation of ATP citrate synthase activity // oxidative phosphorylation // ATP biosynthetic process // mitochondrion organization // negative regulation of ATP citrate synthase activity	11.95±0.09	12.06±0.08	-0.110478	0.00493502
TC0100001412.mm.2	Nphs2	NM_130456	RefSeq	nephrosis 2, podocin (Nphs2)	chr1	+	156310727	156328035	GO:0007588 // GO:0031532 // GO:0031532 // GO:0031532 // GO:0072249	excretion // actin cytoskeleton reorganization // actin cytoskeleton reorganization // actin cytoskeleton reorganization // metanephric glomerular visceral epithelial cell development	3.92±0.15	4.12±0.26	-0.202785	0.0328028
TC0900000048.mm.2	Mmp1a	NM_032006	RefSeq	matrix metallopeptidase 1a (interstitial collagenase) (Mmp1a)	chr9	+	7464141	7476869	GO:0006508 // GO:0010763 // GO:0014911 // GO:0030574 // GO:0032461 // GO:0006508 // GO:0006508 // GO:0032461	proteolysis // positive regulation of fibroblast migration // positive regulation of smooth muscle cell migration // collagen catabolic process // positive regulation of protein oligomerization // proteolysis // proteolysis // positive regulation of protein oligomerization	2.90±0.35	3.25±0.35	-0.352867	0.0224087
TC0600003176.mm.2	Prmt8	NM_201371	RefSeq	protein arginine N-methyltransferase 8 (Prmt8)	chr6	-	127689009	127769472	GO:0006355 // GO:0006479 // GO:0016571 // GO:0018216 // GO:0019919 // GO:0032259 // GO:0034969 // GO:0006355 // GO:0016571 // GO:0016571 // GO:0016571 // GO:0018216 // GO:0018216 // GO:0018216 // GO:0019919 // GO:0019919 // GO:0019919 // GO:0034969 // GO:0034969 // GO:0043985	regulation of transcription, DNA-templated // protein methylation // histone methylation // peptidyl-arginine methylation // peptidyl-arginine methylation, to asymmetrical-dimethyl arginine // methylation // histone arginine methylation // regulation of transcription, DNA-templated // histone methylation // histone methylation // histone methylation // peptidyl-arginine methylation // peptidyl-ar…	2.92±0.26	3.32±0.23	-0.400126	0.000709385
TC0900000533.mm.2	Amica1	NM_001005421	RefSeq	adhesion molecule, interacts with CXADR antigen 1 (Amica1)	chr9	+	45079183	45108531	GO:0002376 // GO:0007155 // GO:0007157 // GO:0030593 // GO:0035696 // GO:0046629 // GO:0050900 // GO:0060054 // GO:0072672 // GO:0007157 // GO:0007157 // GO:0007157 // GO:0030593 // GO:0030593 // GO:0035696 // GO:0035696 // GO:0035696 // GO:0046629 // GO:0072672 // GO:0072672	immune system process // cell adhesion // heterophilic cell-cell adhesion via plasma membrane cell adhesion molecules // neutrophil chemotaxis // monocyte extravasation // gamma-delta T cell activation // leukocyte migration // positive regulation of epithelial cell proliferation involved in wound healing // neutrophil extravasation // heterophilic cell-cell adhesion via plasma membrane cell adhe…	4.49±0.20	4.74±0.21	-0.253485	0.00671749
TC1900001555.mm.2	Bloc1s2	NM_028607	RefSeq	biogenesis of lysosomal organelles complex-1, subunit 2 (Bloc1s2)	chr19	-	44139246	44146446	GO:0008089 // GO:0008284 // GO:0008625 // GO:0008625 // GO:0031175 // GO:0045893 // GO:0045944 // GO:0048490 // GO:0097345 // GO:0097345 // GO:0008284 // GO:0008284 // GO:0008625 // GO:0008625 // GO:0045893 // GO:0045893 // GO:0045944 // GO:0097345 // GO:0097345	anterograde axon cargo transport // positive regulation of cell proliferation // extrinsic apoptotic signaling pathway via death domain receptors // extrinsic apoptotic signaling pathway via death domain receptors // neuron projection development // positive regulation of transcription, DNA-templated // positive regulation of transcription from RNA polymerase II promoter // anterograde synaptic v…	6.86±0.15	6.99±0.09	-0.129348	0.0221587
TC1900000994.mm.2	Slc22a20	NM_198650	RefSeq	solute carrier family 22 (organic anion transporter), member 20 (Slc22a20)	chr19	-	5970234	5986143	GO:0006810 // GO:0006811 // GO:0015711 // GO:0043252 // GO:0055085 // GO:0098656 // GO:0043252 // GO:0098656	transport // ion transport // organic anion transport // sodium-independent organic anion transport // transmembrane transport // anion transmembrane transport // sodium-independent organic anion transport // anion transmembrane transport	4.37±0.19	4.58±0.18	-0.217514	0.00924104
TC0800000030.mm.2	Lrrc8e	NM_028175	RefSeq	leucine rich repeat containing 8 family, member E (Lrrc8e)	chr8	+	4226827	4237470	GO:0006810 // GO:0006811 // GO:0008150	transport // ion transport // biological_process	3.67±0.35	3.97±0.35	-0.303675	0.0432746
TC0200002171.mm.2	Cfap61	NM_175280	RefSeq	cilia and flagella associated protein 61 (Cfap61)	chr2	+	145934784	146215039	GO:0008150 // GO:0055114	biological_process // oxidation-reduction process	3.73±0.25	4.12±0.19	-0.391564	0.000316774
TC1000000818.mm.2	Palm	NM_001161747	RefSeq	paralemmin (Palm), transcript variant 2	chr10	+	79793572	79820898	GO:0007010 // GO:0007194 // GO:0007194 // GO:0008104 // GO:0008360 // GO:0030818 // GO:0051491 // GO:0051491 // GO:0060074 // GO:0060160 // GO:0060999 // GO:0071257 // GO:0072661 // GO:0007194 // GO:0007194 // GO:0008360 // GO:0051491 // GO:0051491 // GO:0060160 // GO:0060160	cytoskeleton organization // negative regulation of adenylate cyclase activity // negative regulation of adenylate cyclase activity // protein localization // regulation of cell shape // negative regulation of cAMP biosynthetic process // positive regulation of filopodium assembly // positive regulation of filopodium assembly // synapse maturation // negative regulation of dopamine receptor signa…	7.39±0.11	7.58±0.13	-0.185656	0.00111273
TC0800001842.mm.2	Defa-rs1	NM_007844	RefSeq	defensin, alpha, related sequence 1 (Defa-rs1)	chr8	-	21325887	21327020	GO:0006952	defense response	5.65±0.17	5.92±0.21	-0.263782	0.00311608
TC0500000410.mm.2	Ccdc96	NM_025725	RefSeq	coiled-coil domain containing 96 (Ccdc96)	chr5	+	36484588	36488172	GO:0008150	biological_process	3.32±0.47	3.65±0.24	-0.337612	0.0407866
TC1100001090.mm.2	1700016K19Rik	NM_198637	RefSeq	RIKEN cDNA 1700016K19 gene (1700016K19Rik)	chr11	+	75999912	76003569	GO:0016598	protein arginylation	7.88±0.16	8.12±0.14	-0.242663	0.000787857
TC0700000487.mm.2	Fbl	NM_007991	RefSeq	fibrillarin (Fbl)	chr7	+	28169710	28179269	GO:0000494 // GO:0001649 // GO:0006364 // GO:0006396 // GO:0008033 // GO:0016074 // GO:0016571 // GO:0031167 // GO:0032259 // GO:1990258 // GO:0000494 // GO:0001649 // GO:0001649 // GO:0006396 // GO:0031167 // GO:1990258 // GO:1990258 // GO:1990258	box C/D snoRNA 3'-end processing // osteoblast differentiation // rRNA processing // RNA processing // tRNA processing // snoRNA metabolic process // histone methylation // rRNA methylation // methylation // histone glutamine methylation // box C/D snoRNA 3'-end processing // osteoblast differentiation // osteoblast differentiation // RNA processing // rRNA methylation // histone glutamine methyl…	7.65±0.18	7.83±0.19	-0.176407	0.0296318
TC0600001100.mm.2	A730049H05Rik	ENSMUST00000057977	ENSEMBL	RIKEN cDNA A730049H05 gene [gene_biotype:protein_coding transcript_biotype:protein_coding]	chr6	+	92816478	92847174	GO:0008150	biological_process	3.03±0.36	3.42±0.46	-0.390093	0.0306401
TC0100003757.mm.2	Rrp15	NM_026041	RefSeq	ribosomal RNA processing 15 homolog (S. cerevisiae) (Rrp15)	chr1	-	186720978	186749358	GO:0008150	biological_process	6.15±0.13	6.33±0.20	-0.17985	0.0165455
TC1500002349.mm.2	Tonsl	NM_183091	RefSeq	tonsoku-like, DNA repair protein (Tonsl)	chr15	-	76626237	76639958	GO:0000724 // GO:0031297 // GO:0000724 // GO:0006281 // GO:0006974 // GO:0031297 // GO:0000724 // GO:0031297	double-strand break repair via homologous recombination // replication fork processing // double-strand break repair via homologous recombination // DNA repair // cellular response to DNA damage stimulus // replication fork processing // double-strand break repair via homologous recombination // replication fork processing	4.37±0.26	4.64±0.21	-0.276725	0.00920925
TC1500002279.mm.2	Krt79	NM_146063	RefSeq	keratin 79 (Krt79)	chr15	-	101929332	101940324	---	---	3.93±0.15	4.15±0.29	-0.214054	0.0378085
TC0400002066.mm.2	Morn1	NM_001081100	RefSeq	MORN repeat containing 1 (Morn1)	chr4	+	155086577	155145507	GO:0008150	biological_process	5.43±0.15	5.64±0.17	-0.211491	0.00406255
TC0800001555.mm.2	Disc1	NM_174853	RefSeq	disrupted in schizophrenia 1 (Disc1), transcript variant 2	chr8	+	125054195	125261858	GO:0000226 // GO:0001764 // GO:0001764 // GO:0001764 // GO:0001954 // GO:0002052 // GO:0002052 // GO:0007275 // GO:0007399 // GO:0008104 // GO:0010975 // GO:0010975 // GO:0010976 // GO:0016055 // GO:0021799 // GO:0021846 // GO:0021852 // GO:0030177 // GO:0030177 // GO:0031929 // GO:0034613 // GO:0035058 // GO:0035058 // GO:0042384 // GO:0045773 // GO:0051560 // GO:0060070 // GO:0060998 // GO:0071…	microtubule cytoskeleton organization // neuron migration // neuron migration // neuron migration // positive regulation of cell-matrix adhesion // positive regulation of neuroblast proliferation // positive regulation of neuroblast proliferation // multicellular organismal development // nervous system development // protein localization // regulation of neuron projection development // regulati…	5.59±0.18	5.84±0.16	-0.249524	0.00164961
TC0600000039.mm.2	Sdhaf3	NM_001077713	RefSeq	succinate dehydrogenase complex assembly factor 3 (Sdhaf3)	chr6	+	6956004	7042979	GO:0008150	biological_process	6.89±0.14	7.05±0.15	-0.156728	0.0157318
TC0400001596.mm.2	Rpa2	NM_011284	RefSeq	replication protein A2 (Rpa2)	chr4	+	132768332	132778752	GO:0000723 // GO:0000724 // GO:0006260 // GO:0006281 // GO:0006284 // GO:0006289 // GO:0006298 // GO:0006310 // GO:0006974 // GO:0010569 // GO:0031571 // GO:2000001 // GO:0000723 // GO:0000723 // GO:0000724 // GO:0000724 // GO:0006260 // GO:0006260 // GO:0006260 // GO:0006284 // GO:0006284 // GO:0006289 // GO:0006289 // GO:0006298 // GO:0006298 // GO:0010569 // GO:0010569 // GO:0031571 // GO:2000…	telomere maintenance // double-strand break repair via homologous recombination // DNA replication // DNA repair // base-excision repair // nucleotide-excision repair // mismatch repair // DNA recombination // cellular response to DNA damage stimulus // regulation of double-strand break repair via homologous recombination // mitotic G1 DNA damage checkpoint // regulation of DNA damage checkpoint …	7.31±0.15	7.43±0.10	-0.118399	0.0375954
TC1000002892.mm.2	Tph2	NM_173391	RefSeq	tryptophan hydroxylase 2 (Tph2)	chr10	-	115078641	115185022	GO:0006587 // GO:0008152 // GO:0009072 // GO:0042427 // GO:0055114 // GO:0007623 // GO:0014823 // GO:0031667 // GO:0043627 // GO:0051384 // GO:0051592 // GO:0071285	serotonin biosynthetic process from tryptophan // metabolic process // aromatic amino acid family metabolic process // serotonin biosynthetic process // oxidation-reduction process // circadian rhythm // response to activity // response to nutrient levels // response to estrogen // response to glucocorticoid // response to calcium ion // cellular response to lithium ion	4.34±0.34	4.73±0.29	-0.383918	0.00660844
TC1400002118.mm.2	Gzmn	NM_153052	RefSeq	granzyme N (Gzmn), transcript variant 2	chr14	-	56165796	56174596	GO:0006955 // GO:0008626 // GO:0016485 // GO:0006508 // GO:0006955 // GO:0008626 // GO:0016485	immune response // granzyme-mediated apoptotic signaling pathway // protein processing // proteolysis // immune response // granzyme-mediated apoptotic signaling pathway // protein processing	5.51±0.18	5.67±0.16	-0.150905	0.0400874
TC0500001975.mm.2	Gm17019	NM_182957	RefSeq	predicted gene 17019 (Gm17019)	chr5	-	15028950	15033007	GO:0008150	biological_process	3.07±0.22	3.29±0.22	-0.223394	0.0213771
TC0200005050.mm.2	Gm826	NM_001033411	RefSeq	predicted gene 826 (Gm826)	chr2	-	160311393	160336520	GO:0008150	biological_process	7.04±0.20	7.26±0.17	-0.224329	0.0083295
TC0700002223.mm.2	Zfp772	NM_145577	RefSeq	zinc finger protein 772 (Zfp772)	chr7	-	7202122	7209998	GO:0006355 // GO:0006355 // GO:0006355	regulation of transcription, DNA-templated // regulation of transcription, DNA-templated // regulation of transcription, DNA-templated	6.11±0.29	6.33±0.12	-0.224012	0.0274419
TC1100004300.mm.2	Slc25a19	NM_001252384	RefSeq	solute carrier family 25 (mitochondrial thiamine pyrophosphate carrier), member 19 (Slc25a19), transcript variant 2	chr11	-	115614178	115628295	GO:0002230 // GO:0006810 // GO:0055085 // GO:0002230 // GO:0002230	positive regulation of defense response to virus by host // transport // transmembrane transport // positive regulation of defense response to virus by host // positive regulation of defense response to virus by host	8.16±0.09	8.34±0.12	-0.182126	0.00037468
TC0900002189.mm.2	Cd3e	NM_007648	RefSeq	CD3 antigen, epsilon polypeptide (Cd3e)	chr9	-	44998743	45009592	GO:0002669 // GO:0007166 // GO:0007584 // GO:0010628 // GO:0010629 // GO:0031295 // GO:0032729 // GO:0032753 // GO:0042102 // GO:0042102 // GO:0045060 // GO:0045086 // GO:0045879 // GO:0046641 // GO:0046649 // GO:0050731 // GO:0050850 // GO:0050852 // GO:0050870 // GO:0097190 // GO:0007166 // GO:0007584 // GO:0010628 // GO:0010628 // GO:0010629 // GO:0010629 // GO:0033077 // GO:0042102 // GO:0042…	positive regulation of T cell anergy // cell surface receptor signaling pathway // response to nutrient // positive regulation of gene expression // negative regulation of gene expression // T cell costimulation // positive regulation of interferon-gamma production // positive regulation of interleukin-4 production // positive regulation of T cell proliferation // positive regulation of T cell pr…	3.80±0.15	4.06±0.21	-0.261923	0.00225795
TC0100000809.mm.2	Chrnd	NM_021600	RefSeq	cholinergic receptor, nicotinic, delta polypeptide (Chrnd)	chr1	+	87190597	87200070	GO:0003009 // GO:0006810 // GO:0006811 // GO:0006812 // GO:0034220 // GO:0042391 // GO:0048630 // GO:0050881 // GO:0098655 // GO:0003009 // GO:0006812 // GO:0007165 // GO:0007271 // GO:0007274 // GO:0034220 // GO:0035094 // GO:0048630 // GO:0048630 // GO:0050877 // GO:0050881 // GO:0050881 // GO:0098655 // GO:0098655	skeletal muscle contraction // transport // ion transport // cation transport // ion transmembrane transport // regulation of membrane potential // skeletal muscle tissue growth // musculoskeletal movement // cation transmembrane transport // skeletal muscle contraction // cation transport // signal transduction // synaptic transmission, cholinergic // neuromuscular synaptic transmission // ion t…	4.44±0.45	4.78±0.33	-0.337947	0.0495021
TC1100000654.mm.2	Gria1	NM_001113325	RefSeq	glutamate receptor, ionotropic, AMPA1 (alpha 1) (Gria1), transcript variant 1	chr11	+	57011387	57330244	GO:0001919 // GO:0006810 // GO:0006811 // GO:0007268 // GO:0007616 // GO:0007616 // GO:0009636 // GO:0019228 // GO:0031623 // GO:0031623 // GO:0034220 // GO:0035235 // GO:0035249 // GO:0045838 // GO:0048167 // GO:0050804 // GO:0050806 // GO:0060292 // GO:0034220 // GO:0035235 // GO:0035249	regulation of receptor recycling // transport // ion transport // synaptic transmission // long-term memory // long-term memory // response to toxic substance // neuronal action potential // receptor internalization // receptor internalization // ion transmembrane transport // ionotropic glutamate receptor signaling pathway // synaptic transmission, glutamatergic // positive regulation of membran…	3.30±0.20	3.70±0.23	-0.399643	0.000135738
TC0600002079.mm.2	Ptn	NM_008973	RefSeq	pleiotrophin (Ptn)	chr6	-	36714929	36811361	GO:0001503 // GO:0007612 // GO:0008360 // GO:0010811 // GO:0010976 // GO:0016525 // GO:0030282 // GO:0030336 // GO:0043065 // GO:0045837 // GO:0050680 // GO:0051781 // GO:0060221 // GO:0060253 // GO:0072201 // GO:1904395 // GO:1904397 // GO:2000347 // GO:0001889 // GO:0007420 // GO:0007528 // GO:0010811 // GO:0010976 // GO:0014070 // GO:0014823 // GO:0021510 // GO:0030324 // GO:0030902 // GO:0036…	ossification // learning // regulation of cell shape // positive regulation of cell-substrate adhesion // positive regulation of neuron projection development // negative regulation of angiogenesis // bone mineralization // negative regulation of cell migration // positive regulation of apoptotic process // negative regulation of membrane potential // negative regulation of epithelial cell prolif…	5.38±0.13	5.61±0.20	-0.237785	0.00216385
TC0600001569.mm.2	Tas2r129	NM_207029	RefSeq	taste receptor, type 2, member 129 (Tas2r129)	chr6	+	132951102	132952064	GO:0007165 // GO:0007186 // GO:0050896 // GO:0050909 // GO:0008150	signal transduction // G-protein coupled receptor signaling pathway // response to stimulus // sensory perception of taste // biological_process	2.12±0.20	2.33±0.16	-0.206547	0.0124996
TC0200000342.mm.2	Gpr158	NM_001004761	RefSeq	G protein-coupled receptor 158 (Gpr158)	chr2	+	21367542	21830547	GO:0007165 // GO:0007186 // GO:0008277 // GO:0008277 // GO:0072659	signal transduction // G-protein coupled receptor signaling pathway // regulation of G-protein coupled receptor protein signaling pathway // regulation of G-protein coupled receptor protein signaling pathway // protein localization to plasma membrane	3.28±0.17	3.56±0.25	-0.284449	0.00388605
TC1400001078.mm.2	Enox1	NM_001253759	RefSeq	ecto-NOX disulfide-thiol exchanger 1 (Enox1), transcript variant 1	chr14	+	77156763	77721763	GO:0006810 // GO:0048511 // GO:0055114 // GO:0008150	transport // rhythmic process // oxidation-reduction process // biological_process	4.13±0.25	4.44±0.22	-0.317882	0.00353791
TC1100004151.mm.2	Dnah17	NM_001167746	RefSeq	dynein, axonemal, heavy chain 17 (Dnah17)	chr11	-	118021723	118129219	GO:0007018 // GO:0008150 // GO:0008152	microtubule-based movement // biological_process // metabolic process	4.83±0.21	5.09±0.20	-0.263379	0.00504499
TC1300000547.mm.2	G630093K05Rik	NR_045156	RefSeq	RIKEN cDNA G630093K05 gene (G630093K05Rik), long non-coding RNA.	chr13	+	47910435	47934301	---	---	4.10±0.16	4.33±0.21	-0.230154	0.00738316
TC0900002982.mm.2	Ackr4	NM_145700	RefSeq	atypical chemokine receptor 4 (Ackr4)	chr9	-	104084157	104126643	GO:0006935 // GO:0007165 // GO:0007186 // GO:0070098 // GO:0006898 // GO:0070098	chemotaxis // signal transduction // G-protein coupled receptor signaling pathway // chemokine-mediated signaling pathway // receptor-mediated endocytosis // chemokine-mediated signaling pathway	3.99±0.21	4.24±0.11	-0.246069	0.00224985
TC0600001391.mm.2	Nanog	NM_001289828	RefSeq	Nanog homeobox (Nanog), transcript variant 2	chr6	+	122707489	122714633	GO:0000122 // GO:0000122 // GO:0000122 // GO:0001710 // GO:0001714 // GO:0006351 // GO:0006355 // GO:0007275 // GO:0008283 // GO:0008284 // GO:0009790 // GO:0010033 // GO:0010454 // GO:0010454 // GO:0010468 // GO:0017145 // GO:0019827 // GO:0019827 // GO:0030514 // GO:0032526 // GO:0035019 // GO:0042664 // GO:0045595 // GO:0045596 // GO:0045893 // GO:0045931 // GO:0045944 // GO:0045944 // GO:0048…	negative regulation of transcription from RNA polymerase II promoter // negative regulation of transcription from RNA polymerase II promoter // negative regulation of transcription from RNA polymerase II promoter // mesodermal cell fate commitment // endodermal cell fate specification // transcription, DNA-templated // regulation of transcription, DNA-templated // multicellular organismal develop…	4.54±0.30	4.84±0.17	-0.304548	0.00743626
TC0800002578.mm.2	D8Ertd738e	NM_001007571	RefSeq	DNA segment, Chr 8, ERATO Doi 738, expressed (D8Ertd738e)	chr8	-	84246226	84249761	GO:0008150	biological_process	9.09±0.09	9.16±0.07	-0.0697145	0.0493627
TC1600001109.mm.2	1700016D08Rik	ENSMUST00000181699	ENSEMBL	RIKEN cDNA 1700016D08 gene	chr16	-	3908857	3909192	---	---	4.47±0.15	4.66±0.18	-0.186173	0.0126393
TC1100001775.mm.2	Gm10840	ENSMUST00000100326	ENSEMBL	predicted gene 10840 [gene_biotype:protein_coding transcript_biotype:protein_coding]	chr11	+	106160850	106161158	GO:0008150	biological_process	3.82±0.22	4.03±0.15	-0.203527	0.0160919
TC0400003607.mm.2	Ccdc28b	NM_025455	RefSeq	coiled coil domain containing 28B (Ccdc28b)	chr4	-	129619274	129623947	GO:0030030 // GO:0042384 // GO:0042384 // GO:0042384	cell projection organization // cilium assembly // cilium assembly // cilium assembly	7.94±0.12	8.06±0.11	-0.119268	0.0199594
TC1300002124.mm.2	LOC102638268	ENSMUST00000055343	ENSEMBL	RIKEN cDNA 1700014D04 gene [gene_biotype:protein_coding transcript_biotype:protein_coding]	chr13	-	59740842	59746752	GO:0008150	biological_process	3.78±0.25	4.06±0.30	-0.284789	0.020075
TC0200004417.mm.2	Ankrd63	NM_001081971	RefSeq	ankyrin repeat domain 63 (Ankrd63)	chr2	-	118699103	118703963	GO:0008150	biological_process	6.30±0.15	6.46±0.16	-0.162719	0.0187659
TC0400003605.mm.2	Dcdc2b	NM_001195730	RefSeq	doublecortin domain containing 2b (Dcdc2b)	chr4	-	129608331	129614257	GO:0008150 // GO:0035556	biological_process // intracellular signal transduction	6.75±0.16	6.94±0.12	-0.186219	0.00505154
TC0100002073.mm.2	Col19a1	NM_007733	RefSeq	collagen, type XIX, alpha 1 (Col19a1)	chr1	-	24257683	24587472	GO:0007155 // GO:0007275 // GO:0007517 // GO:0007519 // GO:0030154 // GO:0030198	cell adhesion // multicellular organismal development // muscle organ development // skeletal muscle tissue development // cell differentiation // extracellular matrix organization	5.58±0.17	5.78±0.14	-0.203347	0.00393399
TC0200001760.mm.2	Rad51	NM_011234	RefSeq	RAD51 homolog (Rad51)	chr2	+	119112793	119147445	GO:0000724 // GO:0000724 // GO:0000724 // GO:0000730 // GO:0001932 // GO:0006259 // GO:0006268 // GO:0006281 // GO:0006310 // GO:0006312 // GO:0006974 // GO:0006974 // GO:0007126 // GO:0007131 // GO:0010212 // GO:0010569 // GO:0031297 // GO:0031297 // GO:0032200 // GO:0042148 // GO:0051106 // GO:0051260 // GO:0070192 // GO:0071312 // GO:0071479 // GO:0072711 // GO:0072757 // GO:1990414 // GO:1990…	double-strand break repair via homologous recombination // double-strand break repair via homologous recombination // double-strand break repair via homologous recombination // DNA recombinase assembly // regulation of protein phosphorylation // DNA metabolic process // DNA unwinding involved in DNA replication // DNA repair // DNA recombination // mitotic recombination // cellular response to DN…	4.38±0.27	4.65±0.24	-0.272906	0.0156332
TC1700001740.mm.2	AI413582	NM_001002895	RefSeq	expressed sequence AI413582 (AI413582)	chr17	-	27563575	27565749	GO:0008150	biological_process	5.88±0.25	6.19±0.19	-0.310585	0.0025506
TC1800001500.mm.2	Mppe1	NM_172630	RefSeq	metallophosphoesterase 1 (Mppe1)	chr18	-	67225047	67245830	GO:0006506 // GO:0006810 // GO:0016192 // GO:0006506 // GO:0006888 // GO:0008150	GPI anchor biosynthetic process // transport // vesicle-mediated transport // GPI anchor biosynthetic process // ER to Golgi vesicle-mediated transport // biological_process	4.94±0.22	5.14±0.22	-0.198217	0.0374367
TC0400003606.mm.2	Iqcc	NM_198026	RefSeq	IQ motif containing C (Iqcc)	chr4	-	129615126	129619110	GO:0008150	biological_process	7.03±0.12	7.14±0.13	-0.110575	0.0415687
TC0800002440.mm.2	B3gnt3	NM_028189	RefSeq	UDP-GlcNAc:betaGal beta-1,3-N-acetylglucosaminyltransferase 3 (B3gnt3)	chr8	-	71691719	71703534	GO:0006486 // GO:0030311 // GO:0030311 // GO:0030311 // GO:0030311	protein glycosylation // poly-N-acetyllactosamine biosynthetic process // poly-N-acetyllactosamine biosynthetic process // poly-N-acetyllactosamine biosynthetic process // poly-N-acetyllactosamine biosynthetic process	6.24±0.25	6.43±0.14	-0.191655	0.0350545
TC0700002143.mm.2	Lair1	NM_001113474	RefSeq	leukocyte-associated Ig-like receptor 1 (Lair1), transcript variant a	chr7	-	4003288	4063204	---	---	2.90±0.17	3.22±0.20	-0.324253	0.00029597
TC1100003418.mm.2	Dhrs11	NM_177564	RefSeq	dehydrogenase/reductase (SDR family) member 11 (Dhrs11)	chr11	-	84820726	84829003	GO:0008152 // GO:0055114 // GO:0008150	metabolic process // oxidation-reduction process // biological_process	9.08±0.17	9.25±0.16	-0.171637	0.0179947
TC1700002240.mm.2	Daam2	NM_001008231	RefSeq	dishevelled associated activator of morphogenesis 2 (Daam2)	chr17	-	49456022	49564337	GO:0007368 // GO:0016043 // GO:0030036	determination of left/right symmetry // cellular component organization // actin cytoskeleton organization	6.36±0.14	6.54±0.11	-0.186029	0.00149897
TC0100000678.mm.2	Sgpp2	NM_001004173	RefSeq	sphingosine-1-phosphate phosphotase 2 (Sgpp2)	chr1	+	78310157	78420289	GO:0006670 // GO:0016311 // GO:0006470 // GO:0006670 // GO:0006670 // GO:0016311	sphingosine metabolic process // dephosphorylation // protein dephosphorylation // sphingosine metabolic process // sphingosine metabolic process // dephosphorylation	3.99±0.37	4.32±0.26	-0.328443	0.0206871
TC0600000824.mm.2	Gm1070	BC147402	GenBank	gene model 1070, (NCBI), mRNA (cDNA clone MGC:182560 IMAGE:9056454), complete cds.	chr6	+	71293765	71302880	GO:0008150	biological_process	5.86±0.15	6.05±0.20	-0.192367	0.0133559
TC0500001668.mm.2	Sun1	NM_001256115	RefSeq	Sad1 and UNC84 domain containing 1 (Sun1), transcript variant 2	chr5	+	139200637	139249840	GO:0006998 // GO:0007129 // GO:0090286 // GO:0090292 // GO:0006998 // GO:0006998 // GO:0090286 // GO:0090286 // GO:0090292 // GO:0090292	nuclear envelope organization // synapsis // cytoskeletal anchoring at nuclear membrane // nuclear matrix anchoring at nuclear membrane // nuclear envelope organization // nuclear envelope organization // cytoskeletal anchoring at nuclear membrane // cytoskeletal anchoring at nuclear membrane // nuclear matrix anchoring at nuclear membrane // nuclear matrix anchoring at nuclear membrane	6.94±0.24	7.14±0.16	-0.202647	0.0261567
TC1700000994.mm.2	Shd	NM_001159523	RefSeq	src homology 2 domain-containing transforming protein D (Shd), transcript variant 1	chr17	+	55970467	55976620	GO:0008150	biological_process	4.85±0.23	5.09±0.21	-0.242814	0.0132901
TC0200003774.mm.2	Evx2	NM_007967	RefSeq	even skipped homeotic gene 2 homolog (Evx2)	chr2	-	74652991	74659861	GO:0006355 // GO:0007275 // GO:0035108 // GO:0035108	regulation of transcription, DNA-templated // multicellular organismal development // limb morphogenesis // limb morphogenesis	5.27±0.14	5.44±0.19	-0.175714	0.0184425
TC1100002747.mm.2	Gm12216	NR_033332	RefSeq	predicted gene 12216 (Gm12216), long non-coding RNA.	chr11	-	53783418	53859256	---	---	4.80±0.45	5.13±0.10	-0.326897	0.0287073
TC1000002482.mm.2	Plppr3	NM_001170935	RefSeq	lipid phosphate phosphatase-related protein type 3 (Lppr3), transcript variant 2	chr10	-	79860475	79874634	GO:0006644 // GO:0007165 // GO:0046839 // GO:0006644 // GO:0007165 // GO:0046839	phospholipid metabolic process // signal transduction // phospholipid dephosphorylation // phospholipid metabolic process // signal transduction // phospholipid dephosphorylation	6.10±0.18	6.31±0.14	-0.208323	0.00483748
TC1200000802.mm.2	Acot6	NM_172580	RefSeq	acyl-CoA thioesterase 6 (Acot6)	chr12	+	84100654	84111349	GO:0006637	acyl-CoA metabolic process	4.47±0.25	4.78±0.16	-0.316386	0.00155119
TC0500001976.mm.2	4930572O03Rik	uc029vfz.1	UCSCGenes	SubName: Full=Protein 4930572O03Rik ;	chr5	-	15471698	15605059	---	---	3.81±0.19	4.06±0.16	-0.24651	0.00278659
TC0200003263.mm.2	Zer1	NM_178694	RefSeq	zyg-11 related, cell cycle regulator (Zer1), transcript variant 1	chr2	-	30097283	30124585	GO:0016567 // GO:0051438 // GO:0016567 // GO:0016567 // GO:0051438 // GO:0051438 // GO:0051438	protein ubiquitination // regulation of ubiquitin-protein transferase activity // protein ubiquitination // protein ubiquitination // regulation of ubiquitin-protein transferase activity // regulation of ubiquitin-protein transferase activity // regulation of ubiquitin-protein transferase activity	6.91±0.14	7.09±0.13	-0.185764	0.00284545
TC0600002744.mm.2	Gm19475	XM_003084637.1	MGI/JacksonLab	PREDICTED: predicted gene, 19475 (Gm19475)	chr6	-	92271414	92271572	---	---	4.39±0.28	4.68±0.23	-0.286324	0.0125756
TC1000000730.mm.2	Vpreb3	NM_009514	RefSeq	pre-B lymphocyte gene 3 (Vpreb3)	chr10	+	75943057	75949657	GO:0051025 // GO:0002377 // GO:0006955 // GO:0051025	negative regulation of immunoglobulin secretion // immunoglobulin production // immune response // negative regulation of immunoglobulin secretion	4.21±0.20	4.43±0.18	-0.223655	0.00801636
TC0500000483.mm.2	4930431F12Rik	NR_073013	RefSeq	RIKEN cDNA 4930431F12 gene (4930431F12Rik), long non-coding RNA.	chr5	+	44966201	44978805	GO:0008150	biological_process	6.61±0.11	6.75±0.14	-0.136282	0.0149588
TC0900000816.mm.2	Snapc5	NM_183316	RefSeq	small nuclear RNA activating complex, polypeptide 5 (Snapc5)	chr9	+	64179297	64182688	GO:0006351 // GO:0006355 // GO:0006366 // GO:0006384 // GO:0008150	transcription, DNA-templated // regulation of transcription, DNA-templated // transcription from RNA polymerase II promoter // transcription initiation from RNA polymerase III promoter // biological_process	7.68±0.18	7.86±0.18	-0.185112	0.0174758
TC1700002164.mm.2	Rsph9	NM_029338	RefSeq	radial spoke head 9 homolog (Chlamydomonas) (Rsph9)	chr17	-	46122035	46144216	GO:0003341 // GO:0003341 // GO:0035082 // GO:0035082 // GO:0003341 // GO:0003341 // GO:0035082 // GO:0035082 // GO:0044458 // GO:0060294	cilium movement // cilium movement // axoneme assembly // axoneme assembly // cilium movement // cilium movement // axoneme assembly // axoneme assembly // motile cilium assembly // cilium movement involved in cell motility	3.16±0.26	3.44±0.14	-0.277474	0.00452271
TC0700001655.mm.2	Rassf10	NM_175279	RefSeq	Ras association (RalGDS/AF-6) domain family (N-terminal) member 10 (Rassf10)	chr7	+	112953962	112957458	GO:0007165 // GO:0008150	signal transduction // biological_process	5.07±0.19	5.39±0.21	-0.320149	0.000742298
TC0500003378.mm.2	Limk1	NM_010717	RefSeq	LIM-domain containing, protein kinase (Limk1), transcript variant 1	chr5	-	134656039	134688590	GO:0006468 // GO:0016310 // GO:0032233 // GO:0045773 // GO:0051444 // GO:0051496 // GO:0006468 // GO:0006468 // GO:0006468 // GO:0032233 // GO:0032233 // GO:0051444 // GO:0051444	protein phosphorylation // phosphorylation // positive regulation of actin filament bundle assembly // positive regulation of axon extension // negative regulation of ubiquitin-protein transferase activity // positive regulation of stress fiber assembly // protein phosphorylation // protein phosphorylation // protein phosphorylation // positive regulation of actin filament bundle assembly // posi…	5.49±0.18	5.78±0.21	-0.288612	0.00151071
TC0800000463.mm.2	Tusc3	NM_030254	RefSeq	tumor suppressor candidate 3 (Tusc3)	chr8	+	39005867	39167041	GO:0006810 // GO:0045454 // GO:0050890 // GO:1903830 // GO:0015693 // GO:0015693 // GO:0018279 // GO:0050890 // GO:0050890 // GO:0050890 // GO:1903830	transport // cell redox homeostasis // cognition // magnesium ion transmembrane transport // magnesium ion transport // magnesium ion transport // protein N-linked glycosylation via asparagine // cognition // cognition // cognition // magnesium ion transmembrane transport	6.27±0.17	6.44±0.17	-0.167891	0.02537
TC1100003919.mm.2	Gh	NM_008117	RefSeq	growth hormone (Gh)	chr11	-	106300261	106301896	GO:0007405 // GO:0009416 // GO:0015758 // GO:0032094 // GO:0032869 // GO:0033143 // GO:0040018 // GO:0045927 // GO:0048286 // GO:0050769 // GO:0090031 // GO:1901215 // GO:0007165 // GO:0007405 // GO:0007565 // GO:0009416 // GO:0015758 // GO:0033143 // GO:0034097 // GO:0043434 // GO:0045927 // GO:0048286 // GO:0050769 // GO:0090031 // GO:1901215	neuroblast proliferation // response to light stimulus // glucose transport // response to food // cellular response to insulin stimulus // regulation of intracellular steroid hormone receptor signaling pathway // positive regulation of multicellular organism growth // positive regulation of growth // lung alveolus development // positive regulation of neurogenesis // positive regulation of stero…	4.37±0.28	4.67±0.17	-0.298802	0.00530012
TC0X00002689.mm.2	Ophn1	NM_052976	RefSeq	oligophrenin 1 (Ophn1), transcript variant 1	chrX	-	98554277	98891025	GO:0006897 // GO:0007165 // GO:0007399 // GO:0030036 // GO:0030100 // GO:0048488 // GO:0048488 // GO:0051966 // GO:1901799 // GO:0043547 // GO:0043547	endocytosis // signal transduction // nervous system development // actin cytoskeleton organization // regulation of endocytosis // synaptic vesicle endocytosis // synaptic vesicle endocytosis // regulation of synaptic transmission, glutamatergic // negative regulation of proteasomal protein catabolic process // positive regulation of GTPase activity // positive regulation of GTPase activity	4.84±0.20	5.10±0.20	-0.258652	0.00490864
TC1100000361.mm.2	Kcnmb1	NM_031169	RefSeq	potassium large conductance calcium-activated channel, subfamily M, beta member 1 (Kcnmb1)	chr11	+	33963013	33973641	GO:0005513 // GO:0006810 // GO:0006811 // GO:0006813 // GO:0007268 // GO:0051592 // GO:0005513 // GO:0007268 // GO:0071805 // GO:0071805 // GO:0051592	detection of calcium ion // transport // ion transport // potassium ion transport // synaptic transmission // response to calcium ion // detection of calcium ion // synaptic transmission // potassium ion transmembrane transport // potassium ion transmembrane transport // response to calcium ion	6.42±0.19	6.65±0.11	-0.229079	0.00207223
TC1500000582.mm.2	Spatc1	NM_028852	RefSeq	spermatogenesis and centriole associated 1 (Spatc1)	chr15	+	76268089	76292572	GO:0008150	biological_process	3.61±0.25	3.87±0.25	-0.260636	0.0192622
TC0700000234.mm.2	Ap2s1	NM_198613	RefSeq	adaptor-related protein complex 2, sigma 1 subunit (Ap2s1)	chr7	+	16738410	16749294	GO:0006810 // GO:0006886 // GO:0006897 // GO:0015031 // GO:0016192	transport // intracellular protein transport // endocytosis // protein transport // vesicle-mediated transport	7.13±0.19	7.32±0.12	-0.190136	0.00765792
TC0700003087.mm.2	Svip	NM_001160345	RefSeq	small VCP/p97-interacting protein (Svip), transcript variant 1	chr7	-	51994705	52006018	GO:0010508 // GO:0031333 // GO:1903061 // GO:1903070 // GO:1904153 // GO:1904240 // GO:0010508 // GO:0010508 // GO:0031333 // GO:0031333 // GO:1903061 // GO:1903061 // GO:1903070 // GO:1903070 // GO:1904153 // GO:1904153	positive regulation of autophagy // negative regulation of protein complex assembly // positive regulation of protein lipidation // negative regulation of ER-associated ubiquitin-dependent protein catabolic process // negative regulation of retrograde protein transport, ER to cytosol // negative regulation of VCP-NPL4-UFD1 AAA ATPase complex assembly // positive regulation of autophagy // positiv…	7.84±0.18	8.03±0.13	-0.187034	0.00723459
TC0400001842.mm.2	Gm13102	NM_001085419	RefSeq	predicted gene 13102 (Gm13102)	chr4	+	144099880	144110101	GO:0008284 // GO:0043066 // GO:0045596 // GO:0045892 // GO:0048387	positive regulation of cell proliferation // negative regulation of apoptotic process // negative regulation of cell differentiation // negative regulation of transcription, DNA-templated // negative regulation of retinoic acid receptor signaling pathway	3.47±0.32	3.82±0.30	-0.348031	0.0125277
TC0800000357.mm.2	Tex24	NM_001013609	RefSeq	testis expressed gene 24 (Tex24)	chr8	+	27344394	27349188	GO:0045737 // GO:0045944 // GO:1901409 // GO:0045737 // GO:0045944 // GO:1901409	positive regulation of cyclin-dependent protein serine/threonine kinase activity // positive regulation of transcription from RNA polymerase II promoter // positive regulation of phosphorylation of RNA polymerase II C-terminal domain // positive regulation of cyclin-dependent protein serine/threonine kinase activity // positive regulation of transcription from RNA polymerase II promoter // positi…	4.78±0.22	5.06±0.17	-0.275244	0.0023537
TC0500003743.mm.2	Psmg3	NM_025604	RefSeq	proteasome (prosome, macropain) assembly chaperone 3 (Psmg3)	chr5	-	139823592	139826885	GO:0008150	biological_process	4.56±0.25	4.81±0.27	-0.24699	0.0283798
TC0700002182.mm.2	Zfp784	NM_001039532	RefSeq	zinc finger protein 784 (Zfp784)	chr7	-	5034439	5038446	GO:0002244 // GO:0006351 // GO:0006355 // GO:0008150	hematopoietic progenitor cell differentiation // transcription, DNA-templated // regulation of transcription, DNA-templated // biological_process	6.77±0.18	6.93±0.16	-0.165481	0.0259833
TC0X00000693.mm.2	Plxnb3	NM_019587	RefSeq	plexin B3 (Plxnb3)	chrX	+	73757060	73772514	GO:0001938 // GO:0007162 // GO:0007165 // GO:0007399 // GO:0008360 // GO:0010593 // GO:0030336 // GO:0034260 // GO:0043087 // GO:0050772 // GO:0050918 // GO:0060326 // GO:0071526 // GO:1902287 // GO:0001938 // GO:0001938 // GO:0007162 // GO:0007162 // GO:0007162 // GO:0008360 // GO:0010593 // GO:0010593 // GO:0030336 // GO:0030336 // GO:0030336 // GO:0034260 // GO:0034260 // GO:0034260 // GO:0043…	positive regulation of endothelial cell proliferation // negative regulation of cell adhesion // signal transduction // nervous system development // regulation of cell shape // negative regulation of lamellipodium assembly // negative regulation of cell migration // negative regulation of GTPase activity // regulation of GTPase activity // positive regulation of axonogenesis // positive chemotax…	5.05±0.24	5.30±0.27	-0.252041	0.0240669
TC1300002405.mm.2	Atp6ap1l	NM_001145879	RefSeq	ATPase, H+ transporting, lysosomal accessory protein 1-like (Atp6ap1l)	chr13	-	90883433	90905355	GO:0008150 // GO:0015991	biological_process // ATP hydrolysis coupled proton transport	5.11±0.24	5.41±0.25	-0.300338	0.00703717
TC0700001710.mm.2	Acsm2	NM_001177977	RefSeq	acyl-CoA synthetase medium-chain family member 2 (Acsm2), transcript variant 1	chr7	+	119554340	119600694	GO:0006629 // GO:0006631 // GO:0008152 // GO:0036112 // GO:0036112	lipid metabolic process // fatty acid metabolic process // metabolic process // medium-chain fatty-acyl-CoA metabolic process // medium-chain fatty-acyl-CoA metabolic process	4.18±0.23	4.47±0.22	-0.286998	0.00540564
TC1100001687.mm.2	Rundc3a	NM_001252347	RefSeq	RUN domain containing 3A (Rundc3a), transcript variant 2	chr11	+	102393403	102402939	GO:0030828 // GO:0031284 // GO:0030828 // GO:0031284	positive regulation of cGMP biosynthetic process // positive regulation of guanylate cyclase activity // positive regulation of cGMP biosynthetic process // positive regulation of guanylate cyclase activity	5.89±0.14	6.04±0.09	-0.143235	0.00740213
TC1700001974.mm.2	Vars2	NM_175137	RefSeq	valyl-tRNA synthetase 2, mitochondrial (putative) (Vars2)	chr17	-	35655634	35667592	GO:0006412 // GO:0006418 // GO:0006438 // GO:0006438 // GO:0006438 // GO:0006450	translation // tRNA aminoacylation for protein translation // valyl-tRNA aminoacylation // valyl-tRNA aminoacylation // valyl-tRNA aminoacylation // regulation of translational fidelity	6.32±0.13	6.50±0.14	-0.183258	0.00291795
TC0200004475.mm.2	Epb42	NM_013513	RefSeq	erythrocyte membrane protein band 4.2 (Epb42)	chr2	-	121017891	121037072	GO:0000902 // GO:0008360 // GO:0018149 // GO:0020027 // GO:0043249 // GO:0048536 // GO:0050801 // GO:0055072	cell morphogenesis // regulation of cell shape // peptide cross-linking // hemoglobin metabolic process // erythrocyte maturation // spleen development // ion homeostasis // iron ion homeostasis	3.68±0.28	3.93±0.25	-0.251915	0.0300966
TC1700001991.mm.2	Prr3	NM_001165892	RefSeq	proline-rich polypeptide 3 (Prr3), transcript variant 2	chr17	-	35972539	35980236	GO:0008150	biological_process	6.12±0.21	6.38±0.19	-0.252669	0.00488082
TC0300002236.mm.2	Tlr2	NM_011905	RefSeq	toll-like receptor 2 (Tlr2)	chr3	-	83836272	83841767	GO:0001774 // GO:0002224 // GO:0002237 // GO:0002238 // GO:0002374 // GO:0002376 // GO:0002687 // GO:0002730 // GO:0002752 // GO:0002755 // GO:0006691 // GO:0006954 // GO:0006955 // GO:0007165 // GO:0007252 // GO:0008285 // GO:0009617 // GO:0010628 // GO:0030177 // GO:0032289 // GO:0032493 // GO:0032494 // GO:0032613 // GO:0032695 // GO:0032700 // GO:0032722 // GO:0032722 // GO:0032728 // GO:0032…	microglial cell activation // toll-like receptor signaling pathway // response to molecule of bacterial origin // response to molecule of fungal origin // cytokine secretion involved in immune response // immune system process // positive regulation of leukocyte migration // regulation of dendritic cell cytokine production // cell surface pattern recognition receptor signaling pathway // MyD88-de…	4.98±0.22	5.21±0.18	-0.231748	0.0105653
TC1100003033.mm.2	Alox8	NM_009661	RefSeq	arachidonate 8-lipoxygenase (Alox8)	chr11	-	69183885	69197843	GO:0006629 // GO:0008285 // GO:0010744 // GO:0019369 // GO:0019369 // GO:0019372 // GO:0019372 // GO:0035360 // GO:0043651 // GO:0045618 // GO:0045786 // GO:0045926 // GO:0051122 // GO:0055114 // GO:0090197 // GO:0008285 // GO:0008285 // GO:0010744 // GO:0010744 // GO:0019369 // GO:0019369 // GO:0045786 // GO:0045786 // GO:0045926 // GO:0045926 // GO:0090197 // GO:0090197	lipid metabolic process // negative regulation of cell proliferation // positive regulation of macrophage derived foam cell differentiation // arachidonic acid metabolic process // arachidonic acid metabolic process // lipoxygenase pathway // lipoxygenase pathway // positive regulation of peroxisome proliferator activated receptor signaling pathway // linoleic acid metabolic process // positive r…	6.06±0.12	6.28±0.14	-0.215291	0.000628897
TC0400002014.mm.2	Hes2	NM_008236	RefSeq	hairy and enhancer of split 2 (Drosophila) (Hes2), transcript variant 2	chr4	+	152158867	152162469	GO:0006351 // GO:0006355 // GO:0045892 // GO:0045892	transcription, DNA-templated // regulation of transcription, DNA-templated // negative regulation of transcription, DNA-templated // negative regulation of transcription, DNA-templated	5.31±0.26	5.58±0.25	-0.268423	0.0183466
TC0400002642.mm.2	Grin3a	NM_001033351	RefSeq	glutamate receptor ionotropic, NMDA3A (Grin3a), transcript variant 2	chr4	-	49661611	49845769	GO:0006816 // GO:0006816 // GO:0016358 // GO:0035235 // GO:0035249 // GO:0045471 // GO:0048511 // GO:0060134 // GO:0006810 // GO:0006811 // GO:0034220 // GO:0034220 // GO:0035235 // GO:0035235 // GO:0035235 // GO:0035235 // GO:0035249 // GO:0045471 // GO:0070588 // GO:0070588	calcium ion transport // calcium ion transport // dendrite development // ionotropic glutamate receptor signaling pathway // synaptic transmission, glutamatergic // response to ethanol // rhythmic process // prepulse inhibition // transport // ion transport // ion transmembrane transport // ion transmembrane transport // ionotropic glutamate receptor signaling pathway // ionotropic glutamate rece…	4.39±0.23	4.59±0.22	-0.206471	0.0345476
TC1900000800.mm.2	Plekhs1	NM_001164263	RefSeq	pleckstrin homology domain containing, family S member 1 (Plekhs1), transcript variant 2	chr19	+	56461637	56486729	GO:0008150	biological_process	2.92±0.26	3.14±0.19	-0.212621	0.0309572
TC0200001748.mm.2	Knstrn	NM_026412	RefSeq	kinetochore-localized astrin/SPAG5 binding (Knstrn)	chr2	+	118814003	118853957	GO:0000070 // GO:0007049 // GO:0007051 // GO:0007059 // GO:0007067 // GO:0051301 // GO:0051988 // GO:0000070 // GO:0000070 // GO:0000070 // GO:0007051 // GO:0007051 // GO:0007051 // GO:0007059 // GO:0007059 // GO:0007059 // GO:0051988 // GO:0051988 // GO:0051988	mitotic sister chromatid segregation // cell cycle // spindle organization // chromosome segregation // mitotic nuclear division // cell division // regulation of attachment of spindle microtubules to kinetochore // mitotic sister chromatid segregation // mitotic sister chromatid segregation // mitotic sister chromatid segregation // spindle organization // spindle organization // spindle organiz…	5.92±0.30	6.16±0.22	-0.23541	0.0412986
TC0700001988.mm.2	Dpysl4	NM_011993	RefSeq	dihydropyrimidinase-like 4 (Dpysl4)	chr7	+	139086001	139102704	GO:0070997 // GO:0097485 // GO:0008152 // GO:0048666	neuron death // neuron projection guidance // metabolic process // neuron development	5.16±0.27	5.37±0.10	-0.211138	0.0225018
TC1200001308.mm.2	Ptprn2	NM_011215	RefSeq	protein tyrosine phosphatase, receptor type, N polypeptide 2 (Ptprn2)	chr12	+	116485720	117278167	GO:0006470 // GO:0010554 // GO:0016311 // GO:0034260 // GO:0035773 // GO:0034260 // GO:0035335	protein dephosphorylation // neurotransmitter secretory pathway // dephosphorylation // negative regulation of GTPase activity // insulin secretion involved in cellular response to glucose stimulus // negative regulation of GTPase activity // peptidyl-tyrosine dephosphorylation	5.17±0.24	5.39±0.23	-0.219539	0.0305907
TC1100002036.mm.2	Anapc11	NM_001038230	RefSeq	anaphase promoting complex subunit 11 (Anapc11), transcript variant 1	chr11	+	120598421	120608198	GO:0007049 // GO:0007067 // GO:0016567 // GO:0042787 // GO:0045842 // GO:0051301 // GO:0070979 // GO:0016567 // GO:0016567 // GO:0042787 // GO:0045842 // GO:0070979 // GO:0070979	cell cycle // mitotic nuclear division // protein ubiquitination // protein ubiquitination involved in ubiquitin-dependent protein catabolic process // positive regulation of mitotic metaphase/anaphase transition // cell division // protein K11-linked ubiquitination // protein ubiquitination // protein ubiquitination // protein ubiquitination involved in ubiquitin-dependent protein catabolic proc…	7.18±0.15	7.29±0.11	-0.115735	0.0462861
TC0X00003397.mm.2	Tsx	NM_009440	RefSeq	testis specific X-linked gene (Tsx)	chrX	+	103414167	103424583	GO:0008584 // GO:0009566 // GO:0030534	male gonad development // fertilization // adult behavior	4.95±0.18	5.15±0.15	-0.195811	0.00998099
TC0700003690.mm.2	Olfr308	NM_146621	RefSeq	olfactory receptor 308 (Olfr308)	chr7	-	86320995	86322050	GO:0007186 // GO:0007608 // GO:0007165 // GO:0007186 // GO:0007186 // GO:0007608 // GO:0007608 // GO:0050896 // GO:0050911 // GO:0050911	G-protein coupled receptor signaling pathway // sensory perception of smell // signal transduction // G-protein coupled receptor signaling pathway // G-protein coupled receptor signaling pathway // sensory perception of smell // sensory perception of smell // response to stimulus // detection of chemical stimulus involved in sensory perception of smell // detection of chemical stimulus involved i…	2.42±0.20	2.77±0.28	-0.349826	0.00214921
TC0700002156.mm.2	Rdh13	NM_175372	RefSeq	retinol dehydrogenase 13 (all-trans and 9-cis) (Rdh13), transcript variant 1	chr7	-	4424770	4445657	GO:0008152 // GO:0009644 // GO:0010842 // GO:0042462 // GO:0055114	metabolic process // response to high light intensity // retina layer formation // eye photoreceptor cell development // oxidation-reduction process	7.60±0.11	7.71±0.11	-0.108241	0.0268845
TC1500000556.mm.2	Gm20654	ENSMUST00000177479	ENSEMBL	predicted gene 20654 [gene_biotype:protein_coding transcript_biotype:protein_coding]	chr15	+	75449457	75451406	---	---	4.78±0.23	5.09±0.19	-0.302925	0.00228343
TC1000000847.mm.2	Ndufs7	NM_029272	RefSeq	NADH dehydrogenase (ubiquinone) Fe-S protein 7 (Ndufs7)	chr10	+	80249121	80256794	GO:0006810 // GO:0032981 // GO:0055114 // GO:0032981 // GO:0032981 // GO:0032981	transport // mitochondrial respiratory chain complex I assembly // oxidation-reduction process // mitochondrial respiratory chain complex I assembly // mitochondrial respiratory chain complex I assembly // mitochondrial respiratory chain complex I assembly	10.99±0.12	11.10±0.09	-0.106678	0.0199383
TC0100003205.mm.2	Rgs13	NM_153171	RefSeq	regulator of G-protein signaling 13 (Rgs13)	chr1	-	144138654	144177372	GO:0007186 // GO:0009968 // GO:0045744 // GO:0043547	G-protein coupled receptor signaling pathway // negative regulation of signal transduction // negative regulation of G-protein coupled receptor protein signaling pathway // positive regulation of GTPase activity	2.65±0.20	2.89±0.28	-0.236959	0.0253653
TC1600000042.mm.2	4930451G09Rik	NM_001271586	RefSeq	RIKEN cDNA 4930451G09 gene (4930451G09Rik)	chr16	+	4964288	4978963	GO:0008150	biological_process	5.33±0.28	5.65±0.20	-0.315648	0.00526501
TC0100000390.mm.2	Ccdc150	NM_030025	RefSeq	coiled-coil domain containing 150 (Ccdc150)	chr1	+	54250683	54368727	GO:0008150	biological_process	3.37±0.21	3.59±0.21	-0.212456	0.0215094
TC1000001941.mm.2	Cenpw	NM_001109747	RefSeq	centromere protein W (Cenpw)	chr10	-	30194580	30200540	GO:0000278 // GO:0007049 // GO:0007059 // GO:0007067 // GO:0051276 // GO:0051301 // GO:0051382 // GO:0000278 // GO:0000278 // GO:0000278 // GO:0007059 // GO:0007059 // GO:0051276 // GO:0051276 // GO:0051276 // GO:0051382 // GO:0051382 // GO:0051382	mitotic cell cycle // cell cycle // chromosome segregation // mitotic nuclear division // chromosome organization // cell division // kinetochore assembly // mitotic cell cycle // mitotic cell cycle // mitotic cell cycle // chromosome segregation // chromosome segregation // chromosome organization // chromosome organization // chromosome organization // kinetochore assembly // kinetochore assemb…	3.52±0.19	3.75±0.16	-0.228227	0.00479491
TC0600001030.mm.2	Dnajb8	NM_019964	RefSeq	DnaJ (Hsp40) homolog, subfamily B, member 8 (Dnajb8)	chr6	+	88222268	88223257	GO:0061077 // GO:0090084 // GO:0061077 // GO:0061077 // GO:0090084 // GO:0090084	chaperone-mediated protein folding // negative regulation of inclusion body assembly // chaperone-mediated protein folding // chaperone-mediated protein folding // negative regulation of inclusion body assembly // negative regulation of inclusion body assembly	5.12±0.18	5.35±0.19	-0.236019	0.00522263
TC1700000602.mm.2	Rgl2	NM_009059	RefSeq	ral guanine nucleotide dissociation stimulator-like 2 (Rgl2)	chr17	+	33929543	33937687	GO:0007165 // GO:0007264 // GO:0043547	signal transduction // small GTPase mediated signal transduction // positive regulation of GTPase activity	6.67±0.19	6.87±0.15	-0.203508	0.00957173
TC0Y00000553.mm.2	Rbmy	uc009uzq.2	UCSCGenes	RNA binding motif protein, Y chromosome (Rbmy), transcript variant 1	chrY	+	2830680	2841858	---	---	3.12±0.14	3.34±0.16	-0.222219	0.00146507
TC1200000486.mm.2	Prps1l3	NM_001037746	RefSeq	phosphoribosyl pyrophosphate synthetase 1-like 3 (Prps1l3)	chr12	+	57230412	57499976	GO:0008150 // GO:0009156 // GO:0009165 // GO:0044249	biological_process // ribonucleoside monophosphate biosynthetic process // nucleotide biosynthetic process // cellular biosynthetic process	6.56±0.19	6.77±0.15	-0.213186	0.00563667
TC1200001257.mm.2	Kif26a	NM_001097621	RefSeq	kinesin family member 26A (Kif26a)	chr12	+	112146208	112181747	GO:0001560 // GO:0007018 // GO:0009968 // GO:0048484	regulation of cell growth by extracellular stimulus // microtubule-based movement // negative regulation of signal transduction // enteric nervous system development	7.31±0.22	7.49±0.17	-0.180594	0.0367176
TC1500002002.mm.2	7530416G11Rik	NM_001256072	RefSeq	RIKEN cDNA 7530416G11 gene (7530416G11Rik)	chr15	-	85492736	85503227	GO:0008150	biological_process	5.68±0.17	5.90±0.14	-0.220606	0.00249299
TC1400000755.mm.2	Gm17606	ENSMUST00000169818	ENSEMBL	predicted gene, 17606 [gene_biotype:protein_coding transcript_biotype:protein_coding]	chr14	+	54640952	54648293	---	---	8.04±0.20	8.26±0.15	-0.218705	0.00649684
TC1300000635.mm.2	Cdhr2	NM_001033364	RefSeq	cadherin-related family member 2 (Cdhr2)	chr13	+	54701461	54736662	GO:0007155 // GO:0030308 // GO:0007155 // GO:0007155 // GO:0007156 // GO:0030308 // GO:0030308	cell adhesion // negative regulation of cell growth // cell adhesion // cell adhesion // homophilic cell adhesion via plasma membrane adhesion molecules // negative regulation of cell growth // negative regulation of cell growth	4.65±0.23	4.91±0.21	-0.254608	0.0108845
TC1700002186.mm.2	Ppp2r5d	NM_009358	RefSeq	protein phosphatase 2, regulatory subunit B, delta (Ppp2r5d)	chr17	-	46682991	46705002	GO:0001932 // GO:0010976 // GO:0031952 // GO:0045944 // GO:0051388 // GO:0071363 // GO:0001932 // GO:0007165 // GO:0010976 // GO:0031952 // GO:0034047 // GO:0045944 // GO:0051388 // GO:0071363	regulation of protein phosphorylation // positive regulation of neuron projection development // regulation of protein autophosphorylation // positive regulation of transcription from RNA polymerase II promoter // positive regulation of neurotrophin TRK receptor signaling pathway // cellular response to growth factor stimulus // regulation of protein phosphorylation // signal transduction // posi…	7.35±0.19	7.50±0.10	-0.143654	0.0342543
TC0400000585.mm.2	Fsd1l	NM_001195284	RefSeq	fibronectin type III and SPRY domain containing 1-like (Fsd1l), transcript variant 1	chr4	+	53631471	53707009	GO:0008150	biological_process	4.57±0.26	5.05±0.39	-0.476896	0.00235936
TC1700001383.mm.2	Sytl3	uc029szk.1	UCSCGenes	SubName: Full=Putative uncharacterized protein ; Flags: Fragment;	chr17	-	6351652	6426925	---	---	5.65±0.21	5.84±0.17	-0.186108	0.0244491
TC0800002453.mm.2	Gm11034	ENSMUST00000109987	ENSEMBL	predicted gene 11034 [gene_biotype:protein_coding transcript_biotype:protein_coding]	chr8	-	72213494	72213636	GO:0008150	biological_process	6.10±0.30	6.38±0.20	-0.287405	0.0115389
TC1700000604.mm.2	Vps52	NM_172620	RefSeq	vacuolar protein sorting 52 (yeast) (Vps52)	chr17	+	33955812	33966984	GO:0006810 // GO:0010668 // GO:0015031 // GO:0032456 // GO:0048611 // GO:0032456 // GO:0032456 // GO:0032456	transport // ectodermal cell differentiation // protein transport // endocytic recycling // embryonic ectodermal digestive tract development // endocytic recycling // endocytic recycling // endocytic recycling	7.94±0.13	8.12±0.13	-0.178337	0.00272138
TC1200000296.mm.2	Ferd3l	NM_033522	RefSeq	Fer3-like (Drosophila) (Ferd3l)	chr12	+	33928425	33929310	GO:0000122 // GO:0006351 // GO:0006355 // GO:0033504 // GO:0045892 // GO:0048468 // GO:0050767	negative regulation of transcription from RNA polymerase II promoter // transcription, DNA-templated // regulation of transcription, DNA-templated // floor plate development // negative regulation of transcription, DNA-templated // cell development // regulation of neurogenesis	4.54±0.21	4.76±0.18	-0.22004	0.0124404
TC0600002919.mm.2	Rpusd3	NM_001033204	RefSeq	RNA pseudouridylate synthase domain containing 3 (Rpusd3)	chr6	-	113415319	113419348	GO:0001522 // GO:0009451 // GO:0031119 // GO:0031119	pseudouridine synthesis // RNA modification // tRNA pseudouridine synthesis // tRNA pseudouridine synthesis	5.92±0.15	6.12±0.13	-0.199416	0.00206024
TC1500002214.mm.2	Faim2	NM_001038658	RefSeq	Fas apoptotic inhibitory molecule 2 (Faim2), transcript variant 2	chr15	-	99497005	99528165	GO:0002931 // GO:0006915 // GO:0021549 // GO:0021680 // GO:0021681 // GO:0021702 // GO:0043523 // GO:0043523 // GO:0043524 // GO:2001234 // GO:0043523 // GO:0043523	response to ischemia // apoptotic process // cerebellum development // cerebellar Purkinje cell layer development // cerebellar granular layer development // cerebellar Purkinje cell differentiation // regulation of neuron apoptotic process // regulation of neuron apoptotic process // negative regulation of neuron apoptotic process // negative regulation of apoptotic signaling pathway // regulati…	5.31±0.18	5.46±0.15	-0.153812	0.034968
TC0700003915.mm.2	Olfr66	NM_013618	RefSeq	olfactory receptor 66 (Olfr66)	chr7	-	103881306	103882247	GO:0007165 // GO:0007186 // GO:0007608 // GO:0050911 // GO:0007165 // GO:0007165 // GO:0007186 // GO:0007186 // GO:0007608 // GO:0007608 // GO:0050896 // GO:0050911	signal transduction // G-protein coupled receptor signaling pathway // sensory perception of smell // detection of chemical stimulus involved in sensory perception of smell // signal transduction // signal transduction // G-protein coupled receptor signaling pathway // G-protein coupled receptor signaling pathway // sensory perception of smell // sensory perception of smell // response to stimulu…	4.00±0.19	4.41±0.15	-0.416415	6.3216e-06
TC0100000897.mm.2	Traf3ip1	NM_028718	RefSeq	TRAF3 interacting protein 1 (Traf3ip1)	chr1	+	91494668	91529307	GO:0000122 // GO:0001933 // GO:0021532 // GO:0031076 // GO:0031333 // GO:0032480 // GO:0032688 // GO:0035050 // GO:0036342 // GO:0042073 // GO:0042073 // GO:0042384 // GO:0042527 // GO:0042733 // GO:0050687 // GO:0050687 // GO:0051101 // GO:1901621 // GO:0000122 // GO:0001933 // GO:0001933 // GO:0031333 // GO:0031333 // GO:0032480 // GO:0032480 // GO:0042073 // GO:0042527 // GO:0050687 // GO:0050…	negative regulation of transcription from RNA polymerase II promoter // negative regulation of protein phosphorylation // neural tube patterning // embryonic camera-type eye development // negative regulation of protein complex assembly // negative regulation of type I interferon production // negative regulation of interferon-beta production // embryonic heart tube development // post-anal tail …	6.32±0.13	6.50±0.18	-0.183746	0.00921576
TC0500003101.mm.2	Sirt4	NM_001167691	RefSeq	sirtuin 4 (Sirt4), transcript variant 1	chr5	-	115478010	115484725	GO:0000820 // GO:0006471 // GO:0006541 // GO:0006974 // GO:0010667 // GO:0034983 // GO:0046322 // GO:0046322 // GO:0046322 // GO:0046676 // GO:0046676 // GO:0046676 // GO:0046889 // GO:0072350 // GO:1903217 // GO:1904182 // GO:1904182 // GO:0006974 // GO:0010667 // GO:0046322 // GO:0046676 // GO:0046676 // GO:0046676 // GO:0071456 // GO:1903217 // GO:1904182 // GO:1904182	regulation of glutamine family amino acid metabolic process // protein ADP-ribosylation // glutamine metabolic process // cellular response to DNA damage stimulus // negative regulation of cardiac muscle cell apoptotic process // peptidyl-lysine deacetylation // negative regulation of fatty acid oxidation // negative regulation of fatty acid oxidation // negative regulation of fatty acid oxidatio…	6.46±0.20	6.69±0.17	-0.228196	0.00574881
TC0900002076.mm.2	Olfr952	NM_146503	RefSeq	olfactory receptor 952 (Olfr952)	chr9	-	39426093	39427148	GO:0007186 // GO:0007608 // GO:0007165 // GO:0007186 // GO:0007186 // GO:0007608 // GO:0007608 // GO:0050896 // GO:0050911 // GO:0050911	G-protein coupled receptor signaling pathway // sensory perception of smell // signal transduction // G-protein coupled receptor signaling pathway // G-protein coupled receptor signaling pathway // sensory perception of smell // sensory perception of smell // response to stimulus // detection of chemical stimulus involved in sensory perception of smell // detection of chemical stimulus involved i…	2.13±0.18	2.32±0.14	-0.189827	0.0079991
TC0200002815.mm.2	BC051628	NM_199312	RefSeq	cDNA sequence BC051628 (BC051628)	chr2	+	181212608	181222854	GO:0008150	biological_process	5.44±0.16	5.69±0.24	-0.246193	0.00814531
TC1700000077.mm.2	Tagap	NM_145968	RefSeq	T cell activation Rho GTPase activating protein (Tagap)	chr17	+	7926000	7934897	GO:0007165 // GO:0043547	signal transduction // positive regulation of GTPase activity	4.21±0.18	4.53±0.26	-0.314746	0.0024038
TC0Y00000562.mm.2	Rbmy	NM_001166384	RefSeq	RNA binding motif protein, Y chromosome (Rbmy), transcript variant 2	chrY	-	3399184	3410167	GO:0002244 // GO:0006397 // GO:0008380	hematopoietic progenitor cell differentiation // mRNA processing // RNA splicing	3.05±0.18	3.30±0.21	-0.244209	0.00551555
TC0700001749.mm.2	Ubfd1	NM_138589	RefSeq	ubiquitin family domain containing 1 (Ubfd1)	chr7	+	122067175	122082199	GO:0008150	biological_process	7.78±0.12	7.89±0.13	-0.109033	0.0450436
TC0500002311.mm.2	Gm7854	NR_028417	RefSeq	predicted gene 7854 (Gm7854), long non-coding RNA.	chr5	-	43151563	43235354	GO:0008150	biological_process	6.93±0.15	7.05±0.14	-0.121829	0.0457047
TC0700001672.mm.2	Calcb	NM_054084	RefSeq	calcitonin-related polypeptide, beta (Calcb)	chr7	+	114718643	114723365	GO:0008150	biological_process	4.34±0.23	4.59±0.18	-0.256765	0.00637397
TC0400001736.mm.2	Pla2g2e	NM_012044	RefSeq	phospholipase A2, group IIE (Pla2g2e)	chr4	+	138877942	138882817	GO:0006629 // GO:0006644 // GO:0016042	lipid metabolic process // phospholipid metabolic process // lipid catabolic process	4.52±0.18	4.79±0.16	-0.272431	0.00066905
TC1200001276.mm.2	9230104M06Rik	ENSMUST00000180971	ENSEMBL	RIKEN cDNA 9230104M06 gene [gene_biotype:protein_coding transcript_biotype:protein_coding]	chr12	+	112999964	113004369	---	---	4.17±0.23	4.40±0.17	-0.231791	0.0111071
TC0500001719.mm.2	Slc29a4	NM_146257	RefSeq	solute carrier family 29 (nucleoside transporters), member 4 (Slc29a4)	chr5	+	142702101	142722490	GO:0006810 // GO:0015844 // GO:0055085 // GO:0015844 // GO:1901642	transport // monoamine transport // transmembrane transport // monoamine transport // nucleoside transmembrane transport	3.67±0.25	3.97±0.12	-0.303716	0.00166078
TC1100003489.mm.2	Olfr462	NM_146411	RefSeq	olfactory receptor 462 (Olfr462)	chr11	-	87888959	87893922	GO:0007186 // GO:0007608 // GO:0050907 // GO:0007165 // GO:0007186 // GO:0007186 // GO:0007608 // GO:0007608 // GO:0050896 // GO:0050907 // GO:0050911 // GO:0050911	G-protein coupled receptor signaling pathway // sensory perception of smell // detection of chemical stimulus involved in sensory perception // signal transduction // G-protein coupled receptor signaling pathway // G-protein coupled receptor signaling pathway // sensory perception of smell // sensory perception of smell // response to stimulus // detection of chemical stimulus involved in sensory…	4.34±0.28	4.57±0.18	-0.233018	0.0247025
TC1000002381.mm.2	Cabin1	NM_172549	RefSeq	calcineurin binding protein 1 (Cabin1)	chr10	-	75646110	75764357	GO:0006336 // GO:0007165 // GO:0060548 // GO:0006336 // GO:0043086 // GO:0006336 // GO:0060548	DNA replication-independent nucleosome assembly // signal transduction // negative regulation of cell death // DNA replication-independent nucleosome assembly // negative regulation of catalytic activity // DNA replication-independent nucleosome assembly // negative regulation of cell death	6.67±0.27	6.88±0.18	-0.214797	0.0317462
TC0200003904.mm.2	Olfr1012	NM_146568	RefSeq	olfactory receptor 1012 (Olfr1012)	chr2	-	85759439	85760374	GO:0007186 // GO:0007608 // GO:0007165 // GO:0007186 // GO:0007186 // GO:0007608 // GO:0007608 // GO:0050896 // GO:0050911 // GO:0050911	G-protein coupled receptor signaling pathway // sensory perception of smell // signal transduction // G-protein coupled receptor signaling pathway // G-protein coupled receptor signaling pathway // sensory perception of smell // sensory perception of smell // response to stimulus // detection of chemical stimulus involved in sensory perception of smell // detection of chemical stimulus involved i…	3.72±0.31	4.06±0.29	-0.343716	0.0107899
TC0X00003230.mm.2	Magea8	NM_020020	RefSeq	melanoma antigen, family A, 8 (Magea8)	chrX	-	154985775	154995850	GO:0008150	biological_process	4.05±0.38	4.41±0.26	-0.362254	0.0136101
TC1400000421.mm.2	1700024B05Rik	ENSMUST00000064162	ENSEMBL	RIKEN cDNA 1700024B05 gene [gene_biotype:protein_coding transcript_biotype:protein_coding]	chr14	+	41943995	42003821	GO:0008150	biological_process	2.81±0.27	3.14±0.21	-0.333893	0.00292847
TC0600002607.mm.2	Sfxn5	NM_178639	RefSeq	sideroflexin 5 (Sfxn5)	chr6	-	85213051	85333422	GO:0006810 // GO:0006811 // GO:0015746 // GO:0055072 // GO:0055085 // GO:0015746 // GO:0034220	transport // ion transport // citrate transport // iron ion homeostasis // transmembrane transport // citrate transport // ion transmembrane transport	6.40±0.21	6.63±0.21	-0.235968	0.0107247
TC1800001623.mm.2	Gm7276	BC147247	GenBank	predicted gene, EG639653, mRNA (cDNA clone MGC:182414 IMAGE:9056308), complete cds.	chr18	-	77185006	77186257	GO:0008150	biological_process	5.38±0.21	5.58±0.14	-0.19798	0.0148045
TC0100001621.mm.2	Vsig8	NM_177723	RefSeq	V-set and immunoglobulin domain containing 8 (Vsig8), transcript variant 1	chr1	+	172555938	172563717	GO:0008150	biological_process	5.32±0.27	5.56±0.24	-0.238165	0.0322362
TC0200005016.mm.2	Mroh8	NM_001039557	RefSeq	maestro heat-like repeat family member 8 (Mroh8)	chr2	-	157208548	157279549	GO:0008150	biological_process	6.70±0.21	6.88±0.17	-0.176374	0.0374039
TC1400001456.mm.2	Cadps	NM_001042617	RefSeq	Ca2+-dependent secretion activator (Cadps), transcript variant 2	chr14	-	12372563	12823079	GO:0006810 // GO:0006887 // GO:0015031 // GO:0016050 // GO:0016082 // GO:0045956 // GO:0050432 // GO:0006887	transport // exocytosis // protein transport // vesicle organization // synaptic vesicle priming // positive regulation of calcium ion-dependent exocytosis // catecholamine secretion // exocytosis	3.30±0.18	3.59±0.41	-0.294019	0.0377185
TC0200002223.mm.2	Cst7	NM_009977	RefSeq	cystatin F (leukocystatin) (Cst7)	chr2	+	150570415	150578944	GO:0010466 // GO:0010951	negative regulation of peptidase activity // negative regulation of endopeptidase activity	4.05±0.32	4.46±0.14	-0.408162	0.00113562
TC0200004455.mm.2	Pla2g4e	NM_177845	RefSeq	phospholipase A2, group IVE (Pla2g4e)	chr2	-	120166412	120245598	GO:0006629 // GO:0008152 // GO:0009395 // GO:0016042	lipid metabolic process // metabolic process // phospholipid catabolic process // lipid catabolic process	6.85±0.61	7.39±0.49	-0.542305	0.0255807
TC1600000162.mm.2	Bfar	NM_001177552	RefSeq	bifunctional apoptosis regulator (Bfar), transcript variant 2	chr16	+	13671858	13703612	GO:0000209 // GO:0006915 // GO:0042787 // GO:0043066 // GO:0043161 // GO:0051865 // GO:0070534 // GO:0070936 // GO:1903895 // GO:0000209 // GO:0042787 // GO:0043066 // GO:0043161 // GO:0051865 // GO:0070534 // GO:0070936 // GO:1903895 // GO:0008150	protein polyubiquitination // apoptotic process // protein ubiquitination involved in ubiquitin-dependent protein catabolic process // negative regulation of apoptotic process // proteasome-mediated ubiquitin-dependent protein catabolic process // protein autoubiquitination // protein K63-linked ubiquitination // protein K48-linked ubiquitination // negative regulation of IRE1-mediated unfolded p…	8.40±0.14	8.56±0.12	-0.160024	0.00802707
TC0900000749.mm.2	Celf6	NM_175235	RefSeq	CUGBP, Elav-like family member 6 (Celf6), transcript variant 1	chr9	+	59577917	59607292	GO:0001505 // GO:0006397 // GO:0071625	regulation of neurotransmitter levels // mRNA processing // vocalization behavior	5.24±0.24	5.58±0.20	-0.333612	0.00126849
TC0700004537.mm.2	Cend1	NM_021316	RefSeq	cell cycle exit and neuronal differentiation 1 (Cend1)	chr7	-	141426446	141429491	GO:0007628 // GO:0021686 // GO:0021702 // GO:0021933 // GO:0021941 // GO:0021549 // GO:0030182	adult walking behavior // cerebellar granular layer maturation // cerebellar Purkinje cell differentiation // radial glia guided migration of cerebellar granule cell // negative regulation of cerebellar granule cell precursor proliferation // cerebellum development // neuron differentiation	5.84±0.32	6.06±0.13	-0.214206	0.0489954
TC0700003526.mm.2	Sv2b	NM_001109753	RefSeq	synaptic vesicle glycoprotein 2 b (Sv2b), transcript variant 2	chr7	-	75114894	75309262	GO:0006810 // GO:0006836 // GO:0007268 // GO:0055085 // GO:0015031 // GO:0016079 // GO:0051246	transport // neurotransmitter transport // synaptic transmission // transmembrane transport // protein transport // synaptic vesicle exocytosis // regulation of protein metabolic process	3.15±0.27	3.39±0.20	-0.246463	0.019851
TC1100000333.mm.2	Snrnp25	NM_030093	RefSeq	small nuclear ribonucleoprotein 25 (U11/U12) (Snrnp25)	chr11	+	32205415	32208996	GO:0006397 // GO:0008380 // GO:0008150	mRNA processing // RNA splicing // biological_process	7.34±0.12	7.49±0.12	-0.154775	0.00405772
TC0200000555.mm.2	Prdm12	NM_001123362	RefSeq	PR domain containing 12 (Prdm12)	chr2	+	31640037	31655795	GO:0006351 // GO:0006355 // GO:0006357 // GO:0022008 // GO:0032259	transcription, DNA-templated // regulation of transcription, DNA-templated // regulation of transcription from RNA polymerase II promoter // neurogenesis // methylation	3.18±0.20	3.43±0.20	-0.254256	0.00470765
TC0900003051.mm.2	Apeh	NM_146226	RefSeq	acylpeptide hydrolase (Apeh)	chr9	-	108085413	108094480	GO:0006508 // GO:0050435 // GO:0006508 // GO:0006508 // GO:0050435 // GO:0050435	proteolysis // beta-amyloid metabolic process // proteolysis // proteolysis // beta-amyloid metabolic process // beta-amyloid metabolic process	7.65±0.12	7.77±0.15	-0.122187	0.0395658
TC0400001625.mm.2	Zfp683	OTTMUST00000023745	Havanatranscript	zinc finger protein 683[gene_biotype:protein_coding transcript_biotype:protein_coding]	chr4	+	134053838	134058996	GO:0001779	natural killer cell differentiation	3.90±0.18	4.06±0.15	-0.15957	0.029839
TC0100003875.mm.2	Ankrd39	NM_026241	RefSeq	ankyrin repeat domain 39 (Ankrd39), transcript variant 1	chr1	-	36538173	36547231	GO:0008150	biological_process	5.28±0.12	5.50±0.19	-0.224229	0.00301055
TC0X00000698.mm.2	Avpr2	NM_001276298	RefSeq	arginine vasopressin receptor 2 (Avpr2), transcript variant 2	chrX	+	73891842	73895502	GO:0001992 // GO:0003084 // GO:0007165 // GO:0007186 // GO:0007249 // GO:0008284 // GO:0010628 // GO:0032609 // GO:0032870 // GO:0034097 // GO:0035811 // GO:0035814 // GO:0045777 // GO:0045907 // GO:1901652 // GO:0001992 // GO:0003084 // GO:0007186 // GO:0007186 // GO:0008284 // GO:0010628 // GO:0010628 // GO:0021537 // GO:0032870 // GO:0035811 // GO:0035814 // GO:0045777 // GO:0045907 // GO:1901…	regulation of systemic arterial blood pressure by vasopressin // positive regulation of systemic arterial blood pressure // signal transduction // G-protein coupled receptor signaling pathway // I-kappaB kinase/NF-kappaB signaling // positive regulation of cell proliferation // positive regulation of gene expression // interferon-gamma production // cellular response to hormone stimulus // respon…	4.08±0.15	4.23±0.12	-0.146137	0.0152177
TC1200001218.mm.2	Zfp839	NM_001199785	RefSeq	zinc finger protein 839 (Zfp839), transcript variant 2	chr12	+	110850279	110869998	GO:0008150	biological_process	5.24±0.22	5.43±0.19	-0.196111	0.0285338
TC0500000334.mm.2	Fosl2	NM_008037	RefSeq	fos-like antigen 2 (Fosl2)	chr5	+	32136472	32157840	GO:0001666 // GO:0003334 // GO:0006351 // GO:0006355 // GO:0006357 // GO:0006366 // GO:0032355 // GO:0045893 // GO:0045893 // GO:0045944 // GO:0048146	response to hypoxia // keratinocyte development // transcription, DNA-templated // regulation of transcription, DNA-templated // regulation of transcription from RNA polymerase II promoter // transcription from RNA polymerase II promoter // response to estradiol // positive regulation of transcription, DNA-templated // positive regulation of transcription, DNA-templated // positive regulation of …	6.30±0.11	6.52±0.25	-0.216911	0.0145286
TC1200002528.mm.2	Dnaaf2	NM_027269	RefSeq	dynein, axonemal assembly factor 2 (Dnaaf2)	chr12	-	69189087	69198429	GO:0002230 // GO:0010033 // GO:0032526 // GO:0060285 // GO:0070286 // GO:0071973 // GO:0098779 // GO:0002230 // GO:0002230 // GO:0060285 // GO:0060285 // GO:0060285 // GO:0070286 // GO:0070286 // GO:0070286 // GO:0071973 // GO:0071973 // GO:0098779 // GO:0098779	positive regulation of defense response to virus by host // response to organic substance // response to retinoic acid // cilium-dependent cell motility // axonemal dynein complex assembly // bacterial-type flagellum-dependent cell motility // mitophagy in response to mitochondrial depolarization // positive regulation of defense response to virus by host // positive regulation of defense respons…	5.52±0.18	5.73±0.20	-0.21107	0.0118627
TC0X00001319.mm.2	Bex4	NM_212457	RefSeq	brain expressed gene 4 (Bex4)	chrX	+	136138996	136140443	GO:0008150	biological_process	5.73±0.20	5.89±0.15	-0.155213	0.04717
TC0800000564.mm.2	Dctd	NM_001161515	RefSeq	dCMP deaminase (Dctd), transcript variant 2	chr8	+	48099092	48153233	GO:0006220 // GO:0008152 // GO:0009165 // GO:0008150	pyrimidine nucleotide metabolic process // metabolic process // nucleotide biosynthetic process // biological_process	5.54±0.37	5.81±0.22	-0.267722	0.0456359
TC0300001318.mm.2	Col25a1	NM_001244952	RefSeq	collagen, type XXV, alpha 1 (Col25a1), transcript variant 3	chr3	+	130131501	130599883	GO:0060385	axonogenesis involved in innervation	6.52±0.14	6.71±0.12	-0.193911	0.00121081
TC0500002275.mm.2	Msx1	NM_010835	RefSeq	msh homeobox 1 (Msx1)	chr5	-	37820485	37824585	GO:0000122 // GO:0000122 // GO:0000902 // GO:0001701 // GO:0001837 // GO:0003007 // GO:0003198 // GO:0006351 // GO:0006355 // GO:0007275 // GO:0007507 // GO:0007517 // GO:0008285 // GO:0009952 // GO:0010463 // GO:0023019 // GO:0030308 // GO:0030326 // GO:0030509 // GO:0030509 // GO:0030509 // GO:0030513 // GO:0030900 // GO:0030901 // GO:0034504 // GO:0035115 // GO:0035116 // GO:0035880 // GO:0035…	negative regulation of transcription from RNA polymerase II promoter // negative regulation of transcription from RNA polymerase II promoter // cell morphogenesis // in utero embryonic development // epithelial to mesenchymal transition // heart morphogenesis // epithelial to mesenchymal transition involved in endocardial cushion formation // transcription, DNA-templated // regulation of transcri…	5.94±0.21	6.18±0.11	-0.241071	0.00288204
TC0700000290.mm.2	Eml2	NM_001162996	RefSeq	echinoderm microtubule associated protein like 2 (Eml2), transcript variant 2	chr7	+	19176421	19206482	GO:0010968 // GO:0031115 // GO:0010968 // GO:0010968 // GO:0010968 // GO:0031115 // GO:0031115 // GO:0031115	regulation of microtubule nucleation // negative regulation of microtubule polymerization // regulation of microtubule nucleation // regulation of microtubule nucleation // regulation of microtubule nucleation // negative regulation of microtubule polymerization // negative regulation of microtubule polymerization // negative regulation of microtubule polymerization	4.88±0.21	5.07±0.16	-0.195669	0.0198052
TC1200002519.mm.2	Foxg1	NM_001160112	RefSeq	forkhead box G1 (Foxg1), transcript variant 2	chr12	+	49382659	49386867	GO:0000122 // GO:0002052 // GO:0006351 // GO:0006355 // GO:0007275 // GO:0007346 // GO:0009953 // GO:0010468 // GO:0016199 // GO:0021852 // GO:0021954 // GO:0021987 // GO:0022008 // GO:0030900 // GO:0042472 // GO:0042472 // GO:0045665 // GO:0045666 // GO:0045787 // GO:0045892 // GO:0048664 // GO:0048667 // GO:0051726 // GO:2000177 // GO:0007420 // GO:0007568 // GO:0045892	negative regulation of transcription from RNA polymerase II promoter // positive regulation of neuroblast proliferation // transcription, DNA-templated // regulation of transcription, DNA-templated // multicellular organismal development // regulation of mitotic cell cycle // dorsal/ventral pattern formation // regulation of gene expression // axon midline choice point recognition // pyramidal ne…	6.19±0.13	6.38±0.13	-0.192181	0.00165078
TC0100000883.mm.2	Prlh	NM_001101647	RefSeq	prolactin releasing hormone (Prlh)	chr1	+	90953108	90954012	GO:0001894 // GO:0002021 // GO:0002023 // GO:0006112 // GO:0006629 // GO:0007186 // GO:0007631 // GO:0009749 // GO:0032868 // GO:0040014 // GO:0042755 // GO:0043434 // GO:0045444 // GO:0048483 // GO:0002023 // GO:0002023 // GO:0007186 // GO:0007631	tissue homeostasis // response to dietary excess // reduction of food intake in response to dietary excess // energy reserve metabolic process // lipid metabolic process // G-protein coupled receptor signaling pathway // feeding behavior // response to glucose // response to insulin // regulation of multicellular organism growth // eating behavior // response to peptide hormone // fat cell differ…	6.45±0.18	6.67±0.12	-0.22011	0.0024318
TC0500003059.mm.2	Foxn4	NM_148935	RefSeq	forkhead box N4 (Foxn4)	chr5	-	114254164	114273807	GO:0006351 // GO:0006355 // GO:0007275 // GO:0007399 // GO:0010842 // GO:0030154 // GO:0035881 // GO:0045893 // GO:0048663 // GO:0060579 // GO:0001947 // GO:0006355 // GO:0008016 // GO:0036302	transcription, DNA-templated // regulation of transcription, DNA-templated // multicellular organismal development // nervous system development // retina layer formation // cell differentiation // amacrine cell differentiation // positive regulation of transcription, DNA-templated // neuron fate commitment // ventral spinal cord interneuron fate commitment // heart looping // regulation of trans…	6.48±0.16	6.67±0.13	-0.186345	0.00420106
TC0500002819.mm.2	A930011G23Rik	NR_030692	RefSeq	RIKEN cDNA A930011G23 gene (A930011G23Rik), long non-coding RNA.	chr5	-	99297244	99729065	GO:0008150	biological_process	7.04±0.14	7.16±0.09	-0.115283	0.027563
TC1400002252.mm.2	Fzd3	NM_021458	RefSeq	frizzled homolog 3 (Drosophila) (Fzd3)	chr14	-	65192441	65262463	GO:0001736 // GO:0001764 // GO:0001843 // GO:0002052 // GO:0007165 // GO:0007166 // GO:0007186 // GO:0007275 // GO:0007399 // GO:0016055 // GO:0030901 // GO:0033278 // GO:0035567 // GO:0036342 // GO:0042472 // GO:0045976 // GO:0060070 // GO:0061549 // GO:0071679 // GO:1900118 // GO:0001942 // GO:0035567 // GO:0060070 // GO:0060070 // GO:0007186	establishment of planar polarity // neuron migration // neural tube closure // positive regulation of neuroblast proliferation // signal transduction // cell surface receptor signaling pathway // G-protein coupled receptor signaling pathway // multicellular organismal development // nervous system development // Wnt signaling pathway // midbrain development // cell proliferation in midbrain // no…	3.92±0.31	4.20±0.19	-0.280935	0.016183
TC1100000932.mm.2	Cldn7	NM_001193619	RefSeq	claudin 7 (Cldn7), transcript variant 2	chr11	+	69964779	69967886	GO:0002230 // GO:0007162 // GO:0008284 // GO:0032463 // GO:0043066 // GO:2000147 // GO:0002230 // GO:0002230 // GO:0016338	positive regulation of defense response to virus by host // negative regulation of cell adhesion // positive regulation of cell proliferation // negative regulation of protein homooligomerization // negative regulation of apoptotic process // positive regulation of cell motility // positive regulation of defense response to virus by host // positive regulation of defense response to virus by host…	4.35±0.24	4.69±0.19	-0.342815	0.000839502
TC0100001569.mm.2	1700015E13Rik	NM_001039593	RefSeq	RIKEN cDNA 1700015E13 gene (1700015E13Rik)	chr1	+	170308803	170312125	GO:0008150	biological_process	3.26±0.36	3.54±0.24	-0.284668	0.0360206
TC0200005430.mm.2	Kcnq2	NM_001003824	RefSeq	potassium voltage-gated channel, subfamily Q, member 2 (Kcnq2), transcript variant 2	chr2	-	181075579	181135291	GO:0006810 // GO:0006811 // GO:0006813 // GO:0019226 // GO:0034765 // GO:0055085 // GO:0060081 // GO:0071805 // GO:0071805 // GO:0071805 // GO:0034765	transport // ion transport // potassium ion transport // transmission of nerve impulse // regulation of ion transmembrane transport // transmembrane transport // membrane hyperpolarization // potassium ion transmembrane transport // potassium ion transmembrane transport // potassium ion transmembrane transport // regulation of ion transmembrane transport	4.66±0.26	4.97±0.32	-0.309817	0.016232
TC0500002080.mm.2	Gm10472	ENSMUST00000101490	ENSEMBL	predicted gene 10472	chr5	-	24451174	24451707	---	---	5.34±0.18	5.57±0.21	-0.238572	0.0073636
TC0900000183.mm.2	Mrpl4	NM_023167	RefSeq	mitochondrial ribosomal protein L4 (Mrpl4)	chr9	+	21002737	21008839	GO:0006412 // GO:0006412 // GO:0006412	translation // translation // translation	7.66±0.16	7.81±0.10	-0.145284	0.0134302
TC0900001440.mm.2	Spink8	NM_183136	RefSeq	serine peptidase inhibitor, Kazal type 8 (Spink8)	chr9	+	109812280	109826633	GO:0010466 // GO:0010951 // GO:0060046 // GO:1900004	negative regulation of peptidase activity // negative regulation of endopeptidase activity // regulation of acrosome reaction // negative regulation of serine-type endopeptidase activity	3.13±0.24	3.37±0.23	-0.237597	0.0198871
TC0500002186.mm.2	Supt7l	NM_028150	RefSeq	suppressor of Ty 7-like (Supt7l)	chr5	-	31514569	31527807	GO:0006351 // GO:0006355 // GO:0043966 // GO:0051457 // GO:0043966 // GO:0043966 // GO:0051457 // GO:0051457 // GO:1903506	transcription, DNA-templated // regulation of transcription, DNA-templated // histone H3 acetylation // maintenance of protein location in nucleus // histone H3 acetylation // histone H3 acetylation // maintenance of protein location in nucleus // maintenance of protein location in nucleus // regulation of nucleic acid-templated transcription	8.22±0.16	8.36±0.13	-0.146441	0.021943
TC0200005113.mm.2	Matn4	NM_001252563	RefSeq	matrilin 4 (Matn4), transcript variant 2	chr2	-	164389393	164405160	GO:0048678	response to axon injury	4.95±0.28	5.31±0.26	-0.358946	0.00322181
TC1100000094.mm.2	Zmiz2	NM_001005867	RefSeq	zinc finger, MIZ-type containing 2 (Zmiz2), transcript variant 2	chr11	+	6389074	6406162	GO:0045944 // GO:0045944 // GO:0045944 // GO:0045944	positive regulation of transcription from RNA polymerase II promoter // positive regulation of transcription from RNA polymerase II promoter // positive regulation of transcription from RNA polymerase II promoter // positive regulation of transcription from RNA polymerase II promoter	8.15±0.13	8.33±0.09	-0.178037	0.000925992
TC0900002686.mm.2	Hcrtr2	NM_198962	RefSeq	hypocretin (orexin) receptor 2 (Hcrtr2)	chr9	-	76225880	76323856	GO:0007165 // GO:0007186 // GO:0007200 // GO:0007218 // GO:0007268 // GO:0007631 // GO:0022410 // GO:0032870 // GO:0045187 // GO:1901652 // GO:0007186 // GO:0007218 // GO:0007218 // GO:0007268 // GO:0007631 // GO:0007631 // GO:0032870 // GO:0045187 // GO:1901652	signal transduction // G-protein coupled receptor signaling pathway // phospholipase C-activating G-protein coupled receptor signaling pathway // neuropeptide signaling pathway // synaptic transmission // feeding behavior // circadian sleep/wake cycle process // cellular response to hormone stimulus // regulation of circadian sleep/wake cycle, sleep // response to peptide // G-protein coupled rec…	4.24±0.35	4.56±0.21	-0.316922	0.0160202
TC1000002983.mm.2	Iltifb	NM_054079	RefSeq	interleukin 10-related T cell-derived inducible factor beta (Iltifb)	chr10	-	118289629	118295038	---	---	4.73±0.31	5.02±0.28	-0.284079	0.0261639
TC1000003218.mm.2	Atp5d	NM_025313	RefSeq	ATP synthase, H+ transporting, mitochondrial F1 complex, delta subunit (Atp5d)	chr10	+	80141457	80145818	GO:0006754 // GO:0006810 // GO:0006811 // GO:0015986 // GO:0015992 // GO:0046034 // GO:0015986 // GO:0015986 // GO:0015992 // GO:0015992	ATP biosynthetic process // transport // ion transport // ATP synthesis coupled proton transport // proton transport // ATP metabolic process // ATP synthesis coupled proton transport // ATP synthesis coupled proton transport // proton transport // proton transport	11.14±0.11	11.28±0.11	-0.135207	0.00651739
TC1100003583.mm.2	Pdk2	NM_133667	RefSeq	pyruvate dehydrogenase kinase, isoenzyme 2 (Pdk2)	chr11	-	95026258	95041371	GO:0005975 // GO:0006006 // GO:0006111 // GO:0006468 // GO:0006885 // GO:0008286 // GO:0010510 // GO:0010565 // GO:0010906 // GO:0016310 // GO:0018105 // GO:0031670 // GO:0034614 // GO:0042593 // GO:0072332 // GO:0006468 // GO:0034614 // GO:0034614 // GO:0072332 // GO:0072332	carbohydrate metabolic process // glucose metabolic process // regulation of gluconeogenesis // protein phosphorylation // regulation of pH // insulin receptor signaling pathway // regulation of acetyl-CoA biosynthetic process from pyruvate // regulation of cellular ketone metabolic process // regulation of glucose metabolic process // phosphorylation // peptidyl-serine phosphorylation // cellula…	11.51±0.09	11.63±0.10	-0.118359	0.00548288
TC1900001730.mm.2	Vax1	NM_009501	RefSeq	ventral anterior homeobox 1 (Vax1)	chr19	-	59166187	59170978	GO:0000122 // GO:0000122 // GO:0001764 // GO:0006351 // GO:0006355 // GO:0007275 // GO:0007399 // GO:0007406 // GO:0007411 // GO:0007417 // GO:0007420 // GO:0030154 // GO:0035914 // GO:0043010 // GO:0060021	negative regulation of transcription from RNA polymerase II promoter // negative regulation of transcription from RNA polymerase II promoter // neuron migration // transcription, DNA-templated // regulation of transcription, DNA-templated // multicellular organismal development // nervous system development // negative regulation of neuroblast proliferation // axon guidance // central nervous sys…	7.13±0.11	7.32±0.15	-0.194616	0.0018196
TC1200001566.mm.2	Allc	NM_053156	RefSeq	allantoicase (Allc)	chr12	-	28553755	28582523	GO:0000255 // GO:0000256 // GO:0000255 // GO:0000256 // GO:0000256	allantoin metabolic process // allantoin catabolic process // allantoin metabolic process // allantoin catabolic process // allantoin catabolic process	3.73±0.24	3.97±0.23	-0.246667	0.016944
TC0600001738.mm.2	Arntl2	NM_001289679	RefSeq	aryl hydrocarbon receptor nuclear translocator-like 2 (Arntl2), transcript variant 2	chr6	+	146796055	146833529	GO:0006351 // GO:0006355 // GO:0006357 // GO:0007623 // GO:0042753 // GO:0045893 // GO:0045893 // GO:0045944 // GO:0048511 // GO:0006357 // GO:0006357 // GO:0007623 // GO:0007623 // GO:0045893 // GO:0045893 // GO:0045944 // GO:0045944	transcription, DNA-templated // regulation of transcription, DNA-templated // regulation of transcription from RNA polymerase II promoter // circadian rhythm // positive regulation of circadian rhythm // positive regulation of transcription, DNA-templated // positive regulation of transcription, DNA-templated // positive regulation of transcription from RNA polymerase II promoter // rhythmic proc…	3.41±0.25	3.65±0.21	-0.237543	0.0204144
TC0400003870.mm.2	Crocc	NM_001145958	RefSeq	ciliary rootlet coiled-coil, rootletin (Crocc), transcript variant 2	chr4	-	141016637	141060550	GO:0007049 // GO:0008104 // GO:0010457 // GO:0010669 // GO:0030030 // GO:0032053 // GO:0033365 // GO:0045494 // GO:0051297 // GO:0051656 // GO:0008104 // GO:0008104 // GO:0010457 // GO:0010457 // GO:0033365 // GO:0033365 // GO:0051297 // GO:0051297 // GO:0051297	cell cycle // protein localization // centriole-centriole cohesion // epithelial structure maintenance // cell projection organization // ciliary basal body organization // protein localization to organelle // photoreceptor cell maintenance // centrosome organization // establishment of organelle localization // protein localization // protein localization // centriole-centriole cohesion // centr…	6.04±0.14	6.24±0.17	-0.201654	0.00470324
TC1100002684.mm.2	Zfp354b	NM_013744	RefSeq	zinc finger protein 354B (Zfp354b)	chr11	-	50921786	50931635	GO:0000122 // GO:0006351 // GO:0006355	negative regulation of transcription from RNA polymerase II promoter // transcription, DNA-templated // regulation of transcription, DNA-templated	5.50±0.26	5.72±0.25	-0.216487	0.0496201
TC0300003219.mm.2	Zfp697	NM_172863	RefSeq	zinc finger protein 697 (Zfp697)	chr3	+	98382481	98431949	GO:0006351 // GO:0006355 // GO:0008150	transcription, DNA-templated // regulation of transcription, DNA-templated // biological_process	5.37±0.25	5.61±0.18	-0.237158	0.0154964
TC0700000072.mm.2	Galp	NM_178028	RefSeq	galanin-like peptide (Galp)	chr7	+	6197090	6216137	GO:0007218 // GO:0032098 // GO:0042595 // GO:0042742 // GO:0009725 // GO:0032868	neuropeptide signaling pathway // regulation of appetite // behavioral response to starvation // defense response to bacterium // response to hormone // response to insulin	5.68±0.22	5.99±0.26	-0.313779	0.00411113
TC0500003177.mm.2	Oas1e	NM_145210	RefSeq	2-5 oligoadenylate synthetase 1E (Oas1e)	chr5	-	120786312	120795530	GO:0006955 // GO:0008150 // GO:0008152 // GO:0051607	immune response // biological_process // metabolic process // defense response to virus	4.11±0.28	4.39±0.27	-0.280434	0.0212634
TC1000003230.mm.2	Vmn2r85	NM_001102602	RefSeq	vomeronasal 2, receptor 85 (Vmn2r85)	chr10	-	130417772	130429612	GO:0007165 // GO:0007186 // GO:0008150	signal transduction // G-protein coupled receptor signaling pathway // biological_process	2.16±0.33	2.47±0.35	-0.315311	0.031792
TC1600002006.mm.2	Krtap24-1	NM_001163141	RefSeq	keratin associated protein 24-1 (Krtap24-1)	chr16	-	88610709	88612279	GO:0008150	biological_process	3.51±0.37	3.80±0.23	-0.288516	0.0338501
TC0600003275.mm.2	Tas2r105	NM_020501	RefSeq	taste receptor, type 2, member 105 (Tas2r105)	chr6	-	131686532	131687495	GO:0007165 // GO:0007186 // GO:0050896 // GO:0050909 // GO:0050913 // GO:0050912	signal transduction // G-protein coupled receptor signaling pathway // response to stimulus // sensory perception of taste // sensory perception of bitter taste // detection of chemical stimulus involved in sensory perception of taste	2.95±0.19	3.17±0.19	-0.225136	0.0085006
TC0600001942.mm.2	Iqub	NM_172535	RefSeq	IQ motif and ubiquitin domain containing (Iqub)	chr6	-	24444865	24515067	GO:0007224 // GO:0030030 // GO:0060271	smoothened signaling pathway // cell projection organization // cilium morphogenesis	3.72±0.19	4.04±0.26	-0.32736	0.00219642
TC1000003150.mm.2	Zc3h10	NM_134003	RefSeq	zinc finger CCCH type containing 10 (Zc3h10)	chr10	-	128541963	128547774	---	---	5.90±0.22	6.06±0.13	-0.165218	0.0347287
TC0200002289.mm.2	Gm17416	ENSMUST00000163724	ENSEMBL	predicted gene, 17416 [gene_biotype:protein_coding transcript_biotype:protein_coding]	chr2	+	152569338	152569538	GO:0042742 // GO:0045087 // GO:0006952 // GO:0042742	defense response to bacterium // innate immune response // defense response // defense response to bacterium	4.19±0.15	4.36±0.16	-0.177197	0.0116091
TC0900001775.mm.2	Fut4	NM_010242	RefSeq	fucosyltransferase 4 (Fut4)	chr9	-	14748459	14752122	GO:0006486 // GO:0036065 // GO:0036065	protein glycosylation // fucosylation // fucosylation	3.44±0.36	3.85±0.16	-0.411078	0.0022883
TC1900001521.mm.2	Avpi1	NM_027106	RefSeq	arginine vasopressin-induced 1 (Avpi1)	chr19	-	42123273	42129059	GO:0000187 // GO:0007049	activation of MAPK activity // cell cycle	6.63±0.15	6.80±0.16	-0.171738	0.0122856
TC1000000844.mm.2	1600002K03Rik	NM_027207	RefSeq	RIKEN cDNA 1600002K03 gene (1600002K03Rik)	chr10	+	80172944	80175146	GO:0008150	biological_process	5.88±0.24	6.14±0.16	-0.255578	0.0064537
TC1100000566.mm.2	Col23a1	NM_153393	RefSeq	collagen, type XXIII, alpha 1 (Col23a1)	chr11	+	51289920	51583925	GO:0070207	protein homotrimerization	6.76±0.15	6.89±0.10	-0.123813	0.0293548
TC1000002424.mm.2	Gm19402	NM_001205032	RefSeq	predicted gene, 19402 (Gm19402)	chr10	-	77689957	77690757	---	---	6.20±0.17	6.38±0.12	-0.178503	0.00727971
TC0900000950.mm.2	Aldh1a2	NM_009022	RefSeq	aldehyde dehydrogenase family 1, subfamily A2 (Aldh1a2)	chr9	+	71215789	71296243	GO:0001523 // GO:0001568 // GO:0001936 // GO:0001947 // GO:0002138 // GO:0003007 // GO:0007507 // GO:0008152 // GO:0008284 // GO:0008285 // GO:0009855 // GO:0009952 // GO:0009952 // GO:0009954 // GO:0010628 // GO:0014032 // GO:0014032 // GO:0016331 // GO:0021915 // GO:0030182 // GO:0030324 // GO:0030326 // GO:0030900 // GO:0030902 // GO:0031016 // GO:0031076 // GO:0034097 // GO:0035115 // GO:0035…	retinoid metabolic process // blood vessel development // regulation of endothelial cell proliferation // heart looping // retinoic acid biosynthetic process // heart morphogenesis // heart development // metabolic process // positive regulation of cell proliferation // negative regulation of cell proliferation // determination of bilateral symmetry // anterior/posterior pattern specification // …	4.02±0.19	4.23±0.18	-0.20679	0.01222
TC1500002289.mm.2	Rarg	NM_001042727	RefSeq	retinoic acid receptor, gamma (Rarg), transcript variant 2	chr15	-	102234938	102257522	GO:0000122 // GO:0001843 // GO:0002063 // GO:0002068 // GO:0003406 // GO:0003417 // GO:0003430 // GO:0006351 // GO:0006355 // GO:0008284 // GO:0008284 // GO:0008285 // GO:0009952 // GO:0009952 // GO:0010468 // GO:0010628 // GO:0031076 // GO:0031641 // GO:0032331 // GO:0032526 // GO:0035116 // GO:0035264 // GO:0043010 // GO:0043065 // GO:0043066 // GO:0043068 // GO:0043401 // GO:0045596 // GO:0045…	negative regulation of transcription from RNA polymerase II promoter // neural tube closure // chondrocyte development // glandular epithelial cell development // retinal pigment epithelium development // growth plate cartilage development // growth plate cartilage chondrocyte growth // transcription, DNA-templated // regulation of transcription, DNA-templated // positive regulation of cell proli…	7.00±0.21	7.17±0.14	-0.179595	0.0243268
TC0800000286.mm.2	Plat	NM_008872	RefSeq	plasminogen activator, tissue (Plat)	chr8	+	22757744	22782848	GO:0001666 // GO:0006508 // GO:0014909 // GO:0031639 // GO:0035249 // GO:0045861 // GO:0048008 // GO:0048008 // GO:0060279 // GO:0006508 // GO:0007596 // GO:0031639 // GO:0031639 // GO:0043434 // GO:0045861 // GO:0045861	response to hypoxia // proteolysis // smooth muscle cell migration // plasminogen activation // synaptic transmission, glutamatergic // negative regulation of proteolysis // platelet-derived growth factor receptor signaling pathway // platelet-derived growth factor receptor signaling pathway // positive regulation of ovulation // proteolysis // blood coagulation // plasminogen activation // plasm…	5.52±0.16	5.69±0.16	-0.169392	0.0165187
TC1700000159.mm.2	Mllt4	NM_010806	RefSeq	myeloid/lymphoid or mixed-lineage leukemia (trithorax homolog, Drosophila); translocated to, 4 (Mllt4)	chr17	+	13760539	13906150	GO:0007155 // GO:0007165 // GO:0021537 // GO:0021987 // GO:0021987 // GO:0034334 // GO:0043547 // GO:0048854 // GO:0048872 // GO:0060019 // GO:0060563 // GO:0070445 // GO:0090557 // GO:0043547 // GO:0090557	cell adhesion // signal transduction // telencephalon development // cerebral cortex development // cerebral cortex development // adherens junction maintenance // positive regulation of GTPase activity // brain morphogenesis // homeostasis of number of cells // radial glial cell differentiation // neuroepithelial cell differentiation // regulation of oligodendrocyte progenitor proliferation // e…	7.48±0.20	7.65±0.18	-0.166797	0.0414114
TC1600001320.mm.2	Cdc45	NM_001161623	RefSeq	cell division cycle 45 (Cdc45), transcript variant 2	chr16	-	18780447	18811987	GO:0000727 // GO:0006260 // GO:0006267 // GO:0006270 // GO:0007049 // GO:0031938 // GO:1900087 // GO:1902977 // GO:0000727 // GO:0006267 // GO:0006270 // GO:0006270 // GO:0031938 // GO:0032508 // GO:1900087 // GO:1902977 // GO:0051301	double-strand break repair via break-induced replication // DNA replication // pre-replicative complex assembly involved in nuclear cell cycle DNA replication // DNA replication initiation // cell cycle // regulation of chromatin silencing at telomere // positive regulation of G1/S transition of mitotic cell cycle // mitotic DNA replication preinitiation complex assembly // double-strand break re…	5.52±0.25	5.76±0.27	-0.241449	0.0324622
TC0900002696.mm.2	Tinag	NM_012033	RefSeq	tubulointerstitial nephritis antigen (Tinag)	chr9	-	76951693	77045794	GO:0007155 // GO:0006508 // GO:0006898 // GO:0006955 // GO:0007155 // GO:0007155 // GO:0051603	cell adhesion // proteolysis // receptor-mediated endocytosis // immune response // cell adhesion // cell adhesion // proteolysis involved in cellular protein catabolic process	3.70±0.18	3.88±0.21	-0.180063	0.036845
TC0300002291.mm.2	Ntrk1	NM_001033124	RefSeq	neurotrophic tyrosine kinase, receptor, type 1 (Ntrk1)	chr3	-	87778244	87795162	GO:0001934 // GO:0006468 // GO:0006468 // GO:0007169 // GO:0007275 // GO:0007399 // GO:0007411 // GO:0007611 // GO:0010623 // GO:0014823 // GO:0016310 // GO:0018108 // GO:0019233 // GO:0030154 // GO:0030183 // GO:0031667 // GO:0035094 // GO:0038180 // GO:0038180 // GO:0038180 // GO:0042490 // GO:0042493 // GO:0043068 // GO:0043524 // GO:0043524 // GO:0043524 // GO:0045766 // GO:0046777 // GO:0048…	positive regulation of protein phosphorylation // protein phosphorylation // protein phosphorylation // transmembrane receptor protein tyrosine kinase signaling pathway // multicellular organismal development // nervous system development // axon guidance // learning or memory // developmental programmed cell death // response to activity // phosphorylation // peptidyl-tyrosine phosphorylation //…	5.88±0.18	6.04±0.15	-0.159199	0.0282375
TC1800001584.mm.2	Mapk4	NM_172632	RefSeq	mitogen-activated protein kinase 4 (Mapk4)	chr18	-	73928486	74065359	GO:0006468 // GO:0007049 // GO:0016310 // GO:0000165	protein phosphorylation // cell cycle // phosphorylation // MAPK cascade	2.88±0.22	3.26±0.40	-0.382501	0.00977874
TC1600000252.mm.2	2510002D24Rik	NM_001033164	RefSeq	RIKEN cDNA 2510002D24 gene (2510002D24Rik)	chr16	+	18836578	18840158	GO:0008150	biological_process	6.69±0.11	6.82±0.12	-0.132822	0.00951596
TC1900001519.mm.2	Morn4	NM_198108	RefSeq	MORN repeat containing 4 (Morn4)	chr19	-	42074939	42086370	GO:0008150	biological_process	6.36±0.29	6.64±0.29	-0.279635	0.0279718
TC0700002850.mm.2	Faap24	NM_178643	RefSeq	Fanconi anemia core complex associated protein 24 (Faap24)	chr7	-	35392152	35396817	GO:0006281 // GO:0006974 // GO:0008150	DNA repair // cellular response to DNA damage stimulus // biological_process	5.25±0.22	5.56±0.20	-0.309136	0.00144739
TC1900001130.mm.2	Ms4a14	XM_357051.5	MGI/JacksonLab	PREDICTED: membrane-spanning 4-domains, subfamily A, member 14 (Ms4a14)	chr19	-	11301494	11314333	---	---	2.33±0.27	2.78±0.31	-0.450272	0.00100488
TC1900001098.mm.2	Dagla	NM_198114	RefSeq	diacylglycerol lipase, alpha (Dagla)	chr19	-	10245265	10304877	GO:0006629 // GO:0007405 // GO:0016042 // GO:0019369 // GO:0019369 // GO:0022008 // GO:0042136 // GO:0042136 // GO:0046340 // GO:0071926 // GO:0019369 // GO:0019369 // GO:0042136 // GO:0042136 // GO:0046340 // GO:0046340	lipid metabolic process // neuroblast proliferation // lipid catabolic process // arachidonic acid metabolic process // arachidonic acid metabolic process // neurogenesis // neurotransmitter biosynthetic process // neurotransmitter biosynthetic process // diacylglycerol catabolic process // endocannabinoid signaling pathway // arachidonic acid metabolic process // arachidonic acid metabolic proce…	6.29±0.21	6.46±0.15	-0.170226	0.0355187
TC1400000017.mm.2	Gm3099	ENSMUST00000112787	ENSEMBL	predicted gene 3099 [gene_biotype:protein_coding transcript_biotype:protein_coding]	chr14	+	3998394	4007006	GO:0008150	biological_process	3.25±0.20	3.50±0.35	-0.254534	0.0419984
TC1100000745.mm.2	Rai1	NM_001037764	RefSeq	retinoic acid induced 1 (Rai1), transcript variant 2	chr11	+	60105013	60199197	GO:0001501 // GO:0006357 // GO:0032922 // GO:0032922 // GO:0040015 // GO:0045893 // GO:0045944 // GO:0048511 // GO:0032922 // GO:0032922 // GO:0045893 // GO:0045893 // GO:0045893 // GO:0045944	skeletal system development // regulation of transcription from RNA polymerase II promoter // circadian regulation of gene expression // circadian regulation of gene expression // negative regulation of multicellular organism growth // positive regulation of transcription, DNA-templated // positive regulation of transcription from RNA polymerase II promoter // rhythmic process // circadian regula…	8.77±0.14	8.87±0.11	-0.104527	0.0481282
TC1000000874.mm.2	Sppl2b	NM_175195	RefSeq	signal peptide peptidase like 2B (Sppl2b)	chr10	+	80855275	80868708	GO:0006508 // GO:0006509 // GO:0031293 // GO:0033619 // GO:0050776 // GO:0006509 // GO:0006509 // GO:0006509 // GO:0031293 // GO:0031293 // GO:0031293 // GO:0033619 // GO:0033619 // GO:0033619 // GO:0050776 // GO:0050776 // GO:0050776	proteolysis // membrane protein ectodomain proteolysis // membrane protein intracellular domain proteolysis // membrane protein proteolysis // regulation of immune response // membrane protein ectodomain proteolysis // membrane protein ectodomain proteolysis // membrane protein ectodomain proteolysis // membrane protein intracellular domain proteolysis // membrane protein intracellular domain pro…	6.87±0.16	7.06±0.12	-0.193806	0.00296621
TC0Y00000554.mm.2	Gm10352	uc009uzr.2	UCSCGenes	predicted gene 10352 (Gm10352)	chrY	+	2862139	2873489	---	---	3.71±0.18	3.87±0.18	-0.159664	0.042232
TC0100002558.mm.2	Ankar	NM_176980	RefSeq	ankyrin and armadillo repeat containing (Ankar)	chr1	-	72642980	72700564	GO:0042659 // GO:0045944 // GO:0042659 // GO:0045944	regulation of cell fate specification // positive regulation of transcription from RNA polymerase II promoter // regulation of cell fate specification // positive regulation of transcription from RNA polymerase II promoter	3.26±0.27	3.53±0.19	-0.268209	0.0103279
TC1400000589.mm.2	Gm5622	NM_001013816	RefSeq	predicted gene 5622 (Gm5622)	chr14	+	51552790	51662953	GO:0008150	biological_process	3.78±0.22	4.11±0.21	-0.332826	0.0010799
TC0500001974.mm.2	Gm10354	NM_001281514	RefSeq	predicted gene 10354 (Gm10354)	chr5	-	14974113	14978935	GO:0008150	biological_process	6.81±0.11	6.96±0.13	-0.148091	0.00534999
TC0300003200.mm.2	Lrrc7	NM_001081358	RefSeq	leucine rich repeat containing 7 (Lrrc7), transcript variant 1	chr3	-	158083666	158562221	GO:0010976	positive regulation of neuron projection development	4.04±0.21	4.33±0.27	-0.294586	0.00763875
TC0800002461.mm.2	Calr3	NM_028500	RefSeq	calreticulin 3 (Calr3), transcript variant 1	chr8	-	72424176	72443870	GO:0006457 // GO:0007283 // GO:0030154	protein folding // spermatogenesis // cell differentiation	5.33±0.30	5.65±0.22	-0.31142	0.00909993
TC0100000621.mm.2	Rufy4	NM_001034060	RefSeq	RUN and FYVE domain containing 4 (Rufy4), transcript variant 2	chr1	+	74125541	74148230	GO:0008150	biological_process	5.29±0.24	5.51±0.24	-0.219495	0.0350445
TC0200003281.mm.2	BC005624	NM_144885	RefSeq	cDNA sequence BC005624 (BC005624)	chr2	-	30972833	30982201	GO:0008150	biological_process	8.20±0.09	8.31±0.04	-0.114825	0.00069781
TC0300001765.mm.2	Tmem212	NM_001164437	RefSeq	transmembrane protein 212 (Tmem212)	chr3	-	27866065	27896368	GO:0008150	biological_process	4.73±0.24	5.22±0.22	-0.489393	3.65651e-05
TC0500001515.mm.2	Zbed5	NM_183088	RefSeq	zinc finger, BED type containing 5 (Zbed5)	chr5	+	129895723	129903623	GO:0008150	biological_process	7.63±0.10	7.73±0.05	-0.0984633	0.0082791
TC0800001137.mm.2	Ccdc113	NM_172914	RefSeq	coiled-coil domain containing 113 (Ccdc113)	chr8	+	95534100	95558890	GO:0030030 // GO:0042384 // GO:0042384 // GO:0042384 // GO:0042384	cell projection organization // cilium assembly // cilium assembly // cilium assembly // cilium assembly	3.07±0.26	3.38±0.26	-0.307364	0.00811661
TC0800001964.mm.2	Unc5d	NM_153135	RefSeq	unc-5 homolog D (C. elegans) (Unc5d)	chr8	-	28646717	29219636	GO:0006915 // GO:0007165 // GO:0007275 // GO:0007411 // GO:0021859 // GO:0098609 // GO:2001222 // GO:0098609	apoptotic process // signal transduction // multicellular organismal development // axon guidance // pyramidal neuron differentiation // cell-cell adhesion // regulation of neuron migration // cell-cell adhesion	4.17±0.36	4.51±0.20	-0.338927	0.0116239
TC0700002222.mm.2	Zfp773	NM_029584	RefSeq	zinc finger protein 773 (Zfp773)	chr7	-	7130678	7136755	GO:0006355 // GO:0006355 // GO:0006355	regulation of transcription, DNA-templated // regulation of transcription, DNA-templated // regulation of transcription, DNA-templated	5.79±0.27	6.11±0.10	-0.328629	0.00143894
TC1200000169.mm.2	Gm9257	ENSMUST00000105167	ENSEMBL	predicted gene 9257 [gene_biotype:protein_coding transcript_biotype:protein_coding]	chr12	+	19606929	19607264	GO:0008150	biological_process	5.87±0.24	6.06±0.15	-0.185682	0.0374593
TC1700001036.mm.2	Cntnap5c	NM_001081653	RefSeq	contactin associated protein-like 5C (Cntnap5c)	chr17	+	57769570	58410342	GO:0007155	cell adhesion	4.14±0.17	4.43±0.20	-0.296112	0.000680647
TC1300002711.mm.2	Fst	NM_008046	RefSeq	follistatin (Fst), transcript variant 2	chr13	-	114452262	114458775	GO:0000122 // GO:0001501 // GO:0002244 // GO:0007276 // GO:0007389 // GO:0008585 // GO:0030509 // GO:0031069 // GO:0032926 // GO:0042475 // GO:0043616 // GO:0045596 // GO:0045596 // GO:0051798 // GO:0000122 // GO:0002244 // GO:0032926 // GO:0051798	negative regulation of transcription from RNA polymerase II promoter // skeletal system development // hematopoietic progenitor cell differentiation // gamete generation // pattern specification process // female gonad development // BMP signaling pathway // hair follicle morphogenesis // negative regulation of activin receptor signaling pathway // odontogenesis of dentin-containing tooth // kera…	5.21±0.23	5.49±0.16	-0.271023	0.00350443
TC1500001862.mm.2	1700088E04Rik	NM_138581	RefSeq	RIKEN cDNA 1700088E04 gene (1700088E04Rik), transcript variant 1	chr15	-	79134655	79141251	GO:0008150	biological_process	6.88±0.15	7.04±0.20	-0.155183	0.0416564
TC0500001516.mm.2	Nupr1l	NM_026916	RefSeq	nuclear protein transcriptional regulator 1 like (Nupr1l)	chr5	+	129908540	129911281	GO:0008150	biological_process	6.14±0.18	6.32±0.14	-0.180063	0.0109439
TC1700001993.mm.2	H2-T24	NM_008207	RefSeq	histocompatibility 2, T region locus 24 (H2-T24)	chr17	-	36005695	36020701	GO:0002474 // GO:0002474 // GO:0002474 // GO:0006955	antigen processing and presentation of peptide antigen via MHC class I // antigen processing and presentation of peptide antigen via MHC class I // antigen processing and presentation of peptide antigen via MHC class I // immune response	6.42±0.21	6.70±0.12	-0.27908	0.000770212
TC1400001819.mm.2	Gm17027	ENSMUST00000171202	ENSEMBL	predicted gene 17027 [gene_biotype:protein_coding transcript_biotype:protein_coding]	chr14	-	42157290	42162622	---	---	4.98±0.27	5.23±0.22	-0.245138	0.0238555
TC0200000517.mm.2	Gle1	NM_028923	RefSeq	GLE1 RNA export mediator (yeast) (Gle1)	chr2	+	29935409	29960371	GO:0006810 // GO:0015031 // GO:0016973 // GO:0051028	transport // protein transport // poly(A)+ mRNA export from nucleus // mRNA transport	7.25±0.13	7.37±0.11	-0.118979	0.0274906
TC1000001911.mm.2	Tmem200a	NM_029881	RefSeq	transmembrane protein 200A (Tmem200a)	chr10	-	25991186	26079052	GO:0008150	biological_process	4.15±0.21	4.37±0.26	-0.219341	0.0324214
TC0900001898.mm.2	Ecsit	NM_001253897	RefSeq	ECSIT homolog (Drosophila) (Ecsit), transcript variant 2	chr9	-	22072246	22085438	GO:0001707 // GO:0002376 // GO:0006357 // GO:0007178 // GO:0007178 // GO:0030509 // GO:0045087 // GO:0051341 // GO:0055114 // GO:0051341 // GO:0051341 // GO:0055114	mesoderm formation // immune system process // regulation of transcription from RNA polymerase II promoter // transmembrane receptor protein serine/threonine kinase signaling pathway // transmembrane receptor protein serine/threonine kinase signaling pathway // BMP signaling pathway // innate immune response // regulation of oxidoreductase activity // oxidation-reduction process // regulation of …	8.21±0.12	8.34±0.11	-0.137499	0.0062728
TC1700000774.mm.2	Olfr109	NM_146835	RefSeq	olfactory receptor 109 (Olfr109)	chr17	+	37466208	37467152	GO:0007186 // GO:0007608 // GO:0050907 // GO:0007165 // GO:0007186 // GO:0007186 // GO:0007608 // GO:0007608 // GO:0050896 // GO:0050907 // GO:0050911 // GO:0050911	G-protein coupled receptor signaling pathway // sensory perception of smell // detection of chemical stimulus involved in sensory perception // signal transduction // G-protein coupled receptor signaling pathway // G-protein coupled receptor signaling pathway // sensory perception of smell // sensory perception of smell // response to stimulus // detection of chemical stimulus involved in sensory…	3.14±0.33	3.44±0.28	-0.303505	0.0233637
TC1100003693.mm.2	Top2a	NM_011623	RefSeq	topoisomerase (DNA) II alpha (Top2a)	chr11	-	98992943	99024189	GO:0000712 // GO:0000819 // GO:0002244 // GO:0006259 // GO:0006265 // GO:0006265 // GO:0006266 // GO:0006268 // GO:0006974 // GO:0007059 // GO:0007059 // GO:0007059 // GO:0030261 // GO:0030263 // GO:0040016 // GO:0042752 // GO:0043065 // GO:0044774 // GO:0045070 // GO:0045870 // GO:0045944 // GO:0048511 // GO:0000712 // GO:0000819 // GO:0006265 // GO:0006265 // GO:0006266 // GO:0006266 // GO:0006…	resolution of meiotic recombination intermediates // sister chromatid segregation // hematopoietic progenitor cell differentiation // DNA metabolic process // DNA topological change // DNA topological change // DNA ligation // DNA unwinding involved in DNA replication // cellular response to DNA damage stimulus // chromosome segregation // chromosome segregation // chromosome segregation // chrom…	4.71±0.37	5.01±0.33	-0.298047	0.0489402
TC1200001931.mm.2	Kcnh5	NM_172805	RefSeq	potassium voltage-gated channel, subfamily H (eag-related), member 5 (Kcnh5)	chr12	-	74897217	75177332	GO:0000160 // GO:0006810 // GO:0006811 // GO:0006813 // GO:0010389 // GO:0034765 // GO:0042391 // GO:0055085 // GO:0071805 // GO:0010389 // GO:0010389 // GO:0023014 // GO:0042391 // GO:0071805 // GO:0071805	phosphorelay signal transduction system // transport // ion transport // potassium ion transport // regulation of G2/M transition of mitotic cell cycle // regulation of ion transmembrane transport // regulation of membrane potential // transmembrane transport // potassium ion transmembrane transport // regulation of G2/M transition of mitotic cell cycle // regulation of G2/M transition of mitotic…	3.32±0.21	3.64±0.24	-0.32252	0.002039
TC0X00003337.mm.2	Gm17604	ENSMUST00000114890	ENSEMBL	predicted gene, 17604 [gene_biotype:protein_coding transcript_biotype:protein_coding]	chrX	-	165003765	165004829	---	---	6.33±0.20	6.48±0.15	-0.158417	0.0420656
TC0X00001062.mm.2	Fgf16	NM_030614	RefSeq	fibroblast growth factor 16 (Fgf16)	chrX	+	105764279	105776532	GO:0008543 // GO:0070349 // GO:2000546 // GO:0008543 // GO:0008543 // GO:0070349 // GO:0070349 // GO:2000546 // GO:2000546	fibroblast growth factor receptor signaling pathway // positive regulation of brown fat cell proliferation // positive regulation of endothelial cell chemotaxis to fibroblast growth factor // fibroblast growth factor receptor signaling pathway // fibroblast growth factor receptor signaling pathway // positive regulation of brown fat cell proliferation // positive regulation of brown fat cell prol…	5.72±0.14	5.95±0.16	-0.224895	0.00158328
TC0900003023.mm.2	Dock3	NM_153413	RefSeq	dedicator of cyto-kinesis 3 (Dock3)	chr9	-	106892825	107231909	GO:0007264 // GO:0043547	small GTPase mediated signal transduction // positive regulation of GTPase activity	3.97±0.18	4.13±0.18	-0.163667	0.0370847
TC0X00003143.mm.2	Il13ra2	NM_008356	RefSeq	interleukin 13 receptor, alpha 2 (Il13ra2), transcript variant 1	chrX	-	147383476	147429192	GO:0002638 // GO:0016064 // GO:0043305 // GO:0019221	negative regulation of immunoglobulin production // immunoglobulin mediated immune response // negative regulation of mast cell degranulation // cytokine-mediated signaling pathway	2.46±0.20	2.63±0.18	-0.16793	0.0383722
TC1000000548.mm.2	Vsir	NM_001159572	RefSeq	RIKEN cDNA 4632428N05 gene (4632428N05Rik), transcript variant 2	chr10	+	60346851	60430294	GO:0002725 // GO:0030509 // GO:0030513 // GO:0030513 // GO:0048863 // GO:2000562 // GO:2000738	negative regulation of T cell cytokine production // BMP signaling pathway // positive regulation of BMP signaling pathway // positive regulation of BMP signaling pathway // stem cell differentiation // negative regulation of CD4-positive, alpha-beta T cell proliferation // positive regulation of stem cell differentiation	6.65±0.23	6.89±0.22	-0.239144	0.0163335
TC0900002322.mm.2	Acsbg1	NM_053178	RefSeq	acyl-CoA synthetase bubblegum family member 1 (Acsbg1)	chr9	-	54604877	54661885	GO:0000038 // GO:0000038 // GO:0001676 // GO:0001676 // GO:0006629 // GO:0006631 // GO:0008152 // GO:0051384 // GO:0000038 // GO:0000038 // GO:0001676 // GO:0001676	very long-chain fatty acid metabolic process // very long-chain fatty acid metabolic process // long-chain fatty acid metabolic process // long-chain fatty acid metabolic process // lipid metabolic process // fatty acid metabolic process // metabolic process // response to glucocorticoid // very long-chain fatty acid metabolic process // very long-chain fatty acid metabolic process // long-chain …	7.10±0.19	7.34±0.24	-0.245685	0.011556
TC0300000772.mm.2	She	NM_172530	RefSeq	src homology 2 domain-containing transforming protein E (She)	chr3	+	89831370	89858846	GO:0008150	biological_process	5.67±0.15	5.82±0.14	-0.15297	0.0198553
TC1700001395.mm.2	Tagap1	NM_147155	RefSeq	T cell activation GTPase activating protein 1 (Tagap1)	chr17	-	6954965	6961156	GO:0008150	biological_process	8.11±0.16	8.27±0.13	-0.164758	0.011669
TC0200000578.mm.2	Ptges2	NM_133783	RefSeq	prostaglandin E synthase 2 (Ptges2)	chr2	+	32395890	32402740	GO:0001516 // GO:0006629 // GO:0006631 // GO:0006633 // GO:0006693 // GO:0045454 // GO:0045893 // GO:0046903 // GO:0055114	prostaglandin biosynthetic process // lipid metabolic process // fatty acid metabolic process // fatty acid biosynthetic process // prostaglandin metabolic process // cell redox homeostasis // positive regulation of transcription, DNA-templated // secretion // oxidation-reduction process	7.82±0.20	7.96±0.13	-0.146893	0.0462769
TC0700000130.mm.2	Vmn1r78	NM_134208	RefSeq	vomeronasal 1 receptor 78 (Vmn1r78)	chr7	+	12152464	12153405	GO:0019236 // GO:0007186	response to pheromone // G-protein coupled receptor signaling pathway	3.31±0.30	3.58±0.25	-0.268818	0.0263787
TC0X00003278.mm.2	Cdkl5	NM_001024624	RefSeq	cyclin-dependent kinase-like 5 (Cdkl5)	chrX	-	160784308	160994702	GO:0001764 // GO:0006468 // GO:0016310 // GO:0043547 // GO:0045773 // GO:0046777 // GO:0050773 // GO:0050775 // GO:0001764 // GO:0043547 // GO:0045773 // GO:0046777 // GO:0046777 // GO:0050773 // GO:0050775 // GO:0051726	neuron migration // protein phosphorylation // phosphorylation // positive regulation of GTPase activity // positive regulation of axon extension // protein autophosphorylation // regulation of dendrite development // positive regulation of dendrite morphogenesis // neuron migration // positive regulation of GTPase activity // positive regulation of axon extension // protein autophosphorylation /…	4.91±0.35	5.18±0.21	-0.265816	0.0371083
TC0800000921.mm.2	Mgat4d	NM_026233	RefSeq	MGAT4 family, member C (Mgat4d)	chr8	+	83348471	83382320	GO:0005975 // GO:0006491 // GO:0018279 // GO:0043687 // GO:0006491 // GO:0018279 // GO:0043687	carbohydrate metabolic process // N-glycan processing // protein N-linked glycosylation via asparagine // post-translational protein modification // N-glycan processing // protein N-linked glycosylation via asparagine // post-translational protein modification	5.09±0.20	5.40±0.30	-0.304731	0.00833845
TC1000002358.mm.2	Cisd1	NM_134007	RefSeq	CDGSH iron sulfur domain 1 (Cisd1)	chr10	-	71330480	71344954	GO:0043457	regulation of cellular respiration	10.86±0.07	10.93±0.07	-0.0683208	0.0264452
TC1500000735.mm.2	1700029P11Rik	NM_025503	RefSeq	RIKEN cDNA 1700029P11 gene (1700029P11Rik)	chr15	+	81980540	81981563	GO:0008150	biological_process	6.26±0.21	6.46±0.22	-0.204096	0.02696
TC1800001710.mm.2	Cndp1	NM_177450	RefSeq	carnosine dipeptidase 1 (metallopeptidase M20 family) (Cndp1)	chr18	-	84610509	84650095	GO:0006508 // GO:0008152 // GO:0006508 // GO:0006508	proteolysis // metabolic process // proteolysis // proteolysis	4.26±0.31	4.56±0.21	-0.294623	0.0144983
TC0800002925.mm.2	Il34	NM_001135100	RefSeq	interleukin 34 (Il34), transcript variant 1	chr8	-	110741829	110805924	GO:0001934 // GO:0001934 // GO:0002376 // GO:0006954 // GO:0008284 // GO:0008284 // GO:0045087 // GO:0045651 // GO:0045657 // GO:0001934 // GO:0001934 // GO:0008284 // GO:0008284 // GO:0045651 // GO:0045651 // GO:0045657 // GO:0045657	positive regulation of protein phosphorylation // positive regulation of protein phosphorylation // immune system process // inflammatory response // positive regulation of cell proliferation // positive regulation of cell proliferation // innate immune response // positive regulation of macrophage differentiation // positive regulation of monocyte differentiation // positive regulation of protei…	5.87±0.19	6.06±0.18	-0.197893	0.0169421
TC0800002158.mm.2	Helt	NM_173789	RefSeq	helt bHLH transcription factor (Helt)	chr8	-	46292046	46294671	GO:0000122 // GO:0001967 // GO:0006351 // GO:0006355 // GO:0007275 // GO:0007399 // GO:0007417 // GO:0009791 // GO:0010259 // GO:0010467 // GO:0021858 // GO:0030154 // GO:0030182 // GO:0035264 // GO:0045944	negative regulation of transcription from RNA polymerase II promoter // suckling behavior // transcription, DNA-templated // regulation of transcription, DNA-templated // multicellular organismal development // nervous system development // central nervous system development // post-embryonic development // multicellular organismal aging // gene expression // GABAergic neuron differentiation in b…	3.07±0.26	3.41±0.43	-0.34643	0.0290348
TC1800000300.mm.2	Reep2	NM_001204914	RefSeq	receptor accessory protein 2 (Reep2), transcript variant 2	chr18	+	34840589	34847463	GO:0002230 // GO:0032386 // GO:0032596 // GO:0050913 // GO:0050916 // GO:0071786 // GO:0002230 // GO:0071786 // GO:0071786	positive regulation of defense response to virus by host // regulation of intracellular transport // protein transport into membrane raft // sensory perception of bitter taste // sensory perception of sweet taste // endoplasmic reticulum tubular network organization // positive regulation of defense response to virus by host // endoplasmic reticulum tubular network organization // endoplasmic ret…	4.38±0.26	4.58±0.19	-0.205791	0.0401102
TC0200002974.mm.2	Fam188a	NM_024185	RefSeq	family with sequence similarity 188, member A (Fam188a)	chr2	-	12347263	12419469	GO:0006915 // GO:0008150	apoptotic process // biological_process	6.67±0.16	6.85±0.06	-0.178954	0.00245963
TC1800001412.mm.2	Cdx1	NM_009880	RefSeq	caudal type homeobox 1 (Cdx1)	chr18	-	61018862	61036199	GO:0006355 // GO:0006366 // GO:0007275 // GO:0007389 // GO:0009790 // GO:0009948 // GO:0009952 // GO:0009952 // GO:0014807 // GO:0030154 // GO:0045944 // GO:0045944 // GO:0060349 // GO:0060349 // GO:0006366 // GO:0006366 // GO:0009948 // GO:0030154 // GO:0045944 // GO:0045944	regulation of transcription, DNA-templated // transcription from RNA polymerase II promoter // multicellular organismal development // pattern specification process // embryo development // anterior/posterior axis specification // anterior/posterior pattern specification // anterior/posterior pattern specification // regulation of somitogenesis // cell differentiation // positive regulation of tr…	5.64±0.19	5.81±0.18	-0.170693	0.0330992
TC0100002781.mm.2	Gbx2	NM_010262	RefSeq	gastrulation brain homeobox 2 (Gbx2)	chr1	-	89927956	89933290	GO:0001569 // GO:0001569 // GO:0001755 // GO:0006351 // GO:0006355 // GO:0007411 // GO:0008283 // GO:0021549 // GO:0021555 // GO:0021568 // GO:0021794 // GO:0021884 // GO:0021930 // GO:0030902 // GO:0030917 // GO:0035239 // GO:0042472 // GO:0045944 // GO:0048483 // GO:0006366	patterning of blood vessels // patterning of blood vessels // neural crest cell migration // transcription, DNA-templated // regulation of transcription, DNA-templated // axon guidance // cell proliferation // cerebellum development // midbrain-hindbrain boundary morphogenesis // rhombomere 2 development // thalamus development // forebrain neuron development // cerebellar granule cell precursor …	4.77±0.23	5.06±0.17	-0.288633	0.00207217
TC1100002013.mm.2	Chmp6	NM_001085498	RefSeq	charged multivesicular body protein 6 (Chmp6)	chr11	+	119913441	119919552	GO:0000920 // GO:0006810 // GO:0006997 // GO:0007034 // GO:0007080 // GO:0015031 // GO:0039702 // GO:0000920 // GO:0000920 // GO:0006997 // GO:0006997 // GO:0007080 // GO:0007080 // GO:0039702 // GO:0039702	cell separation after cytokinesis // transport // nucleus organization // vacuolar transport // mitotic metaphase plate congression // protein transport // viral budding via host ESCRT complex // cell separation after cytokinesis // cell separation after cytokinesis // nucleus organization // nucleus organization // mitotic metaphase plate congression // mitotic metaphase plate congression // vir…	7.39±0.14	7.54±0.12	-0.157986	0.00758813
TC1200001043.mm.2	Serpina3j	NM_001101472	RefSeq	serine (or cysteine) peptidase inhibitor, clade A (alpha-1 antiproteinase, antitrypsin), member 3J (Serpina3j)	chr12	+	104314553	104320725	GO:0010951 // GO:0010951	negative regulation of endopeptidase activity // negative regulation of endopeptidase activity	4.80±0.26	5.03±0.24	-0.231634	0.0325382
TC0500001672.mm.2	Cyp2w1	NM_001160265	RefSeq	cytochrome P450, family 2, subfamily w, polypeptide 1 (Cyp2w1)	chr5	+	139352617	139357033	GO:0006082 // GO:0006805 // GO:0042738 // GO:0043390 // GO:0055114 // GO:0006082 // GO:0006805 // GO:0006805 // GO:0006805 // GO:0042738 // GO:0043390 // GO:0043390 // GO:0043390 // GO:0055114 // GO:0055114	organic acid metabolic process // xenobiotic metabolic process // exogenous drug catabolic process // aflatoxin B1 metabolic process // oxidation-reduction process // organic acid metabolic process // xenobiotic metabolic process // xenobiotic metabolic process // xenobiotic metabolic process // exogenous drug catabolic process // aflatoxin B1 metabolic process // aflatoxin B1 metabolic process /…	4.57±0.19	4.85±0.21	-0.273054	0.0030138
TC1700002154.mm.2	Capn11	NM_001013767	RefSeq	calpain 11 (Capn11)	chr17	-	45630204	45659325	GO:0006508 // GO:0006508 // GO:0006508	proteolysis // proteolysis // proteolysis	4.62±0.34	5.00±0.23	-0.37924	0.00516269
TC1200000358.mm.2	Gm7008	NR_045157	RefSeq	predicted gene 7008 (Gm7008), long non-coding RNA.	chr12	+	40222758	40229184	---	---	4.33±0.30	4.59±0.24	-0.261159	0.0299182
TC0200005235.mm.2	Gm11011	ENSMUST00000109160	ENSEMBL	predicted gene 11011 [gene_biotype:protein_coding transcript_biotype:protein_coding]	chr2	-	169582845	169587745	GO:0008150	biological_process	6.75±0.23	7.06±0.27	-0.304538	0.00661229
TC0700003806.mm.2	Neu3	NM_016720	RefSeq	neuraminidase 3 (Neu3)	chr7	-	99811439	99828417	GO:0005975 // GO:0006629 // GO:0006689 // GO:0008152 // GO:0009313 // GO:0016042 // GO:0005975 // GO:0005975 // GO:0006689 // GO:0006689 // GO:0006689 // GO:0009313 // GO:0009313	carbohydrate metabolic process // lipid metabolic process // ganglioside catabolic process // metabolic process // oligosaccharide catabolic process // lipid catabolic process // carbohydrate metabolic process // carbohydrate metabolic process // ganglioside catabolic process // ganglioside catabolic process // ganglioside catabolic process // oligosaccharide catabolic process // oligosaccharide …	6.86±0.21	7.07±0.11	-0.210032	0.00668561
TC0700002054.mm.2	Cracr2b	NM_001025103	RefSeq	calcium release activated channel regulator 2B (Cracr2b)	chr7	+	141461094	141466613	GO:0002115 // GO:0034613 // GO:2001256 // GO:0002115 // GO:0002115 // GO:0002115 // GO:0034613 // GO:0034613	store-operated calcium entry // cellular protein localization // regulation of store-operated calcium entry // store-operated calcium entry // store-operated calcium entry // store-operated calcium entry // cellular protein localization // cellular protein localization	9.23±0.17	9.44±0.16	-0.208851	0.00578294
TC0800000977.mm.2	Tnpo2	NM_001122843	RefSeq	transportin 2 (importin 3, karyopherin beta 2b) (Tnpo2), transcript variant 2	chr8	+	85036915	85057583	GO:0000059 // GO:0000060 // GO:0006606 // GO:0006607 // GO:0006610 // GO:0006810 // GO:0006886 // GO:0015031 // GO:0051148 // GO:0000059 // GO:0000060 // GO:0006607 // GO:0006610	protein import into nucleus, docking // protein import into nucleus, translocation // protein import into nucleus // NLS-bearing protein import into nucleus // ribosomal protein import into nucleus // transport // intracellular protein transport // protein transport // negative regulation of muscle cell differentiation // protein import into nucleus, docking // protein import into nucleus, transl…	7.46±0.20	7.61±0.13	-0.150444	0.0424065
TC0600001268.mm.2	Slc6a1	NM_178703	RefSeq	solute carrier family 6 (neurotransmitter transporter, GABA), member 1 (Slc6a1)	chr6	+	114282635	114317525	GO:0006810 // GO:0006836 // GO:0007612 // GO:0009636 // GO:0010033 // GO:0014054 // GO:0014074 // GO:0032229 // GO:0051260 // GO:0051939 // GO:0098779 // GO:0006836 // GO:0007268 // GO:0007612 // GO:0009636 // GO:0009744 // GO:0010033 // GO:0010243 // GO:0010288 // GO:0014054 // GO:0014070 // GO:0014074 // GO:0015812 // GO:0032229 // GO:0032355 // GO:0042220 // GO:0051260 // GO:0051592 // GO:0051…	transport // neurotransmitter transport // learning // response to toxic substance // response to organic substance // positive regulation of gamma-aminobutyric acid secretion // response to purine-containing compound // negative regulation of synaptic transmission, GABAergic // protein homooligomerization // gamma-aminobutyric acid import // mitophagy in response to mitochondrial depolarization …	4.23±0.22	4.45±0.23	-0.215553	0.0307802
TC0200000306.mm.2	4930426L09Rik	NR_024323	RefSeq	RIKEN cDNA 4930426L09 gene (4930426L09Rik), long non-coding RNA.	chr2	+	18998319	18999804	GO:0008150	biological_process	3.67±0.17	3.87±0.16	-0.195925	0.00905208
TC0200003967.mm.2	Olfr1105	NM_001011825	RefSeq	olfactory receptor 1105 (Olfr1105)	chr2	-	87033281	87034219	GO:0007186 // GO:0007608 // GO:0007165 // GO:0007186 // GO:0007186 // GO:0007608 // GO:0007608 // GO:0050896 // GO:0050911 // GO:0050911	G-protein coupled receptor signaling pathway // sensory perception of smell // signal transduction // G-protein coupled receptor signaling pathway // G-protein coupled receptor signaling pathway // sensory perception of smell // sensory perception of smell // response to stimulus // detection of chemical stimulus involved in sensory perception of smell // detection of chemical stimulus involved i…	2.62±0.15	2.88±0.17	-0.25499	0.000833507
TC1100001389.mm.2	Gm525	NM_001033266	RefSeq	predicted gene 525 (Gm525)	chr11	+	89073841	89093064	GO:0008150	biological_process	5.00±0.24	5.24±0.17	-0.235188	0.0121312
TC1200000893.mm.2	Gm5955	XM_001472466.2	MGI/JacksonLab	PREDICTED: predicted gene 5955 (Gm5955)	chr12	+	88124666	88124887	---	---	2.60±0.15	2.76±0.10	-0.153096	0.00791655
TC1400000580.mm.2	Rnase6	NM_030098	RefSeq	ribonuclease, RNase A family, 6 (Rnase6)	chr14	+	51129064	51131122	GO:0008152 // GO:0090305 // GO:0090305 // GO:0090501	metabolic process // nucleic acid phosphodiester bond hydrolysis // nucleic acid phosphodiester bond hydrolysis // RNA phosphodiester bond hydrolysis	6.80±0.21	7.01±0.16	-0.201476	0.0145661
TC0700000720.mm.2	Vstm2b	NM_021387	RefSeq	V-set and transmembrane domain containing 2B (Vstm2b)	chr7	+	40899278	40929968	GO:0008150	biological_process	5.08±0.21	5.23±0.13	-0.154509	0.0468108
TC0600001681.mm.2	Spx	NM_001242345	RefSeq	spexin hormone (Spx)	chr6	+	142413431	142419740	GO:0003084 // GO:0010459 // GO:0032099 // GO:0032099 // GO:0035814 // GO:0044539 // GO:0044539 // GO:0045944 // GO:0051930	positive regulation of systemic arterial blood pressure // negative regulation of heart rate // negative regulation of appetite // negative regulation of appetite // negative regulation of renal sodium excretion // long-chain fatty acid import // long-chain fatty acid import // positive regulation of transcription from RNA polymerase II promoter // regulation of sensory perception of pain	2.24±0.31	2.61±0.28	-0.364531	0.0061762
TC1100003593.mm.2	Ngfr	NM_033217	RefSeq	nerve growth factor receptor (TNFR superfamily, member 16) (Ngfr)	chr11	-	95568818	95587735	GO:0006886 // GO:0006915 // GO:0006954 // GO:0006955 // GO:0007165 // GO:0007275 // GO:0007399 // GO:0007411 // GO:0007417 // GO:0009611 // GO:0010468 // GO:0010942 // GO:0010977 // GO:0016048 // GO:0019233 // GO:0021675 // GO:0030154 // GO:0031069 // GO:0031643 // GO:0032224 // GO:0032496 // GO:0032922 // GO:0033209 // GO:0034599 // GO:0035025 // GO:0040037 // GO:0042488 // GO:0042593 // GO:0043…	intracellular protein transport // apoptotic process // inflammatory response // immune response // signal transduction // multicellular organismal development // nervous system development // axon guidance // central nervous system development // response to wounding // regulation of gene expression // positive regulation of cell death // negative regulation of neuron projection development // d…	5.79±0.28	6.08±0.28	-0.283079	0.0207028
TC0900001386.mm.2	Traip	NM_011634	RefSeq	TRAF-interacting protein (Traip)	chr9	+	107950963	107972268	GO:0007165 // GO:0007165 // GO:0010804 // GO:0016567 // GO:0032688 // GO:0010804 // GO:0010804 // GO:0016567 // GO:0035556	signal transduction // signal transduction // negative regulation of tumor necrosis factor-mediated signaling pathway // protein ubiquitination // negative regulation of interferon-beta production // negative regulation of tumor necrosis factor-mediated signaling pathway // negative regulation of tumor necrosis factor-mediated signaling pathway // protein ubiquitination // intracellular signal tr…	4.10±0.23	4.40±0.19	-0.301746	0.00193256
TC1100004195.mm.2	Enthd2	NM_183137	RefSeq	ENTH domain containing 2 (Enthd2)	chr11	-	120090522	120098731	GO:0008150	biological_process	6.24±0.19	6.49±0.18	-0.253741	0.00285128
TC0400004133.mm.2	Plch2	NM_001113360	RefSeq	phospholipase C, eta 2 (Plch2), transcript variant 2	chr4	-	154983115	155056784	GO:0006629 // GO:0007165 // GO:0016042 // GO:0035556 // GO:0046488 // GO:0008152	lipid metabolic process // signal transduction // lipid catabolic process // intracellular signal transduction // phosphatidylinositol metabolic process // metabolic process	4.47±0.32	4.73±0.21	-0.263676	0.0285078
TC1700000211.mm.2	Spaca6	NM_001162909	RefSeq	sperm acrosome associated 6 (Spaca6)	chr17	+	17830719	17843009	GO:0007342	fusion of sperm to egg plasma membrane	4.80±0.27	5.08±0.16	-0.287907	0.0047104
TC0700002669.mm.2	Pld3	NM_011116	RefSeq	phospholipase D family, member 3 (Pld3)	chr7	-	27532000	27553218	GO:0006629 // GO:0016042	lipid metabolic process // lipid catabolic process	7.57±0.10	7.68±0.09	-0.110493	0.00978729
TC1900000965.mm.2	Ccdc85b	NM_001243307	RefSeq	coiled-coil domain containing 85B (Ccdc85b), transcript variant 2	chr19	-	5453163	5457563	GO:0006351 // GO:0006355 // GO:0030154 // GO:0030308 // GO:0040008 // GO:0045599 // GO:0045892 // GO:0045892 // GO:0030308 // GO:0030308 // GO:0030308 // GO:0045892 // GO:0045892	transcription, DNA-templated // regulation of transcription, DNA-templated // cell differentiation // negative regulation of cell growth // regulation of growth // negative regulation of fat cell differentiation // negative regulation of transcription, DNA-templated // negative regulation of transcription, DNA-templated // negative regulation of cell growth // negative regulation of cell growth /…	8.36±0.12	8.50±0.12	-0.13913	0.0102814
TC1100004281.mm.2	Mettl23	NM_028865	RefSeq	methyltransferase like 23 (Mettl23)	chr11	+	116843278	116850360	GO:0032259 // GO:0008150	methylation // biological_process	8.76±0.13	8.99±0.13	-0.228054	0.00024
TC0700001702.mm.2	9030624J02Rik	NM_027815	RefSeq	RIKEN cDNA 9030624J02 gene (9030624J02Rik)	chr7	+	118740226	118842966	GO:0006810 // GO:0006893 // GO:0015031 // GO:0006893	transport // Golgi to plasma membrane transport // protein transport // Golgi to plasma membrane transport	7.14±0.18	7.27±0.12	-0.133186	0.0463503
TC0100001189.mm.2	Klhdc8a	NM_144810	RefSeq	kelch domain containing 8A (Klhdc8a)	chr1	+	132298626	132307357	GO:0042787 // GO:0042787	protein ubiquitination involved in ubiquitin-dependent protein catabolic process // protein ubiquitination involved in ubiquitin-dependent protein catabolic process	3.93±0.33	4.23±0.35	-0.308209	0.0371604
TC1100002842.mm.2	Iba57	NM_001270791	RefSeq	IBA57, iron-sulfur cluster assembly homolog (S. cerevisiae) (Iba57), transcript variant 2	chr11	-	59155369	59163745	GO:0006783 // GO:0016226 // GO:0016226	heme biosynthetic process // iron-sulfur cluster assembly // iron-sulfur cluster assembly	7.29±0.17	7.47±0.16	-0.181259	0.0131554
TC1900000977.mm.2	Sipa1	NM_001164480	RefSeq	signal-induced proliferation associated gene 1 (Sipa1), transcript variant 4	chr19	-	5651185	5663707	GO:0042631 // GO:0051056 // GO:0051726 // GO:0043547 // GO:0042631	cellular response to water deprivation // regulation of small GTPase mediated signal transduction // regulation of cell cycle // positive regulation of GTPase activity // cellular response to water deprivation	6.67±0.17	6.82±0.13	-0.154165	0.0208386
TC0500000360.mm.2	Tacc3	NM_001040435	RefSeq	transforming, acidic coiled-coil containing protein 3 (Tacc3), transcript variant 2	chr5	+	33658128	33678995	GO:0000226 // GO:0001666 // GO:0008283 // GO:0021987 // GO:0022008 // GO:0022027 // GO:0030097 // GO:0030953 // GO:0032886 // GO:0042994 // GO:0051726	microtubule cytoskeleton organization // response to hypoxia // cell proliferation // cerebral cortex development // neurogenesis // interkinetic nuclear migration // hemopoiesis // astral microtubule organization // regulation of microtubule-based process // cytoplasmic sequestering of transcription factor // regulation of cell cycle	5.37±0.25	5.62±0.19	-0.248219	0.0115378
TC0500003497.mm.2	Ints1	NM_026748	RefSeq	integrator complex subunit 1 (Ints1)	chr5	-	139751282	139775678	GO:0001832 // GO:0001833 // GO:0016180 // GO:0034474 // GO:0043066 // GO:0043154 // GO:0016180 // GO:0016180	blastocyst growth // inner cell mass cell proliferation // snRNA processing // U2 snRNA 3'-end processing // negative regulation of apoptotic process // negative regulation of cysteine-type endopeptidase activity involved in apoptotic process // snRNA processing // snRNA processing	8.25±0.13	8.37±0.14	-0.119585	0.0433956
TC1200002411.mm.2	Ckb	NM_021273	RefSeq	creatine kinase, brain (Ckb)	chr12	-	111669355	111672338	GO:0016310 // GO:0030644 // GO:0007420 // GO:0021762 // GO:0030644	phosphorylation // cellular chloride ion homeostasis // brain development // substantia nigra development // cellular chloride ion homeostasis	7.16±0.13	7.29±0.13	-0.133481	0.0212949
TC0700001443.mm.2	Lamtor1	NM_025605	RefSeq	late endosomal/lysosomal adaptor, MAPK and MTOR activator 1 (Lamtor1)	chr7	+	101905837	101913752	GO:0001919 // GO:0007032 // GO:0007040 // GO:0010872 // GO:0010874 // GO:0016049 // GO:0032008 // GO:0032418 // GO:0032439 // GO:0034613 // GO:0034613 // GO:0042632 // GO:0043410 // GO:0043547 // GO:0060620 // GO:0071230 // GO:0001919 // GO:0007040 // GO:0010872 // GO:0010872 // GO:0010872 // GO:0010874 // GO:0010874 // GO:0010874 // GO:0016049 // GO:0016049 // GO:0016049 // GO:0032008 // GO:0032…	regulation of receptor recycling // endosome organization // lysosome organization // regulation of cholesterol esterification // regulation of cholesterol efflux // cell growth // positive regulation of TOR signaling // lysosome localization // endosome localization // cellular protein localization // cellular protein localization // cholesterol homeostasis // positive regulation of MAPK cascade…	7.27±0.14	7.39±0.12	-0.124326	0.0323196
TC0200004819.mm.2	Gm10750	ENSMUST00000099266	ENSEMBL	predicted gene 10750 [gene_biotype:protein_coding transcript_biotype:protein_coding]	chr2	-	149015732	149017237	GO:0008150	biological_process	3.43±0.16	3.68±0.18	-0.249103	0.00171983
TC0600002980.mm.2	Tmem72	NM_178768	RefSeq	transmembrane protein 72 (Tmem72)	chr6	-	116692630	116716913	GO:0008150	biological_process	6.15±0.22	6.36±0.17	-0.211136	0.0150072
TC1100003612.mm.2	Calcoco2	NM_001271018	RefSeq	calcium binding and coiled-coil domain 2 (Calcoco2)	chr11	-	96098916	96111964	GO:0006914 // GO:0034341 // GO:0098792 // GO:0098792 // GO:1901098 // GO:1901098	autophagy // response to interferon-gamma // xenophagy // xenophagy // positive regulation of autophagosome maturation // positive regulation of autophagosome maturation	3.65±0.35	3.98±0.28	-0.330899	0.0190424
TC0200002482.mm.2	Tox2	NM_001098799	RefSeq	TOX high mobility group box family member 2 (Tox2)	chr2	+	163203125	163324170	GO:0006338 // GO:0006355 // GO:0045944 // GO:0006338 // GO:0006355 // GO:0008585 // GO:0034698 // GO:0045944	chromatin remodeling // regulation of transcription, DNA-templated // positive regulation of transcription from RNA polymerase II promoter // chromatin remodeling // regulation of transcription, DNA-templated // female gonad development // response to gonadotropin // positive regulation of transcription from RNA polymerase II promoter	6.84±0.19	7.02±0.17	-0.17428	0.0281197
TC0200004631.mm.2	Fastkd5	NM_001146084	RefSeq	FAST kinase domains 5 (Fastkd5), transcript variant 2	chr2	-	130589996	130630038	GO:0000963 // GO:0006397 // GO:0045333 // GO:0000963 // GO:0000963 // GO:0006468	mitochondrial RNA processing // mRNA processing // cellular respiration // mitochondrial RNA processing // mitochondrial RNA processing // protein phosphorylation	7.46±0.15	7.60±0.17	-0.14118	0.0413637
TC0700001603.mm.2	Olfr510	NM_146311	RefSeq	olfactory receptor 510 (Olfr510)	chr7	+	108667418	108668362	GO:0007165 // GO:0007186 // GO:0007608 // GO:0050896 // GO:0007186 // GO:0007186 // GO:0007608 // GO:0007608 // GO:0050911 // GO:0050911	signal transduction // G-protein coupled receptor signaling pathway // sensory perception of smell // response to stimulus // G-protein coupled receptor signaling pathway // G-protein coupled receptor signaling pathway // sensory perception of smell // sensory perception of smell // detection of chemical stimulus involved in sensory perception of smell // detection of chemical stimulus involved i…	1.88±0.13	2.05±0.19	-0.170742	0.0176299
TC0900002358.mm.2	Odf3l1	NM_198673	RefSeq	outer dense fiber of sperm tails 3-like 1 (Odf3l1)	chr9	-	56848659	56864679	GO:0008150	biological_process	4.76±0.23	5.01±0.23	-0.24822	0.014809
TC1100000990.mm.2	Fbxo39	NM_001099688	RefSeq	F-box protein 39 (Fbxo39)	chr11	+	72314444	72319419	GO:0031146 // GO:0031146	SCF-dependent proteasomal ubiquitin-dependent protein catabolic process // SCF-dependent proteasomal ubiquitin-dependent protein catabolic process	3.72±0.26	3.92±0.18	-0.198764	0.0442994
TC0200001801.mm.2	Tmem62	NM_175285	RefSeq	transmembrane protein 62 (Tmem62)	chr2	+	120977017	121007852	GO:0008150 // GO:0008152	biological_process // metabolic process	4.76±0.21	4.96±0.16	-0.195007	0.0187588
TC1100004234.mm.2	Ccdc57	NM_027745	RefSeq	coiled-coil domain containing 57 (Ccdc57)	chr11	-	120826529	120932872	GO:0008150	biological_process	4.69±0.33	4.94±0.17	-0.24836	0.0334289
TC1600000239.mm.2	Arvcf	NM_001272028	RefSeq	armadillo repeat gene deleted in velo-cardio-facial syndrome (Arvcf), transcript variant 2	chr16	+	18348182	18407076	GO:0007155 // GO:0007275 // GO:0016337 // GO:0016339 // GO:0016339	cell adhesion // multicellular organismal development // single organismal cell-cell adhesion // calcium-dependent cell-cell adhesion via plasma membrane cell adhesion molecules // calcium-dependent cell-cell adhesion via plasma membrane cell adhesion molecules	6.53±0.23	6.72±0.17	-0.193337	0.0312283
TC0900000637.mm.2	Exph5	NM_176846	RefSeq	exophilin 5 (Exph5)	chr9	+	53301670	53381158	GO:0003334 // GO:0006886 // GO:0045921 // GO:0050714 // GO:0071985 // GO:0003334 // GO:0003334 // GO:0003334 // GO:0045921 // GO:0045921 // GO:0045921 // GO:0050714 // GO:0050714 // GO:0050714 // GO:0071985 // GO:0071985 // GO:0071985	keratinocyte development // intracellular protein transport // positive regulation of exocytosis // positive regulation of protein secretion // multivesicular body sorting pathway // keratinocyte development // keratinocyte development // keratinocyte development // positive regulation of exocytosis // positive regulation of exocytosis // positive regulation of exocytosis // positive regulation o…	4.88±0.23	5.12±0.17	-0.244889	0.00691882
TC1000000143.mm.2	Il22ra2	NM_178258	RefSeq	interleukin 22 receptor, alpha 2 (Il22ra2)	chr10	+	19621998	19634681	GO:0019221 // GO:0042516 // GO:0050728 // GO:0019221 // GO:0019221	cytokine-mediated signaling pathway // regulation of tyrosine phosphorylation of Stat3 protein // negative regulation of inflammatory response // cytokine-mediated signaling pathway // cytokine-mediated signaling pathway	3.50±0.27	3.82±0.19	-0.315177	0.00312283
TC0100003183.mm.2	Crb1	NM_133239	RefSeq	crumbs family member 1, photoreceptor morphogenesis associated (Crb1)	chr1	-	139197056	139377100	GO:0007009 // GO:0042462 // GO:0061024	plasma membrane organization // eye photoreceptor cell development // membrane organization	2.14±0.22	2.31±0.17	-0.170056	0.0433372
TC0100002702.mm.2	Slc16a14	NM_027921	RefSeq	solute carrier family 16 (monocarboxylic acid transporters), member 14 (Slc16a14)	chr1	-	84905898	84935125	GO:0006810 // GO:0034220 // GO:0055085 // GO:0015718 // GO:0034220	transport // ion transmembrane transport // transmembrane transport // monocarboxylic acid transport // ion transmembrane transport	2.73±0.16	2.98±0.23	-0.244755	0.00621176
TC1100003517.mm.2	Nog	NM_008711	RefSeq	noggin (Nog)	chr11	-	89300638	89302559	GO:0000122 // GO:0001501 // GO:0001649 // GO:0001655 // GO:0001657 // GO:0001701 // GO:0001706 // GO:0001707 // GO:0001837 // GO:0001839 // GO:0001843 // GO:0007275 // GO:0007389 // GO:0007411 // GO:0007417 // GO:0007420 // GO:0008045 // GO:0009953 // GO:0010629 // GO:0021510 // GO:0021533 // GO:0021915 // GO:0021983 // GO:0030154 // GO:0030336 // GO:0030509 // GO:0030510 // GO:0030514 // GO:0030…	negative regulation of transcription from RNA polymerase II promoter // skeletal system development // osteoblast differentiation // urogenital system development // ureteric bud development // in utero embryonic development // endoderm formation // mesoderm formation // epithelial to mesenchymal transition // neural plate morphogenesis // neural tube closure // multicellular organismal developme…	4.96±0.24	5.29±0.17	-0.330747	0.000889605
TC1900000430.mm.2	1700018L02Rik	NR_028360	RefSeq	RIKEN cDNA 1700018L02 gene (1700018L02Rik), long non-coding RNA.	chr19	+	29047483	29048729	---	---	4.92±0.26	5.16±0.29	-0.238313	0.0450347
TC0300001708.mm.2	Agtr1b	NM_175086	RefSeq	angiotensin II receptor, type 1b (Agtr1b)	chr3	-	20314473	20367177	GO:0001568 // GO:0001822 // GO:0001991 // GO:0002035 // GO:0006954 // GO:0007165 // GO:0007186 // GO:0007204 // GO:0019229 // GO:0038166 // GO:0042756 // GO:0042756 // GO:0043524 // GO:0043627 // GO:0071549 // GO:0086097 // GO:0090190 // GO:0007186 // GO:0038166 // GO:0001666 // GO:0007204 // GO:0007584 // GO:0035902 // GO:0042493 // GO:0043627 // GO:0071549 // GO:0086097 // GO:0090190	blood vessel development // kidney development // regulation of systemic arterial blood pressure by circulatory renin-angiotensin // brain renin-angiotensin system // inflammatory response // signal transduction // G-protein coupled receptor signaling pathway // positive regulation of cytosolic calcium ion concentration // regulation of vasoconstriction // angiotensin-activated signaling pathway …	4.60±0.17	4.74±0.15	-0.140616	0.0445029
TC0500002818.mm.2	Rasgef1b	NM_145839	RefSeq	RasGEF domain family, member 1B (Rasgef1b), transcript variant 1	chr5	-	99217420	99252927	GO:0007264 // GO:0043547	small GTPase mediated signal transduction // positive regulation of GTPase activity	4.57±0.21	4.88±0.23	-0.310136	0.002683
TC0900002065.mm.2	Olfr934	NM_146442	RefSeq	olfactory receptor 934 (Olfr934)	chr9	-	38982110	38983042	GO:0007186 // GO:0007608 // GO:0007165 // GO:0007186 // GO:0007186 // GO:0007608 // GO:0007608 // GO:0050896 // GO:0050911 // GO:0050911	G-protein coupled receptor signaling pathway // sensory perception of smell // signal transduction // G-protein coupled receptor signaling pathway // G-protein coupled receptor signaling pathway // sensory perception of smell // sensory perception of smell // response to stimulus // detection of chemical stimulus involved in sensory perception of smell // detection of chemical stimulus involved i…	3.57±0.26	3.87±0.23	-0.300019	0.0065244
TC0300001431.mm.2	Unc5c	NM_009472	RefSeq	unc-5 homolog C (C. elegans) (Unc5c), transcript variant 2	chr3	+	141465564	141834924	GO:0006915 // GO:0007165 // GO:0007275 // GO:0007411 // GO:0007420 // GO:0030334 // GO:0033564 // GO:0043065 // GO:0038007	apoptotic process // signal transduction // multicellular organismal development // axon guidance // brain development // regulation of cell migration // anterior/posterior axon guidance // positive regulation of apoptotic process // netrin-activated signaling pathway	6.50±0.24	6.69±0.15	-0.183086	0.0362051
TC0500002845.mm.2	Helq	NM_001081107	RefSeq	helicase, POLQ-like (Helq)	chr5	-	100762145	100798600	GO:0000724 // GO:0006259 // GO:0000724 // GO:0000724 // GO:0006259 // GO:0032508	double-strand break repair via homologous recombination // DNA metabolic process // double-strand break repair via homologous recombination // double-strand break repair via homologous recombination // DNA metabolic process // DNA duplex unwinding	4.83±0.17	5.03±0.22	-0.203963	0.0200104
TC1100001022.mm.2	Olfr376	NM_001172686	RefSeq	olfactory receptor 376 (Olfr376), transcript variant 1	chr11	+	73371246	73375704	GO:0007186 // GO:0007608 // GO:0050907 // GO:0007165 // GO:0007186 // GO:0007186 // GO:0007608 // GO:0007608 // GO:0050896 // GO:0050907 // GO:0050911 // GO:0050911	G-protein coupled receptor signaling pathway // sensory perception of smell // detection of chemical stimulus involved in sensory perception // signal transduction // G-protein coupled receptor signaling pathway // G-protein coupled receptor signaling pathway // sensory perception of smell // sensory perception of smell // response to stimulus // detection of chemical stimulus involved in sensory…	2.82±0.18	3.12±0.32	-0.295398	0.0135249
TC1700001536.mm.2	Vmn2r106	NM_001104568	RefSeq	vomeronasal 2, receptor 106 (Vmn2r106)	chr17	-	20267547	20285430	GO:0007165 // GO:0007186	signal transduction // G-protein coupled receptor signaling pathway	2.11±0.18	2.27±0.17	-0.161693	0.03043
TC0200001517.mm.2	Commd9	NM_029635	RefSeq	COMM domain containing 9 (Commd9)	chr2	+	101886247	101901646	GO:0006351 // GO:0006355 // GO:0006810 // GO:0006811 // GO:0006814 // GO:0008150	transcription, DNA-templated // regulation of transcription, DNA-templated // transport // ion transport // sodium ion transport // biological_process	6.67±0.16	6.80±0.15	-0.135144	0.0474767
TC0200003231.mm.2	1700007K13Rik	NM_027040	RefSeq	RIKEN cDNA 1700007K13 gene (1700007K13Rik)	chr2	-	28462001	28466332	GO:0008150	biological_process	3.88±0.25	4.17±0.33	-0.288136	0.0247957
TC0200001743.mm.2	Pak6	NM_001033254	RefSeq	p21 protein (Cdc42/Rac)-activated kinase 6 (Pak6), transcript variant 1	chr2	+	118663303	118698020	GO:0006355 // GO:0006468 // GO:0007266 // GO:0007346 // GO:0007612 // GO:0007613 // GO:0007626 // GO:0016310 // GO:0016477 // GO:0023014 // GO:0030036 // GO:0031098 // GO:0032147 // GO:0042981 // GO:0043408 // GO:0006355 // GO:0007266 // GO:0007346 // GO:0016477 // GO:0023014 // GO:0030036 // GO:0031098 // GO:0032147 // GO:0042981 // GO:0043408	regulation of transcription, DNA-templated // protein phosphorylation // Rho protein signal transduction // regulation of mitotic cell cycle // learning // memory // locomotory behavior // phosphorylation // cell migration // signal transduction by protein phosphorylation // actin cytoskeleton organization // stress-activated protein kinase signaling cascade // activation of protein kinase activi…	5.33±0.32	5.66±0.13	-0.327326	0.00557271
TC1300000309.mm.2	Prl5a1	NM_023746	RefSeq	prolactin family 5, subfamily a, member 1 (Prl5a1)	chr13	+	28142484	28151611	GO:0008150	biological_process	3.98±0.20	4.19±0.15	-0.208218	0.00989621
TC1100001219.mm.2	Ccl2	NM_011333	RefSeq	chemokine (C-C motif) ligand 2 (Ccl2)	chr11	+	82035571	82037453	GO:0001525 // GO:0001912 // GO:0001938 // GO:0002523 // GO:0002687 // GO:0002693 // GO:0006874 // GO:0006935 // GO:0006954 // GO:0006955 // GO:0007010 // GO:0007179 // GO:0008347 // GO:0008360 // GO:0009408 // GO:0009611 // GO:0010574 // GO:0010759 // GO:0010759 // GO:0016525 // GO:0019221 // GO:0022409 // GO:0030593 // GO:0032760 // GO:0032967 // GO:0035684 // GO:0035702 // GO:0045785 // GO:0048…	angiogenesis // positive regulation of leukocyte mediated cytotoxicity // positive regulation of endothelial cell proliferation // leukocyte migration involved in inflammatory response // positive regulation of leukocyte migration // positive regulation of cellular extravasation // cellular calcium ion homeostasis // chemotaxis // inflammatory response // immune response // cytoskeleton organizat…	5.11±0.25	5.38±0.21	-0.269537	0.00876337
TC1100000760.mm.2	Mief2	NM_001009927	RefSeq	mitochondrial elongation factor 2 (Mief2)	chr11	+	60728398	60732951	GO:0007005 // GO:0032464 // GO:0090141 // GO:0090141 // GO:0007005 // GO:0007005 // GO:0007005 // GO:0032464 // GO:0032464 // GO:0032464 // GO:0090141 // GO:0090141 // GO:0090141 // GO:0090314 // GO:0090314	mitochondrion organization // positive regulation of protein homooligomerization // positive regulation of mitochondrial fission // positive regulation of mitochondrial fission // mitochondrion organization // mitochondrion organization // mitochondrion organization // positive regulation of protein homooligomerization // positive regulation of protein homooligomerization // positive regulation o…	7.33±0.12	7.45±0.13	-0.11408	0.030754
TC0800003006.mm.2	Cmc2	NM_026844	RefSeq	COX assembly mitochondrial protein 2 (Cmc2)	chr8	-	116888685	116921455	GO:0008150	biological_process	7.00±0.15	7.12±0.11	-0.120413	0.0353709
TC1700002520.mm.2	Galnt14	NM_027864	RefSeq	UDP-N-acetyl-alpha-D-galactosamine:polypeptide N-acetylgalactosaminyltransferase 14 (Galnt14)	chr17	-	73493228	73710453	GO:0006486 // GO:0008150	protein glycosylation // biological_process	5.60±0.22	5.79±0.16	-0.190852	0.0263365
TC1100002908.mm.2	Slc47a2	NM_001033542	RefSeq	solute carrier family 47, member 2 (Slc47a2)	chr11	-	61301631	61342860	GO:0006810 // GO:0006855 // GO:0055085 // GO:0006855 // GO:0006855	transport // drug transmembrane transport // transmembrane transport // drug transmembrane transport // drug transmembrane transport	4.44±0.29	4.68±0.25	-0.242655	0.0379184
TC1700000978.mm.2	4932415M13Rik	NR_073205	RefSeq	RIKEN cDNA 4932415M13 gene (4932415M13Rik), long non-coding RNA.	chr17	+	53716509	53733843	GO:0006468 // GO:0035556 // GO:0006468 // GO:0006468 // GO:0035556	protein phosphorylation // intracellular signal transduction // protein phosphorylation // protein phosphorylation // intracellular signal transduction	4.23±0.21	4.37±0.12	-0.146564	0.0498926
TC1400002310.mm.2	Slc25a37	NM_026331	RefSeq	solute carrier family 25, member 37 (Slc25a37)	chr14	-	69241848	69285112	GO:0006810 // GO:0006811 // GO:0034755 // GO:0048250 // GO:0055072	transport // ion transport // iron ion transmembrane transport // mitochondrial iron ion transport // iron ion homeostasis	5.75±0.20	5.96±0.20	-0.207078	0.019618
TC1900000950.mm.2	Tmem151a	NM_001001885	RefSeq	transmembrane protein 151A (Tmem151a)	chr19	-	5070859	5085531	GO:0008150	biological_process	6.27±0.13	6.48±0.15	-0.210797	0.00140664
TC0200002825.mm.2	Abhd16b	NM_183181	RefSeq	abhydrolase domain containing 16B (Abhd16b)	chr2	+	181493206	181494980	GO:0008150 // GO:0008152	biological_process // metabolic process	3.84±0.12	4.03±0.27	-0.190263	0.0426412
TC1100001998.mm.2	Ccdc40	NM_175430	RefSeq	coiled-coil domain containing 40 (Ccdc40)	chr11	+	119228572	119265237	GO:0001947 // GO:0003341 // GO:0003341 // GO:0003351 // GO:0003356 // GO:0030317 // GO:0030324 // GO:0030324 // GO:0035082 // GO:0035469 // GO:0036159 // GO:0044458 // GO:0060287 // GO:0060287 // GO:0070286 // GO:0071907 // GO:0071910 // GO:0001947 // GO:0001947 // GO:0003341 // GO:0003341 // GO:0003351 // GO:0003351 // GO:0003356 // GO:0003356 // GO:0030317 // GO:0030317 // GO:0030324 // GO:0030…	heart looping // cilium movement // cilium movement // epithelial cilium movement // regulation of cilium beat frequency // sperm motility // lung development // lung development // axoneme assembly // determination of pancreatic left/right asymmetry // inner dynein arm assembly // motile cilium assembly // epithelial cilium movement involved in determination of left/right asymmetry // epithelial…	10.40±0.14	10.58±0.16	-0.180998	0.00652657
TC0800000359.mm.2	Poteg	NM_026256	RefSeq	POTE ankyrin domain family, member G (Poteg), transcript variant 1	chr8	+	27447670	27495172	GO:0008150	biological_process	2.34±0.17	2.61±0.18	-0.266994	0.0012745
TC1800000052.mm.2	Wac	NM_001146298	RefSeq	WW domain containing adaptor with coiled-coil (Wac), transcript variant 2	chr18	+	7868832	7973547	GO:0006351 // GO:0006355 // GO:0006974 // GO:0010390 // GO:0016239 // GO:0016568 // GO:0032435 // GO:0044783 // GO:0045893 // GO:0071894 // GO:0006974 // GO:0006974 // GO:0006974 // GO:0010390 // GO:0010390 // GO:0010390 // GO:0016239 // GO:0016239 // GO:0032435 // GO:0032435 // GO:0044783 // GO:0044783 // GO:0044783 // GO:0045893 // GO:0045893 // GO:0045893 // GO:0071894 // GO:0071894 // GO:0071…	transcription, DNA-templated // regulation of transcription, DNA-templated // cellular response to DNA damage stimulus // histone monoubiquitination // positive regulation of macroautophagy // chromatin modification // negative regulation of proteasomal ubiquitin-dependent protein catabolic process // G1 DNA damage checkpoint // positive regulation of transcription, DNA-templated // histone H2B c…	8.81±0.07	8.87±0.07	-0.0611464	0.0465099
TC0200003552.mm.2	Rprm	NM_023396	RefSeq	reprimo, TP53 dependent G2 arrest mediator candidate (Rprm)	chr2	-	54084093	54085552	GO:0007050 // GO:0007346	cell cycle arrest // regulation of mitotic cell cycle	5.45±0.25	5.68±0.14	-0.223497	0.0143735
TC0800001657.mm.2	Arglu1	NM_176849	RefSeq	arginine and glutamate rich 1 (Arglu1)	chr8	-	8665075	8690537	GO:0008150	biological_process	8.12±0.13	8.26±0.10	-0.142492	0.00607462
TC1400001812.mm.2	Gm6401	ENSMUST00000163566	ENSEMBL	predicted gene 6401 [gene_biotype:protein_coding transcript_biotype:protein_coding]	chr14	-	41962708	41967927	GO:0008150	biological_process	2.87±0.21	3.14±0.27	-0.274311	0.0116432
TC0400003393.mm.2	Tie1	NM_011587	RefSeq	tyrosine kinase with immunoglobulin-like and EGF-like domains 1 (Tie1)	chr4	-	118471191	118490061	GO:0001525 // GO:0001568 // GO:0001570 // GO:0001701 // GO:0006468 // GO:0016310 // GO:0016525 // GO:0030336 // GO:0032526 // GO:0045026 // GO:0001570 // GO:0018108	angiogenesis // blood vessel development // vasculogenesis // in utero embryonic development // protein phosphorylation // phosphorylation // negative regulation of angiogenesis // negative regulation of cell migration // response to retinoic acid // plasma membrane fusion // vasculogenesis // peptidyl-tyrosine phosphorylation	7.15±0.21	7.33±0.13	-0.182128	0.0203233
TC1600000220.mm.2	P2rx6	NM_001159561	RefSeq	purinergic receptor P2X, ligand-gated ion channel, 6 (P2rx6), transcript variant 2	chr16	+	17561885	17593886	GO:0006810 // GO:0006811 // GO:0006812 // GO:0033198 // GO:0034220 // GO:0051260 // GO:0051291 // GO:0098655 // GO:0006812 // GO:0034220 // GO:0035590 // GO:0035590 // GO:0051260	transport // ion transport // cation transport // response to ATP // ion transmembrane transport // protein homooligomerization // protein heterooligomerization // cation transmembrane transport // cation transport // ion transmembrane transport // purinergic nucleotide receptor signaling pathway // purinergic nucleotide receptor signaling pathway // protein homooligomerization	7.69±0.17	7.87±0.11	-0.172607	0.00852028
TC0700002704.mm.2	Mrps12	NM_011885	RefSeq	mitochondrial ribosomal protein S12 (Mrps12)	chr7	-	28739641	28741820	GO:0006412 // GO:0032543 // GO:0006412 // GO:0006412	translation // mitochondrial translation // translation // translation	8.00±0.17	8.20±0.12	-0.200296	0.00339672
TC1700001927.mm.2	Cyp21a1	NM_009995	RefSeq	cytochrome P450, family 21, subfamily a, polypeptide 1 (Cyp21a1)	chr17	-	34801348	34804561	GO:0006694 // GO:0006700 // GO:0006705 // GO:0042448 // GO:0055114	steroid biosynthetic process // C21-steroid hormone biosynthetic process // mineralocorticoid biosynthetic process // progesterone metabolic process // oxidation-reduction process	4.39±0.25	4.61±0.21	-0.22712	0.0245117
TC1300001375.mm.2	Ucn3	NM_031250	RefSeq	urocortin 3 (Ucn3)	chr13	-	3940688	3945349	GO:0006950 // GO:0007189 // GO:0007218 // GO:0007586 // GO:0031669 // GO:0032024 // GO:0045838 // GO:0009749 // GO:0031669 // GO:0031669 // GO:0032024 // GO:0035902 // GO:0042594 // GO:0045838 // GO:0051412 // GO:0071456	response to stress // adenylate cyclase-activating G-protein coupled receptor signaling pathway // neuropeptide signaling pathway // digestion // cellular response to nutrient levels // positive regulation of insulin secretion // positive regulation of membrane potential // response to glucose // cellular response to nutrient levels // cellular response to nutrient levels // positive regulation o…	4.90±0.14	5.05±0.18	-0.158572	0.0273292
TC0500001628.mm.2	Actl6b	NM_031404	RefSeq	actin-like 6B (Actl6b)	chr5	+	137553517	137569582	GO:0006333 // GO:0006338 // GO:0006351 // GO:0006355 // GO:0007399 // GO:0016568 // GO:0006338 // GO:0006338 // GO:0007399 // GO:0021510	chromatin assembly or disassembly // chromatin remodeling // transcription, DNA-templated // regulation of transcription, DNA-templated // nervous system development // chromatin modification // chromatin remodeling // chromatin remodeling // nervous system development // spinal cord development	7.55±0.15	7.69±0.15	-0.140474	0.0296457
TC0300002701.mm.2	Cym	NM_001111143	RefSeq	chymosin (Cym)	chr3	-	107211293	107221732	GO:0006508 // GO:0030163 // GO:0006508 // GO:0006508 // GO:0030163	proteolysis // protein catabolic process // proteolysis // proteolysis // protein catabolic process	5.12±0.21	5.44±0.28	-0.327479	0.00403938
TC0700004539.mm.2	Pidd1	NM_022654	RefSeq	p53 induced death domain protein 1 (Pidd1)	chr7	-	141438113	141444025	GO:0006915 // GO:0006919 // GO:0006974 // GO:0006977 // GO:0007165 // GO:0043066 // GO:1902043 // GO:2001235 // GO:2001238 // GO:0006974 // GO:0006974 // GO:0006977 // GO:0006977 // GO:0043066 // GO:0043066	apoptotic process // activation of cysteine-type endopeptidase activity involved in apoptotic process // cellular response to DNA damage stimulus // DNA damage response, signal transduction by p53 class mediator resulting in cell cycle arrest // signal transduction // negative regulation of apoptotic process // positive regulation of extrinsic apoptotic signaling pathway via death domain receptor…	5.55±0.29	5.79±0.17	-0.240088	0.0227668
TC0600000301.mm.2	1700012A03Rik	NM_029587	RefSeq	RIKEN cDNA 1700012A03 gene (1700012A03Rik)	chr6	+	32050246	32058921	GO:0008150	biological_process	4.87±0.28	5.11±0.21	-0.23085	0.0337749
TC0600003541.mm.2	Hoxa3	NM_010452	RefSeq	homeobox A3 (Hoxa3)	chr6	-	52168510	52213336	GO:0001974 // GO:0006351 // GO:0006355 // GO:0007275 // GO:0008284 // GO:0009887 // GO:0009952 // GO:0010159 // GO:0021615 // GO:0021615 // GO:0030878 // GO:0030878 // GO:0048538 // GO:0048538 // GO:0048645 // GO:0048704 // GO:0048706 // GO:0051216 // GO:0060017 // GO:0001525	blood vessel remodeling // transcription, DNA-templated // regulation of transcription, DNA-templated // multicellular organismal development // positive regulation of cell proliferation // organ morphogenesis // anterior/posterior pattern specification // specification of organ position // glossopharyngeal nerve morphogenesis // glossopharyngeal nerve morphogenesis // thyroid gland development /…	4.30±0.23	4.58±0.30	-0.277178	0.020091
TC0200000561.mm.2	Aif1l	NM_145144	RefSeq	allograft inflammatory factor 1-like (Aif1l)	chr2	+	31950260	31973442	GO:0008150	biological_process	5.73±0.19	5.97±0.22	-0.240085	0.00919727
TC0400003462.mm.2	Gm12886	NM_001144948	RefSeq	predicted gene 12886 (Gm12886)	chr4	-	121414735	121423099	GO:0002084 // GO:0006898 // GO:0007399 // GO:0002084 // GO:0006898 // GO:0007399	protein depalmitoylation // receptor-mediated endocytosis // nervous system development // protein depalmitoylation // receptor-mediated endocytosis // nervous system development	2.35±0.24	2.70±0.34	-0.346386	0.00934467
TC1600002062.mm.2	4932438H23Rik	NM_001163695	RefSeq	RIKEN cDNA 4932438H23 gene (4932438H23Rik), transcript variant 2	chr16	-	91053935	91095122	GO:0008150	biological_process	3.40±0.32	3.70±0.35	-0.292926	0.0423142
TC0200004789.mm.2	Nkx2-4	NM_023504	RefSeq	NK2 homeobox 4 (Nkx2-4)	chr2	-	147083316	147085445	GO:0006355 // GO:0007275	regulation of transcription, DNA-templated // multicellular organismal development	5.82±0.17	5.98±0.08	-0.161356	0.00881334
TC1100002165.mm.2	Npc1l1	NM_207242	RefSeq	NPC1-like 1 (Npc1l1)	chr11	-	6211011	6230245	GO:0006629 // GO:0006695 // GO:0008202 // GO:0008203 // GO:0030299 // GO:0030301 // GO:0042157 // GO:0042632 // GO:0006695 // GO:0007165 // GO:0030299 // GO:0030301 // GO:0030301 // GO:0042157 // GO:0006695 // GO:0030299 // GO:0042157 // GO:0042493	lipid metabolic process // cholesterol biosynthetic process // steroid metabolic process // cholesterol metabolic process // intestinal cholesterol absorption // cholesterol transport // lipoprotein metabolic process // cholesterol homeostasis // cholesterol biosynthetic process // signal transduction // intestinal cholesterol absorption // cholesterol transport // cholesterol transport // lipopr…	3.48±0.37	3.76±0.21	-0.277389	0.037969
TC0200001583.mm.2	Pax6	NM_001244198	RefSeq	paired box 6 (Pax6), transcript variant 1	chr2	+	105668896	105697364	GO:0000132 // GO:0001568 // GO:0001709 // GO:0001755 // GO:0001764 // GO:0001764 // GO:0001933 // GO:0002052 // GO:0002064 // GO:0002088 // GO:0003309 // GO:0003309 // GO:0003310 // GO:0003322 // GO:0003322 // GO:0006351 // GO:0006355 // GO:0006357 // GO:0006366 // GO:0006366 // GO:0007224 // GO:0007275 // GO:0007409 // GO:0007411 // GO:0007420 // GO:0007420 // GO:0007435 // GO:0008285 // GO:0009…	establishment of mitotic spindle orientation // blood vessel development // cell fate determination // neural crest cell migration // neuron migration // neuron migration // negative regulation of protein phosphorylation // positive regulation of neuroblast proliferation // epithelial cell development // lens development in camera-type eye // type B pancreatic cell differentiation // type B pancr…	3.77±0.36	4.17±0.42	-0.399761	0.0195583
TC0100000465.mm.2	Carf	NM_001285463	RefSeq	calcium response factor (Carf), transcript variant 2	chr1	+	60038911	60153953	GO:0006351 // GO:0006355 // GO:0035865 // GO:0045944 // GO:0045944 // GO:0061400 // GO:0071277 // GO:0006355 // GO:0006366 // GO:0035865 // GO:0035865 // GO:0035865 // GO:0061400 // GO:0061400 // GO:0061400 // GO:0071277 // GO:0071277 // GO:0071277	transcription, DNA-templated // regulation of transcription, DNA-templated // cellular response to potassium ion // positive regulation of transcription from RNA polymerase II promoter // positive regulation of transcription from RNA polymerase II promoter // positive regulation of transcription from RNA polymerase II promoter in response to calcium ion // cellular response to calcium ion // regu…	5.14±0.27	5.36±0.26	-0.225875	0.0484422
TC0400003951.mm.2	Gm13178	NM_001085536	RefSeq	predicted gene 13178 (Gm13178)	chr4	-	144703191	144721404	GO:0008150 // GO:0008152	biological_process // metabolic process	4.58±0.16	4.74±0.17	-0.164983	0.0240852
TC0100003805.mm.2	Nenf	NM_025424	RefSeq	neuron derived neurotrophic factor (Nenf)	chr1	-	191306789	191318194	GO:0032099 // GO:0043410	negative regulation of appetite // positive regulation of MAPK cascade	7.79±0.11	7.88±0.11	-0.0978377	0.0389176
TC1900000926.mm.2	Rce1	NM_023131	RefSeq	RCE1 homolog, prenyl protein peptidase (S. cerevisiae) (Rce1)	chr19	-	4622551	4625617	GO:0006508 // GO:0071586 // GO:0071586 // GO:0071586 // GO:0071586	proteolysis // CAAX-box protein processing // CAAX-box protein processing // CAAX-box protein processing // CAAX-box protein processing	5.01±0.25	5.31±0.34	-0.307078	0.0196541
TC0700000391.mm.2	Lypd3	NM_133743	RefSeq	Ly6/Plaur domain containing 3 (Lypd3)	chr7	+	24636533	24641118	GO:0006928 // GO:0007160 // GO:0007160 // GO:0007160	movement of cell or subcellular component // cell-matrix adhesion // cell-matrix adhesion // cell-matrix adhesion	5.83±0.23	6.05±0.17	-0.221111	0.0141583
TC0800003238.mm.2	Trim67	NM_198632	RefSeq	tripartite motif-containing 67 (Trim67)	chr8	+	124793019	124837373	GO:0010976 // GO:0010976 // GO:0046580 // GO:2000060	positive regulation of neuron projection development // positive regulation of neuron projection development // negative regulation of Ras protein signal transduction // positive regulation of protein ubiquitination involved in ubiquitin-dependent protein catabolic process	4.19±0.26	4.45±0.24	-0.260584	0.0174276
TC0700000666.mm.2	E130304I02Rik	NR_033567	RefSeq	RIKEN cDNA E130304I02 gene (E130304I02Rik), long non-coding RNA.	chr7	+	35802592	35838074	GO:0008150	biological_process	7.17±0.17	7.37±0.20	-0.198954	0.0145162
TC0800002683.mm.2	Rpgrip1l	NM_173431	RefSeq	Rpgrip1-like (Rpgrip1l)	chr8	-	91217030	91313262	GO:0001701 // GO:0001736 // GO:0001822 // GO:0001889 // GO:0007163 // GO:0007368 // GO:0007420 // GO:0008589 // GO:0021532 // GO:0021537 // GO:0021549 // GO:0021670 // GO:0021772 // GO:0022038 // GO:0035108 // GO:0035115 // GO:0035116 // GO:0042384 // GO:0043010 // GO:0043584 // GO:0044767 // GO:0045744 // GO:0060039 // GO:0060271 // GO:0060322 // GO:0090102 // GO:0001736 // GO:0045744 // GO:0045…	in utero embryonic development // establishment of planar polarity // kidney development // liver development // establishment or maintenance of cell polarity // determination of left/right symmetry // brain development // regulation of smoothened signaling pathway // neural tube patterning // telencephalon development // cerebellum development // lateral ventricle development // olfactory bulb d…	5.79±0.15	5.93±0.15	-0.138818	0.0321175
TC1500001056.mm.2	Scn8a	NM_001077499	RefSeq	sodium channel, voltage-gated, type VIII, alpha (Scn8a), transcript variant 1	chr15	+	100869858	101045938	GO:0006810 // GO:0006811 // GO:0006814 // GO:0006814 // GO:0007517 // GO:0007605 // GO:0007626 // GO:0007628 // GO:0008344 // GO:0009636 // GO:0019228 // GO:0034765 // GO:0035725 // GO:0050905 // GO:0055085 // GO:0086010 // GO:0006814 // GO:0019228 // GO:0035725 // GO:0086010	transport // ion transport // sodium ion transport // sodium ion transport // muscle organ development // sensory perception of sound // locomotory behavior // adult walking behavior // adult locomotory behavior // response to toxic substance // neuronal action potential // regulation of ion transmembrane transport // sodium ion transmembrane transport // neuromuscular process // transmembrane tr…	6.36±0.13	6.49±0.15	-0.128765	0.0373549
TC0600001338.mm.2	3110021A11Rik	NR_030776	RefSeq	RIKEN cDNA 3110021A11 gene (3110021A11Rik), long non-coding RNA.	chr6	+	119848193	119849029	GO:0008150	biological_process	5.30±0.24	5.55±0.26	-0.246655	0.0249957
TC1900000108.mm.2	Atg2a	NM_194348	RefSeq	autophagy related 2A (Atg2a)	chr19	+	6241668	6262335	GO:0000045 // GO:0000422 // GO:0006914 // GO:0006995 // GO:0044804 // GO:0000045 // GO:0000422 // GO:0006995 // GO:0044804	autophagosome assembly // mitophagy // autophagy // cellular response to nitrogen starvation // nucleophagy // autophagosome assembly // mitophagy // cellular response to nitrogen starvation // nucleophagy	6.30±0.16	6.47±0.14	-0.16874	0.0100821
TC1500001095.mm.2	Espl1	NM_001014976	RefSeq	extra spindle pole bodies 1, separase (Espl1)	chr15	+	102296293	102324357	GO:0000070 // GO:0000070 // GO:0000212 // GO:0006508 // GO:0007059 // GO:0007067 // GO:0007127 // GO:0045143 // GO:0051307 // GO:1901970 // GO:0000070 // GO:0000070 // GO:0007059 // GO:0051307 // GO:1901970	mitotic sister chromatid segregation // mitotic sister chromatid segregation // meiotic spindle organization // proteolysis // chromosome segregation // mitotic nuclear division // meiosis I // homologous chromosome segregation // meiotic chromosome separation // positive regulation of mitotic sister chromatid separation // mitotic sister chromatid segregation // mitotic sister chromatid segregat…	5.25±0.16	5.44±0.20	-0.189894	0.0191608
TC1100003646.mm.2	Srcin1	NM_018873	RefSeq	SRC kinase signaling inhibitor 1 (Srcin1)	chr11	-	97509340	97575226	GO:0006887 // GO:0007162 // GO:0030334 // GO:0034446 // GO:0050709 // GO:0061001 // GO:0061098 // GO:0061099 // GO:0030334 // GO:0030334 // GO:0030334 // GO:0034446 // GO:0034446 // GO:0034446 // GO:0061001 // GO:0061001 // GO:0061001 // GO:0061098 // GO:0061098 // GO:0061099 // GO:0061099 // GO:0050709 // GO:0061098 // GO:0061099	exocytosis // negative regulation of cell adhesion // regulation of cell migration // substrate adhesion-dependent cell spreading // negative regulation of protein secretion // regulation of dendritic spine morphogenesis // positive regulation of protein tyrosine kinase activity // negative regulation of protein tyrosine kinase activity // regulation of cell migration // regulation of cell migrat…	4.77±0.32	5.09±0.43	-0.323968	0.0477651
TC0Y00000160.mm.2	LOC100502805	XM_003085607.1	MGI/JacksonLab	PREDICTED: uncharacterized LOC100502805 (LOC100502805)	chrY	+	58465932	58467220	---	---	3.92±0.26	4.20±0.24	-0.28513	0.0104835
TC0700000014.mm.2	Ndufa3	NM_025348	RefSeq	NADH dehydrogenase (ubiquinone) 1 alpha subcomplex, 3 (Ndufa3)	chr7	+	3617373	3620163	GO:0006810 // GO:0055114 // GO:0008150	transport // oxidation-reduction process // biological_process	11.49±0.07	11.55±0.07	-0.0616308	0.0444093
TC0700000800.mm.2	Shank1	NM_001034115	RefSeq	SH3/ankyrin domain gene 1 (Shank1)	chr7	+	44310253	44358353	GO:0006461 // GO:0007399 // GO:0007616 // GO:0008306 // GO:0030154 // GO:0030534 // GO:0032232 // GO:0035176 // GO:0035176 // GO:0035418 // GO:0042048 // GO:0046959 // GO:0050885 // GO:0050894 // GO:0060013 // GO:0060074 // GO:0060997 // GO:0060999 // GO:0071625 // GO:0071625 // GO:2000311 // GO:2000463 // GO:0006461 // GO:0006461 // GO:0030534 // GO:0030534 // GO:0035176 // GO:0035176 // GO:0050…	protein complex assembly // nervous system development // long-term memory // associative learning // cell differentiation // adult behavior // negative regulation of actin filament bundle assembly // social behavior // social behavior // protein localization to synapse // olfactory behavior // habituation // neuromuscular process controlling balance // determination of affect // righting reflex …	4.26±0.32	4.54±0.24	-0.279011	0.0252181
TC1700001887.mm.2	B3galt4	NM_019420	RefSeq	UDP-Gal:betaGlcNAc beta 1,3-galactosyltransferase, polypeptide 4 (B3galt4)	chr17	-	33949909	33951488	GO:0006486 // GO:0008150	protein glycosylation // biological_process	4.97±0.19	5.13±0.10	-0.16478	0.0185426
TC0X00001365.mm.2	4930513O06Rik	NM_029174	RefSeq	RIKEN cDNA 4930513O06 gene (4930513O06Rik)	chrX	+	139086243	139093405	GO:0008150	biological_process	2.16±0.28	2.43±0.28	-0.272569	0.0252132
TC1300000470.mm.2	Gm5082	NM_001145878	RefSeq	predicted gene 5082 (Gm5082), transcript variant 2	chr13	+	41649443	41656777	GO:0008150	biological_process	5.34±0.17	5.54±0.12	-0.203253	0.00303036
TC1100003847.mm.2	Gm11627	NR_040286	RefSeq	predicted gene 11627 (Gm11627), long non-coding RNA.	chr11	-	102576398	102579461	---	---	5.17±0.23	5.40±0.21	-0.22151	0.0227204
TC0Y00000011.mm.2	Gm10256	NM_001270510	RefSeq	predicted gene 10256 (Gm10256)	chrY	+	2900989	2912210	GO:0006397 // GO:0008380	mRNA processing // RNA splicing	3.19±0.21	3.43±0.24	-0.239961	0.017116
TC1400000789.mm.2	Tssk4	NM_001253888	RefSeq	testis-specific serine kinase 4 (Tssk4), transcript variant 3	chr14	+	55650182	55652539	GO:0006468 // GO:0007275 // GO:0007283 // GO:0016310 // GO:0030154 // GO:0032793 // GO:0035556 // GO:0006468 // GO:0006468 // GO:0006468 // GO:0032793 // GO:0032793 // GO:0035556 // GO:0032793	protein phosphorylation // multicellular organismal development // spermatogenesis // phosphorylation // cell differentiation // positive regulation of CREB transcription factor activity // intracellular signal transduction // protein phosphorylation // protein phosphorylation // protein phosphorylation // positive regulation of CREB transcription factor activity // positive regulation of CREB tr…	3.58±0.32	3.88±0.28	-0.306108	0.021575
TC0200004555.mm.2	Fahd2a	NM_029629	RefSeq	fumarylacetoacetate hydrolase domain containing 2A (Fahd2a)	chr2	-	127436215	127444565	GO:0008152	metabolic process	6.98±0.17	7.13±0.13	-0.149418	0.0256458
TC0700004599.mm.2	Nadsyn1	NM_030221	RefSeq	NAD synthetase 1 (Nadsyn1), transcript variant 1	chr7	-	143795584	143822849	GO:0006807 // GO:0009435 // GO:0009435 // GO:0009435	nitrogen compound metabolic process // NAD biosynthetic process // NAD biosynthetic process // NAD biosynthetic process	5.05±0.27	5.32±0.32	-0.263385	0.0409954
TC0500002078.mm.2	Fastk	NM_023229	RefSeq	Fas-activated serine/threonine kinase (Fastk)	chr5	-	24438440	24445287	GO:0006468 // GO:0006915 // GO:0016310 // GO:0043484 // GO:0006468 // GO:0043484 // GO:0006468 // GO:0043484	protein phosphorylation // apoptotic process // phosphorylation // regulation of RNA splicing // protein phosphorylation // regulation of RNA splicing // protein phosphorylation // regulation of RNA splicing	11.10±0.12	11.20±0.10	-0.0973033	0.0420518
TC0100003308.mm.2	Lhx4	NM_010712	RefSeq	LIM homeobox protein 4 (Lhx4)	chr1	-	155698036	155751710	GO:0001890 // GO:0006351 // GO:0006355 // GO:0008045 // GO:0009887 // GO:0021526 // GO:0043066	placenta development // transcription, DNA-templated // regulation of transcription, DNA-templated // motor neuron axon guidance // organ morphogenesis // medial motor column neuron differentiation // negative regulation of apoptotic process	6.05±0.13	6.20±0.18	-0.144625	0.0379265
TC0100000783.mm.2	B3gnt7	NM_145222	RefSeq	UDP-GlcNAc:betaGal beta-1,3-N-acetylglucosaminyltransferase 7 (B3gnt7)	chr1	+	86302832	86307305	GO:0006486 // GO:0006486	protein glycosylation // protein glycosylation	4.91±0.19	5.09±0.17	-0.180391	0.0236657
TC0200002542.mm.2	Mmp9	NM_013599	RefSeq	matrix metallopeptidase 9 (Mmp9)	chr2	+	164940780	164955850	GO:0001501 // GO:0001501 // GO:0001503 // GO:0001934 // GO:0002687 // GO:0006508 // GO:0006979 // GO:0007507 // GO:0007566 // GO:0019087 // GO:0030198 // GO:0030198 // GO:0030574 // GO:0030574 // GO:0031915 // GO:0042493 // GO:0043065 // GO:0043066 // GO:0043388 // GO:0045742 // GO:0045766 // GO:0048147 // GO:0048771 // GO:0050900 // GO:0051259 // GO:0051549 // GO:0071460 // GO:0090200 // GO:1900…	skeletal system development // skeletal system development // ossification // positive regulation of protein phosphorylation // positive regulation of leukocyte migration // proteolysis // response to oxidative stress // heart development // embryo implantation // transformation of host cell by virus // extracellular matrix organization // extracellular matrix organization // collagen catabolic p…	4.19±0.30	4.57±0.23	-0.379923	0.00233866
TC0300000733.mm.2	2810403A07Rik	NM_028814	RefSeq	RIKEN cDNA 2810403A07 gene (2810403A07Rik)	chr3	+	88685794	88712933	GO:0008150	biological_process	7.62±0.11	7.71±0.10	-0.0963339	0.033178
TC1300001362.mm.2	Gm21818	ENSMUST00000178828	ENSEMBL	predicted gene, 21818 [gene_biotype:protein_coding transcript_biotype:protein_coding]	chr13	+	120173184	120173696	---	---	3.28±0.21	3.51±0.25	-0.23394	0.0215894
TC0800000220.mm.2	Defa22	NM_207658	RefSeq	defensin, alpha, 22 (Defa22)	chr8	+	21162277	21163249	GO:0006952 // GO:0042742	defense response // defense response to bacterium	3.87±0.29	4.14±0.25	-0.269763	0.0219281
TC1400001288.mm.2	Cldn10	NM_001160096	RefSeq	claudin 10 (Cldn10), transcript variant a_v1	chr14	+	118787871	118875489	GO:0006810 // GO:0006811 // GO:0016338 // GO:0007224 // GO:0042384 // GO:0042384 // GO:0045184 // GO:0051220	transport // ion transport // calcium-independent cell-cell adhesion via plasma membrane cell-adhesion molecules // smoothened signaling pathway // cilium assembly // cilium assembly // establishment of protein localization // cytoplasmic sequestering of protein	4.08±0.24	4.33±0.23	-0.246408	0.0177175
TC1300001618.mm.2	Vmn1r222	NM_134240	RefSeq	vomeronasal 1 receptor 222 (Vmn1r222)	chr13	-	23232066	23233119	GO:0019236 // GO:0007186	response to pheromone // G-protein coupled receptor signaling pathway	2.21±0.23	2.40±0.18	-0.192771	0.0331879
TC0700002079.mm.2	Tnnt3	NM_001163664	RefSeq	troponin T3, skeletal, fast (Tnnt3), transcript variant 1	chr7	+	142498836	142516009	GO:0003009 // GO:0006937 // GO:0006942 // GO:0043462 // GO:0003009 // GO:0006942 // GO:0006942 // GO:0043462 // GO:0003009 // GO:0008152 // GO:0043462	skeletal muscle contraction // regulation of muscle contraction // regulation of striated muscle contraction // regulation of ATPase activity // skeletal muscle contraction // regulation of striated muscle contraction // regulation of striated muscle contraction // regulation of ATPase activity // skeletal muscle contraction // metabolic process // regulation of ATPase activity	13.16±0.03	13.19±0.03	-0.03278	0.0104229
TC0600001874.mm.2	Tmem168	NM_028990	RefSeq	transmembrane protein 168 (Tmem168)	chr6	-	13580687	13608100	GO:0008150	biological_process	6.35±0.18	6.51±0.18	-0.16146	0.0363539
TC0700001860.mm.2	Ctf1	NM_007795	RefSeq	cardiotrophin 1 (Ctf1), transcript variant 1	chr7	+	127712736	127718192	GO:0007166 // GO:0007399 // GO:0042517 // GO:0048666 // GO:0048861 // GO:0007166 // GO:0007399 // GO:0042517 // GO:0042517 // GO:0048861	cell surface receptor signaling pathway // nervous system development // positive regulation of tyrosine phosphorylation of Stat3 protein // neuron development // leukemia inhibitory factor signaling pathway // cell surface receptor signaling pathway // nervous system development // positive regulation of tyrosine phosphorylation of Stat3 protein // positive regulation of tyrosine phosphorylation…	7.83±0.17	8.01±0.11	-0.178706	0.00646621
TC0200001680.mm.2	Tmco5b	NM_029232	RefSeq	transmembrane and coiled-coil domains 5B (Tmco5b)	chr2	+	113285732	113297190	GO:0008150	biological_process	3.41±0.16	3.69±0.21	-0.277953	0.00163906
TC0600000827.mm.2	Cd8a	NM_001081110	RefSeq	CD8 antigen, alpha chain (Cd8a), transcript variant 1	chr6	+	71373427	71379171	GO:0002250 // GO:0002376 // GO:0002456 // GO:0007166 // GO:0042110 // GO:0045065 // GO:0050850 // GO:0051607 // GO:0042110	adaptive immune response // immune system process // T cell mediated immunity // cell surface receptor signaling pathway // T cell activation // cytotoxic T cell differentiation // positive regulation of calcium-mediated signaling // defense response to virus // T cell activation	3.68±0.39	3.97±0.25	-0.289176	0.0441025
TC0400001732.mm.2	Pla2g2c	NM_008868	RefSeq	phospholipase A2, group IIC (Pla2g2c)	chr4	+	138724792	138746132	GO:0006629 // GO:0006644 // GO:0009395 // GO:0016042 // GO:0009395	lipid metabolic process // phospholipid metabolic process // phospholipid catabolic process // lipid catabolic process // phospholipid catabolic process	5.35±0.28	5.58±0.24	-0.222895	0.045226
TC1100004158.mm.2	BC100451	NM_021440	RefSeq	cDNA sequence BC100451 (BC100451)	chr11	-	118332360	118342542	GO:0008150	biological_process	4.31±0.26	4.58±0.30	-0.263569	0.03207
TC1300001547.mm.2	Zkscan8	NM_001251833	RefSeq	zinc finger with KRAB and SCAN domains 8 (Zkscan8), transcript variant 2	chr13	-	21513221	21531120	GO:0006355 // GO:0006351 // GO:0006355 // GO:0006355	regulation of transcription, DNA-templated // transcription, DNA-templated // regulation of transcription, DNA-templated // regulation of transcription, DNA-templated	4.22±0.19	4.49±0.26	-0.266539	0.00954714
TC1100000014.mm.2	Pla2g3	NM_172791	RefSeq	phospholipase A2, group III (Pla2g3)	chr11	+	3488227	3499350	GO:0001675 // GO:0007288 // GO:0019372 // GO:0043303 // GO:0046470 // GO:0048468 // GO:0060271 // GO:0060271 // GO:0006644 // GO:0016042 // GO:0060271	acrosome assembly // sperm axoneme assembly // lipoxygenase pathway // mast cell degranulation // phosphatidylcholine metabolic process // cell development // cilium morphogenesis // cilium morphogenesis // phospholipid metabolic process // lipid catabolic process // cilium morphogenesis	4.21±0.19	4.46±0.16	-0.247862	0.00237145
TC0900001851.mm.2	Dnmt1	NM_001199431	RefSeq	DNA methyltransferase (cytosine-5) 1 (Dnmt1), transcript variant 1	chr9	-	20907206	20959888	GO:0000122 // GO:0006306 // GO:0006306 // GO:0006351 // GO:0006355 // GO:0008152 // GO:0010216 // GO:0010216 // GO:0010424 // GO:0010468 // GO:0010628 // GO:0016458 // GO:0016568 // GO:0032259 // GO:0032776 // GO:0036276 // GO:0042127 // GO:0044026 // GO:0045892 // GO:0045892 // GO:0046498 // GO:0046499 // GO:0046500 // GO:0051571 // GO:0051573 // GO:0071230 // GO:0071560 // GO:0090116 // GO:0000…	negative regulation of transcription from RNA polymerase II promoter // DNA methylation // DNA methylation // transcription, DNA-templated // regulation of transcription, DNA-templated // metabolic process // maintenance of DNA methylation // maintenance of DNA methylation // DNA methylation on cytosine within a CG sequence // regulation of gene expression // positive regulation of gene expressio…	5.55±0.25	5.74±0.18	-0.187498	0.0497559
TC0500003382.mm.2	Cldn13	NM_020504	RefSeq	claudin 13 (Cldn13)	chr5	-	134914249	134915530	---	---	4.73±0.31	5.04±0.20	-0.303194	0.0103064
TC0900000203.mm.2	Smarca4	NM_001174078	RefSeq	SWI/SNF related, matrix associated, actin dependent regulator of chromatin, subfamily a, member 4 (Smarca4), transcript variant 1	chr9	+	21616169	21704230	GO:0000122 // GO:0000122 // GO:0000902 // GO:0001568 // GO:0001570 // GO:0001701 // GO:0001832 // GO:0001835 // GO:0001889 // GO:0003151 // GO:0003281 // GO:0006334 // GO:0006337 // GO:0006338 // GO:0006338 // GO:0006346 // GO:0006351 // GO:0006355 // GO:0007399 // GO:0007403 // GO:0007507 // GO:0008284 // GO:0010424 // GO:0016568 // GO:0019827 // GO:0022008 // GO:0030177 // GO:0030177 // GO:0030…	negative regulation of transcription from RNA polymerase II promoter // negative regulation of transcription from RNA polymerase II promoter // cell morphogenesis // blood vessel development // vasculogenesis // in utero embryonic development // blastocyst growth // blastocyst hatching // liver development // outflow tract morphogenesis // ventricular septum development // nucleosome assembly // …	7.94±0.07	8.02±0.11	-0.0828294	0.0442234
TC0500001240.mm.2	Oasl1	NM_145209	RefSeq	2-5 oligoadenylate synthetase-like 1 (Oasl1)	chr5	+	114923240	114937915	GO:0002376 // GO:0006955 // GO:0009615 // GO:0045071 // GO:0045087 // GO:0051607 // GO:0008152 // GO:0009615 // GO:0009615 // GO:0009615 // GO:0045071 // GO:0045071	immune system process // immune response // response to virus // negative regulation of viral genome replication // innate immune response // defense response to virus // metabolic process // response to virus // response to virus // response to virus // negative regulation of viral genome replication // negative regulation of viral genome replication	3.37±0.21	3.73±0.25	-0.359826	0.000985818
TC1200001421.mm.2	Vsnl1	NM_012038	RefSeq	visinin-like 1 (Vsnl1)	chr12	-	11325245	11436649	GO:0035774 // GO:0045921 // GO:0046676	positive regulation of insulin secretion involved in cellular response to glucose stimulus // positive regulation of exocytosis // negative regulation of insulin secretion	3.83±0.31	4.13±0.35	-0.29979	0.0381805
TC1000000879.mm.2	Thop1	NM_022653	RefSeq	thimet oligopeptidase 1 (Thop1)	chr10	+	81070035	81082559	GO:0006508 // GO:0006518 // GO:0035556 // GO:0006508	proteolysis // peptide metabolic process // intracellular signal transduction // proteolysis	7.57±0.11	7.69±0.09	-0.122649	0.00755547
TC1000000053.mm.2	Ppil4	NM_026141	RefSeq	peptidylprolyl isomerase (cyclophilin)-like 4 (Ppil4)	chr10	+	7792891	7823135	GO:0000413 // GO:0006457 // GO:1901407 // GO:0000413 // GO:0000413 // GO:1901407	protein peptidyl-prolyl isomerization // protein folding // regulation of phosphorylation of RNA polymerase II C-terminal domain // protein peptidyl-prolyl isomerization // protein peptidyl-prolyl isomerization // regulation of phosphorylation of RNA polymerase II C-terminal domain	6.84±0.16	6.98±0.12	-0.141198	0.0215395
TC0300000934.mm.2	Hist2h3b	NM_178215	RefSeq	histone cluster 2, H3b (Hist2h3b)	chr3	+	96268654	96269141	GO:0002230 // GO:0006334 // GO:0006335 // GO:0051290 // GO:0060968 // GO:0006334 // GO:0000183 // GO:0060968	positive regulation of defense response to virus by host // nucleosome assembly // DNA replication-dependent nucleosome assembly // protein heterotetramerization // regulation of gene silencing // nucleosome assembly // chromatin silencing at rDNA // regulation of gene silencing	7.98±0.11	8.11±0.10	-0.136176	0.00436646
TC1900000904.mm.2	Cabp4	NM_144532	RefSeq	calcium binding protein 4 (Cabp4)	chr19	-	4135423	4139609	GO:0007601 // GO:0007602 // GO:0008594 // GO:0046549 // GO:0060040 // GO:0007601 // GO:0007601	visual perception // phototransduction // photoreceptor cell morphogenesis // retinal cone cell development // retinal bipolar neuron differentiation // visual perception // visual perception	5.54±0.16	5.74±0.14	-0.194386	0.00436029
TC0800002359.mm.2	Lzts1	NM_199364	RefSeq	leucine zipper, putative tumor suppressor 1 (Lzts1)	chr8	-	69132669	69184225	GO:0007049 // GO:0016242 // GO:0048167 // GO:0048814 // GO:0016242 // GO:0016242 // GO:0048814	cell cycle // negative regulation of macroautophagy // regulation of synaptic plasticity // regulation of dendrite morphogenesis // negative regulation of macroautophagy // negative regulation of macroautophagy // regulation of dendrite morphogenesis	6.01±0.20	6.22±0.25	-0.206681	0.0381752
TC0400003670.mm.2	Phactr4	NM_001161797	RefSeq	phosphatase and actin regulator 4 (Phactr4), transcript variant 2	chr4	-	132355923	132422489	GO:0001755 // GO:0001843 // GO:0007266 // GO:0007275 // GO:0007399 // GO:0030036 // GO:0043085 // GO:0048484 // GO:0051726 // GO:0061386 // GO:2001045 // GO:0043086	neural crest cell migration // neural tube closure // Rho protein signal transduction // multicellular organismal development // nervous system development // actin cytoskeleton organization // positive regulation of catalytic activity // enteric nervous system development // regulation of cell cycle // closure of optic fissure // negative regulation of integrin-mediated signaling pathway // nega…	6.48±0.16	6.63±0.15	-0.147649	0.0299119
TC0600002139.mm.2	Prss37	NM_026317	RefSeq	protease, serine 37 (Prss37)	chr6	-	40514824	40519508	GO:0006508 // GO:0007339 // GO:0016477 // GO:0051604 // GO:0006508	proteolysis // binding of sperm to zona pellucida // cell migration // protein maturation // proteolysis	3.91±0.21	4.17±0.19	-0.260016	0.00381994
TC1700001661.mm.2	Cacna1h	NM_001163691	RefSeq	calcium channel, voltage-dependent, T type, alpha 1H subunit (Cacna1h), transcript variant 2	chr17	-	25374285	25433783	GO:0006810 // GO:0006811 // GO:0006816 // GO:0019233 // GO:0032342 // GO:0034220 // GO:0034651 // GO:0034765 // GO:0042391 // GO:0045956 // GO:0055085 // GO:0070509 // GO:0070588 // GO:0086010 // GO:2000344 // GO:0006816 // GO:0032342 // GO:0034651 // GO:0042391 // GO:0045956 // GO:0070509 // GO:0070509 // GO:0086010 // GO:2000344 // GO:0070588 // GO:0070588	transport // ion transport // calcium ion transport // sensory perception of pain // aldosterone biosynthetic process // ion transmembrane transport // cortisol biosynthetic process // regulation of ion transmembrane transport // regulation of membrane potential // positive regulation of calcium ion-dependent exocytosis // transmembrane transport // calcium ion import // calcium ion transmembrane…	6.47±0.13	6.61±0.18	-0.138687	0.0387663
TC0500001573.mm.2	Stx1a	NM_016801	RefSeq	syntaxin 1A (brain) (Stx1a)	chr5	+	135023482	135051100	GO:0001956 // GO:0001956 // GO:0006810 // GO:0006836 // GO:0006886 // GO:0006887 // GO:0009629 // GO:0010701 // GO:0010807 // GO:0016192 // GO:0017156 // GO:0017157 // GO:0031629 // GO:0032940 // GO:0033605 // GO:0045921 // GO:0045956 // GO:0048278 // GO:2000463 // GO:0001956 // GO:0006886 // GO:0009629 // GO:0010701 // GO:0016081 // GO:0017157 // GO:0031629 // GO:0032940 // GO:0032940 // GO:0033…	positive regulation of neurotransmitter secretion // positive regulation of neurotransmitter secretion // transport // neurotransmitter transport // intracellular protein transport // exocytosis // response to gravity // positive regulation of norepinephrine secretion // regulation of synaptic vesicle priming // vesicle-mediated transport // calcium ion-dependent exocytosis // regulation of exocy…	4.95±0.26	5.22±0.32	-0.270954	0.034725
TC0200002269.mm.2	Rspo4	NM_001040689	RefSeq	R-spondin 4 (Rspo4), transcript variant 1	chr2	+	151842927	151874668	GO:0016055 // GO:0050896 // GO:0090263 // GO:0090263	Wnt signaling pathway // response to stimulus // positive regulation of canonical Wnt signaling pathway // positive regulation of canonical Wnt signaling pathway	5.80±0.11	5.90±0.13	-0.10371	0.0461775
TC0Y00000132.mm.2	Gm20795	ENSMUST00000178528	ENSEMBL	predicted gene, 20795 [gene_biotype:protein_coding transcript_biotype:protein_coding]	chrY	+	40806531	40807229	GO:0007276	gamete generation	3.32±0.32	3.63±0.30	-0.308281	0.0247807
TC0700003857.mm.2	Rhog	NM_019566	RefSeq	ras homolog gene family, member G (Rhog)	chr7	-	102239123	102250123	GO:0007264 // GO:0007266 // GO:0016601 // GO:0030036 // GO:0045893 // GO:0060326 // GO:0090004 // GO:0090630 // GO:1900027 // GO:0007266 // GO:0007266 // GO:0016601 // GO:0016601 // GO:0030036 // GO:0030036 // GO:0045893 // GO:0045893 // GO:0060326 // GO:0060326 // GO:0060326 // GO:0090004 // GO:0090004 // GO:0090004 // GO:0090630 // GO:0090630 // GO:0090630	small GTPase mediated signal transduction // Rho protein signal transduction // Rac protein signal transduction // actin cytoskeleton organization // positive regulation of transcription, DNA-templated // cell chemotaxis // positive regulation of establishment of protein localization to plasma membrane // activation of GTPase activity // regulation of ruffle assembly // Rho protein signal transdu…	6.32±0.24	6.56±0.23	-0.237961	0.0198772
TC1200000319.mm.2	Ankmy2	NM_146033	RefSeq	ankyrin repeat and MYND domain containing 2 (Ankmy2)	chr12	+	36157124	36197291	GO:0008150	biological_process	5.60±0.23	5.83±0.24	-0.235131	0.0243136
TC1900001622.mm.2	Calhm2	NM_133746	RefSeq	calcium homeostasis modulator 2 (Calhm2)	chr19	-	47105353	47138294	GO:0006810 // GO:0006811 // GO:0034220 // GO:0034220 // GO:0098655	transport // ion transport // ion transmembrane transport // ion transmembrane transport // cation transmembrane transport	5.16±0.30	5.41±0.20	-0.248125	0.0267912
TC1600000219.mm.2	Lztr1	NM_025808	RefSeq	leucine-zipper-like transcriptional regulator, 1 (Lztr1)	chr16	+	17508688	17526333	GO:0008150	biological_process	7.70±0.12	7.84±0.12	-0.141747	0.00668655
TC0300002500.mm.2	Hist2h3c2	NM_054045	RefSeq	histone cluster 2, H3c2 (Hist2h3c2)	chr3	-	96238108	96239127	GO:0002230 // GO:0006334 // GO:0006335 // GO:0051290 // GO:0060968 // GO:0000183 // GO:0006334 // GO:0060968	positive regulation of defense response to virus by host // nucleosome assembly // DNA replication-dependent nucleosome assembly // protein heterotetramerization // regulation of gene silencing // chromatin silencing at rDNA // nucleosome assembly // regulation of gene silencing	8.10±0.16	8.28±0.11	-0.183933	0.00365975
TC0300003216.mm.2	Hist2h3c1	NM_178216	RefSeq	histone cluster 2, H3c1 (Hist2h3c1)	chr3	+	96246685	96248509	GO:0000122 // GO:0002230 // GO:0006334 // GO:0006335 // GO:0051290 // GO:0060968 // GO:0000183 // GO:0006334 // GO:0060968	negative regulation of transcription from RNA polymerase II promoter // positive regulation of defense response to virus by host // nucleosome assembly // DNA replication-dependent nucleosome assembly // protein heterotetramerization // regulation of gene silencing // chromatin silencing at rDNA // nucleosome assembly // regulation of gene silencing	8.10±0.16	8.28±0.11	-0.183933	0.00365975
TC1100000956.mm.2	Pld2	NM_008876	RefSeq	phospholipase D2 (Pld2), transcript variant 2	chr11	+	70540064	70558110	GO:0001666 // GO:0002031 // GO:0006629 // GO:0006654 // GO:0006898 // GO:0009395 // GO:0014068 // GO:0014070 // GO:0016042 // GO:0030334 // GO:0030335 // GO:0031175 // GO:0042542 // GO:0043306 // GO:0043434 // GO:0045785 // GO:0048017 // GO:0048260 // GO:0050764 // GO:0006643 // GO:0006887 // GO:0009395 // GO:0036465 // GO:0046473 // GO:0048870 // GO:0060627	response to hypoxia // G-protein coupled receptor internalization // lipid metabolic process // phosphatidic acid biosynthetic process // receptor-mediated endocytosis // phospholipid catabolic process // positive regulation of phosphatidylinositol 3-kinase signaling // response to organic cyclic compound // lipid catabolic process // regulation of cell migration // positive regulation of cell mi…	5.55±0.18	5.77±0.17	-0.225377	0.0047533
TC0500000324.mm.2	Gpn1	NM_133756	RefSeq	GPN-loop GTPase 1 (Gpn1)	chr5	+	31494741	31512903	GO:0008150 // GO:0008152	biological_process // metabolic process	6.67±0.13	6.85±0.15	-0.175108	0.00529571
TC0500003043.mm.2	Cmklr1	NM_008153	RefSeq	chemokine-like receptor 1 (Cmklr1)	chr5	-	113612354	113650426	GO:0006935 // GO:0007165 // GO:0007186 // GO:0010759 // GO:0032088 // GO:0032695 // GO:0045600 // GO:0050848 // GO:0006935 // GO:0006935 // GO:0007186 // GO:0007186 // GO:0010759 // GO:0010759 // GO:0032088 // GO:0032088 // GO:0032088 // GO:0050848 // GO:0050848	chemotaxis // signal transduction // G-protein coupled receptor signaling pathway // positive regulation of macrophage chemotaxis // negative regulation of NF-kappaB transcription factor activity // negative regulation of interleukin-12 production // positive regulation of fat cell differentiation // regulation of calcium-mediated signaling // chemotaxis // chemotaxis // G-protein coupled recepto…	6.10±0.19	6.30±0.23	-0.192274	0.0394237
TC0700002964.mm.2	Emc10	NM_197991	RefSeq	ER membrane protein complex subunit 10 (Emc10)	chr7	-	44489937	44496529	GO:0008150	biological_process	8.00±0.13	8.11±0.10	-0.115183	0.0214506
TC0200002318.mm.2	Dnmt3b	NM_001003960	RefSeq	DNA methyltransferase 3B (Dnmt3b), transcript variant 2	chr2	+	153649449	153687730	GO:0000122 // GO:0000122 // GO:0006306 // GO:0006306 // GO:0006346 // GO:0006349 // GO:0010424 // GO:0010468 // GO:0010628 // GO:0031503 // GO:0032259 // GO:0045666 // GO:0045814 // GO:0045892 // GO:0046498 // GO:0046499 // GO:0051571 // GO:0051573 // GO:0060821 // GO:0071230 // GO:0090116 // GO:0000122 // GO:0000183 // GO:0006306 // GO:0010628 // GO:0043045 // GO:0051571 // GO:0051573 // GO:0090…	negative regulation of transcription from RNA polymerase II promoter // negative regulation of transcription from RNA polymerase II promoter // DNA methylation // DNA methylation // methylation-dependent chromatin silencing // regulation of gene expression by genetic imprinting // DNA methylation on cytosine within a CG sequence // regulation of gene expression // positive regulation of gene expr…	3.39±0.25	3.65±0.24	-0.26636	0.0138746
TC1400002823.mm.2	Trav3-3	OTTMUST00000035764	Havanatranscript	T-cell receptor alpha, variable 3-3[gene_biotype:TR_gene transcript_biotype:TR_gene]	chr14	+	53665929	53668335	GO:0008150	biological_process	4.41±0.31	4.65±0.25	-0.241554	0.048181
TC0800002904.mm.2	Dhx38	NM_178380	RefSeq	DEAH (Asp-Glu-Ala-His) box polypeptide 38 (Dhx38)	chr8	-	109548011	109565601	GO:0000398 // GO:0000398 // GO:0008152	mRNA splicing, via spliceosome // mRNA splicing, via spliceosome // metabolic process	7.26±0.14	7.42±0.12	-0.160892	0.0063317
TC1700001003.mm.2	Uhrf1	NM_001111078	RefSeq	ubiquitin-like, containing PHD and RING finger domains, 1 (Uhrf1), transcript variant 2	chr17	+	56303321	56323486	GO:0000122 // GO:0000122 // GO:0006281 // GO:0006351 // GO:0006355 // GO:0006974 // GO:0007049 // GO:0008283 // GO:0010216 // GO:0010216 // GO:0010390 // GO:0016568 // GO:0016574 // GO:0032270 // GO:0042787 // GO:0051865 // GO:0051865 // GO:0090308 // GO:0000122 // GO:0010216 // GO:0016567 // GO:0016574 // GO:0016574 // GO:0032270 // GO:0042787 // GO:0042787 // GO:0051865 // GO:0051865 // GO:0090…	negative regulation of transcription from RNA polymerase II promoter // negative regulation of transcription from RNA polymerase II promoter // DNA repair // transcription, DNA-templated // regulation of transcription, DNA-templated // cellular response to DNA damage stimulus // cell cycle // cell proliferation // maintenance of DNA methylation // maintenance of DNA methylation // histone monoubi…	5.95±0.26	6.16±0.19	-0.208798	0.0339452
TC0400001801.mm.2	Casp9	NM_001277932	RefSeq	caspase 9 (Casp9), transcript variant 2	chr4	+	141793612	141815978	GO:0006508 // GO:0006508 // GO:0006915 // GO:0006915 // GO:0006915 // GO:0006919 // GO:0006974 // GO:0006974 // GO:0008630 // GO:0009411 // GO:0014070 // GO:0034644 // GO:0042770 // GO:0042981 // GO:0043065 // GO:0043525 // GO:0043525 // GO:0070059 // GO:0071549 // GO:2001020 // GO:0006508 // GO:0006915 // GO:0006974 // GO:0006974 // GO:0007568 // GO:0008630 // GO:0008630 // GO:0008630 // GO:0014…	proteolysis // proteolysis // apoptotic process // apoptotic process // apoptotic process // activation of cysteine-type endopeptidase activity involved in apoptotic process // cellular response to DNA damage stimulus // cellular response to DNA damage stimulus // intrinsic apoptotic signaling pathway in response to DNA damage // response to UV // response to organic cyclic compound // cellular r…	4.62±0.18	4.82±0.20	-0.201565	0.017235
TC0400002321.mm.2	Fut9	NM_010243	RefSeq	fucosyltransferase 9 (Fut9)	chr4	-	25609332	25800244	GO:0006486 // GO:0007399 // GO:0006486 // GO:0007399 // GO:0036065 // GO:0036065	protein glycosylation // nervous system development // protein glycosylation // nervous system development // fucosylation // fucosylation	4.38±0.19	4.57±0.09	-0.186443	0.00778294
TC0900000539.mm.2	Tmprss13	NM_001013373	RefSeq	transmembrane protease, serine 13 (Tmprss13)	chr9	+	45319100	45347581	GO:0006508 // GO:0061436 // GO:0006508 // GO:0006898	proteolysis // establishment of skin barrier // proteolysis // receptor-mediated endocytosis	2.97±0.22	3.33±0.38	-0.36233	0.0105165
TC0300000397.mm.2	Stoml3	NM_153156	RefSeq	stomatin (Epb7.2)-like 3 (Stoml3)	chr3	+	53488712	53508502	GO:0007165	signal transduction	3.85±0.33	4.23±0.32	-0.379804	0.0089617
TC1700000227.mm.2	Vmn2r97	NM_001104549	RefSeq	vomeronasal 2, receptor 97 (Vmn2r97)	chr17	+	18914322	18948071	GO:0007165 // GO:0007186 // GO:0008150	signal transduction // G-protein coupled receptor signaling pathway // biological_process	2.29±0.16	2.47±0.21	-0.184772	0.0229124
TC0300002113.mm.2	Lxn	NM_016753	RefSeq	latexin (Lxn)	chr3	-	67457998	67463926	GO:0006954 // GO:0010466 // GO:0050965 // GO:0010951 // GO:0010951	inflammatory response // negative regulation of peptidase activity // detection of temperature stimulus involved in sensory perception of pain // negative regulation of endopeptidase activity // negative regulation of endopeptidase activity	6.46±0.21	6.64±0.09	-0.186704	0.0117709
TC0400002587.mm.2	Igfbpl1	NM_018741	RefSeq	insulin-like growth factor binding protein-like 1 (Igfbpl1)	chr4	-	45809468	45826923	GO:0001558	regulation of cell growth	6.29±0.27	6.66±0.23	-0.370253	0.00168897
TC1400001561.mm.2	Zfp503	NM_145459	RefSeq	zinc finger protein 503 (Zfp503)	chr14	-	21983962	21989601	GO:0006351 // GO:0006355 // GO:0008285 // GO:0010629 // GO:0061351 // GO:0070315 // GO:0070315 // GO:0008285 // GO:0008285 // GO:0010629 // GO:0010629 // GO:0070315 // GO:0070315	transcription, DNA-templated // regulation of transcription, DNA-templated // negative regulation of cell proliferation // negative regulation of gene expression // neural precursor cell proliferation // G1 to G0 transition involved in cell differentiation // G1 to G0 transition involved in cell differentiation // negative regulation of cell proliferation // negative regulation of cell proliferat…	6.59±0.20	6.79±0.24	-0.194606	0.043322
TC1700002058.mm.2	Olfr94	NM_001011518	RefSeq	olfactory receptor 94 (Olfr94)	chr17	-	37196707	37198011	GO:0007186 // GO:0007608 // GO:0007165 // GO:0007186 // GO:0007186 // GO:0007608 // GO:0007608 // GO:0050896 // GO:0050911 // GO:0050911	G-protein coupled receptor signaling pathway // sensory perception of smell // signal transduction // G-protein coupled receptor signaling pathway // G-protein coupled receptor signaling pathway // sensory perception of smell // sensory perception of smell // response to stimulus // detection of chemical stimulus involved in sensory perception of smell // detection of chemical stimulus involved i…	4.98±0.34	5.24±0.21	-0.25839	0.0365879
TC1500000736.mm.2	Xrcc6	NM_010247	RefSeq	X-ray repair complementing defective repair in Chinese hamster cells 6 (Xrcc6)	chr15	+	81987835	82040085	GO:0000723 // GO:0006281 // GO:0006302 // GO:0006303 // GO:0006303 // GO:0006310 // GO:0006351 // GO:0006355 // GO:0006974 // GO:0008152 // GO:0010212 // GO:0032508 // GO:0033151 // GO:0045892 // GO:0045893 // GO:0045944 // GO:0048660 // GO:0050769 // GO:0071475 // GO:0071480 // GO:0071481 // GO:0000723 // GO:0000723 // GO:0006303 // GO:0006303 // GO:0006303 // GO:0006974 // GO:0032508 // GO:0045…	telomere maintenance // DNA repair // double-strand break repair // double-strand break repair via nonhomologous end joining // double-strand break repair via nonhomologous end joining // DNA recombination // transcription, DNA-templated // regulation of transcription, DNA-templated // cellular response to DNA damage stimulus // metabolic process // response to ionizing radiation // DNA duplex un…	7.11±0.14	7.22±0.12	-0.11553	0.0448497
TC0100001292.mm.2	Atp6v1g3	NM_177397	RefSeq	ATPase, H+ transporting, lysosomal V1 subunit G3 (Atp6v1g3)	chr1	+	138273738	138289462	GO:0006810 // GO:0006811 // GO:0015991 // GO:0015992	transport // ion transport // ATP hydrolysis coupled proton transport // proton transport	5.09±0.16	5.25±0.18	-0.16171	0.0282806
TC0X00000893.mm.2	Klhl15	NM_001039059	RefSeq	kelch-like 15 (Klhl15), transcript variant 3	chrX	+	94234599	94277724	GO:0042787 // GO:0016567 // GO:0042787	protein ubiquitination involved in ubiquitin-dependent protein catabolic process // protein ubiquitination // protein ubiquitination involved in ubiquitin-dependent protein catabolic process	5.59±0.31	5.87±0.21	-0.279355	0.0185517
TC1400002180.mm.2	Tnfrsf19	NM_001164155	RefSeq	tumor necrosis factor receptor superfamily, member 19 (Tnfrsf19), transcript variant 2	chr14	-	60963834	61046855	GO:0001942 // GO:0043123	hair follicle development // positive regulation of I-kappaB kinase/NF-kappaB signaling	7.08±0.23	7.28±0.18	-0.207724	0.0245735
TC0500002482.mm.2	Tmem156	OTTMUST00000117288	Havanatranscript	transmembrane protein 156[gene_biotype:protein_coding transcript_biotype:processed_transcript]	chr5	-	65051568	65091625	---	---	2.68±0.10	2.81±0.17	-0.130423	0.0317709
TC0100000380.mm.2	Tmem194b	NM_001142647	RefSeq	transmembrane protein 194B (Tmem194b), transcript variant 1	chr1	+	52630705	52651919	GO:0008150	biological_process	2.99±0.30	3.32±0.18	-0.324549	0.00469061
TC0500003048.mm.2	Tmem119	NM_146162	RefSeq	transmembrane protein 119 (Tmem119)	chr5	-	113793729	113800516	GO:0001503 // GO:0001649 // GO:0001649 // GO:0030154 // GO:0007283 // GO:0030501 // GO:0033690 // GO:0045669 // GO:0048515 // GO:1903012	ossification // osteoblast differentiation // osteoblast differentiation // cell differentiation // spermatogenesis // positive regulation of bone mineralization // positive regulation of osteoblast proliferation // positive regulation of osteoblast differentiation // spermatid differentiation // positive regulation of bone development	7.11±0.14	7.32±0.12	-0.212916	0.000609372
TC0700000907.mm.2	Slc6a5	NM_001146013	RefSeq	solute carrier family 6 (neurotransmitter transporter, glycine), member 5 (Slc6a5), transcript variant a	chr7	+	49910146	49963856	GO:0006810 // GO:0006836 // GO:0015816 // GO:0036233 // GO:0060012 // GO:0036233 // GO:0055085 // GO:0060012 // GO:0036233 // GO:0060012	transport // neurotransmitter transport // glycine transport // glycine import // synaptic transmission, glycinergic // glycine import // transmembrane transport // synaptic transmission, glycinergic // glycine import // synaptic transmission, glycinergic	4.06±0.34	4.32±0.27	-0.260006	0.0483519
TC1000000300.mm.2	Col10a1	NM_009925	RefSeq	collagen, type X, alpha 1 (Col10a1)	chr10	+	34389981	34397085	---	---	3.23±0.33	3.61±0.27	-0.384441	0.00472357
TC0400001418.mm.2	Pou3f1	NM_011141	RefSeq	POU domain, class 3, transcription factor 1 (Pou3f1)	chr4	+	124656807	124660655	GO:0006351 // GO:0006355 // GO:0006357 // GO:0007420 // GO:0008544 // GO:0010628 // GO:0014044 // GO:0022011 // GO:0030216 // GO:0030900 // GO:0042552 // GO:0045893 // GO:0045944 // GO:0045944	transcription, DNA-templated // regulation of transcription, DNA-templated // regulation of transcription from RNA polymerase II promoter // brain development // epidermis development // positive regulation of gene expression // Schwann cell development // myelination in peripheral nervous system // keratinocyte differentiation // forebrain development // myelination // positive regulation of tra…	5.07±0.17	5.30±0.26	-0.225307	0.0206615
TC1000002616.mm.2	Syn3	NM_001164495	RefSeq	synapsin III (Syn3), transcript variant 2	chr10	-	86048746	86498896	GO:0007269 // GO:0007269 // GO:0007269 // GO:0008152	neurotransmitter secretion // neurotransmitter secretion // neurotransmitter secretion // metabolic process	3.88±0.37	4.34±0.27	-0.463315	0.00200115
TC0700002491.mm.2	Relb	NM_009046	RefSeq	avian reticuloendotheliosis viral (v-rel) oncogene related B (Relb), transcript variant 1	chr7	-	19606217	19629438	GO:0000122 // GO:0006351 // GO:0006355 // GO:0006357 // GO:0006954 // GO:0007249 // GO:0010628 // GO:0019882 // GO:0032688 // GO:0032922 // GO:0034097 // GO:0038061 // GO:0042088 // GO:0043011 // GO:0045063 // GO:0045087 // GO:0045892 // GO:0045944 // GO:0048511 // GO:0071470 // GO:0000122 // GO:0006954 // GO:0007249 // GO:0032688 // GO:0032688 // GO:0034097 // GO:0045087 // GO:0071470 // GO:0006…	negative regulation of transcription from RNA polymerase II promoter // transcription, DNA-templated // regulation of transcription, DNA-templated // regulation of transcription from RNA polymerase II promoter // inflammatory response // I-kappaB kinase/NF-kappaB signaling // positive regulation of gene expression // antigen processing and presentation // negative regulation of interferon-beta pr…	5.48±0.18	5.71±0.26	-0.232016	0.0192065
TC0300000894.mm.2	Cdc42se1	NM_001038708	RefSeq	CDC42 small effector 1 (Cdc42se1), transcript variant 2	chr3	+	95228424	95236424	GO:0006909 // GO:0007165 // GO:0007264 // GO:0008360 // GO:0046329 // GO:0007165 // GO:0008360	phagocytosis // signal transduction // small GTPase mediated signal transduction // regulation of cell shape // negative regulation of JNK cascade // signal transduction // regulation of cell shape	6.26±0.19	6.44±0.13	-0.180782	0.0118205
TC0900002751.mm.2	Htr1b	NM_010482	RefSeq	5-hydroxytryptamine (serotonin) receptor 1B (Htr1b)	chr9	-	81628291	81633828	GO:0002031 // GO:0007165 // GO:0007186 // GO:0007198 // GO:0007205 // GO:0007268 // GO:0007610 // GO:0007631 // GO:0009636 // GO:0014059 // GO:0014063 // GO:0030818 // GO:0030818 // GO:0032229 // GO:0035690 // GO:0042220 // GO:0042310 // GO:0042493 // GO:0042756 // GO:0045471 // GO:0046849 // GO:0050795 // GO:0051967 // GO:0071312 // GO:0071502 // GO:0007198 // GO:0007198 // GO:0007268 // GO:0007…	G-protein coupled receptor internalization // signal transduction // G-protein coupled receptor signaling pathway // adenylate cyclase-inhibiting serotonin receptor signaling pathway // protein kinase C-activating G-protein coupled receptor signaling pathway // synaptic transmission // behavior // feeding behavior // response to toxic substance // regulation of dopamine secretion // negative regu…	4.17±0.31	4.50±0.22	-0.331768	0.00696901
TC0500003735.mm.2	2610524H06Rik	NM_181075	RefSeq	RIKEN cDNA 2610524H06 gene (2610524H06Rik)	chr5	-	114821935	114823468	GO:0008150	biological_process	4.92±0.38	5.23±0.28	-0.30944	0.0344094
TC1400000465.mm.2	Gm8232	ENSMUST00000164277	ENSEMBL	predicted gene 8232 [gene_biotype:protein_coding transcript_biotype:protein_coding]	chr14	+	44433635	44450009	GO:0008150	biological_process	5.00±0.26	5.24±0.22	-0.239511	0.0230304
TC1900001053.mm.2	Slc22a19	NM_144785	RefSeq	solute carrier family 22 (organic anion transporter), member 19 (Slc22a19)	chr19	-	7673061	7711310	GO:0002238 // GO:0015711 // GO:0043252 // GO:0043252 // GO:0055085 // GO:0098656 // GO:1901998	response to molecule of fungal origin // organic anion transport // sodium-independent organic anion transport // sodium-independent organic anion transport // transmembrane transport // anion transmembrane transport // toxin transport	2.69±0.17	2.85±0.17	-0.157965	0.0343692
TC1900000905.mm.2	Rps6kb2	NM_021485	RefSeq	ribosomal protein S6 kinase, polypeptide 2 (Rps6kb2)	chr19	-	4156713	4163354	GO:0006468 // GO:0006468 // GO:0016310 // GO:0043491 // GO:0045948 // GO:0006468 // GO:0045948 // GO:0045948 // GO:0006952	protein phosphorylation // protein phosphorylation // phosphorylation // protein kinase B signaling // positive regulation of translational initiation // protein phosphorylation // positive regulation of translational initiation // positive regulation of translational initiation // defense response	8.20±0.12	8.35±0.16	-0.149669	0.0170165
TC0700002749.mm.2	Wdr62	NM_146186	RefSeq	WD repeat domain 62 (Wdr62)	chr7	-	30240138	30280421	GO:0007052 // GO:0021987 // GO:0022008 // GO:0097150 // GO:0007052 // GO:0021987 // GO:0021987 // GO:0022008 // GO:0097150 // GO:0007052 // GO:0021987 // GO:0022008	mitotic spindle organization // cerebral cortex development // neurogenesis // neuronal stem cell population maintenance // mitotic spindle organization // cerebral cortex development // cerebral cortex development // neurogenesis // neuronal stem cell population maintenance // mitotic spindle organization // cerebral cortex development // neurogenesis	3.52±0.42	3.84±0.29	-0.329104	0.0363429
TC1000000836.mm.2	Hmha1	NM_001142701	RefSeq	histocompatibility (minor) HA-1 (Hmha1), transcript variant 1	chr10	+	80016653	80031472	GO:0007165 // GO:0035556 // GO:0043547	signal transduction // intracellular signal transduction // positive regulation of GTPase activity	5.36±0.14	5.57±0.10	-0.21341	0.000368205
TC1700001771.mm.2	4930539E08Rik	NM_172450	RefSeq	RIKEN cDNA 4930539E08 gene (4930539E08Rik)	chr17	-	28896395	28915324	GO:0008150	biological_process	4.23±0.17	4.42±0.17	-0.185912	0.0141811
TC0100001563.mm.2	Ccdc190	NM_001033185	RefSeq	RIKEN cDNA 1700084C01 gene (1700084C01Rik)	chr1	+	169928648	169934653	GO:0008150	biological_process	2.64±0.21	2.87±0.27	-0.227575	0.0325858
TC0500002952.mm.2	Dgkq	NM_199011	RefSeq	diacylglycerol kinase, theta (Dgkq)	chr5	-	108646693	108669672	GO:0006357 // GO:0007165 // GO:0007186 // GO:0007205 // GO:0016310 // GO:0019933 // GO:0033198 // GO:0035556 // GO:0070493 // GO:0070528 // GO:0006357 // GO:0006357 // GO:0007186 // GO:0007186 // GO:0019933 // GO:0019933 // GO:0033198 // GO:0033198 // GO:0070493 // GO:0070493 // GO:0070528 // GO:0070528 // GO:0016310	regulation of transcription from RNA polymerase II promoter // signal transduction // G-protein coupled receptor signaling pathway // protein kinase C-activating G-protein coupled receptor signaling pathway // phosphorylation // cAMP-mediated signaling // response to ATP // intracellular signal transduction // thrombin receptor signaling pathway // protein kinase C signaling // regulation of tran…	4.55±0.19	4.74±0.23	-0.194774	0.0360639
TC1600001350.mm.2	Camk2n2	NM_028420	RefSeq	calcium/calmodulin-dependent protein kinase II inhibitor 2 (Camk2n2)	chr16	-	20619215	20621287	GO:1904030 // GO:1904030 // GO:1904030 // GO:0016310	negative regulation of cyclin-dependent protein kinase activity // negative regulation of cyclin-dependent protein kinase activity // negative regulation of cyclin-dependent protein kinase activity // phosphorylation	4.67±0.22	4.94±0.30	-0.279307	0.0180319
TC0700002693.mm.2	Timm50	NM_025616	RefSeq	translocase of inner mitochondrial membrane 50 (Timm50)	chr7	-	28305516	28312072	GO:0001836 // GO:0006470 // GO:0006810 // GO:0007006 // GO:0015031 // GO:0035335 // GO:0001836 // GO:0006470 // GO:0006470 // GO:0007006 // GO:0007006 // GO:0030150 // GO:0035335	release of cytochrome c from mitochondria // protein dephosphorylation // transport // mitochondrial membrane organization // protein transport // peptidyl-tyrosine dephosphorylation // release of cytochrome c from mitochondria // protein dephosphorylation // protein dephosphorylation // mitochondrial membrane organization // mitochondrial membrane organization // protein import into mitochondria…	7.84±0.13	8.00±0.10	-0.155967	0.00290503
TC1300002075.mm.2	H2afy	NM_001159513	RefSeq	H2A histone family, member Y (H2afy), transcript variant 2	chr13	-	56073619	56136361	GO:0000122 // GO:0006334 // GO:0006342 // GO:0007549 // GO:0016568 // GO:0019216 // GO:0019216 // GO:0031060 // GO:0033128 // GO:0040029 // GO:0045618 // GO:0045814 // GO:0045815 // GO:0051572 // GO:0061086 // GO:0071169 // GO:0071901 // GO:1901837 // GO:1901837 // GO:1902750 // GO:0000122 // GO:0000122 // GO:0006342 // GO:0007549 // GO:0007549 // GO:0019216 // GO:0019216 // GO:0031060 // GO:0033…	negative regulation of transcription from RNA polymerase II promoter // nucleosome assembly // chromatin silencing // dosage compensation // chromatin modification // regulation of lipid metabolic process // regulation of lipid metabolic process // regulation of histone methylation // negative regulation of histone phosphorylation // regulation of gene expression, epigenetic // positive regulatio…	8.26±0.09	8.40±0.16	-0.143152	0.0179768
TC0800000912.mm.2	Rnf150	NM_177378	RefSeq	ring finger protein 150 (Rnf150)	chr8	+	82863356	83091271	GO:0008150	biological_process	7.85±0.17	8.06±0.18	-0.214731	0.00705538
TC0400003577.mm.2	Tlr12	NM_205823	RefSeq	toll-like receptor 12 (Tlr12)	chr4	-	128615446	128618619	GO:0002376 // GO:0006954 // GO:0007165 // GO:0042832 // GO:0045087	immune system process // inflammatory response // signal transduction // defense response to protozoan // innate immune response	4.00±0.22	4.28±0.22	-0.279216	0.00504928
TC0200000401.mm.2	Fam166a	NM_026624	RefSeq	family with sequence similarity 166, member A (Fam166a)	chr2	+	25218745	25222281	GO:0008150	biological_process	3.59±0.23	3.84±0.26	-0.249471	0.0205665
TC0700000419.mm.2	B3gnt8	NM_001036740	RefSeq	UDP-GlcNAc:betaGal beta-1,3-N-acetylglucosaminyltransferase 8 (B3gnt8), transcript variant 2	chr7	+	25614009	25633529	GO:0006486 // GO:0030311 // GO:0030311 // GO:0030311 // GO:0030311	protein glycosylation // poly-N-acetyllactosamine biosynthetic process // poly-N-acetyllactosamine biosynthetic process // poly-N-acetyllactosamine biosynthetic process // poly-N-acetyllactosamine biosynthetic process	6.93±0.16	7.13±0.13	-0.198432	0.00370119
TC1200001070.mm.2	Gskip	NM_178613	RefSeq	GSK3B interacting protein (Gskip)	chr12	+	105684829	105703058	GO:0008150	biological_process	6.43±0.17	6.57±0.15	-0.13774	0.0463713
TC1100000168.mm.2	Cnrip1	NM_029861	RefSeq	cannabinoid receptor interacting protein 1 (Cnrip1)	chr11	+	17051584	17079372	GO:0008150	biological_process	6.01±0.23	6.25±0.16	-0.243612	0.00754072
TSUnmapped00000007.mm.2	Samd15	NM_001290288	RefSeq	sterile alpha motif domain containing 15 (Samd15)	---	---	0	0	GO:0008150	biological_process	2.43±0.15	2.57±0.15	-0.136115	0.0390289
TC1700001674.mm.2	Metrn	NM_133719	RefSeq	meteorin, glial cell differentiation regulator (Metrn)	chr17	-	25794571	25797136	GO:0007275 // GO:0007399 // GO:0010001 // GO:0030154 // GO:0050772	multicellular organismal development // nervous system development // glial cell differentiation // cell differentiation // positive regulation of axonogenesis	7.02±0.24	7.27±0.21	-0.252827	0.011787
TC1100004148.mm.2	Tha1	NM_027919	RefSeq	threonine aldolase 1 (Tha1)	chr11	-	117867949	117873526	GO:0006545 // GO:0006567 // GO:0006520 // GO:0006545 // GO:0006567	glycine biosynthetic process // threonine catabolic process // cellular amino acid metabolic process // glycine biosynthetic process // threonine catabolic process	5.87±0.13	6.00±0.14	-0.132274	0.0285306
TC0800000077.mm.2	Myo16	NM_001081397	RefSeq	myosin XVI (Myo16)	chr8	+	10153923	10634741	GO:0014065 // GO:0048812 // GO:0008152 // GO:0008285 // GO:0021549 // GO:2000134 // GO:0008285 // GO:0021549 // GO:2000134	phosphatidylinositol 3-kinase signaling // neuron projection morphogenesis // metabolic process // negative regulation of cell proliferation // cerebellum development // negative regulation of G1/S transition of mitotic cell cycle // negative regulation of cell proliferation // cerebellum development // negative regulation of G1/S transition of mitotic cell cycle	4.77±0.17	5.03±0.30	-0.262945	0.0169868
TC1100003720.mm.2	Gm11938	NM_001127354	RefSeq	predicted gene 11938 (Gm11938)	chr11	-	99602646	99603308	---	---	4.75±0.19	4.98±0.20	-0.226821	0.00933315
TC1800000849.mm.2	Pard6g	NM_053117	RefSeq	par-6 family cell polarity regulator gamma (Pard6g)	chr18	+	80046895	80119640	GO:0007049 // GO:0051301	cell cycle // cell division	3.84±0.39	4.15±0.20	-0.304181	0.028281
TC0800002437.mm.2	Unc13a	NM_001029873	RefSeq	unc-13 homolog A (C. elegans) (Unc13a)	chr8	-	71624050	71671763	GO:0001956 // GO:0006887 // GO:0007268 // GO:0007269 // GO:0007528 // GO:0010807 // GO:0016081 // GO:0016082 // GO:0016188 // GO:0030154 // GO:0035249 // GO:0035249 // GO:0035556 // GO:0048172 // GO:0050435 // GO:0060291 // GO:0060384 // GO:1903861 // GO:0007269 // GO:1903861 // GO:1903861	positive regulation of neurotransmitter secretion // exocytosis // synaptic transmission // neurotransmitter secretion // neuromuscular junction development // regulation of synaptic vesicle priming // synaptic vesicle docking // synaptic vesicle priming // synaptic vesicle maturation // cell differentiation // synaptic transmission, glutamatergic // synaptic transmission, glutamatergic // intrac…	5.29±0.22	5.49±0.16	-0.199563	0.0182062
TC0800003246.mm.2	Agrp	NM_001271806	RefSeq	agouti related neuropeptide (Agrp), transcript variant 2	chr8	-	105566695	105579845	GO:0007218 // GO:0007218 // GO:0008343 // GO:0009755 // GO:0042755 // GO:0060259 // GO:2000253 // GO:0007218 // GO:0007218 // GO:0007218 // GO:0007623 // GO:0008343 // GO:0009648 // GO:0032868 // GO:0042755 // GO:0060135 // GO:0060259 // GO:0060259 // GO:0060259 // GO:2000253	neuropeptide signaling pathway // neuropeptide signaling pathway // adult feeding behavior // hormone-mediated signaling pathway // eating behavior // regulation of feeding behavior // positive regulation of feeding behavior // neuropeptide signaling pathway // neuropeptide signaling pathway // neuropeptide signaling pathway // circadian rhythm // adult feeding behavior // photoperiodism // respo…	4.82±0.16	5.08±0.31	-0.254105	0.0234567
TC0900002971.mm.2	Bfsp2	NM_001002896	RefSeq	beaded filament structural protein 2, phakinin (Bfsp2)	chr9	-	103424920	103480328	GO:0007010 // GO:0007601 // GO:0045104 // GO:0048469 // GO:0050896 // GO:0070307 // GO:0045104	cytoskeleton organization // visual perception // intermediate filament cytoskeleton organization // cell maturation // response to stimulus // lens fiber cell development // intermediate filament cytoskeleton organization	5.09±0.23	5.35±0.17	-0.262343	0.0043555
TC0900000044.mm.2	Mmp13	NM_008607	RefSeq	matrix metallopeptidase 13 (Mmp13)	chr9	+	7272514	7283333	GO:0001958 // GO:0003417 // GO:0006508 // GO:0006508 // GO:0007507 // GO:0022617 // GO:0022617 // GO:0030282 // GO:0030574 // GO:0030574 // GO:0030574 // GO:0043171 // GO:0044267 // GO:0051216 // GO:0060349 // GO:1904244 // GO:0001503 // GO:0001554 // GO:0001666 // GO:0006508 // GO:0009612 // GO:0022617 // GO:0022617 // GO:0030574 // GO:0030574 // GO:0031623 // GO:0035116 // GO:0042493 // GO:0043…	endochondral ossification // growth plate cartilage development // proteolysis // proteolysis // heart development // extracellular matrix disassembly // extracellular matrix disassembly // bone mineralization // collagen catabolic process // collagen catabolic process // collagen catabolic process // peptide catabolic process // cellular protein metabolic process // cartilage development // bone…	3.73±0.43	4.65±1.20	-0.920678	0.02517
TC1700000667.mm.2	Ly6g5c	NM_148947	RefSeq	lymphocyte antigen 6 complex, locus G5C (Ly6g5c)	chr17	+	35108279	35111991	GO:0008150	biological_process	3.52±0.23	3.78±0.29	-0.25407	0.026733
TC1200001933.mm.2	Ppp2r5e	NM_012024	RefSeq	protein phosphatase 2, regulatory subunit B, epsilon (Ppp2r5e)	chr12	-	75449465	75596228	GO:0007165 // GO:0034047	signal transduction // regulation of protein phosphatase type 2A activity	7.42±0.12	7.52±0.10	-0.0988403	0.0361453
TC0400004012.mm.2	Agtrap	NM_009642	RefSeq	angiotensin II, type I receptor-associated protein (Agtrap), transcript variant 1	chr4	-	148077061	148088064	GO:0008217 // GO:0001666 // GO:0038166	regulation of blood pressure // response to hypoxia // angiotensin-activated signaling pathway	5.82±0.19	6.03±0.17	-0.210376	0.00863068
TC0100001349.mm.2	3110040M04Rik	XM_993996.2	MGI/JacksonLab	PREDICTED: RIKEN cDNA 3110040M04 gene (3110040M04Rik)	chr1	+	151204121	151205794	---	---	5.93±0.16	6.09±0.20	-0.159682	0.0434534
TC1700000913.mm.2	Guca1b	NM_146079	RefSeq	guanylate cyclase activator 1B (Guca1b)	chr17	+	47385393	47392967	GO:0007601 // GO:0007602 // GO:0031282 // GO:0050896 // GO:0007601 // GO:0031284	visual perception // phototransduction // regulation of guanylate cyclase activity // response to stimulus // visual perception // positive regulation of guanylate cyclase activity	6.53±0.25	6.75±0.15	-0.213129	0.022038
TC1200001461.mm.2	Greb1	NM_001252071	RefSeq	gene regulated by estrogen in breast cancer protein (Greb1), transcript variant 2	chr12	-	16670615	16800886	---	---	4.86±0.26	5.13±0.20	-0.266608	0.0102973
TC0300000156.mm.2	Spata16	NM_027583	RefSeq	spermatogenesis associated 16 (Spata16), transcript variant 1	chr3	+	26637620	26983212	GO:0007275 // GO:0007283 // GO:0030154 // GO:0008150	multicellular organismal development // spermatogenesis // cell differentiation // biological_process	5.49±0.27	5.77±0.23	-0.277276	0.0116795
TC0100003892.mm.2	Gm1305	ENSMUST00000131716	ENSEMBL	predicted gene 1305 [gene_biotype:protein_coding transcript_biotype:protein_coding]	chr1	-	179695297	179745185	GO:0008152 // GO:0007005 // GO:0008150 // GO:0072384 // GO:0007018	metabolic process // mitochondrion organization // biological_process // organelle transport along microtubule // microtubule-based movement	4.61±0.19	4.79±0.17	-0.183251	0.0219535
TC1100000472.mm.2	Fam71b	NM_001013783	RefSeq	family with sequence similarity 71, member B (Fam71b)	chr11	+	46396559	46407985	GO:0008150	biological_process	5.68±0.30	5.93±0.23	-0.246055	0.034614
TC0300002736.mm.2	Sypl2	NM_008596	RefSeq	synaptophysin-like 2 (Sypl2)	chr3	-	108211472	108226648	GO:0006810 // GO:0006874 // GO:0021762	transport // cellular calcium ion homeostasis // substantia nigra development	8.55±0.20	8.69±0.09	-0.140392	0.0388251
TC0700002866.mm.2	Zfp536	NM_172385	RefSeq	zinc finger protein 536 (Zfp536)	chr7	-	37317899	37773641	GO:0000122 // GO:0006351 // GO:0006355 // GO:0045665 // GO:0048387 // GO:0000122 // GO:0000122	negative regulation of transcription from RNA polymerase II promoter // transcription, DNA-templated // regulation of transcription, DNA-templated // negative regulation of neuron differentiation // negative regulation of retinoic acid receptor signaling pathway // negative regulation of transcription from RNA polymerase II promoter // negative regulation of transcription from RNA polymerase II p…	3.71±0.29	3.96±0.25	-0.248873	0.0349049
TC1600001651.mm.2	Slc35a5	NM_028756	RefSeq	solute carrier family 35, member A5 (Slc35a5)	chr16	-	45139573	45158706	GO:0006810 // GO:0008643 // GO:0015780 // GO:0008150 // GO:0015992	transport // carbohydrate transport // nucleotide-sugar transport // biological_process // proton transport	5.25±0.23	5.47±0.24	-0.220999	0.032612
TC1300001449.mm.2	Edaradd	NM_133643	RefSeq	EDAR (ectodysplasin-A receptor)-associated death domain (Edaradd)	chr13	-	12471209	12520450	GO:0001942 // GO:0007165 // GO:0007249 // GO:0007275 // GO:0030154 // GO:0042475 // GO:0061153	hair follicle development // signal transduction // I-kappaB kinase/NF-kappaB signaling // multicellular organismal development // cell differentiation // odontogenesis of dentin-containing tooth // trachea gland development	5.07±0.15	5.23±0.12	-0.159496	0.00860577
TC0100003736.mm.2	Hlx	NM_008250	RefSeq	H2.0-like homeobox (Hlx)	chr1	-	184727140	184732619	GO:0001889 // GO:0006351 // GO:0006355 // GO:0007519 // GO:0008284 // GO:0030154 // GO:0045627 // GO:0045627 // GO:0045629 // GO:0045629 // GO:0046622 // GO:0048484 // GO:0048513 // GO:0048557	liver development // transcription, DNA-templated // regulation of transcription, DNA-templated // skeletal muscle tissue development // positive regulation of cell proliferation // cell differentiation // positive regulation of T-helper 1 cell differentiation // positive regulation of T-helper 1 cell differentiation // negative regulation of T-helper 2 cell differentiation // negative regulation…	6.69±0.15	6.83±0.17	-0.141883	0.0397428
TC0700000774.mm.2	Klk9	NM_028660	RefSeq	kallikrein related-peptidase 9 (Klk9)	chr7	+	43791891	43796756	GO:0006508 // GO:0006508	proteolysis // proteolysis	4.49±0.25	4.78±0.32	-0.293161	0.0217117
TC1600001919.mm.2	Samsn1	NM_023380	RefSeq	SAM domain, SH3 domain and nuclear localization signals, 1 (Samsn1)	chr16	-	75858793	76022270	GO:0002820 // GO:0050732 // GO:0050869	negative regulation of adaptive immune response // negative regulation of peptidyl-tyrosine phosphorylation // negative regulation of B cell activation	2.19±0.24	2.53±0.34	-0.335804	0.0109155
TC0700003853.mm.2	Chrna10	NM_001081424	RefSeq	cholinergic receptor, nicotinic, alpha polypeptide 10 (Chrna10)	chr7	-	102111266	102116713	GO:0007204 // GO:0007271 // GO:0042472 // GO:0050910 // GO:0006810 // GO:0006811 // GO:0007165 // GO:0007204 // GO:0007204 // GO:0007274 // GO:0034220 // GO:0035094 // GO:0042391 // GO:0098655 // GO:0098655	positive regulation of cytosolic calcium ion concentration // synaptic transmission, cholinergic // inner ear morphogenesis // detection of mechanical stimulus involved in sensory perception of sound // transport // ion transport // signal transduction // positive regulation of cytosolic calcium ion concentration // positive regulation of cytosolic calcium ion concentration // neuromuscular synap…	4.48±0.19	4.75±0.27	-0.270076	0.00981324
TC1800001476.mm.2	Rax	NM_013833	RefSeq	retina and anterior neural fold homeobox (Rax)	chr18	-	65934636	65939089	GO:0006351 // GO:0006355 // GO:0006366 // GO:0007275 // GO:0007389 // GO:0007420 // GO:0021854 // GO:0043010 // GO:0045944 // GO:0060173 // GO:0006366 // GO:0006366 // GO:0045944 // GO:0045944	transcription, DNA-templated // regulation of transcription, DNA-templated // transcription from RNA polymerase II promoter // multicellular organismal development // pattern specification process // brain development // hypothalamus development // camera-type eye development // positive regulation of transcription from RNA polymerase II promoter // limb development // transcription from RNA poly…	5.58±0.17	5.75±0.20	-0.170578	0.0364598
TC1100003721.mm.2	Gm11937	NM_001099346	RefSeq	predicted gene 11937 (Gm11937)	chr11	-	99609794	99610189	---	---	5.55±0.17	5.73±0.15	-0.176907	0.0141828
TC0700002412.mm.2	Obox6	NM_145710	RefSeq	oocyte specific homeobox 6 (Obox6)	chr7	-	15833246	15839679	GO:0006355 // GO:0008150	regulation of transcription, DNA-templated // biological_process	2.66±0.22	2.87±0.27	-0.211603	0.0452587
TC0200002485.mm.2	Gdap1l1	NM_144891	RefSeq	ganglioside-induced differentiation-associated protein 1-like 1 (Gdap1l1)	chr2	+	163438467	163455324	GO:0006749 // GO:0006749	glutathione metabolic process // glutathione metabolic process	5.46±0.24	5.78±0.14	-0.322139	0.000821443
TC0700000614.mm.2	Scgb1b21	ENSMUST00000170232	ENSEMBL	secretoglobin, family 1B, member 21 [gene_biotype:transcribed_unprocessed_pseudogene transcript_biotype:transcribed_unprocessed_pseudogene]	chr7	+	33527376	33528561	---	---	6.41±0.17	6.61±0.14	-0.191387	0.00612009
TC0300000825.mm.2	Sprr2e	NM_011471	RefSeq	small proline-rich protein 2E (Sprr2e)	chr3	+	92352143	92353449	GO:0008544 // GO:0018149 // GO:0030216 // GO:0030216 // GO:0031424 // GO:0032355 // GO:0018149 // GO:0030216	epidermis development // peptide cross-linking // keratinocyte differentiation // keratinocyte differentiation // keratinization // response to estradiol // peptide cross-linking // keratinocyte differentiation	4.79±0.26	5.01±0.19	-0.217089	0.0272211
TC0400002790.mm.2	Hdhd3	NM_024257	RefSeq	haloacid dehalogenase-like hydrolase domain containing 3 (Hdhd3)	chr4	-	62499008	62503467	GO:0008152	metabolic process	4.58±0.22	4.81±0.21	-0.231665	0.013342
TC0Y00000169.mm.2	LOC100862125	XM_003689071.1	MGI/JacksonLab	PREDICTED: X-linked lymphocyte-regulated protein PM1-like (LOC100862125)	chrY	+	61648177	61672669	---	---	3.70±0.20	3.92±0.24	-0.224721	0.0202118
TC1400002103.mm.2	Ripk3	NM_001164107	RefSeq	receptor-interacting serine-threonine kinase 3 (Ripk3), transcript variant 2	chr14	-	55784995	55788857	GO:0001914 // GO:0002819 // GO:0006468 // GO:0007249 // GO:0010922 // GO:0012501 // GO:0016032 // GO:0016310 // GO:0032147 // GO:0032649 // GO:0033077 // GO:0043029 // GO:0046006 // GO:0046777 // GO:0048535 // GO:0048536 // GO:0048538 // GO:0051092 // GO:0051260 // GO:0051291 // GO:0051347 // GO:0051351 // GO:0051353 // GO:0060545 // GO:0060545 // GO:0070235 // GO:0070266 // GO:0070266 // GO:0070…	regulation of T cell mediated cytotoxicity // regulation of adaptive immune response // protein phosphorylation // I-kappaB kinase/NF-kappaB signaling // positive regulation of phosphatase activity // programmed cell death // viral process // phosphorylation // activation of protein kinase activity // regulation of interferon-gamma production // T cell differentiation in thymus // T cell homeosta…	3.22±0.28	3.48±0.23	-0.266816	0.0182903
TC0700004065.mm.2	Nlrp10	NM_175532	RefSeq	NLR family, pyrin domain containing 10 (Nlrp10)	chr7	-	108921853	108930158	GO:0002250 // GO:0002376 // GO:0002827 // GO:0006952 // GO:0035397 // GO:0036336 // GO:0045087 // GO:0050829 // GO:0050832 // GO:2000318 // GO:2000484 // GO:2000778 // GO:0050829 // GO:0050829 // GO:0050829 // GO:2000484 // GO:2000484 // GO:2000484 // GO:2000778 // GO:2000778 // GO:2000778	adaptive immune response // immune system process // positive regulation of T-helper 1 type immune response // defense response // helper T cell enhancement of adaptive immune response // dendritic cell migration // innate immune response // defense response to Gram-negative bacterium // defense response to fungus // positive regulation of T-helper 17 type immune response // positive regulation o…	4.67±0.35	4.98±0.31	-0.30811	0.0319151
TC0200000432.mm.2	Bmyc	NM_023326	RefSeq	brain expressed myelocytomatosis oncogene (Bmyc)	chr2	+	25706739	25707721	GO:0006355	regulation of transcription, DNA-templated	5.83±0.13	5.98±0.14	-0.149218	0.0136753
TC0900001428.mm.2	Col7a1	NM_007738	RefSeq	collagen, type VII, alpha 1 (Col7a1)	chr9	+	108953586	108984875	GO:0007155 // GO:0010466 // GO:0010951 // GO:0035987	cell adhesion // negative regulation of peptidase activity // negative regulation of endopeptidase activity // endodermal cell differentiation	7.76±0.12	7.93±0.10	-0.175499	0.00100397
TC1300002542.mm.2	Cenph	NM_021886	RefSeq	centromere protein H (Cenph)	chr13	-	100759674	100775899	GO:0007059 // GO:0007067 // GO:0051382 // GO:0051383 // GO:0007059 // GO:0007067	chromosome segregation // mitotic nuclear division // kinetochore assembly // kinetochore organization // chromosome segregation // mitotic nuclear division	4.05±0.19	4.21±0.17	-0.15807	0.0420453
TC0X00002421.mm.2	Spin2d	NM_001243002	RefSeq	spindlin family, member 2D (Spin2d)	chrX	-	73175302	73176989	GO:0007276 // GO:0008150	gamete generation // biological_process	2.78±0.25	3.08±0.31	-0.294947	0.0170482
TC1300002459.mm.2	S100z	NM_001081159	RefSeq	S100 calcium binding protein, zeta (S100z)	chr13	-	95477268	95478721	GO:0008150	biological_process	4.21±0.20	4.46±0.28	-0.250303	0.0203776
TC0300002112.mm.2	Gm17402	ENSMUST00000166353	ENSEMBL	predicted gene, 17402 [gene_biotype:protein_coding transcript_biotype:protein_coding]	chr3	-	67365461	67375163	---	---	10.12±0.12	10.26±0.12	-0.135909	0.00867318
TC1000000913.mm.2	Gm8290	XM_001002269.2	MGI/JacksonLab	PREDICTED: predicted gene 8290 (Gm8290)	chr10	+	82008391	82008858	---	---	6.45±0.10	6.58±0.16	-0.129256	0.028629
TC0200001756.mm.2	Rpusd2	NM_173450	RefSeq	RNA pseudouridylate synthase domain containing 2 (Rpusd2)	chr2	+	119034790	119042198	GO:0001522 // GO:0009451 // GO:0031119 // GO:0031119	pseudouridine synthesis // RNA modification // tRNA pseudouridine synthesis // tRNA pseudouridine synthesis	5.06±0.21	5.23±0.17	-0.170134	0.0409509
TC0200004141.mm.2	Slc35c1	NM_145832	RefSeq	solute carrier family 35, member C1 (Slc35c1), transcript variant 2	chr2	-	92452764	92460538	GO:0002230 // GO:0006810 // GO:0008643 // GO:0030259 // GO:0045746 // GO:0098656 // GO:0098779 // GO:0002230 // GO:0002230 // GO:0098656 // GO:0098779 // GO:0098779	positive regulation of defense response to virus by host // transport // carbohydrate transport // lipid glycosylation // negative regulation of Notch signaling pathway // anion transmembrane transport // mitophagy in response to mitochondrial depolarization // positive regulation of defense response to virus by host // positive regulation of defense response to virus by host // anion transmembra…	5.49±0.15	5.67±0.17	-0.177444	0.0127868
TC1100004109.mm.2	Evpl	NM_025276	RefSeq	envoplakin (Evpl)	chr11	-	116220559	116238091	GO:0008544 // GO:0018149 // GO:0030216 // GO:0031424 // GO:0018149 // GO:0018149 // GO:0030216 // GO:0030216	epidermis development // peptide cross-linking // keratinocyte differentiation // keratinization // peptide cross-linking // peptide cross-linking // keratinocyte differentiation // keratinocyte differentiation	6.32±0.14	6.47±0.19	-0.144815	0.0439811
TC1300001006.mm.2	Hapln1	NM_013500	RefSeq	hyaluronan and proteoglycan link protein 1 (Hapln1)	chr13	+	89540636	89611832	GO:0001501 // GO:0007155 // GO:0007417 // GO:0098779 // GO:0001501 // GO:0007155 // GO:0007155 // GO:0007417 // GO:0098779 // GO:0098779	skeletal system development // cell adhesion // central nervous system development // mitophagy in response to mitochondrial depolarization // skeletal system development // cell adhesion // cell adhesion // central nervous system development // mitophagy in response to mitochondrial depolarization // mitophagy in response to mitochondrial depolarization	3.62±0.28	3.87±0.20	-0.25196	0.019716
TC1000002820.mm.2	Myf5	NM_008656	RefSeq	myogenic factor 5 (Myf5)	chr10	-	107482908	107486134	GO:0001502 // GO:0001503 // GO:0001756 // GO:0001952 // GO:0006351 // GO:0006355 // GO:0007275 // GO:0007517 // GO:0007517 // GO:0007519 // GO:0007519 // GO:0030154 // GO:0030198 // GO:0035914 // GO:0043010 // GO:0045663 // GO:0045944 // GO:0045944 // GO:0048644 // GO:0048704 // GO:0048743 // GO:0060415 // GO:0060415 // GO:1901741 // GO:0006366 // GO:0007517 // GO:0045663 // GO:0048743 // GO:1901…	cartilage condensation // ossification // somitogenesis // regulation of cell-matrix adhesion // transcription, DNA-templated // regulation of transcription, DNA-templated // multicellular organismal development // muscle organ development // muscle organ development // skeletal muscle tissue development // skeletal muscle tissue development // cell differentiation // extracellular matrix organiz…	4.45±0.21	4.66±0.25	-0.203254	0.043273
TC1700002348.mm.2	Tubb4a	NM_009451	RefSeq	tubulin, beta 4A class IVA (Tubb4a)	chr17	-	57080066	57087782	GO:0007017 // GO:0030030 // GO:0051258 // GO:0008152	microtubule-based process // cell projection organization // protein polymerization // metabolic process	6.01±0.19	6.19±0.21	-0.185621	0.0341496
TC1600000130.mm.2	Snn	NM_009223	RefSeq	stannin (Snn)	chr16	+	11060945	11074986	GO:0008150	biological_process	5.21±0.30	5.49±0.12	-0.27699	0.00954244
TC0900001175.mm.2	Plod2	NM_001142916	RefSeq	procollagen lysine, 2-oxoglutarate 5-dioxygenase 2 (Plod2), transcript variant 1	chr9	+	92542223	92608428	GO:0055114 // GO:0098779 // GO:0098779 // GO:0001666 // GO:0032870 // GO:0098779	oxidation-reduction process // mitophagy in response to mitochondrial depolarization // mitophagy in response to mitochondrial depolarization // response to hypoxia // cellular response to hormone stimulus // mitophagy in response to mitochondrial depolarization	6.21±0.35	6.56±0.22	-0.352608	0.0086118
TC1100002183.mm.2	Wap	NM_011709	RefSeq	whey acidic protein (Wap)	chr11	-	6635482	6638649	GO:0010466	negative regulation of peptidase activity	5.76±0.16	5.95±0.21	-0.195423	0.0167392
TC1800001368.mm.2	March3	NM_177115	RefSeq	membrane-associated ring finger (C3HC4) 3 (March3)	chr18	-	56761716	56925548	GO:0006897 // GO:0008150 // GO:0016567	endocytosis // biological_process // protein ubiquitination	4.89±0.19	5.09±0.23	-0.196602	0.0324881
TC0700000802.mm.2	Syt3	NM_001114116	RefSeq	synaptotagmin III (Syt3), transcript variant 2	chr7	+	44384102	44400187	GO:0016079 // GO:0017156 // GO:0017158 // GO:0030154 // GO:0031340 // GO:0048791 // GO:0051592 // GO:1903861 // GO:0006906 // GO:0016079 // GO:0017158 // GO:0048791 // GO:1903861 // GO:1903861	synaptic vesicle exocytosis // calcium ion-dependent exocytosis // regulation of calcium ion-dependent exocytosis // cell differentiation // positive regulation of vesicle fusion // calcium ion-dependent exocytosis of neurotransmitter // response to calcium ion // positive regulation of dendrite extension // vesicle fusion // synaptic vesicle exocytosis // regulation of calcium ion-dependent exoc…	7.44±0.19	7.63±0.13	-0.188353	0.0101596
TC0100003352.mm.2	Rabgap1l	NM_001038621	RefSeq	RAB GTPase activating protein 1-like (Rabgap1l), transcript variant 2	chr1	-	160219174	160792938	GO:0032880 // GO:0035855 // GO:0043547 // GO:0032880 // GO:0032880 // GO:0043547	regulation of protein localization // megakaryocyte development // positive regulation of GTPase activity // regulation of protein localization // regulation of protein localization // positive regulation of GTPase activity	7.16±0.18	7.36±0.15	-0.204795	0.00619366
TC1200001465.mm.2	2410004P03Rik	NM_001201332	RefSeq	RIKEN cDNA 2410004P03 gene (2410004P03Rik), transcript variant 1	chr12	-	17004958	17011727	GO:0008150	biological_process	5.75±0.25	5.97±0.21	-0.220321	0.0291009
TC0800002000.mm.2	Gm3985	NM_001177589	RefSeq	predicted gene 3985 (Gm3985)	chr8	-	32888505	32950026	---	---	2.66±0.17	2.94±0.35	-0.286007	0.0217577
TC0700001821.mm.2	Doc2a	NM_010069	RefSeq	double C2, alpha (Doc2a)	chr7	+	126847416	126852705	GO:0006887 // GO:0007268 // GO:0016079 // GO:0017158 // GO:0017158 // GO:0048791 // GO:0006906 // GO:0016079 // GO:0016079 // GO:0017158 // GO:0017158 // GO:0048791	exocytosis // synaptic transmission // synaptic vesicle exocytosis // regulation of calcium ion-dependent exocytosis // regulation of calcium ion-dependent exocytosis // calcium ion-dependent exocytosis of neurotransmitter // vesicle fusion // synaptic vesicle exocytosis // synaptic vesicle exocytosis // regulation of calcium ion-dependent exocytosis // regulation of calcium ion-dependent exocyto…	5.25±0.22	5.55±0.30	-0.297396	0.0118986
TC0600001509.mm.2	Nrip2	NM_001162858	RefSeq	nuclear receptor interacting protein 2 (Nrip2), transcript variant 1	chr6	+	128399296	128408935	GO:0000122 // GO:0006351 // GO:0006355 // GO:0006508 // GO:0007219	negative regulation of transcription from RNA polymerase II promoter // transcription, DNA-templated // regulation of transcription, DNA-templated // proteolysis // Notch signaling pathway	6.22±0.24	6.43±0.22	-0.209949	0.0370463
TC1600002148.mm.2	Mx1	NM_010846	RefSeq	MX dynamin-like GTPase 1 (Mx1), transcript variant 1	chr16	-	97447035	97462907	GO:0002376 // GO:0009615 // GO:0009615 // GO:0045087 // GO:0045087 // GO:0051607 // GO:0008152 // GO:0045087	immune system process // response to virus // response to virus // innate immune response // innate immune response // defense response to virus // metabolic process // innate immune response	3.13±0.16	3.29±0.19	-0.166322	0.0276707
TC1000002537.mm.2	Gipc3	NM_148951	RefSeq	GIPC PDZ domain containing family, member 3 (Gipc3)	chr10	-	81337762	81343266	GO:0008150	biological_process	6.21±0.08	6.38±0.15	-0.16613	0.00298022
TC1700000325.mm.2	Prss32	NM_027220	RefSeq	protease, serine 32 (Prss32)	chr17	+	23843855	23859776	GO:0006508 // GO:0006508 // GO:0006508	proteolysis // proteolysis // proteolysis	6.11±0.13	6.30±0.19	-0.193977	0.00913077
TC1100002156.mm.2	Myl7	NM_022879	RefSeq	myosin, light polypeptide 7, regulatory (Myl7)	chr11	-	5896637	5898782	---	---	4.29±0.19	4.61±0.27	-0.316201	0.00358072
TC1700001607.mm.2	Prss33	NM_001081399	RefSeq	protease, serine 33 (Prss33)	chr17	-	23833360	23836056	GO:0006508 // GO:0006508 // GO:0006508	proteolysis // proteolysis // proteolysis	6.25±0.15	6.39±0.17	-0.136256	0.0483519
TC0700002347.mm.2	Zscan18	NM_001017955	RefSeq	zinc finger and SCAN domain containing 18 (Zscan18)	chr7	-	12768092	12775658	GO:0006351 // GO:0006355 // GO:0006357	transcription, DNA-templated // regulation of transcription, DNA-templated // regulation of transcription from RNA polymerase II promoter	5.39±0.27	5.75±0.15	-0.351317	0.000922355
TC1400002348.mm.2	Npm2	NM_181345	RefSeq	nucleophosmin/nucleoplasmin 2 (Npm2)	chr14	-	70647302	70653084	GO:0006338 // GO:0006338 // GO:0007096 // GO:0007275 // GO:0007338 // GO:0009790 // GO:0016568 // GO:0043085 // GO:0045740 // GO:0045836 // GO:0051054 // GO:0051260 // GO:0006338 // GO:0006338 // GO:0006338 // GO:0007096 // GO:0007096 // GO:0007096 // GO:0007338 // GO:0007338 // GO:0007338 // GO:0009790 // GO:0009790 // GO:0009994 // GO:0009994 // GO:0043085 // GO:0045740 // GO:0045836 // GO:0045…	chromatin remodeling // chromatin remodeling // regulation of exit from mitosis // multicellular organismal development // single fertilization // embryo development // chromatin modification // positive regulation of catalytic activity // positive regulation of DNA replication // positive regulation of meiotic nuclear division // positive regulation of DNA metabolic process // protein homooligom…	3.23±0.30	3.51±0.28	-0.279529	0.0267926
TC1700001953.mm.2	Lst1	NM_010734	RefSeq	leukocyte specific transcript 1 (Lst1)	chr17	-	35185095	35188440	GO:0000902 // GO:0002376 // GO:0006955 // GO:0008360 // GO:0016358 // GO:0050670 // GO:0050672	cell morphogenesis // immune system process // immune response // regulation of cell shape // dendrite development // regulation of lymphocyte proliferation // negative regulation of lymphocyte proliferation	3.37±0.21	3.65±0.30	-0.280228	0.0163276
TC0800001217.mm.2	Plekhg4	NM_001081333	RefSeq	pleckstrin homology domain containing, family G (with RhoGef domain) member 4 (Plekhg4)	chr8	+	105373274	105382862	GO:0090630 // GO:0035023 // GO:0043547	activation of GTPase activity // regulation of Rho protein signal transduction // positive regulation of GTPase activity	4.52±0.28	4.74±0.21	-0.220232	0.0404693
TC1100001568.mm.2	Erbb2	NM_001003817	RefSeq	v-erb-b2 erythroblastic leukemia viral oncogene homolog 2, neuro/glioblastoma derived oncogene homolog (avian) (Erbb2)	chr11	+	98412470	98437716	GO:0001934 // GO:0006351 // GO:0006355 // GO:0006468 // GO:0007165 // GO:0007166 // GO:0007169 // GO:0007399 // GO:0007422 // GO:0007422 // GO:0007507 // GO:0007528 // GO:0008045 // GO:0008284 // GO:0010001 // GO:0014065 // GO:0014068 // GO:0016310 // GO:0018108 // GO:0030307 // GO:0032886 // GO:0033088 // GO:0042060 // GO:0042552 // GO:0043066 // GO:0043406 // GO:0043410 // GO:0043547 // GO:0044…	positive regulation of protein phosphorylation // transcription, DNA-templated // regulation of transcription, DNA-templated // protein phosphorylation // signal transduction // cell surface receptor signaling pathway // transmembrane receptor protein tyrosine kinase signaling pathway // nervous system development // peripheral nervous system development // peripheral nervous system development /…	4.43±0.24	4.64±0.08	-0.213068	0.0106788
TC1000002751.mm.2	Gm10754	NR_033537	RefSeq	predicted gene 10754 (Gm10754), long non-coding RNA.	chr10	-	97681414	97967115	---	---	1.85±0.14	2.08±0.29	-0.232586	0.0219856
TC0500002220.mm.2	Slbp	NM_001289724	RefSeq	stem-loop binding protein (Slbp), transcript variant 2	chr5	-	33634952	33652574	GO:0006397 // GO:0006398 // GO:0033260 // GO:0051028 // GO:0033260 // GO:0033260 // GO:0033260 // GO:0051028 // GO:0051028 // GO:0051028	mRNA processing // mRNA 3'-end processing by stem-loop binding and cleavage // nuclear DNA replication // mRNA transport // nuclear DNA replication // nuclear DNA replication // nuclear DNA replication // mRNA transport // mRNA transport // mRNA transport	7.64±0.09	7.73±0.10	-0.0952968	0.0264765
TC1100003147.mm.2	Spns3	NM_029932	RefSeq	spinster homolog 3 (Spns3)	chr11	-	72494919	72550506	GO:0003376 // GO:0006810 // GO:0006869 // GO:0040011 // GO:0055085 // GO:0006869	sphingosine-1-phosphate signaling pathway // transport // lipid transport // locomotion // transmembrane transport // lipid transport	4.77±0.30	5.02±0.19	-0.244296	0.0269616
TC0100000317.mm.2	Gpr45	NM_053107	RefSeq	G protein-coupled receptor 45 (Gpr45)	chr1	+	42952872	43035449	GO:0007165 // GO:0007186 // GO:0007186	signal transduction // G-protein coupled receptor signaling pathway // G-protein coupled receptor signaling pathway	5.16±0.20	5.44±0.21	-0.286499	0.0021261
TC1700002778.mm.2	Tapbp	NM_001025313	RefSeq	TAP binding protein (Tapbp), transcript variant 1	chr17	+	33919332	33929290	GO:0002479 // GO:0006952 // GO:0019885 // GO:0050823 // GO:0002397	antigen processing and presentation of exogenous peptide antigen via MHC class I, TAP-dependent // defense response // antigen processing and presentation of endogenous peptide antigen via MHC class I // peptide antigen stabilization // MHC class I protein complex assembly	8.46±0.11	8.58±0.15	-0.120999	0.0371576
TC1200002440.mm.2	Gpr132	NM_019925	RefSeq	G protein-coupled receptor 132 (Gpr132)	chr12	-	112850876	112860916	GO:0000082 // GO:0007165 // GO:0007186 // GO:0010972 // GO:0007189	G1/S transition of mitotic cell cycle // signal transduction // G-protein coupled receptor signaling pathway // negative regulation of G2/M transition of mitotic cell cycle // adenylate cyclase-activating G-protein coupled receptor signaling pathway	4.58±0.37	4.90±0.30	-0.313679	0.0347456
TC1400000767.mm.2	Gm17428	ENSMUST00000085949	ENSEMBL	predicted gene, 17428 [gene_biotype:protein_coding transcript_biotype:protein_coding]	chr14	+	54976933	54977025	---	---	8.61±0.21	8.84±0.27	-0.231379	0.0295165
TC0100003272.mm.2	Lamc2	NM_008485	RefSeq	laminin, gamma 2 (Lamc2)	chr1	-	153122756	153186447	GO:0007155 // GO:0048731 // GO:0070831	cell adhesion // system development // basement membrane assembly	6.46±0.18	6.63±0.17	-0.174094	0.0224244
TC1900000021.mm.2	Aldh3b2	NM_001177438	RefSeq	aldehyde dehydrogenase 3 family, member B2 (Aldh3b2)	chr19	+	3972328	3981665	GO:0006081 // GO:0008152 // GO:0055114 // GO:0006081	cellular aldehyde metabolic process // metabolic process // oxidation-reduction process // cellular aldehyde metabolic process	5.67±0.23	5.85±0.12	-0.185969	0.0228718
TC0Y00000265.mm.2	Gm20777	ENSMUST00000177818	ENSEMBL	predicted gene, 20777 [gene_biotype:protein_coding transcript_biotype:protein_coding]	chrY	-	10750128	10750826	GO:0007276	gamete generation	2.80±0.21	3.06±0.22	-0.251322	0.0088082
TC0600000412.mm.2	Tas2r137	NM_001025385	RefSeq	taste receptor, type 2, member 137 (Tas2r137)	chr6	+	40491238	40492239	GO:0001580 // GO:0001580 // GO:0007165 // GO:0007186 // GO:0050896 // GO:0050909 // GO:0001580	detection of chemical stimulus involved in sensory perception of bitter taste // detection of chemical stimulus involved in sensory perception of bitter taste // signal transduction // G-protein coupled receptor signaling pathway // response to stimulus // sensory perception of taste // detection of chemical stimulus involved in sensory perception of bitter taste	2.31±0.18	2.62±0.24	-0.308497	0.00192341
TC0200004636.mm.2	Slc4a11	NM_001081162	RefSeq	solute carrier family 4, sodium bicarbonate transporter-like, member 11 (Slc4a11)	chr2	-	130684108	130697519	GO:0006810 // GO:0006811 // GO:0006814 // GO:0006820 // GO:0015701 // GO:0015992 // GO:0030003 // GO:0035445 // GO:0035725 // GO:0042044 // GO:0046713 // GO:0050801 // GO:0051453 // GO:0006814 // GO:0006814 // GO:0015701 // GO:0015701 // GO:0015992 // GO:0015992 // GO:0030003 // GO:0030003 // GO:0035445 // GO:0035445 // GO:0035725 // GO:0035725 // GO:0046713 // GO:0046713 // GO:0051453	transport // ion transport // sodium ion transport // anion transport // bicarbonate transport // proton transport // cellular cation homeostasis // borate transmembrane transport // sodium ion transmembrane transport // fluid transport // borate transport // ion homeostasis // regulation of intracellular pH // sodium ion transport // sodium ion transport // bicarbonate transport // bicarbonate t…	4.50±0.27	4.72±0.21	-0.222305	0.0344377
TC1100001015.mm.2	Itgae	NM_008399	RefSeq	integrin alpha E, epithelial-associated (Itgae), transcript variant 1	chr11	+	73090583	73147449	GO:0007155 // GO:0007229	cell adhesion // integrin-mediated signaling pathway	3.74±0.29	4.03±0.32	-0.292333	0.0277299
TC0400004018.mm.2	Ptchd2	NM_001083342	RefSeq	patched domain containing 2 (Ptchd2)	chr4	-	148236857	148287965	GO:0007165 // GO:0008150	signal transduction // biological_process	4.56±0.24	4.88±0.26	-0.323534	0.00467962
TC0700000384.mm.2	Cadm4	NM_153112	RefSeq	cell adhesion molecule 4 (Cadm4)	chr7	+	24482023	24504539	GO:0007155 // GO:0007156 // GO:0007157 // GO:0008037	cell adhesion // homophilic cell adhesion via plasma membrane adhesion molecules // heterophilic cell-cell adhesion via plasma membrane cell adhesion molecules // cell recognition	5.46±0.16	5.61±0.18	-0.152199	0.0412327
TC0500003131.mm.2	Rfc5	NM_028128	RefSeq	replication factor C (activator 1) 5 (Rfc5)	chr5	-	117378103	117389047	GO:0006260 // GO:0006261 // GO:0006281 // GO:0006261 // GO:0006281	DNA replication // DNA-dependent DNA replication // DNA repair // DNA-dependent DNA replication // DNA repair	4.85±0.26	5.07±0.15	-0.217955	0.0240185
TC1700000348.mm.2	Noxo1	NM_027988	RefSeq	NADPH oxidase organizer 1 (Noxo1)	chr17	+	24696234	24700530	GO:0006801 // GO:0022617 // GO:0022617 // GO:0022617 // GO:0022617 // GO:0043085	superoxide metabolic process // extracellular matrix disassembly // extracellular matrix disassembly // extracellular matrix disassembly // extracellular matrix disassembly // positive regulation of catalytic activity	6.49±0.15	6.61±0.14	-0.125548	0.0437571
TC0800001458.mm.2	Foxl1	NM_008024	RefSeq	forkhead box L1 (Foxl1)	chr8	+	121127685	121130644	GO:0006351 // GO:0006355 // GO:0006357 // GO:0007495 // GO:0007507 // GO:0030111 // GO:0030154 // GO:0030166 // GO:0061146 // GO:0006355 // GO:0006357 // GO:0007507 // GO:0007507 // GO:0030154	transcription, DNA-templated // regulation of transcription, DNA-templated // regulation of transcription from RNA polymerase II promoter // visceral mesoderm-endoderm interaction involved in midgut development // heart development // regulation of Wnt signaling pathway // cell differentiation // proteoglycan biosynthetic process // Peyer's patch morphogenesis // regulation of transcription, DNA-…	4.95±0.24	5.19±0.29	-0.23912	0.0387982
TC0700000412.mm.2	Tmem145	NM_183311	RefSeq	transmembrane protein 145 (Tmem145)	chr7	+	25306106	25316195	GO:0007186 // GO:0019236 // GO:0008150	G-protein coupled receptor signaling pathway // response to pheromone // biological_process	4.88±0.31	5.12±0.20	-0.241072	0.0355022
TC0600001082.mm.2	Hdac11	NM_144919	RefSeq	histone deacetylase 11 (Hdac11)	chr6	+	91156665	91174692	GO:0006351 // GO:0006355 // GO:0014003 // GO:0016568 // GO:0016575 // GO:0014003 // GO:0016568 // GO:0016575 // GO:0016575 // GO:0070932	transcription, DNA-templated // regulation of transcription, DNA-templated // oligodendrocyte development // chromatin modification // histone deacetylation // oligodendrocyte development // chromatin modification // histone deacetylation // histone deacetylation // histone H3 deacetylation	6.04±0.25	6.27±0.14	-0.231984	0.0122449
TC1100001729.mm.2	Gm7020	XM_894949.4	MGI/JacksonLab	PREDICTED: predicted gene 7020 (Gm7020)	chr11	+	104573547	104573897	---	---	6.55±0.13	6.64±0.06	-0.0910682	0.045045
TC0700002043.mm.2	Rassf7	NM_025886	RefSeq	Ras association (RalGDS/AF-6) domain family (N-terminal) member 7 (Rassf7)	chr7	+	141215860	141218658	GO:0006915 // GO:0007165 // GO:0008150	apoptotic process // signal transduction // biological_process	5.43±0.21	5.61±0.21	-0.182545	0.0462884
TC0500000407.mm.2	Psapl1	NM_175249	RefSeq	prosaposin-like 1 (Psapl1)	chr5	+	36204021	36206568	GO:0006629 // GO:0006665 // GO:0006687 // GO:0007193 // GO:0019216 // GO:0060736 // GO:0060742 // GO:0006687 // GO:0007193 // GO:0019216 // GO:0043085 // GO:0060736 // GO:0060742	lipid metabolic process // sphingolipid metabolic process // glycosphingolipid metabolic process // adenylate cyclase-inhibiting G-protein coupled receptor signaling pathway // regulation of lipid metabolic process // prostate gland growth // epithelial cell differentiation involved in prostate gland development // glycosphingolipid metabolic process // adenylate cyclase-inhibiting G-protein coup…	4.25±0.27	4.52±0.33	-0.268356	0.043137
TC0600000985.mm.2	Fam136a	NM_025591	RefSeq	family with sequence similarity 136, member A (Fam136a)	chr6	+	86365682	86370058	GO:0008150	biological_process	6.77±0.17	6.92±0.12	-0.151386	0.022389
TC1900001556.mm.2	Pkd2l1	NM_181422	RefSeq	polycystic kidney disease 2-like 1 (Pkd2l1)	chr19	-	44147637	44192442	GO:0001581 // GO:0006810 // GO:0006811 // GO:0006812 // GO:0006816 // GO:0007224 // GO:0035725 // GO:0050915 // GO:0050982 // GO:0070207 // GO:0070588 // GO:0071468 // GO:0071805 // GO:0035725 // GO:0035725 // GO:0050915 // GO:0050915 // GO:0050982 // GO:0070207 // GO:0070207 // GO:0070207 // GO:0071805 // GO:0071805 // GO:0070588	detection of chemical stimulus involved in sensory perception of sour taste // transport // ion transport // cation transport // calcium ion transport // smoothened signaling pathway // sodium ion transmembrane transport // sensory perception of sour taste // detection of mechanical stimulus // protein homotrimerization // calcium ion transmembrane transport // cellular response to acidic pH // p…	3.19±0.36	3.53±0.31	-0.343934	0.0202213
TC1300000481.mm.2	Edn1	NM_010104	RefSeq	endothelin 1 (Edn1)	chr13	+	42301270	42307990	GO:0000122 // GO:0001501 // GO:0001516 // GO:0001569 // GO:0001666 // GO:0001701 // GO:0001821 // GO:0003100 // GO:0006885 // GO:0007166 // GO:0007186 // GO:0007186 // GO:0007204 // GO:0007205 // GO:0007267 // GO:0007507 // GO:0007585 // GO:0007589 // GO:0008217 // GO:0008217 // GO:0008284 // GO:0008284 // GO:0009953 // GO:0010460 // GO:0010613 // GO:0010870 // GO:0014032 // GO:0014065 // GO:0014…	negative regulation of transcription from RNA polymerase II promoter // skeletal system development // prostaglandin biosynthetic process // patterning of blood vessels // response to hypoxia // in utero embryonic development // histamine secretion // regulation of systemic arterial blood pressure by endothelin // regulation of pH // cell surface receptor signaling pathway // G-protein coupled re…	5.02±0.36	5.37±0.40	-0.350343	0.0342978
TC0400002470.mm.2	1110017D15Rik	NM_001048005	RefSeq	RIKEN cDNA 1110017D15 gene (1110017D15Rik), transcript variant 1	chr4	-	41505009	41517333	GO:0007283 // GO:0030154 // GO:0043623	spermatogenesis // cell differentiation // cellular protein complex assembly	5.16±0.21	5.36±0.19	-0.196436	0.0238656
TC1300002681.mm.2	Ddx4	NM_001145885	RefSeq	DEAD (Asp-Glu-Ala-Asp) box polypeptide 4 (Ddx4), transcript variant 1	chr13	-	112598333	112652310	GO:0007141 // GO:0007275 // GO:0007283 // GO:0010501 // GO:0030317 // GO:0032880 // GO:0010501 // GO:0030317 // GO:0030317	male meiosis I // multicellular organismal development // spermatogenesis // RNA secondary structure unwinding // sperm motility // regulation of protein localization // RNA secondary structure unwinding // sperm motility // sperm motility	2.71±0.27	2.96±0.26	-0.254221	0.0282974
TC0200001297.mm.2	Olfr1129	NM_001011836	RefSeq	olfactory receptor 1129 (Olfr1129)	chr2	+	87575086	87576030	GO:0007186 // GO:0007608 // GO:0007165 // GO:0007186 // GO:0007186 // GO:0007608 // GO:0007608 // GO:0050896 // GO:0050911 // GO:0050911	G-protein coupled receptor signaling pathway // sensory perception of smell // signal transduction // G-protein coupled receptor signaling pathway // G-protein coupled receptor signaling pathway // sensory perception of smell // sensory perception of smell // response to stimulus // detection of chemical stimulus involved in sensory perception of smell // detection of chemical stimulus involved i…	1.94±0.16	2.07±0.15	-0.129902	0.0472067
TC1600000142.mm.2	Gm9961	NR_033509	RefSeq	predicted gene 9961 (Gm9961), long non-coding RNA.	chr16	+	11901363	11930600	GO:0008150	biological_process	6.36±0.08	6.49±0.15	-0.131274	0.0166708
TC1300002688.mm.2	Gm10735	ENSMUST00000099162	ENSEMBL	predicted gene 10735 [gene_biotype:protein_coding transcript_biotype:protein_coding]	chr13	-	113039301	113042243	GO:0008150	biological_process	3.73±0.32	3.99±0.28	-0.260395	0.0480027
TC1200002524.mm.2	Serpina3f	NM_001033335	RefSeq	serine (or cysteine) peptidase inhibitor, clade A, member 3F (Serpina3f), transcript variant 2	chr12	+	104214544	104221129	GO:0010466 // GO:0010951 // GO:0034097 // GO:0043434 // GO:0010951	negative regulation of peptidase activity // negative regulation of endopeptidase activity // response to cytokine // response to peptide hormone // negative regulation of endopeptidase activity	3.72±0.20	3.93±0.22	-0.212693	0.0207572
TC1100003627.mm.2	Cdk5rap3	NM_030248	RefSeq	CDK5 regulatory subunit associated protein 3 (Cdk5rap3), transcript variant 1	chr11	-	96907426	96916496	GO:0000079 // GO:0001933 // GO:0007095 // GO:0007346 // GO:0008283 // GO:0010921 // GO:0030262 // GO:0030968 // GO:0031398 // GO:0032088 // GO:0043407 // GO:0044387 // GO:0044818 // GO:0045944 // GO:0071569 // GO:0071901 // GO:1900182 // GO:1901798 // GO:1903363 // GO:0000079 // GO:0000079 // GO:0001933 // GO:0001933 // GO:0001933 // GO:0007095 // GO:0007095 // GO:0007095 // GO:0007346 // GO:0008…	regulation of cyclin-dependent protein serine/threonine kinase activity // negative regulation of protein phosphorylation // mitotic G2 DNA damage checkpoint // regulation of mitotic cell cycle // cell proliferation // regulation of phosphatase activity // apoptotic nuclear changes // endoplasmic reticulum unfolded protein response // positive regulation of protein ubiquitination // negative regu…	7.27±0.15	7.40±0.12	-0.125305	0.0323387
TC1200000801.mm.2	Acot5	NM_145444	RefSeq	acyl-CoA thioesterase 5 (Acot5)	chr12	+	84069324	84076020	GO:0000038 // GO:0001676 // GO:0006637 // GO:0032788 // GO:0032789 // GO:0006637	very long-chain fatty acid metabolic process // long-chain fatty acid metabolic process // acyl-CoA metabolic process // saturated monocarboxylic acid metabolic process // unsaturated monocarboxylic acid metabolic process // acyl-CoA metabolic process	2.73±0.20	2.97±0.16	-0.248462	0.00256373
TC1000001136.mm.2	4933408J17Rik	NR_045810	RefSeq	RIKEN cDNA 4933408J17 gene (4933408J17Rik), long non-coding RNA.	chr10	+	93589413	93605245	GO:0008150	biological_process	3.21±0.23	3.42±0.18	-0.212597	0.020381
TC0700001519.mm.2	Trim6	NM_001013616	RefSeq	tripartite motif-containing 6 (Trim6)	chr7	+	104218793	104235152	GO:0000209 // GO:0002230 // GO:0002741 // GO:0010628 // GO:0010629 // GO:0010800 // GO:0010994 // GO:0031647 // GO:0032496 // GO:0033138 // GO:0035458 // GO:0045071 // GO:0045071 // GO:0045892 // GO:0060340 // GO:0060340 // GO:0070206 // GO:0098586 // GO:2000679 // GO:2000737 // GO:0002230 // GO:0002230 // GO:0002741 // GO:0002741 // GO:0010629 // GO:0010629 // GO:0010800 // GO:0010800 // GO:0010…	protein polyubiquitination // positive regulation of defense response to virus by host // positive regulation of cytokine secretion involved in immune response // positive regulation of gene expression // negative regulation of gene expression // positive regulation of peptidyl-threonine phosphorylation // free ubiquitin chain polymerization // regulation of protein stability // response to lipop…	3.97±0.35	4.26±0.19	-0.287309	0.0214674
TC0600001087.mm.2	Tmem43	NM_028766	RefSeq	transmembrane protein 43 (Tmem43)	chr6	+	91473703	91488459	GO:0071763 // GO:0071763 // GO:0071763 // GO:0071763	nuclear membrane organization // nuclear membrane organization // nuclear membrane organization // nuclear membrane organization	7.87±0.10	7.95±0.08	-0.0814504	0.0337549
TC0200004051.mm.2	Olfr1230	NM_146789	RefSeq	olfactory receptor 1230 (Olfr1230)	chr2	-	89296351	89297268	GO:0007186 // GO:0007608 // GO:0050907 // GO:0007165 // GO:0007186 // GO:0007186 // GO:0007608 // GO:0007608 // GO:0050896 // GO:0050907 // GO:0050911 // GO:0050911	G-protein coupled receptor signaling pathway // sensory perception of smell // detection of chemical stimulus involved in sensory perception // signal transduction // G-protein coupled receptor signaling pathway // G-protein coupled receptor signaling pathway // sensory perception of smell // sensory perception of smell // response to stimulus // detection of chemical stimulus involved in sensory…	2.48±0.12	2.63±0.19	-0.146942	0.0387703
TC1100001105.mm.2	Bhlha9	NM_177182	RefSeq	basic helix-loop-helix family, member a9 (Bhlha9)	chr11	+	76672470	76673676	GO:0006351 // GO:0006355 // GO:0007275	transcription, DNA-templated // regulation of transcription, DNA-templated // multicellular organismal development	6.46±0.16	6.61±0.17	-0.156493	0.0283843
TC0900002188.mm.2	Cd3g	NM_009850	RefSeq	CD3 antigen, gamma polypeptide (Cd3g)	chr9	-	44969572	44980431	GO:0007163 // GO:0007166 // GO:0015031 // GO:0070228 // GO:0007163 // GO:0007163 // GO:0007163 // GO:0007166 // GO:0007166 // GO:0007166 // GO:0015031 // GO:0015031 // GO:0015031 // GO:0070228 // GO:0070228 // GO:0070228	establishment or maintenance of cell polarity // cell surface receptor signaling pathway // protein transport // regulation of lymphocyte apoptotic process // establishment or maintenance of cell polarity // establishment or maintenance of cell polarity // establishment or maintenance of cell polarity // cell surface receptor signaling pathway // cell surface receptor signaling pathway // cell su…	3.14±0.24	3.36±0.23	-0.215962	0.0336674
TC1700000997.mm.2	Chaf1a	NM_013733	RefSeq	chromatin assembly factor 1, subunit A (p150) (Chaf1a)	chr17	+	56040416	56070276	GO:0006260 // GO:0006281 // GO:0006334 // GO:0006335 // GO:0006974 // GO:0007049 // GO:0031497 // GO:0006334 // GO:0006335 // GO:0006335 // GO:0031497 // GO:0031497 // GO:0031497	DNA replication // DNA repair // nucleosome assembly // DNA replication-dependent nucleosome assembly // cellular response to DNA damage stimulus // cell cycle // chromatin assembly // nucleosome assembly // DNA replication-dependent nucleosome assembly // DNA replication-dependent nucleosome assembly // chromatin assembly // chromatin assembly // chromatin assembly	5.29±0.13	5.46±0.22	-0.1715	0.0326749
TC0600002992.mm.2	Fxyd4	NM_001173372	RefSeq	FXYD domain-containing ion transport regulator 4 (Fxyd4), transcript variant 2	chr6	-	117933559	117937692	GO:0006810 // GO:0006811 // GO:0071805 // GO:2000649 // GO:0071805 // GO:2000649	transport // ion transport // potassium ion transmembrane transport // regulation of sodium ion transmembrane transporter activity // potassium ion transmembrane transport // regulation of sodium ion transmembrane transporter activity	4.64±0.35	4.95±0.32	-0.312274	0.0329594
TC0300002842.mm.2	A730020M07Rik	NR_036456	RefSeq	RIKEN cDNA A730020M07 gene (A730020M07Rik), transcript variant 1, long non-coding RNA.	chr3	-	121634936	121646453	GO:0008150	biological_process	3.94±0.28	4.31±0.24	-0.36482	0.00263126
TC1100001348.mm.2	Rnf43	NM_172448	RefSeq	ring finger protein 43 (Rnf43)	chr11	+	87662722	87735539	GO:0016055 // GO:0016567 // GO:0030178 // GO:0030178 // GO:0038018 // GO:0042787 // GO:0072089 // GO:0016567 // GO:0016567 // GO:0016567 // GO:0030178 // GO:0030178 // GO:0030178 // GO:0038018 // GO:0038018 // GO:0038018 // GO:0042787 // GO:0042787 // GO:0042787	Wnt signaling pathway // protein ubiquitination // negative regulation of Wnt signaling pathway // negative regulation of Wnt signaling pathway // Wnt receptor catabolic process // protein ubiquitination involved in ubiquitin-dependent protein catabolic process // stem cell proliferation // protein ubiquitination // protein ubiquitination // protein ubiquitination // negative regulation of Wnt si…	6.68±0.16	6.85±0.19	-0.163712	0.0341362
TC0100002143.mm.2	Bend6	NM_177235	RefSeq	BEN domain containing 6 (Bend6), transcript variant 1	chr1	-	33852052	33907816	GO:0000122 // GO:0045666 // GO:0045746 // GO:0045746 // GO:0000122 // GO:0000122 // GO:0006351 // GO:0006355 // GO:0007399	negative regulation of transcription from RNA polymerase II promoter // positive regulation of neuron differentiation // negative regulation of Notch signaling pathway // negative regulation of Notch signaling pathway // negative regulation of transcription from RNA polymerase II promoter // negative regulation of transcription from RNA polymerase II promoter // transcription, DNA-templated // re…	2.87±0.27	3.20±0.24	-0.328264	0.0045094
TC0200002366.mm.2	Trp53inp2	NM_178111	RefSeq	transformation related protein 53 inducible nuclear protein 2 (Trp53inp2)	chr2	+	155381059	155389850	GO:0000045 // GO:0001649 // GO:0001894 // GO:0006351 // GO:0006355 // GO:0006511 // GO:0006914 // GO:0010508 // GO:0016236 // GO:0045893 // GO:1903828 // GO:0000045 // GO:0000045 // GO:0000045 // GO:0010508 // GO:0010508 // GO:0010508 // GO:0045893 // GO:0045893 // GO:0045893	autophagosome assembly // osteoblast differentiation // tissue homeostasis // transcription, DNA-templated // regulation of transcription, DNA-templated // ubiquitin-dependent protein catabolic process // autophagy // positive regulation of autophagy // macroautophagy // positive regulation of transcription, DNA-templated // negative regulation of cellular protein localization // autophagosome as…	10.41±0.15	10.52±0.07	-0.10661	0.0426597
TC0100002748.mm.2	Pde6d	NM_008801	RefSeq	phosphodiesterase 6D, cGMP-specific, rod, delta (Pde6d)	chr1	-	86542994	86582629	GO:0007601 // GO:0007602 // GO:0050896 // GO:0008152 // GO:0034260	visual perception // phototransduction // response to stimulus // metabolic process // negative regulation of GTPase activity	7.70±0.15	7.87±0.13	-0.16568	0.00869581
TC0300002936.mm.2	Gar1	NM_026578	RefSeq	GAR1 ribonucleoprotein homolog (yeast) (Gar1)	chr3	-	129824912	129831396	GO:0001522 // GO:0006364 // GO:0042254	pseudouridine synthesis // rRNA processing // ribosome biogenesis	8.88±0.15	9.01±0.12	-0.125543	0.03393
TC0200001969.mm.2	Tgm6	NM_001289747	RefSeq	transglutaminase 6 (Tgm6), transcript variant 2	chr2	+	130112416	130154232	GO:0008150 // GO:0018149	biological_process // peptide cross-linking	4.26±0.25	4.50±0.19	-0.235287	0.0180908
TC1700000996.mm.2	Mpnd	NM_026530	RefSeq	MPN domain containing (Mpnd)	chr17	+	56005711	56016790	GO:0006508 // GO:0008150	proteolysis // biological_process	6.72±0.22	6.90±0.14	-0.17945	0.0308372
TC1700001101.mm.2	Tmem200c	NM_001206661	RefSeq	transmembrane protein 200C (Tmem200c)	chr17	+	68837136	68843138	GO:0008150	biological_process	6.06±0.19	6.28±0.18	-0.218121	0.00959018
TC1700002155.mm.2	Tmem63b	NM_198167	RefSeq	transmembrane protein 63b (Tmem63b)	chr17	-	45660171	45686905	GO:0006810 // GO:0006811 // GO:0008150	transport // ion transport // biological_process	7.99±0.07	8.12±0.10	-0.123323	0.00217492
TC0700002773.mm.2	Haus5	NM_027999	RefSeq	HAUS augmin-like complex, subunit 5 (Haus5)	chr7	-	30640994	30664994	GO:0007049 // GO:0007067 // GO:0051225 // GO:0051297 // GO:0051301 // GO:0051225 // GO:0051225 // GO:0051225 // GO:0051297 // GO:0051297 // GO:0051297	cell cycle // mitotic nuclear division // spindle assembly // centrosome organization // cell division // spindle assembly // spindle assembly // spindle assembly // centrosome organization // centrosome organization // centrosome organization	6.63±0.14	6.77±0.17	-0.137773	0.0413175
TC1000000828.mm.2	Kiss1r	NM_053244	RefSeq	KISS1 receptor (Kiss1r)	chr10	+	79916971	79922273	GO:0000186 // GO:0007165 // GO:0007186 // GO:0007200 // GO:0007218 // GO:0008285 // GO:0008285 // GO:0019722 // GO:0030336 // GO:0046887 // GO:0050482 // GO:0050806 // GO:0051496 // GO:0007165 // GO:0007186 // GO:0007200 // GO:0007218 // GO:0007218	activation of MAPKK activity // signal transduction // G-protein coupled receptor signaling pathway // phospholipase C-activating G-protein coupled receptor signaling pathway // neuropeptide signaling pathway // negative regulation of cell proliferation // negative regulation of cell proliferation // calcium-mediated signaling // negative regulation of cell migration // positive regulation of hor…	4.88±0.24	5.11±0.23	-0.224647	0.0263998
TC0400000890.mm.2	Gm13286	NM_001243150	RefSeq	predicted gene 13286 (Gm13286)	chr4	+	88757844	88758392	---	---	5.54±0.15	5.73±0.20	-0.186616	0.017959
TC0200004457.mm.2	Pla2g4f	NM_001024145	RefSeq	phospholipase A2, group IVF (Pla2g4f)	chr2	-	120299957	120314165	GO:0001516 // GO:0006629 // GO:0008152 // GO:0009395 // GO:0015908 // GO:0016042 // GO:0050482 // GO:0071236 // GO:0071407	prostaglandin biosynthetic process // lipid metabolic process // metabolic process // phospholipid catabolic process // fatty acid transport // lipid catabolic process // arachidonic acid secretion // cellular response to antibiotic // cellular response to organic cyclic compound	3.38±0.15	3.60±0.19	-0.223899	0.00497389
TC1100004052.mm.2	Cd300c	NM_199225	RefSeq	CD300C antigen (Cd300c)	chr11	-	114956116	114969157	GO:0002376 // GO:0008150	immune system process // biological_process	5.37±0.23	5.57±0.21	-0.200022	0.0389742
TC0200001289.mm.2	Olfr1122	NM_147031	RefSeq	olfactory receptor 1122 (Olfr1122)	chr2	+	87387656	87388735	GO:0007186 // GO:0007608 // GO:0007165 // GO:0007186 // GO:0007186 // GO:0007608 // GO:0007608 // GO:0050896 // GO:0050911 // GO:0050911	G-protein coupled receptor signaling pathway // sensory perception of smell // signal transduction // G-protein coupled receptor signaling pathway // G-protein coupled receptor signaling pathway // sensory perception of smell // sensory perception of smell // response to stimulus // detection of chemical stimulus involved in sensory perception of smell // detection of chemical stimulus involved i…	2.88±0.25	3.11±0.26	-0.235963	0.0347405
TC1700000692.mm.2	Cchcr1	NM_146248	RefSeq	coiled-coil alpha-helical rod protein 1 (Cchcr1)	chr17	+	35517100	35531015	GO:0006611 // GO:0007275 // GO:0030154	protein export from nucleus // multicellular organismal development // cell differentiation	5.09±0.22	5.29±0.16	-0.201595	0.0200967
TC1100000101.mm.2	Ccm2	NM_001190343	RefSeq	cerebral cavernous malformation 2 (Ccm2), transcript variant 2	chr11	+	6546887	6596761	GO:0001568 // GO:0001570 // GO:0001570 // GO:0001701 // GO:0001701 // GO:0001885 // GO:0001885 // GO:0001944 // GO:0001944 // GO:0007507 // GO:0007507 // GO:0007507 // GO:0035264 // GO:0035264 // GO:0045216 // GO:0048839 // GO:0048845 // GO:0048845 // GO:0060039 // GO:0060039 // GO:0060837 // GO:0061154 // GO:0001570 // GO:0001570 // GO:0007507 // GO:0061154 // GO:0061154	blood vessel development // vasculogenesis // vasculogenesis // in utero embryonic development // in utero embryonic development // endothelial cell development // endothelial cell development // vasculature development // vasculature development // heart development // heart development // heart development // multicellular organism growth // multicellular organism growth // cell-cell junction o…	7.48±0.10	7.63±0.17	-0.152592	0.0153777
TC1200001898.mm.2	Gpr135	NM_181752	RefSeq	G protein-coupled receptor 135 (Gpr135)	chr12	-	72067976	72071053	GO:0007165 // GO:0007186 // GO:0008150	signal transduction // G-protein coupled receptor signaling pathway // biological_process	5.19±0.21	5.39±0.20	-0.199408	0.0265442
TC1700001626.mm.2	Dnase1l2	NM_025718	RefSeq	deoxyribonuclease 1-like 2 (Dnase1l2)	chr17	-	24397819	24443105	GO:0000737 // GO:0001942 // GO:0003335 // GO:0006308 // GO:0000737 // GO:0006308	DNA catabolic process, endonucleolytic // hair follicle development // corneocyte development // DNA catabolic process // DNA catabolic process, endonucleolytic // DNA catabolic process	4.53±0.34	5.00±0.25	-0.467431	0.00100881
TC0700004612.mm.2	Tpcn2	NM_146206	RefSeq	two pore segment channel 2 (Tpcn2), transcript variant 1	chr7	-	145181690	145284011	GO:0006810 // GO:0006811 // GO:0006816 // GO:0006874 // GO:0006939 // GO:0007040 // GO:0019722 // GO:0034765 // GO:0051209 // GO:0055085 // GO:0070588 // GO:0086010 // GO:0006874 // GO:0006874 // GO:0007040 // GO:0007040 // GO:0019722 // GO:0019722 // GO:0033280 // GO:0086010 // GO:0034220 // GO:0070588	transport // ion transport // calcium ion transport // cellular calcium ion homeostasis // smooth muscle contraction // lysosome organization // calcium-mediated signaling // regulation of ion transmembrane transport // release of sequestered calcium ion into cytosol // transmembrane transport // calcium ion transmembrane transport // membrane depolarization during action potential // cellular ca…	4.64±0.33	4.89±0.19	-0.245459	0.0386488
TC1600002168.mm.2	Vasn	NM_139307	RefSeq	vasorin (Vasn)	chr16	+	4639941	4651166	GO:0010719 // GO:0030512 // GO:0071456 // GO:0071461 // GO:0010719 // GO:0010719 // GO:0030512 // GO:0030512	negative regulation of epithelial to mesenchymal transition // negative regulation of transforming growth factor beta receptor signaling pathway // cellular response to hypoxia // cellular response to redox state // negative regulation of epithelial to mesenchymal transition // negative regulation of epithelial to mesenchymal transition // negative regulation of transforming growth factor beta re…	6.93±0.20	7.11±0.11	-0.176683	0.01522
TC0700001431.mm.2	Arap1	NM_001040111	RefSeq	ArfGAP with RhoGAP domain, ankyrin repeat and PH domain 1 (Arap1), transcript variant 3	chr7	+	101348067	101412586	GO:0001921 // GO:0007165 // GO:0008360 // GO:0043547 // GO:0051270 // GO:0051491 // GO:0051497 // GO:0001921 // GO:0007179 // GO:0007184 // GO:0008360 // GO:0008360 // GO:0043547 // GO:0043547 // GO:0045893 // GO:0051270 // GO:0051270 // GO:0051491 // GO:0051491 // GO:0051497 // GO:0051497 // GO:0060395	positive regulation of receptor recycling // signal transduction // regulation of cell shape // positive regulation of GTPase activity // regulation of cellular component movement // positive regulation of filopodium assembly // negative regulation of stress fiber assembly // positive regulation of receptor recycling // transforming growth factor beta receptor signaling pathway // SMAD protein im…	6.23±0.19	6.41±0.15	-0.181124	0.0179866
TC0700002113.mm.2	Fgf4	NM_010202	RefSeq	fibroblast growth factor 4 (Fgf4)	chr7	+	144861386	144865243	GO:0001502 // GO:0001934 // GO:0007275 // GO:0008284 // GO:0008284 // GO:0008284 // GO:0008543 // GO:0008543 // GO:0010463 // GO:0010468 // GO:0010628 // GO:0019827 // GO:0030154 // GO:0030326 // GO:0035116 // GO:0042475 // GO:0043066 // GO:0045944 // GO:0045944 // GO:0051781 // GO:0060363 // GO:0060561 // GO:0060591 // GO:0070374 // GO:2000544 // GO:0008284 // GO:0008284 // GO:0008543 // GO:0008…	cartilage condensation // positive regulation of protein phosphorylation // multicellular organismal development // positive regulation of cell proliferation // positive regulation of cell proliferation // positive regulation of cell proliferation // fibroblast growth factor receptor signaling pathway // fibroblast growth factor receptor signaling pathway // mesenchymal cell proliferation // regu…	6.08±0.21	6.27±0.21	-0.186697	0.0397569
TC0600003216.mm.2	BC035044	NM_001254946	RefSeq	cDNA sequence BC035044 (BC035044), transcript variant 1	chr6	-	128848044	128891126	GO:0008150	biological_process	3.35±0.19	3.56±0.29	-0.214178	0.0453619
TC0600000961.mm.2	Noto	NM_001007472	RefSeq	notochord homolog (Xenopus laevis) (Noto)	chr6	+	85423886	85428877	GO:0001947 // GO:0006351 // GO:0006355 // GO:0007275 // GO:0007368 // GO:0009880 // GO:0009953 // GO:0030903 // GO:0060271 // GO:1902017	heart looping // transcription, DNA-templated // regulation of transcription, DNA-templated // multicellular organismal development // determination of left/right symmetry // embryonic pattern specification // dorsal/ventral pattern formation // notochord development // cilium morphogenesis // regulation of cilium assembly	6.35±0.19	6.53±0.22	-0.185309	0.0409123
TC1700001904.mm.2	Gm15821	ENSMUST00000121995	ENSEMBL	predicted gene 15821 [gene_biotype:protein_coding transcript_biotype:protein_coding]	chr17	-	34211312	34214459	GO:0008150	biological_process	6.72±0.20	6.91±0.16	-0.192926	0.0173118
TC0400001926.mm.2	Fbxo2	NM_176848	RefSeq	F-box protein 2 (Fbxo2)	chr4	+	148160621	148166424	GO:0006511 // GO:0006516 // GO:0008285 // GO:0016567 // GO:0030433 // GO:0031146 // GO:0031396 // GO:0008285 // GO:0016567	ubiquitin-dependent protein catabolic process // glycoprotein catabolic process // negative regulation of cell proliferation // protein ubiquitination // ER-associated ubiquitin-dependent protein catabolic process // SCF-dependent proteasomal ubiquitin-dependent protein catabolic process // regulation of protein ubiquitination // negative regulation of cell proliferation // protein ubiquitination	5.81±0.25	6.01±0.17	-0.198612	0.0335409
TC0100002365.mm.2	Satb2	NM_139146	RefSeq	special AT-rich sequence binding protein 2 (Satb2)	chr1	-	56793981	56978650	GO:0000122 // GO:0001764 // GO:0002076 // GO:0002076 // GO:0006338 // GO:0006351 // GO:0006355 // GO:0007275 // GO:0009880 // GO:0010468 // GO:0016568 // GO:0021902 // GO:0021902 // GO:0045944 // GO:0045944 // GO:0048704 // GO:0051216 // GO:0060021 // GO:0071310 // GO:0006366	negative regulation of transcription from RNA polymerase II promoter // neuron migration // osteoblast development // osteoblast development // chromatin remodeling // transcription, DNA-templated // regulation of transcription, DNA-templated // multicellular organismal development // embryonic pattern specification // regulation of gene expression // chromatin modification // commitment of neuro…	8.84±0.10	8.94±0.12	-0.0969292	0.04452
TC0X00001286.mm.2	Armcx1	NM_001166377	RefSeq	armadillo repeat containing, X-linked 1 (Armcx1), transcript variant 1	chrX	+	134717938	134721917	GO:0008150	biological_process	5.19±0.14	5.33±0.17	-0.140854	0.0372517
TC1100003062.mm.2	Slc35g3	NM_019871	RefSeq	solute carrier family 35, member G3 (Slc35g3)	chr11	-	69759884	69761968	GO:0008150	biological_process	5.10±0.20	5.35±0.28	-0.250656	0.0215299
TC0800002134.mm.2	Gm5347	NM_001079931	RefSeq	predicted gene 5347 (Gm5347)	chr8	-	43650309	43699491	GO:0006508 // GO:0008150	proteolysis // biological_process	2.73±0.24	2.94±0.25	-0.210498	0.0468956
TC0700000764.mm.2	Zfp658	NM_001008549	RefSeq	zinc finger protein 658 (Zfp658)	chr7	+	43562256	43575461	GO:0006355 // GO:0008150	regulation of transcription, DNA-templated // biological_process	6.10±0.17	6.28±0.14	-0.184986	0.00778567
TC1300000637.mm.2	Eif4e1b	NM_001033269	RefSeq	eukaryotic translation initiation factor 4E family member 1B (Eif4e1b), transcript variant 1	chr13	+	54783998	54788459	GO:0006412 // GO:0006413	translation // translational initiation	5.30±0.19	5.56±0.23	-0.263571	0.00579947
TC0400002517.mm.2	Fam214b	NM_001253353	RefSeq	family with sequence similarity 214, member B (Fam214b), transcript variant 1	chr4	-	43031970	43046220	GO:0008150	biological_process	6.56±0.15	6.67±0.08	-0.110756	0.0334821
TC0900002521.mm.2	Snx22	NM_001025612	RefSeq	sorting nexin 22 (Snx22)	chr9	-	66065176	66069731	GO:0008150	biological_process	4.67±0.23	4.87±0.14	-0.194373	0.0219822
TC0100002813.mm.2	Olfr1415	NM_001011525	RefSeq	olfactory receptor 1415 (Olfr1415)	chr1	-	92490818	92491753	GO:0007186 // GO:0007608 // GO:0007165 // GO:0007186 // GO:0007186 // GO:0007608 // GO:0007608 // GO:0050896 // GO:0050911 // GO:0050911	G-protein coupled receptor signaling pathway // sensory perception of smell // signal transduction // G-protein coupled receptor signaling pathway // G-protein coupled receptor signaling pathway // sensory perception of smell // sensory perception of smell // response to stimulus // detection of chemical stimulus involved in sensory perception of smell // detection of chemical stimulus involved i…	4.08±0.23	4.39±0.28	-0.310603	0.00755459
TC0700002087.mm.2	Tspan32	NM_001128080	RefSeq	tetraspanin 32 (Tspan32), transcript variant 1	chr7	+	143005046	143019644	GO:0007010 // GO:0007229 // GO:0007596 // GO:0007599 // GO:0008285 // GO:0030886 // GO:0042832 // GO:0050688 // GO:0070527	cytoskeleton organization // integrin-mediated signaling pathway // blood coagulation // hemostasis // negative regulation of cell proliferation // negative regulation of myeloid dendritic cell activation // defense response to protozoan // regulation of defense response to virus // platelet aggregation	5.98±0.27	6.19±0.11	-0.207893	0.0244516
TC0700004495.mm.2	Sprn	NM_183147	RefSeq	shadow of prion protein (Sprn)	chr7	-	140150628	140154877	GO:0006606	protein import into nucleus	6.30±0.22	6.46±0.14	-0.158731	0.0483127
TC0500003491.mm.2	Mir339	NR_029768	RefSeq	microRNA 339 (Mir339), microRNA.	chr5	-	139369288	139371278	---	---	5.85±0.18	6.04±0.23	-0.186107	0.0403994
TC0700003864.mm.2	Olfr553	NM_207621	RefSeq	olfactory receptor 553 (Olfr553)	chr7	-	102614007	102614987	GO:0007165 // GO:0007186 // GO:0007608 // GO:0050911 // GO:0007165 // GO:0007165 // GO:0007186 // GO:0007186 // GO:0007608 // GO:0007608 // GO:0050896 // GO:0050911	signal transduction // G-protein coupled receptor signaling pathway // sensory perception of smell // detection of chemical stimulus involved in sensory perception of smell // signal transduction // signal transduction // G-protein coupled receptor signaling pathway // G-protein coupled receptor signaling pathway // sensory perception of smell // sensory perception of smell // response to stimulu…	2.24±0.25	2.50±0.31	-0.251698	0.0389178
TC0900000794.mm.2	Calml4	NM_001102468	RefSeq	calmodulin-like 4 (Calml4), transcript variant 2	chr9	+	62858104	62875921	---	---	2.92±0.23	3.12±0.12	-0.194319	0.0173619
TC1100003490.mm.2	Olfr464	NM_146412	RefSeq	olfactory receptor 464 (Olfr464)	chr11	-	87913920	87916685	GO:0007186 // GO:0007608 // GO:0050907 // GO:0007165 // GO:0007186 // GO:0007186 // GO:0007608 // GO:0007608 // GO:0050896 // GO:0050907 // GO:0050911 // GO:0050911	G-protein coupled receptor signaling pathway // sensory perception of smell // detection of chemical stimulus involved in sensory perception // signal transduction // G-protein coupled receptor signaling pathway // G-protein coupled receptor signaling pathway // sensory perception of smell // sensory perception of smell // response to stimulus // detection of chemical stimulus involved in sensory…	3.67±0.24	3.90±0.29	-0.228411	0.0461283
TC1300002453.mm.2	Pde8b	NM_001170669	RefSeq	phosphodiesterase 8B (Pde8b), transcript variant 1	chr13	-	95024105	95250336	GO:0001662 // GO:0007165 // GO:0008542 // GO:0035106 // GO:0046676 // GO:0050885 // GO:0090032 // GO:0008152 // GO:0046676	behavioral fear response // signal transduction // visual learning // operant conditioning // negative regulation of insulin secretion // neuromuscular process controlling balance // negative regulation of steroid hormone biosynthetic process // metabolic process // negative regulation of insulin secretion	5.04±0.27	5.22±0.15	-0.186945	0.0492802
TC1700000229.mm.2	Vmn2r98	NM_001104550	RefSeq	vomeronasal 2, receptor 98 (Vmn2r98)	chr17	+	19053493	19081311	GO:0007165 // GO:0007186 // GO:0008150	signal transduction // G-protein coupled receptor signaling pathway // biological_process	3.86±0.30	4.11±0.25	-0.255885	0.0325316
TC0Y00000161.mm.2	Sly	uc029ybp.1	UCSCGenes	SubName: Full=SAM and SH3 domain-containing protein 3 ;	chrY	+	58573027	58599042	---	---	2.38±0.16	2.53±0.18	-0.153625	0.0381042
TC0500002595.mm.2	Lrrc66	NM_153568	RefSeq	leucine rich repeat containing 66 (Lrrc66)	chr5	-	73606642	73632505	GO:0008150	biological_process	2.85±0.25	3.05±0.18	-0.202676	0.0315024
TC1400002142.mm.2	Cryl1	NM_030004	RefSeq	crystallin, lambda 1 (Cryl1)	chr14	-	57275034	57398500	GO:0006631 // GO:0055114	fatty acid metabolic process // oxidation-reduction process	5.69±0.22	5.88±0.17	-0.18809	0.0312818
TC0100000635.mm.2	Vil1	NM_009509	RefSeq	villin 1 (Vil1)	chr1	+	74409376	74435560	GO:0001951 // GO:0006915 // GO:0007010 // GO:0007173 // GO:0008360 // GO:0009617 // GO:0010634 // GO:0030033 // GO:0030041 // GO:0030042 // GO:0030335 // GO:0030836 // GO:0032233 // GO:0032532 // GO:0035729 // GO:0040018 // GO:0045010 // GO:0051014 // GO:0051016 // GO:0051125 // GO:0051693 // GO:0060327 // GO:0061041 // GO:0071364 // GO:0090004 // GO:1902896 // GO:2000392 // GO:2000394 // GO:0007…	intestinal D-glucose absorption // apoptotic process // cytoskeleton organization // epidermal growth factor receptor signaling pathway // regulation of cell shape // response to bacterium // positive regulation of epithelial cell migration // microvillus assembly // actin filament polymerization // actin filament depolymerization // positive regulation of cell migration // positive regulation of…	5.82±0.16	5.95±0.13	-0.129061	0.0405649
TC1000000230.mm.2	Gm9767	NR_028030	RefSeq	predicted gene 9767 (Gm9767), long non-coding RNA.	chr10	+	26078255	26079447	---	---	4.58±0.34	4.85±0.21	-0.273378	0.0280452
TC0700001555.mm.2	Timm10b	NM_019502	RefSeq	translocase of inner mitochondrial membrane 10B (Timm10b)	chr7	+	105640056	105721799	GO:0006626 // GO:0006810 // GO:0015031 // GO:0006626	protein targeting to mitochondrion // transport // protein transport // protein targeting to mitochondrion	7.26±0.13	7.36±0.10	-0.101566	0.0386002
TC1700002147.mm.2	Spats1	NM_027649	RefSeq	spermatogenesis associated, serine-rich 1 (Spats1)	chr17	-	45445881	45474938	GO:0008150	biological_process	5.95±0.29	6.16±0.16	-0.202898	0.0477794
TC1400000799.mm.2	Mcpt1	NM_008570	RefSeq	mast cell protease 1 (Mcpt1)	chr14	+	56017964	56020391	GO:0006508 // GO:0016485 // GO:0035690 // GO:0016485	proteolysis // protein processing // cellular response to drug // protein processing	3.43±0.31	3.79±0.24	-0.360629	0.00438004
TC0900001650.mm.2	Zfp105	NM_009544	RefSeq	zinc finger protein 105 (Zfp105)	chr9	+	122923072	122931028	GO:0006355 // GO:0006355 // GO:0007283 // GO:0007283 // GO:0071300 // GO:0006355	regulation of transcription, DNA-templated // regulation of transcription, DNA-templated // spermatogenesis // spermatogenesis // cellular response to retinoic acid // regulation of transcription, DNA-templated	4.64±0.22	4.85±0.22	-0.207057	0.0298694
TC1600001754.mm.2	Gm19797	XM_003085104.1	MGI/JacksonLab	PREDICTED: predicted gene, 19797 (Gm19797)	chr16	-	56914344	56928108	---	---	4.33±0.15	4.51±0.21	-0.174819	0.0290464
TC0Y00000122.mm.2	Gm20738	ENSMUST00000177666	ENSEMBL	predicted gene, 20738 [gene_biotype:protein_coding transcript_biotype:protein_coding]	chrY	+	37957811	37960142	GO:0007276	gamete generation	2.52±0.19	2.83±0.32	-0.312689	0.00896607
TC1000002491.mm.2	Cbarp	NM_001195268	RefSeq	calcium channel, voltage-dependent, beta subunit associated regulatory protein (Cbarp), transcript variant 1	chr10	-	80130434	80140835	GO:1901386 // GO:0008150	negative regulation of voltage-gated calcium channel activity // biological_process	8.04±0.13	8.18±0.10	-0.140989	0.00578081
TC0900002010.mm.2	Fam118b	NM_001286604	RefSeq	family with sequence similarity 118, member B (Fam118b), transcript variant 3	chr9	-	35216965	35267805	GO:0008150	biological_process	6.71±0.16	6.84±0.13	-0.128984	0.0448102
TC0X00000625.mm.2	1700020N15Rik	NM_029316	RefSeq	RIKEN cDNA 1700020N15 gene (1700020N15Rik)	chrX	+	69945281	69945980	GO:0008150	biological_process	3.78±0.25	4.03±0.21	-0.244219	0.0172699
TC0900001371.mm.2	Nprl2	NM_018879	RefSeq	nitrogen permease regulator-like 2 (Nprl2)	chr9	+	107542209	107545706	GO:0006468 // GO:0032007 // GO:0033673 // GO:0034198 // GO:0043547 // GO:0006468 // GO:0006468 // GO:0032007 // GO:0032007 // GO:0033673 // GO:0033673 // GO:0034198 // GO:0034198 // GO:0043547	protein phosphorylation // negative regulation of TOR signaling // negative regulation of kinase activity // cellular response to amino acid starvation // positive regulation of GTPase activity // protein phosphorylation // protein phosphorylation // negative regulation of TOR signaling // negative regulation of TOR signaling // negative regulation of kinase activity // negative regulation of kin…	6.60±0.14	6.72±0.12	-0.125181	0.0272957
TC0700002458.mm.2	Psg20	NM_054058	RefSeq	pregnancy-specific glycoprotein 20 (Psg20)	chr7	-	18674107	18686185	GO:0008150	biological_process	4.08±0.34	4.43±0.32	-0.349577	0.0159998
TC0700003844.mm.2	Inppl1	NM_001122739	RefSeq	inositol polyphosphate phosphatase-like 1 (Inppl1), transcript variant 2	chr7	-	101822632	101838226	GO:0001958 // GO:0002376 // GO:0006006 // GO:0006661 // GO:0006897 // GO:0007015 // GO:0007155 // GO:0008156 // GO:0008285 // GO:0009791 // GO:0010629 // GO:0010642 // GO:0010977 // GO:0032868 // GO:0032957 // GO:0043407 // GO:0043569 // GO:0044255 // GO:0046627 // GO:0046856 // GO:0097178 // GO:0001958 // GO:0001958 // GO:0001958 // GO:0006897 // GO:0006897 // GO:0007015 // GO:0007015	endochondral ossification // immune system process // glucose metabolic process // phosphatidylinositol biosynthetic process // endocytosis // actin filament organization // cell adhesion // negative regulation of DNA replication // negative regulation of cell proliferation // post-embryonic development // negative regulation of gene expression // negative regulation of platelet-derived growth fa…	9.38±0.08	9.49±0.15	-0.105052	0.0449402
TC0800001181.mm.2	Cmtm2b	NM_028524	RefSeq	CKLF-like MARVEL transmembrane domain containing 2B (Cmtm2b)	chr8	+	104322227	104330764	GO:0006935	chemotaxis	3.94±0.13	4.11±0.24	-0.165118	0.0482103
TC0Y00000254.mm.2	Gm20825	ENSMUST00000178396	ENSEMBL	predicted gene, 20825 [gene_biotype:protein_coding transcript_biotype:protein_coding]	chrY	-	8069310	8069993	GO:0007276	gamete generation	5.05±0.14	5.24±0.16	-0.193058	0.00410367
TC0200002304.mm.2	Ttll9	NM_001083618	RefSeq	tubulin tyrosine ligase-like family, member 9 (Ttll9), transcript variant 1	chr2	+	152962485	153008482	GO:0006464 // GO:0008150	cellular protein modification process // biological_process	6.03±0.23	6.25±0.28	-0.220523	0.0454643
TC0X00001147.mm.2	Ube2dnl2	NM_001081661	RefSeq	ubiquitin-conjugating enzyme E2D N-terminal like 2 (Ube2dnl2)	chrX	+	114907582	114908510	GO:0008152	metabolic process	2.86±0.19	3.07±0.25	-0.216933	0.0259287
TC0500003427.mm.2	Col26a1	NM_024474	RefSeq	collagen, type XXVI, alpha 1 (Col26a1)	chr5	-	136741759	136883209	GO:0010811	positive regulation of cell-substrate adhesion	5.11±0.21	5.35±0.17	-0.239171	0.00657682
TC0700003914.mm.2	Hbb-y	NM_008221	RefSeq	hemoglobin Y, beta-like embryonic chain (Hbb-y)	chr7	-	103851745	103853240	GO:0000122 // GO:0000122 // GO:0006810 // GO:0015671 // GO:0051291 // GO:0051291	negative regulation of transcription from RNA polymerase II promoter // negative regulation of transcription from RNA polymerase II promoter // transport // oxygen transport // protein heterooligomerization // protein heterooligomerization	2.80±0.40	3.20±0.38	-0.400025	0.0187485
TC1500002159.mm.2	Vdr	NM_009504	RefSeq	vitamin D receptor (Vdr)	chr15	-	97854425	97910630	GO:0000122 // GO:0000902 // GO:0001501 // GO:0006351 // GO:0006355 // GO:0006816 // GO:0006874 // GO:0007275 // GO:0007595 // GO:0008285 // GO:0009887 // GO:0010628 // GO:0010839 // GO:0010980 // GO:0038183 // GO:0043401 // GO:0045618 // GO:0045892 // GO:0045944 // GO:0050892 // GO:0051924 // GO:0060058 // GO:0060558 // GO:0060745 // GO:0070561 // GO:0097190 // GO:0000122 // GO:0000122 // GO:0000…	negative regulation of transcription from RNA polymerase II promoter // cell morphogenesis // skeletal system development // transcription, DNA-templated // regulation of transcription, DNA-templated // calcium ion transport // cellular calcium ion homeostasis // multicellular organismal development // lactation // negative regulation of cell proliferation // organ morphogenesis // positive regul…	6.81±0.23	7.02±0.24	-0.206552	0.0426106
TC1100000498.mm.2	Olfr1394	NM_146276	RefSeq	olfactory receptor 1394 (Olfr1394)	chr11	+	49160016	49160954	GO:0007186 // GO:0007608 // GO:0007165 // GO:0007186 // GO:0007186 // GO:0007608 // GO:0007608 // GO:0050896 // GO:0050911 // GO:0050911	G-protein coupled receptor signaling pathway // sensory perception of smell // signal transduction // G-protein coupled receptor signaling pathway // G-protein coupled receptor signaling pathway // sensory perception of smell // sensory perception of smell // response to stimulus // detection of chemical stimulus involved in sensory perception of smell // detection of chemical stimulus involved i…	3.69±0.25	4.02±0.28	-0.331294	0.00561729
TC0900000847.mm.2	Pif1	NM_172453	RefSeq	PIF1 5-to-3 DNA helicase homolog (S. cerevisiae) (Pif1)	chr9	+	65587160	65595967	GO:0000723 // GO:0006281 // GO:0006310 // GO:0006974 // GO:0032204 // GO:0032508 // GO:0051974 // GO:0000002 // GO:0000002 // GO:0032204 // GO:0032204 // GO:0032211 // GO:0032211 // GO:0032508 // GO:0044806 // GO:0051974 // GO:0051974	telomere maintenance // DNA repair // DNA recombination // cellular response to DNA damage stimulus // regulation of telomere maintenance // DNA duplex unwinding // negative regulation of telomerase activity // mitochondrial genome maintenance // mitochondrial genome maintenance // regulation of telomere maintenance // regulation of telomere maintenance // negative regulation of telomere maintena…	3.88±0.23	4.15±0.18	-0.264826	0.00547884
TC1600000737.mm.2	Gm6958	XM_001480210.1	MGI/JacksonLab	PREDICTED: predicted gene 6958 (Gm6958)	chr16	+	55961309	55965054	---	---	3.03±0.29	3.29±0.30	-0.266312	0.0372998
TC0200001097.mm.2	Hoxd3	NM_010468	RefSeq	homeobox D3 (Hoxd3)	chr2	+	74711929	74748274	GO:0006351 // GO:0006355 // GO:0007160 // GO:0007219 // GO:0007275 // GO:0009952 // GO:0009952 // GO:0010628 // GO:0021615 // GO:0030878 // GO:0045666 // GO:0048704 // GO:0048704 // GO:0051216 // GO:0006351 // GO:0006351 // GO:0007160 // GO:0007160 // GO:0007219 // GO:0007219 // GO:0010628 // GO:0010628	transcription, DNA-templated // regulation of transcription, DNA-templated // cell-matrix adhesion // Notch signaling pathway // multicellular organismal development // anterior/posterior pattern specification // anterior/posterior pattern specification // positive regulation of gene expression // glossopharyngeal nerve morphogenesis // thyroid gland development // positive regulation of neuron d…	5.63±0.25	5.85±0.24	-0.213133	0.0464267
TC0600001432.mm.2	Spsb2	NM_013539	RefSeq	splA/ryanodine receptor domain and SOCS box containing 2 (Spsb2), transcript variant 1	chr6	+	124808661	124810619	GO:0035556 // GO:0016567	intracellular signal transduction // protein ubiquitination	5.58±0.26	5.81±0.18	-0.233619	0.0197352
TC0300000871.mm.2	Celf3	NM_001289613	RefSeq	CUGBP, Elav-like family member 3 (Celf3), transcript variant 1	chr3	+	94478295	94492198	GO:0000381 // GO:0006397 // GO:0007283 // GO:0008380 // GO:0030317 // GO:0048026 // GO:0000381 // GO:0000381 // GO:0008380 // GO:0008380 // GO:0048026 // GO:0048026 // GO:0048026	regulation of alternative mRNA splicing, via spliceosome // mRNA processing // spermatogenesis // RNA splicing // sperm motility // positive regulation of mRNA splicing, via spliceosome // regulation of alternative mRNA splicing, via spliceosome // regulation of alternative mRNA splicing, via spliceosome // RNA splicing // RNA splicing // positive regulation of mRNA splicing, via spliceosome // p…	5.07±0.18	5.31±0.16	-0.235537	0.00270109
TC1100003296.mm.2	Slc13a2	NM_022411	RefSeq	solute carrier family 13 (sodium-dependent dicarboxylate transporter), member 2 (Slc13a2)	chr11	-	78397087	78422217	GO:0006810 // GO:0006811 // GO:0006814 // GO:0055085 // GO:0006835 // GO:0098656	transport // ion transport // sodium ion transport // transmembrane transport // dicarboxylic acid transport // anion transmembrane transport	3.73±0.33	3.97±0.22	-0.242372	0.0489161
TC0400001124.mm.2	Ldlrad1	NM_001081272	RefSeq	low density lipoprotein receptor class A domain containing 1 (Ldlrad1)	chr4	+	107209180	107218060	GO:0008150	biological_process	5.35±0.21	5.51±0.11	-0.160758	0.0309572
TC1700001605.mm.2	Flywch2	NM_029798	RefSeq	FLYWCH family member 2 (Flywch2)	chr17	-	23776916	23786197	GO:0008150	biological_process	6.03±0.18	6.22±0.20	-0.191896	0.0225071
TC1500001926.mm.2	Chadl	NM_001164320	RefSeq	chondroadherin-like (Chadl)	chr15	-	81678296	81697287	GO:0032331 // GO:1904027 // GO:1904027 // GO:1904027 // GO:1904027	negative regulation of chondrocyte differentiation // negative regulation of collagen fibril organization // negative regulation of collagen fibril organization // negative regulation of collagen fibril organization // negative regulation of collagen fibril organization	5.19±0.18	5.47±0.23	-0.283201	0.00289627
TC0500002092.mm.2	Crygn	NM_153076	RefSeq	crystallin, gamma N (Crygn)	chr5	-	24751002	24758008	GO:0008150	biological_process	5.67±0.25	5.92±0.24	-0.244415	0.0229856
TC1300000883.mm.2	Slc6a3	NM_010020	RefSeq	solute carrier family 6 (neurotransmitter transporter, dopamine), member 3 (Slc6a3)	chr13	+	73536747	73578673	GO:0006810 // GO:0006836 // GO:0007595 // GO:0007608 // GO:0007626 // GO:0007626 // GO:0015844 // GO:0015872 // GO:0015872 // GO:0021984 // GO:0040018 // GO:0042053 // GO:0042220 // GO:0042416 // GO:0042420 // GO:0045471 // GO:0051591 // GO:0060134 // GO:0072488 // GO:0015844 // GO:0015844 // GO:0015872 // GO:0015872 // GO:0051583 // GO:0072488	transport // neurotransmitter transport // lactation // sensory perception of smell // locomotory behavior // locomotory behavior // monoamine transport // dopamine transport // dopamine transport // adenohypophysis development // positive regulation of multicellular organism growth // regulation of dopamine metabolic process // response to cocaine // dopamine biosynthetic process // dopamine cat…	4.50±0.30	4.75±0.28	-0.252842	0.045764
TC1800000567.mm.2	Tex43	NM_026099	RefSeq	testis expressed 43 (Tex43)	chr18	+	56588348	56594782	GO:0008150	biological_process	5.21±0.20	5.40±0.18	-0.191856	0.023577
TC0900002376.mm.2	Lman1l	NM_199222	RefSeq	lectin, mannose-binding 1 like (Lman1l)	chr9	-	57607033	57620774	GO:0008150	biological_process	4.96±0.30	5.18±0.18	-0.222712	0.0416863
TC0400000432.mm.2	Unc13b	NM_001081413	RefSeq	unc-13 homolog B (C. elegans) (Unc13b), transcript variant 2	chr4	+	43058953	43264887	GO:0006887 // GO:0007268 // GO:0007528 // GO:0010808 // GO:0016081 // GO:0016082 // GO:0035249 // GO:0035249 // GO:0035556 // GO:0048172 // GO:0060384 // GO:0061669 // GO:0097151 // GO:0007268 // GO:0010808 // GO:0097151 // GO:0007165	exocytosis // synaptic transmission // neuromuscular junction development // positive regulation of synaptic vesicle priming // synaptic vesicle docking // synaptic vesicle priming // synaptic transmission, glutamatergic // synaptic transmission, glutamatergic // intracellular signal transduction // regulation of short-term neuronal synaptic plasticity // innervation // spontaneous neurotransmitt…	5.81±0.17	5.94±0.10	-0.124938	0.0395413
TC1100003986.mm.2	Rgs9	NM_001165934	RefSeq	regulator of G-protein signaling 9 (Rgs9), transcript variant 2	chr11	-	109225355	109304176	GO:0007186 // GO:0007212 // GO:0007601 // GO:0008277 // GO:0009968 // GO:0035556 // GO:0043547 // GO:0050896 // GO:0007186 // GO:0007212 // GO:0007399 // GO:0008277 // GO:0043547 // GO:0043627 // GO:0043547	G-protein coupled receptor signaling pathway // dopamine receptor signaling pathway // visual perception // regulation of G-protein coupled receptor protein signaling pathway // negative regulation of signal transduction // intracellular signal transduction // positive regulation of GTPase activity // response to stimulus // G-protein coupled receptor signaling pathway // dopamine receptor signal…	4.01±0.31	4.29±0.24	-0.279388	0.0216331
TC0500003411.mm.2	Ssc4d	NM_001160366	RefSeq	scavenger receptor cysteine rich family, 4 domains (Ssc4d)	chr5	-	135960211	135974531	GO:0006898 // GO:0008150	receptor-mediated endocytosis // biological_process	5.54±0.23	5.74±0.16	-0.195647	0.0245933
TC0100001698.mm.2	Cnst	NM_146105	RefSeq	consortin, connexin sorting protein (Cnst)	chr1	+	179546370	179627478	GO:0010923 // GO:0042998 // GO:0010923 // GO:0010923 // GO:0010923 // GO:0042998 // GO:0042998 // GO:0042998	negative regulation of phosphatase activity // positive regulation of Golgi to plasma membrane protein transport // negative regulation of phosphatase activity // negative regulation of phosphatase activity // negative regulation of phosphatase activity // positive regulation of Golgi to plasma membrane protein transport // positive regulation of Golgi to plasma membrane protein transport // posi…	7.06±0.14	7.20±0.16	-0.135851	0.0383227
TC1100003751.mm.2	Krt31	NM_010659	RefSeq	keratin 31 (Krt31)	chr11	-	100046646	100050551	---	---	4.54±0.23	4.78±0.25	-0.242157	0.0222138
TC0800000625.mm.2	Hand2	NM_010402	RefSeq	heart and neural crest derivatives expressed transcript 2 (Hand2)	chr8	+	57320983	57324517	GO:0001525 // GO:0001701 // GO:0001947 // GO:0001967 // GO:0003007 // GO:0003219 // GO:0003253 // GO:0003266 // GO:0003278 // GO:0006351 // GO:0006355 // GO:0006366 // GO:0007275 // GO:0007507 // GO:0007512 // GO:0010463 // GO:0010667 // GO:0014032 // GO:0030154 // GO:0042475 // GO:0042733 // GO:0043066 // GO:0043392 // GO:0043433 // GO:0043586 // GO:0045668 // GO:0045668 // GO:0045893 // GO:0045…	angiogenesis // in utero embryonic development // heart looping // suckling behavior // heart morphogenesis // cardiac right ventricle formation // cardiac neural crest cell migration involved in outflow tract morphogenesis // regulation of secondary heart field cardioblast proliferation // apoptotic process involved in heart morphogenesis // transcription, DNA-templated // regulation of transcri…	6.29±0.24	6.51±0.25	-0.221092	0.0374421
TC0100003601.mm.2	Olfr419	NM_146715	RefSeq	olfactory receptor 419 (Olfr419)	chr1	-	174249889	174250976	GO:0007186 // GO:0007608 // GO:0007165 // GO:0007186 // GO:0007186 // GO:0007608 // GO:0007608 // GO:0050896 // GO:0050911 // GO:0050911	G-protein coupled receptor signaling pathway // sensory perception of smell // signal transduction // G-protein coupled receptor signaling pathway // G-protein coupled receptor signaling pathway // sensory perception of smell // sensory perception of smell // response to stimulus // detection of chemical stimulus involved in sensory perception of smell // detection of chemical stimulus involved i…	3.84±0.18	4.10±0.26	-0.251912	0.0118421
TC1200001794.mm.2	Nkx2-9	NM_008701	RefSeq	NK2 homeobox 9 (Nkx2-9)	chr12	-	56611389	56613284	GO:0006351 // GO:0006355 // GO:0006366 // GO:0007275 // GO:0007409 // GO:0030323 // GO:0030324 // GO:0045944 // GO:0050680 // GO:0006351 // GO:0006351 // GO:0006366 // GO:0006366 // GO:0045944 // GO:0045944	transcription, DNA-templated // regulation of transcription, DNA-templated // transcription from RNA polymerase II promoter // multicellular organismal development // axonogenesis // respiratory tube development // lung development // positive regulation of transcription from RNA polymerase II promoter // negative regulation of epithelial cell proliferation // transcription, DNA-templated // tran…	4.82±0.22	5.08±0.35	-0.261682	0.0410758
TC0700000509.mm.2	Sars2	NM_023637	RefSeq	seryl-aminoacyl-tRNA synthetase 2 (Sars2)	chr7	+	28741968	28753879	GO:0006412 // GO:0006418 // GO:0006434 // GO:0006434 // GO:0006434 // GO:0006434 // GO:0097056	translation // tRNA aminoacylation for protein translation // seryl-tRNA aminoacylation // seryl-tRNA aminoacylation // seryl-tRNA aminoacylation // seryl-tRNA aminoacylation // selenocysteinyl-tRNA(Sec) biosynthetic process	7.57±0.11	7.66±0.09	-0.0946839	0.0322222
TC0100001723.mm.2	Lefty1	NM_010094	RefSeq	left right determination factor 1 (Lefty1)	chr1	+	180935022	180938401	GO:0000122 // GO:0003007 // GO:0007275 // GO:0007368 // GO:0008285 // GO:0009948 // GO:0010862 // GO:0016049 // GO:0032526 // GO:0040007 // GO:0042074 // GO:0042981 // GO:0043408 // GO:0048468 // GO:0060395 // GO:1900108 // GO:1900124 // GO:0010862 // GO:0042981 // GO:0043408 // GO:0048468 // GO:0060395	negative regulation of transcription from RNA polymerase II promoter // heart morphogenesis // multicellular organismal development // determination of left/right symmetry // negative regulation of cell proliferation // anterior/posterior axis specification // positive regulation of pathway-restricted SMAD protein phosphorylation // cell growth // response to retinoic acid // growth // cell migra…	5.78±0.13	5.93±0.15	-0.143903	0.0183239
TC0800002957.mm.2	Tmem170	NM_025781	RefSeq	transmembrane protein 170 (Tmem170)	chr8	-	111864898	111876750	GO:0008150	biological_process	6.08±0.16	6.22±0.15	-0.134738	0.0470432
TC1300002078.mm.2	Neurog1	NM_010896	RefSeq	neurogenin 1 (Neurog1)	chr13	-	56250492	56252163	GO:0006351 // GO:0006355 // GO:0007275 // GO:0007399 // GO:0022008 // GO:0030154 // GO:0030182 // GO:0030182 // GO:0031536 // GO:0042472 // GO:0045165 // GO:0045664 // GO:0045666 // GO:0045944 // GO:0051091 // GO:0022008	transcription, DNA-templated // regulation of transcription, DNA-templated // multicellular organismal development // nervous system development // neurogenesis // cell differentiation // neuron differentiation // neuron differentiation // positive regulation of exit from mitosis // inner ear morphogenesis // cell fate commitment // regulation of neuron differentiation // positive regulation of n…	4.62±0.23	4.82±0.14	-0.198876	0.0203802
TC0900003165.mm.2	4921528I07Rik	ENSMUST00000072612	ENSEMBL	RIKEN cDNA 4921528I07 gene [gene_biotype:protein_coding transcript_biotype:protein_coding]	chr9	-	114237697	114317028	GO:0008150	biological_process	3.21±0.41	3.67±0.37	-0.457129	0.00940293
TC0700002607.mm.2	Zfp575	NM_001033205	RefSeq	zinc finger protein 575 (Zfp575)	chr7	-	24583838	24587641	GO:0006351 // GO:0006355 // GO:0008150	transcription, DNA-templated // regulation of transcription, DNA-templated // biological_process	3.63±0.30	3.95±0.23	-0.320611	0.00787866
TC1700000625.mm.2	H2-Ob	NM_010389	RefSeq	histocompatibility 2, O region beta locus (H2-Ob)	chr17	+	34238903	34245908	GO:0002587 // GO:0002376 // GO:0002504 // GO:0002587 // GO:0006955 // GO:0019882 // GO:0002587	negative regulation of antigen processing and presentation of peptide antigen via MHC class II // immune system process // antigen processing and presentation of peptide or polysaccharide antigen via MHC class II // negative regulation of antigen processing and presentation of peptide antigen via MHC class II // immune response // antigen processing and presentation // negative regulation of anti…	5.45±0.16	5.62±0.24	-0.174119	0.0490254
TC0200005183.mm.2	Kcnb1	NM_008420	RefSeq	potassium voltage gated channel, Shab-related subfamily, member 1 (Kcnb1)	chr2	-	167095969	167190155	GO:0001508 // GO:0006810 // GO:0006811 // GO:0006813 // GO:0006887 // GO:0006904 // GO:0007215 // GO:0010701 // GO:0031669 // GO:0033605 // GO:0034765 // GO:0042593 // GO:0045956 // GO:0046676 // GO:0051259 // GO:0051260 // GO:0055085 // GO:0071333 // GO:0071805 // GO:0071805 // GO:0071805 // GO:0072661 // GO:0090314 // GO:0098900 // GO:1900454 // GO:2000671 // GO:0001508 // GO:0001508 // GO:0001…	action potential // transport // ion transport // potassium ion transport // exocytosis // vesicle docking involved in exocytosis // glutamate receptor signaling pathway // positive regulation of norepinephrine secretion // cellular response to nutrient levels // positive regulation of catecholamine secretion // regulation of ion transmembrane transport // glucose homeostasis // positive regulati…	7.08±0.12	7.21±0.10	-0.136868	0.00712994
TC0700000528.mm.2	Dpf1	NM_013874	RefSeq	D4, zinc and double PHD fingers family 1 (Dpf1)	chr7	+	29303951	29317588	GO:0006351 // GO:0006355 // GO:0007399 // GO:0007399 // GO:0007399	transcription, DNA-templated // regulation of transcription, DNA-templated // nervous system development // nervous system development // nervous system development	5.88±0.23	6.07±0.22	-0.194548	0.0460965
TC0700002456.mm.2	Psg23	NM_020261	RefSeq	pregnancy-specific glycoprotein 23 (Psg23)	chr7	-	18606343	18616501	GO:0010628 // GO:0030195 // GO:0007565	positive regulation of gene expression // negative regulation of blood coagulation // female pregnancy	2.84±0.26	3.12±0.35	-0.273554	0.040825
TC0200004963.mm.2	Ggt7	NM_144786	RefSeq	gamma-glutamyltransferase 7 (Ggt7)	chr2	-	155490379	155518237	GO:0006749 // GO:0006750 // GO:0006508 // GO:0008150	glutathione metabolic process // glutathione biosynthetic process // proteolysis // biological_process	6.22±0.18	6.36±0.13	-0.132376	0.0491643
TC1700000735.mm.2	H2-M11	NM_177635	RefSeq	histocompatibility 2, M region locus 11 (H2-M11)	chr17	+	36547075	36549252	GO:0002474 // GO:0002474 // GO:0002474 // GO:0006955	antigen processing and presentation of peptide antigen via MHC class I // antigen processing and presentation of peptide antigen via MHC class I // antigen processing and presentation of peptide antigen via MHC class I // immune response	3.46±0.36	3.73±0.20	-0.272973	0.0327032
TC1500000886.mm.2	Alg10b	NM_001033441	RefSeq	asparagine-linked glycosylation 10B (alpha-1,2-glucosyltransferase) (Alg10b)	chr15	+	90224311	90230554	GO:0006488 // GO:0007605 // GO:0060117	dolichol-linked oligosaccharide biosynthetic process // sensory perception of sound // auditory receptor cell development	7.46±0.10	7.60±0.10	-0.138951	0.00233515
TC0100003583.mm.2	Olfr1406	NM_146763	RefSeq	olfactory receptor 1406 (Olfr1406)	chr1	-	173183442	173184504	GO:0007186 // GO:0007608 // GO:0050907 // GO:0007165 // GO:0007186 // GO:0007186 // GO:0007608 // GO:0007608 // GO:0050896 // GO:0050907 // GO:0050911 // GO:0050911	G-protein coupled receptor signaling pathway // sensory perception of smell // detection of chemical stimulus involved in sensory perception // signal transduction // G-protein coupled receptor signaling pathway // G-protein coupled receptor signaling pathway // sensory perception of smell // sensory perception of smell // response to stimulus // detection of chemical stimulus involved in sensory…	2.26±0.26	2.55±0.22	-0.290396	0.00725931
TC0500003734.mm.2	1500011B03Rik	NR_027817	RefSeq	RIKEN cDNA 1500011B03 gene (1500011B03Rik), transcript variant 1, long non-coding RNA.	chr5	-	114808196	114813976	GO:0008150	biological_process	6.42±0.15	6.57±0.06	-0.155287	0.00525947
TC1500001181.mm.2	Gm2310	ENSMUST00000179217	ENSEMBL	predicted gene 2310 [gene_biotype:protein_coding transcript_biotype:protein_coding]	chr15	-	8518683	8519953	GO:0008150	biological_process	7.40±0.15	7.57±0.14	-0.169779	0.00931955
TC0300001406.mm.2	Trmt10a	NM_175389	RefSeq	tRNA methyltransferase 10A (Trmt10a)	chr3	+	138143448	138159821	GO:0010960 // GO:0030488 // GO:0032259 // GO:0030488 // GO:0030488	magnesium ion homeostasis // tRNA methylation // methylation // tRNA methylation // tRNA methylation	4.81±0.36	5.11±0.24	-0.292631	0.0287771
TC1900001012.mm.2	Slc22a12	NM_009203	RefSeq	solute carrier family 22 (organic anion/cation transporter), member 12 (Slc22a12)	chr19	-	6535845	6543070	GO:0006810 // GO:0006811 // GO:0015747 // GO:0015747 // GO:0042493 // GO:0043252 // GO:0046415 // GO:0055085 // GO:0098656 // GO:1903825 // GO:0015747 // GO:0042493 // GO:0042493 // GO:0043252 // GO:0046415 // GO:0098656 // GO:1903825	transport // ion transport // urate transport // urate transport // response to drug // sodium-independent organic anion transport // urate metabolic process // transmembrane transport // anion transmembrane transport // organic acid transmembrane transport // urate transport // response to drug // response to drug // sodium-independent organic anion transport // urate metabolic process // anion …	5.61±0.24	5.87±0.21	-0.258049	0.0105535
TC1400002866.mm.2	Gzmc	NM_010371	RefSeq	granzyme C (Gzmc)	chr14	-	56231401	56234656	GO:0006508 // GO:0006955 // GO:0008626 // GO:0016485 // GO:0019835 // GO:0006955 // GO:0008626 // GO:0016485	proteolysis // immune response // granzyme-mediated apoptotic signaling pathway // protein processing // cytolysis // immune response // granzyme-mediated apoptotic signaling pathway // protein processing	2.81±0.24	3.03±0.25	-0.223988	0.0340584
TC1400002346.mm.2	Dmtn	NM_001252662	RefSeq	dematin actin binding protein (Dmtn), transcript variant 1	chr14	-	70602184	70636048	GO:0006461 // GO:0006461 // GO:0007010 // GO:0008360 // GO:0008360 // GO:0008360 // GO:0010591 // GO:0010763 // GO:0010801 // GO:0010812 // GO:0030036 // GO:0030194 // GO:0032956 // GO:0033137 // GO:0035584 // GO:0035585 // GO:0048821 // GO:0050732 // GO:0051017 // GO:0051489 // GO:0051693 // GO:0051895 // GO:0070560 // GO:0071277 // GO:0071320 // GO:0090303 // GO:0090315 // GO:0090527 // GO:1900…	protein complex assembly // protein complex assembly // cytoskeleton organization // regulation of cell shape // regulation of cell shape // regulation of cell shape // regulation of lamellipodium assembly // positive regulation of fibroblast migration // negative regulation of peptidyl-threonine phosphorylation // negative regulation of cell-substrate adhesion // actin cytoskeleton organization …	4.64±0.32	4.90±0.25	-0.257879	0.0402302
TC0200000523.mm.2	Pkn3	NM_153805	RefSeq	protein kinase N3 (Pkn3)	chr2	+	30077684	30091022	GO:0006468 // GO:0007165 // GO:0010631 // GO:0016310 // GO:0010631 // GO:0010631	protein phosphorylation // signal transduction // epithelial cell migration // phosphorylation // epithelial cell migration // epithelial cell migration	6.71±0.21	6.89±0.14	-0.187776	0.0199276
TC1000002437.mm.2	Trpm2	NM_138301	RefSeq	transient receptor potential cation channel, subfamily M, member 2 (Trpm2)	chr10	-	77907722	77970563	GO:0006810 // GO:0006811 // GO:0006812 // GO:0006814 // GO:0006816 // GO:0006828 // GO:0006979 // GO:0032024 // GO:0033194 // GO:0034220 // GO:0055085 // GO:0070588 // GO:0098703 // GO:1903223 // GO:0008152 // GO:0035725 // GO:0071421 // GO:0098655	transport // ion transport // cation transport // sodium ion transport // calcium ion transport // manganese ion transport // response to oxidative stress // positive regulation of insulin secretion // response to hydroperoxide // ion transmembrane transport // transmembrane transport // calcium ion transmembrane transport // calcium ion import across plasma membrane // positive regulation of oxi…	4.41±0.31	4.76±0.31	-0.355241	0.00986315
TC0X00002528.mm.2	Gm7173	NM_001099307	RefSeq	predicted gene 7173 (Gm7173)	chrX	-	79482568	79517285	GO:0008150	biological_process	2.44±0.21	2.66±0.26	-0.21346	0.0388329
TC1600001342.mm.2	Cyp2ab1	NM_183158	RefSeq	cytochrome P450, family 2, subfamily ab, polypeptide 1 (Cyp2ab1)	chr16	-	20308387	20325404	GO:0006805 // GO:0019369 // GO:0042738 // GO:0055114 // GO:0006805 // GO:0019369 // GO:0042738 // GO:0055114 // GO:0055114	xenobiotic metabolic process // arachidonic acid metabolic process // exogenous drug catabolic process // oxidation-reduction process // xenobiotic metabolic process // arachidonic acid metabolic process // exogenous drug catabolic process // oxidation-reduction process // oxidation-reduction process	4.69±0.31	4.96±0.16	-0.276667	0.0131732
TC0100002388.mm.2	Als2cr12	NM_175370	RefSeq	amyotrophic lateral sclerosis 2 (juvenile) chromosome region, candidate 12 (human) (Als2cr12), transcript variant 3	chr1	-	58658117	58695989	GO:0008150	biological_process	2.55±0.20	2.79±0.22	-0.233126	0.0126895
TC1100001891.mm.2	Cdr2l	NM_001080929	RefSeq	cerebellar degeneration-related protein 2-like (Cdr2l)	chr11	+	115381916	115396132	GO:0008150	biological_process	4.10±0.29	4.38±0.23	-0.274396	0.0186789
TC0100000590.mm.2	Atic	NM_026195	RefSeq	5-aminoimidazole-4-carboxamide ribonucleotide formyltransferase/IMP cyclohydrolase (Atic)	chr1	+	71557150	71579631	GO:0006164 // GO:0006189 // GO:0008152 // GO:0009116 // GO:0009259 // GO:0046452 // GO:0046654 // GO:0003360 // GO:0006189 // GO:0009116 // GO:0009259 // GO:0010035 // GO:0021549 // GO:0021987 // GO:0031100 // GO:0046452 // GO:0046654	purine nucleotide biosynthetic process // 'de novo' IMP biosynthetic process // metabolic process // nucleoside metabolic process // ribonucleotide metabolic process // dihydrofolate metabolic process // tetrahydrofolate biosynthetic process // brainstem development // 'de novo' IMP biosynthetic process // nucleoside metabolic process // ribonucleotide metabolic process // response to inorganic s…	7.41±0.15	7.54±0.12	-0.126877	0.0304367
TC0700001515.mm.2	Olfr638	NM_147120	RefSeq	olfactory receptor 638 (Olfr638)	chr7	+	104003259	104004224	GO:0007165 // GO:0007186 // GO:0007608 // GO:0050911 // GO:0007165 // GO:0007165 // GO:0007186 // GO:0007186 // GO:0007608 // GO:0007608 // GO:0050896 // GO:0050911	signal transduction // G-protein coupled receptor signaling pathway // sensory perception of smell // detection of chemical stimulus involved in sensory perception of smell // signal transduction // signal transduction // G-protein coupled receptor signaling pathway // G-protein coupled receptor signaling pathway // sensory perception of smell // sensory perception of smell // response to stimulu…	3.34±0.25	3.65±0.27	-0.310604	0.00845276
TC1100000029.mm.2	Gal3st1	NM_001177691	RefSeq	galactose-3-O-sulfotransferase 1 (Gal3st1), transcript variant 3	chr11	+	3983636	3999328	GO:0006629 // GO:0006665 // GO:0006682 // GO:0007283 // GO:0009058 // GO:0009247 // GO:0042552	lipid metabolic process // sphingolipid metabolic process // galactosylceramide biosynthetic process // spermatogenesis // biosynthetic process // glycolipid biosynthetic process // myelination	4.27±0.29	4.54±0.29	-0.272664	0.030616
TC0800000937.mm.2	Asf1b	NM_024184	RefSeq	anti-silencing function 1B histone chaperone (Asf1b)	chr8	+	83955507	83970197	GO:0006333 // GO:0006334 // GO:0006335 // GO:0006336 // GO:0006351 // GO:0006355 // GO:0016568 // GO:0006335 // GO:0006335 // GO:0006336 // GO:0006336	chromatin assembly or disassembly // nucleosome assembly // DNA replication-dependent nucleosome assembly // DNA replication-independent nucleosome assembly // transcription, DNA-templated // regulation of transcription, DNA-templated // chromatin modification // DNA replication-dependent nucleosome assembly // DNA replication-dependent nucleosome assembly // DNA replication-independent nucleosom…	4.91±0.21	5.16±0.17	-0.242589	0.00524869
TC1100003638.mm.2	Tbkbp1	NM_198100	RefSeq	TBK1 binding protein 1 (Tbkbp1)	chr11	-	97136171	97151495	GO:0002376 // GO:0045087 // GO:0008150	immune system process // innate immune response // biological_process	5.09±0.37	5.44±0.19	-0.343182	0.011218
TC0700000819.mm.2	Akt1s1	NM_001253920	RefSeq	AKT1 substrate 1 (proline-rich) (Akt1s1), transcript variant 1	chr7	+	44848991	44855421	GO:0006469 // GO:0007219 // GO:0032007 // GO:0043523 // GO:0045792 // GO:0048011 // GO:0006469 // GO:0007219 // GO:0032007 // GO:0032007 // GO:0045792	negative regulation of protein kinase activity // Notch signaling pathway // negative regulation of TOR signaling // regulation of neuron apoptotic process // negative regulation of cell size // neurotrophin TRK receptor signaling pathway // negative regulation of protein kinase activity // Notch signaling pathway // negative regulation of TOR signaling // negative regulation of TOR signaling // …	9.55±0.11	9.65±0.08	-0.0973544	0.0233024
TC0200002181.mm.2	6430503K07Rik	NR_108091	RefSeq	RIKEN cDNA 6430503K07 gene (6430503K07Rik), long non-coding RNA.	chr2	+	147187424	147188482	---	---	7.50±0.28	7.77±0.21	-0.26686	0.0151318
TC1100001639.mm.2	Hsd17b1	NM_010475	RefSeq	hydroxysteroid (17-beta) dehydrogenase 1 (Hsd17b1)	chr11	+	101078411	101080527	GO:0006629 // GO:0006694 // GO:0006703 // GO:0008152 // GO:0055114 // GO:0061370 // GO:0006703 // GO:0060348 // GO:0061370 // GO:0071248	lipid metabolic process // steroid biosynthetic process // estrogen biosynthetic process // metabolic process // oxidation-reduction process // testosterone biosynthetic process // estrogen biosynthetic process // bone development // testosterone biosynthetic process // cellular response to metal ion	5.22±0.26	5.50±0.16	-0.283923	0.00489732
TC0900002245.mm.2	Htr3a	NM_001099644	RefSeq	5-hydroxytryptamine (serotonin) receptor 3A (Htr3a), transcript variant 2	chr9	-	48899213	48911099	GO:0006810 // GO:0006811 // GO:0007210 // GO:0071805 // GO:0098655 // GO:0007210 // GO:0007271 // GO:0007274 // GO:0035094 // GO:0042391 // GO:0050877 // GO:0098655	transport // ion transport // serotonin receptor signaling pathway // potassium ion transmembrane transport // cation transmembrane transport // serotonin receptor signaling pathway // synaptic transmission, cholinergic // neuromuscular synaptic transmission // response to nicotine // regulation of membrane potential // neurological system process // cation transmembrane transport	3.44±0.20	3.79±0.37	-0.353665	0.00964177
TC1000000742.mm.2	2610028H24Rik	NM_029816	RefSeq	RIKEN cDNA 2610028H24 gene (2610028H24Rik)	chr10	+	76449081	76461218	GO:0008150	biological_process	6.61±0.13	6.71±0.05	-0.0972369	0.0272617
TC1100001136.mm.2	Phf12	NM_174852	RefSeq	PHD finger protein 12 (Phf12)	chr11	+	77982754	78030539	GO:0000122 // GO:0006351 // GO:0006355 // GO:0045892 // GO:0000122 // GO:0000122 // GO:0045892 // GO:0045892 // GO:0045892	negative regulation of transcription from RNA polymerase II promoter // transcription, DNA-templated // regulation of transcription, DNA-templated // negative regulation of transcription, DNA-templated // negative regulation of transcription from RNA polymerase II promoter // negative regulation of transcription from RNA polymerase II promoter // negative regulation of transcription, DNA-template…	7.06±0.19	7.23±0.10	-0.169368	0.0155965
TC0700002235.mm.2	Vmn2r33	NM_001105065	RefSeq	vomeronasal 2, receptor 33 (Vmn2r33)	chr7	-	7550967	7566786	GO:0007165 // GO:0007186 // GO:0008150	signal transduction // G-protein coupled receptor signaling pathway // biological_process	2.79±0.25	3.05±0.33	-0.259417	0.04244
TC0900001254.mm.2	Dzip1l	NM_028258	RefSeq	DAZ interacting protein 1-like (Dzip1l), transcript variant 1	chr9	+	99629496	99670047	GO:0042384 // GO:0042384 // GO:0042384	cilium assembly // cilium assembly // cilium assembly	5.41±0.37	5.72±0.30	-0.313216	0.0328109
TC0500002503.mm.2	9130230L23Rik	NR_027961	RefSeq	RIKEN cDNA 9130230L23 gene (9130230L23Rik), long non-coding RNA.	chr5	-	65979358	66004285	GO:0008150	biological_process	3.61±0.26	3.84±0.20	-0.227199	0.0281019
TC1700002580.mm.2	Hnrnpll	NM_144802	RefSeq	heterogeneous nuclear ribonucleoprotein L-like (Hnrnpll)	chr17	-	80023408	80062334	GO:0006397 // GO:0033120 // GO:0033120 // GO:0033120 // GO:0033120	mRNA processing // positive regulation of RNA splicing // positive regulation of RNA splicing // positive regulation of RNA splicing // positive regulation of RNA splicing	6.98±0.12	7.14±0.18	-0.159556	0.0181991
TC0600000409.mm.2	Wee2	NM_201370	RefSeq	WEE1 homolog 2 (S. pombe) (Wee2)	chr6	+	40442863	40466815	GO:0006468 // GO:0007067 // GO:0007143 // GO:0016310 // GO:0035038 // GO:0045736 // GO:0051321 // GO:0060631 // GO:1900194 // GO:0018108 // GO:0018108	protein phosphorylation // mitotic nuclear division // female meiotic division // phosphorylation // female pronucleus assembly // negative regulation of cyclin-dependent protein serine/threonine kinase activity // meiotic cell cycle // regulation of meiosis I // negative regulation of oocyte maturation // peptidyl-tyrosine phosphorylation // peptidyl-tyrosine phosphorylation	5.96±0.19	6.15±0.17	-0.18704	0.0202599
TC0900002173.mm.2	Phldb1	NM_153537	RefSeq	pleckstrin homology-like domain, family B, member 1 (Phldb1)	chr9	-	44686304	44735198	GO:0010470 // GO:0010717 // GO:0070507 // GO:1904261 // GO:0010470 // GO:0010470 // GO:0010717 // GO:0010717 // GO:0070507 // GO:0070507 // GO:1904261 // GO:1904261	regulation of gastrulation // regulation of epithelial to mesenchymal transition // regulation of microtubule cytoskeleton organization // positive regulation of basement membrane assembly involved in embryonic body morphogenesis // regulation of gastrulation // regulation of gastrulation // regulation of epithelial to mesenchymal transition // regulation of epithelial to mesenchymal transition /…	6.36±0.12	6.52±0.18	-0.165404	0.016804
TC0900001429.mm.2	Ucn2	NM_145077	RefSeq	urocortin 2 (Ucn2)	chr9	+	108986163	108987164	GO:0006171 // GO:0006950 // GO:0007189 // GO:0007586 // GO:0008283 // GO:0010629 // GO:0031669 // GO:0033685 // GO:0046882 // GO:0006171 // GO:0007189 // GO:0008283 // GO:0010629 // GO:0031669 // GO:0033685 // GO:0035902 // GO:0046882 // GO:0071385 // GO:0071456	cAMP biosynthetic process // response to stress // adenylate cyclase-activating G-protein coupled receptor signaling pathway // digestion // cell proliferation // negative regulation of gene expression // cellular response to nutrient levels // negative regulation of luteinizing hormone secretion // negative regulation of follicle-stimulating hormone secretion // cAMP biosynthetic process // aden…	4.10±0.22	4.30±0.22	-0.19445	0.0413681
TC0700003593.mm.2	Fes	NM_010194	RefSeq	feline sarcoma oncogene (Fes)	chr7	-	80377758	80387946	GO:0001578 // GO:0006468 // GO:0006935 // GO:0007155 // GO:0007169 // GO:0008360 // GO:0010976 // GO:0016310 // GO:0016477 // GO:0018108 // GO:0030154 // GO:0030155 // GO:0031116 // GO:0038083 // GO:0042127 // GO:0043304 // GO:0045087 // GO:0045595 // GO:0045639 // GO:0046777 // GO:0051297 // GO:2000145 // GO:2000251 // GO:0006935 // GO:0007155 // GO:0007169 // GO:0008360 // GO:0008360 // GO:0008…	microtubule bundle formation // protein phosphorylation // chemotaxis // cell adhesion // transmembrane receptor protein tyrosine kinase signaling pathway // regulation of cell shape // positive regulation of neuron projection development // phosphorylation // cell migration // peptidyl-tyrosine phosphorylation // cell differentiation // regulation of cell adhesion // positive regulation of micro…	4.51±0.39	4.80±0.22	-0.289552	0.0386813
TC0700001651.mm.2	Tead1	NM_001166584	RefSeq	TEA domain family member 1 (Tead1), transcript variant 1	chr7	+	112679318	112906807	GO:0003143 // GO:0006351 // GO:0006355 // GO:0007507 // GO:0014883 // GO:0030903 // GO:0035329 // GO:0035329 // GO:0042127 // GO:0045944 // GO:0045944 // GO:0045944 // GO:0048339 // GO:0048368 // GO:0071300 // GO:0071902 // GO:1902459 // GO:0006355 // GO:0035329 // GO:0035329 // GO:0006366	embryonic heart tube morphogenesis // transcription, DNA-templated // regulation of transcription, DNA-templated // heart development // transition between fast and slow fiber // notochord development // hippo signaling // hippo signaling // regulation of cell proliferation // positive regulation of transcription from RNA polymerase II promoter // positive regulation of transcription from RNA pol…	8.89±0.13	9.01±0.11	-0.124766	0.0187547
TC0200003937.mm.2	Olfr1062	NM_147078	RefSeq	olfactory receptor 1062 (Olfr1062)	chr2	-	86422719	86423674	GO:0007186 // GO:0007608 // GO:0007165 // GO:0007186 // GO:0007186 // GO:0007608 // GO:0007608 // GO:0050896 // GO:0050911 // GO:0050911	G-protein coupled receptor signaling pathway // sensory perception of smell // signal transduction // G-protein coupled receptor signaling pathway // G-protein coupled receptor signaling pathway // sensory perception of smell // sensory perception of smell // response to stimulus // detection of chemical stimulus involved in sensory perception of smell // detection of chemical stimulus involved i…	2.60±0.17	2.76±0.21	-0.161169	0.0496475
TC0500001146.mm.2	Galnt9	NM_001122639	RefSeq	UDP-N-acetyl-alpha-D-galactosamine:polypeptide N-acetylgalactosaminyltransferase 9 (Galnt9), transcript variant B	chr5	+	110544345	110621383	GO:0008150 // GO:0008152	biological_process // metabolic process	4.41±0.17	4.59±0.14	-0.179776	0.011106
TC1500001074.mm.2	1700011A15Rik	NM_025487	RefSeq	RIKEN cDNA 1700011A15 gene (1700011A15Rik)	chr15	+	101447745	101453909	GO:0008150	biological_process	5.07±0.23	5.28±0.18	-0.215744	0.0178753
TC0300002406.mm.2	Lce1f	NM_026394	RefSeq	late cornified envelope 1F (Lce1f)	chr3	-	92718685	92720350	GO:0018149 // GO:0030216 // GO:0008544 // GO:0018149 // GO:0030216	peptide cross-linking // keratinocyte differentiation // epidermis development // peptide cross-linking // keratinocyte differentiation	5.00±0.28	5.24±0.23	-0.239167	0.0345529
TC1000002308.mm.2	Nrbf2	NM_001036293	RefSeq	nuclear receptor binding factor 2 (Nrbf2)	chr10	-	67266689	67285305	GO:0006351 // GO:0006355 // GO:0006357 // GO:0006914 // GO:0010506 // GO:0010506 // GO:0034976 // GO:0043550 // GO:0006357 // GO:0010506 // GO:0010506	transcription, DNA-templated // regulation of transcription, DNA-templated // regulation of transcription from RNA polymerase II promoter // autophagy // regulation of autophagy // regulation of autophagy // response to endoplasmic reticulum stress // regulation of lipid kinase activity // regulation of transcription from RNA polymerase II promoter // regulation of autophagy // regulation of auto…	6.90±0.15	7.06±0.17	-0.154735	0.0275451
TC1700002227.mm.2	Tspo2	NM_027292	RefSeq	translocator protein 2 (Tspo2)	chr17	-	48447956	48451522	GO:0006810 // GO:0008150	transport // biological_process	4.04±0.25	4.24±0.22	-0.203556	0.0467564
TC0700003648.mm.2	Cemip	NM_030728	RefSeq	cell migration inducing protein, hyaluronan binding (Cemip)	chr7	-	83932857	84086505	GO:0007605 // GO:0008152 // GO:0010800 // GO:0030214 // GO:0030214 // GO:0030335 // GO:0051281 // GO:0090314 // GO:1900020 // GO:0007605 // GO:0007605 // GO:0010800 // GO:0010800 // GO:0010800 // GO:0030214 // GO:0030214 // GO:0030214 // GO:0030335 // GO:0030335 // GO:0030335 // GO:0051281 // GO:0051281 // GO:0051281 // GO:0090314 // GO:0090314 // GO:0090314 // GO:1900020 // GO:1900020 // GO:1900…	sensory perception of sound // metabolic process // positive regulation of peptidyl-threonine phosphorylation // hyaluronan catabolic process // hyaluronan catabolic process // positive regulation of cell migration // positive regulation of release of sequestered calcium ion into cytosol // positive regulation of protein targeting to membrane // positive regulation of protein kinase C activity //…	4.28±0.27	4.53±0.29	-0.245481	0.0438425
TC0700003002.mm.2	Ppfia3	NM_029741	RefSeq	protein tyrosine phosphatase, receptor type, f polypeptide (PTPRF), interacting protein (liprin), alpha 3 (Ppfia3)	chr7	-	45339122	45367019	GO:0007269 // GO:0048172 // GO:0007269 // GO:0007269 // GO:0048172	neurotransmitter secretion // regulation of short-term neuronal synaptic plasticity // neurotransmitter secretion // neurotransmitter secretion // regulation of short-term neuronal synaptic plasticity	5.68±0.24	5.94±0.24	-0.259305	0.0140768
TC1100000106.mm.2	Ramp3	NM_019511	RefSeq	receptor (calcitonin) activity modifying protein 3 (Ramp3)	chr11	+	6658521	6677479	GO:0001525 // GO:0001921 // GO:0006810 // GO:0006816 // GO:0006886 // GO:0007186 // GO:0008277 // GO:0015031 // GO:0030819 // GO:0031623 // GO:0045892 // GO:0071392 // GO:0072659 // GO:0086103 // GO:0090004 // GO:0001525 // GO:0001921 // GO:0001921 // GO:0006816 // GO:0006816 // GO:0015031 // GO:0015031 // GO:0030819 // GO:0031623 // GO:0031623 // GO:0045892 // GO:0045892 // GO:0072659 // GO:0072…	angiogenesis // positive regulation of receptor recycling // transport // calcium ion transport // intracellular protein transport // G-protein coupled receptor signaling pathway // regulation of G-protein coupled receptor protein signaling pathway // protein transport // positive regulation of cAMP biosynthetic process // receptor internalization // negative regulation of transcription, DNA-temp…	5.73±0.13	5.89±0.20	-0.161576	0.0296264
TC0500003375.mm.2	Syna	NM_001013751	RefSeq	syncytin a (Syna)	chr5	-	134557254	134560171	GO:0000768 // GO:0000768 // GO:0060711	syncytium formation by plasma membrane fusion // syncytium formation by plasma membrane fusion // labyrinthine layer development	3.37±0.27	3.67±0.37	-0.301118	0.0350802
TC1800000340.mm.2	Slc35a4	NM_001083317	RefSeq	solute carrier family 35, member A4 (Slc35a4), transcript variant 2	chr18	+	36679215	36683862	GO:0006810 // GO:0008643 // GO:0008150 // GO:0015992	transport // carbohydrate transport // biological_process // proton transport	8.37±0.12	8.46±0.09	-0.0954107	0.0373784
TC0400001495.mm.2	Csmd2	NM_001281955	RefSeq	CUB and Sushi multiple domains 2 (Csmd2)	chr4	+	127987857	128567856	GO:0008150	biological_process	3.90±0.33	4.25±0.29	-0.347299	0.0119049
TC0500002856.mm.2	Nkx6-1	NM_144955	RefSeq	NK6 homeobox 1 (Nkx6-1)	chr5	-	101658139	101665226	GO:0000122 // GO:0006355 // GO:0006357 // GO:0006357 // GO:0006366 // GO:0007224 // GO:0007275 // GO:0008283 // GO:0021912 // GO:0021913 // GO:0021953 // GO:0022008 // GO:0030154 // GO:0030154 // GO:0030516 // GO:0031018 // GO:0031018 // GO:0032024 // GO:0044342 // GO:0045666 // GO:0045686 // GO:0045687 // GO:0048709 // GO:2001222 // GO:0000122 // GO:0003323 // GO:0006357 // GO:0006366 // GO:0008…	negative regulation of transcription from RNA polymerase II promoter // regulation of transcription, DNA-templated // regulation of transcription from RNA polymerase II promoter // regulation of transcription from RNA polymerase II promoter // transcription from RNA polymerase II promoter // smoothened signaling pathway // multicellular organismal development // cell proliferation // regulation o…	5.67±0.20	5.84±0.16	-0.174683	0.0257988
TC0200005465.mm.2	Fam69b	NM_019833	RefSeq	family with sequence similarity 69, member B (Fam69b)	chr2	+	26628457	26636497	GO:0008150	biological_process	6.14±0.23	6.42±0.22	-0.281357	0.00554007
TC0200004980.mm.2	Fer1l4	NM_001136556	RefSeq	fer-1-like 4 (C. elegans) (Fer1l4)	chr2	-	156019139	156052947	GO:0008150	biological_process	5.32±0.21	5.53±0.21	-0.213204	0.0215664
TC0100000908.mm.2	Olfr1413	NM_147037	RefSeq	olfactory receptor 1413 (Olfr1413)	chr1	+	92573125	92574206	GO:0007186 // GO:0007608 // GO:0007165 // GO:0007186 // GO:0007186 // GO:0007608 // GO:0007608 // GO:0050896 // GO:0050911 // GO:0050911	G-protein coupled receptor signaling pathway // sensory perception of smell // signal transduction // G-protein coupled receptor signaling pathway // G-protein coupled receptor signaling pathway // sensory perception of smell // sensory perception of smell // response to stimulus // detection of chemical stimulus involved in sensory perception of smell // detection of chemical stimulus involved i…	4.36±0.22	4.62±0.21	-0.254902	0.00832482
TC0400003522.mm.2	Zc3h12a	NM_153159	RefSeq	zinc finger CCCH type containing 12A (Zc3h12a)	chr4	-	125118414	125127881	GO:0001525 // GO:0006915 // GO:0007275 // GO:0010508 // GO:0010508 // GO:0010628 // GO:0010628 // GO:0010629 // GO:0010629 // GO:0010884 // GO:0010884 // GO:0030154 // GO:0032088 // GO:0032088 // GO:0032715 // GO:0032715 // GO:0032720 // GO:0032720 // GO:0045019 // GO:0045019 // GO:0045600 // GO:0045600 // GO:0071222 // GO:0071222 // GO:2000379 // GO:2000379 // GO:0008152 // GO:0010508 // GO:0010…	angiogenesis // apoptotic process // multicellular organismal development // positive regulation of autophagy // positive regulation of autophagy // positive regulation of gene expression // positive regulation of gene expression // negative regulation of gene expression // negative regulation of gene expression // positive regulation of lipid storage // positive regulation of lipid storage // ce…	4.98±0.32	5.32±0.27	-0.340312	0.00955341
TC1100003110.mm.2	Camta2	NM_001190376	RefSeq	calmodulin binding transcription activator 2 (Camta2), transcript variant 2	chr11	-	70669463	70688105	GO:0006351 // GO:0006355 // GO:0006357 // GO:0014898 // GO:0045944 // GO:0006357 // GO:0006357 // GO:0006366 // GO:0014898 // GO:0014898 // GO:0045944 // GO:0045944	transcription, DNA-templated // regulation of transcription, DNA-templated // regulation of transcription from RNA polymerase II promoter // cardiac muscle hypertrophy in response to stress // positive regulation of transcription from RNA polymerase II promoter // regulation of transcription from RNA polymerase II promoter // regulation of transcription from RNA polymerase II promoter // transcri…	8.08±0.21	8.25±0.11	-0.165103	0.0285354
TC0200001310.mm.2	Olfr1152	NM_001011834	RefSeq	olfactory receptor 1152 (Olfr1152)	chr2	+	87867993	87868925	GO:0007186 // GO:0007608 // GO:0007165 // GO:0007186 // GO:0007186 // GO:0007608 // GO:0007608 // GO:0050896 // GO:0050911 // GO:0050911	G-protein coupled receptor signaling pathway // sensory perception of smell // signal transduction // G-protein coupled receptor signaling pathway // G-protein coupled receptor signaling pathway // sensory perception of smell // sensory perception of smell // response to stimulus // detection of chemical stimulus involved in sensory perception of smell // detection of chemical stimulus involved i…	2.11±0.20	2.34±0.29	-0.230577	0.0341481
TC0300000769.mm.2	Adar	NM_001038587	RefSeq	adenosine deaminase, RNA-specific (Adar), transcript variant 2	chr3	+	89715022	89753455	GO:0001649 // GO:0001701 // GO:0002244 // GO:0002376 // GO:0002566 // GO:0006351 // GO:0006355 // GO:0006382 // GO:0006382 // GO:0006382 // GO:0006396 // GO:0006397 // GO:0006606 // GO:0006611 // GO:0009615 // GO:0016553 // GO:0030218 // GO:0031047 // GO:0031054 // GO:0035196 // GO:0035280 // GO:0035455 // GO:0043066 // GO:0044387 // GO:0044387 // GO:0045070 // GO:0045070 // GO:0045071 // GO:0045…	osteoblast differentiation // in utero embryonic development // hematopoietic progenitor cell differentiation // immune system process // somatic diversification of immune receptors via somatic mutation // transcription, DNA-templated // regulation of transcription, DNA-templated // adenosine to inosine editing // adenosine to inosine editing // adenosine to inosine editing // RNA processing // m…	5.69±0.23	5.88±0.19	-0.190833	0.0372133
TC0X00000512.mm.2	3830403N18Rik	NM_027510	RefSeq	RIKEN cDNA 3830403N18 gene (3830403N18Rik)	chrX	+	56136572	56153498	GO:0002244 // GO:0007286 // GO:0007286	hematopoietic progenitor cell differentiation // spermatid development // spermatid development	2.32±0.22	2.52±0.22	-0.201929	0.0327853
TC0700000811.mm.2	Kcnc3	NM_008422	RefSeq	potassium voltage gated channel, Shaw-related subfamily, member 3 (Kcnc3), transcript variant 1	chr7	+	44590664	44604754	GO:0006810 // GO:0006811 // GO:0006813 // GO:0034765 // GO:0046928 // GO:0051260 // GO:0051262 // GO:0055085 // GO:0071805 // GO:0051262 // GO:0071805 // GO:0071805	transport // ion transport // potassium ion transport // regulation of ion transmembrane transport // regulation of neurotransmitter secretion // protein homooligomerization // protein tetramerization // transmembrane transport // potassium ion transmembrane transport // protein tetramerization // potassium ion transmembrane transport // potassium ion transmembrane transport	6.64±0.16	6.83±0.24	-0.196757	0.0315042
TC0600003116.mm.2	Eno2	NM_013509	RefSeq	enolase 2, gamma neuronal (Eno2), transcript variant 1	chr6	-	124760053	124769673	GO:0006096	glycolytic process	4.34±0.26	4.62±0.32	-0.283463	0.0252175
TC1700001812.mm.2	Tff2	NM_009363	RefSeq	trefoil factor 2 (spasmolytic protein 1) (Tff2)	chr17	-	31141049	31144282	GO:0008284 // GO:0008284 // GO:0019722 // GO:0030334 // GO:0043031 // GO:0050728 // GO:0060455 // GO:0070098 // GO:0070374	positive regulation of cell proliferation // positive regulation of cell proliferation // calcium-mediated signaling // regulation of cell migration // negative regulation of macrophage activation // negative regulation of inflammatory response // negative regulation of gastric acid secretion // chemokine-mediated signaling pathway // positive regulation of ERK1 and ERK2 cascade	4.98±0.19	5.31±0.49	-0.328645	0.0482431
TC0600002186.mm.2	Gm19902	XM_003084633.1	MGI/JacksonLab	PREDICTED: predicted gene, 19902 (Gm19902)	chr6	-	43264542	43271019	---	---	4.87±0.23	5.11±0.25	-0.239444	0.0216908
TC1100001932.mm.2	Ubald2	NM_176902	RefSeq	UBA-like domain containing 2 (Ubald2)	chr11	+	116434094	116439077	GO:0008150	biological_process	6.31±0.14	6.51±0.21	-0.203056	0.0114209
TC1300000464.mm.2	Sycp2l	ENSMUST00000124093	ENSEMBL	synaptonemal complex protein 2-like [gene_biotype:protein_coding transcript_biotype:protein_coding]	chr13	+	41114307	41174351	GO:0008150	biological_process	3.43±0.18	3.69±0.34	-0.264338	0.0289278
TC0600001534.mm.2	Tmem52b	NM_001081186	RefSeq	transmembrane protein 52B (Tmem52b)	chr6	+	129512557	129519227	GO:0008150	biological_process	4.55±0.20	4.71±0.14	-0.15741	0.0412391
TC0200000404.mm.2	Tmem203	NM_177344	RefSeq	transmembrane protein 203 (Tmem203)	chr2	+	25255439	25256352	GO:0002230 // GO:0006874 // GO:0006874 // GO:0007283 // GO:0098779 // GO:0002230 // GO:0002230 // GO:0006874 // GO:0006874 // GO:0098779 // GO:0098779	positive regulation of defense response to virus by host // cellular calcium ion homeostasis // cellular calcium ion homeostasis // spermatogenesis // mitophagy in response to mitochondrial depolarization // positive regulation of defense response to virus by host // positive regulation of defense response to virus by host // cellular calcium ion homeostasis // cellular calcium ion homeostasis //…	6.18±0.19	6.34±0.13	-0.156115	0.0273301
TC0900001238.mm.2	Prr23a2	NM_001134661	RefSeq	proline rich 23A, member 2 (Prr23a2)	chr9	+	98856591	98857352	GO:0008150	biological_process	3.91±0.16	4.05±0.17	-0.142676	0.0423287
TC1800000891.mm.2	Fbxo15	NM_015798	RefSeq	F-box protein 15 (Fbxo15)	chr18	+	84935025	84981392	GO:0016567	protein ubiquitination	3.60±0.19	3.82±0.27	-0.226641	0.0266012
TC0200003138.mm.2	Rnf224	NM_001033410	RefSeq	ring finger protein 224 (Rnf224)	chr2	-	25234476	25236787	---	---	2.77±0.33	3.19±0.39	-0.4206	0.00947944
TC0300001092.mm.2	Kcnd3	NM_001039347	RefSeq	potassium voltage-gated channel, Shal-related family, member 3 (Kcnd3), transcript variant 1	chr3	+	105452330	105674002	GO:0006810 // GO:0006811 // GO:0006813 // GO:0034765 // GO:0051260 // GO:0055085 // GO:0071435 // GO:0071773 // GO:0071805 // GO:0086009 // GO:0071435 // GO:0071435 // GO:0071805 // GO:0071805 // GO:0086009 // GO:0086009	transport // ion transport // potassium ion transport // regulation of ion transmembrane transport // protein homooligomerization // transmembrane transport // potassium ion export // cellular response to BMP stimulus // potassium ion transmembrane transport // membrane repolarization // potassium ion export // potassium ion export // potassium ion transmembrane transport // potassium ion transme…	5.10±0.27	5.36±0.31	-0.259305	0.0406202
TC0400001436.mm.2	Snip1	NM_175246	RefSeq	Smad nuclear interacting protein 1 (Snip1)	chr4	+	125066672	125074043	GO:0006355 // GO:0007249 // GO:0031047 // GO:0035196 // GO:1903955 // GO:0035196 // GO:0035196 // GO:0035196 // GO:1903955 // GO:1903955	regulation of transcription, DNA-templated // I-kappaB kinase/NF-kappaB signaling // gene silencing by RNA // production of miRNAs involved in gene silencing by miRNA // positive regulation of protein targeting to mitochondrion // production of miRNAs involved in gene silencing by miRNA // production of miRNAs involved in gene silencing by miRNA // production of miRNAs involved in gene silencing …	6.31±0.18	6.49±0.18	-0.18197	0.0229726
TC1700000564.mm.2	Cyp4f16	NM_024442	RefSeq	cytochrome P450, family 4, subfamily f, polypeptide 16 (Cyp4f16)	chr17	+	32536558	32551798	GO:0055114	oxidation-reduction process	3.01±0.26	3.23±0.24	-0.222209	0.0423287
TC0500001428.mm.2	Kntc1	NM_001042421	RefSeq	kinetochore associated 1 (Kntc1)	chr5	+	123749726	123821593	GO:0007049 // GO:0007067 // GO:0007093 // GO:0051301 // GO:0007093 // GO:0007093	cell cycle // mitotic nuclear division // mitotic cell cycle checkpoint // cell division // mitotic cell cycle checkpoint // mitotic cell cycle checkpoint	3.57±0.15	3.75±0.21	-0.183113	0.0215294
TC0400002535.mm.2	Spag8	NM_001007463	RefSeq	sperm associated antigen 8 (Spag8), transcript variant 2	chr4	-	43651330	43653594	GO:0032092 // GO:0045944	positive regulation of protein binding // positive regulation of transcription from RNA polymerase II promoter	5.83±0.18	6.00±0.20	-0.16903	0.0418584
TC0700004636.mm.2	Tnni3	NM_009406	RefSeq	troponin I, cardiac 3 (Tnni3)	chr7	-	4518305	4522794	GO:0001570 // GO:0001980 // GO:0003009 // GO:0006874 // GO:0006874 // GO:0006937 // GO:0006940 // GO:0006941 // GO:0007507 // GO:0032780 // GO:0055010 // GO:0060047 // GO:0060048 // GO:0003009 // GO:0006940 // GO:0032780 // GO:0032780 // GO:0055010 // GO:0055010 // GO:0060047 // GO:0060047 // GO:0060048 // GO:0060048	vasculogenesis // regulation of systemic arterial blood pressure by ischemic conditions // skeletal muscle contraction // cellular calcium ion homeostasis // cellular calcium ion homeostasis // regulation of muscle contraction // regulation of smooth muscle contraction // striated muscle contraction // heart development // negative regulation of ATPase activity // ventricular cardiac muscle tissu…	4.13±0.11	4.38±0.25	-0.245044	0.00680286
TC0200001323.mm.2	Olfr1188	NM_146919	RefSeq	olfactory receptor 1188 (Olfr1188)	chr2	+	88559451	88560418	GO:0007186 // GO:0007608 // GO:0050907 // GO:0007165 // GO:0007186 // GO:0007186 // GO:0007608 // GO:0007608 // GO:0050896 // GO:0050907 // GO:0050911 // GO:0050911	G-protein coupled receptor signaling pathway // sensory perception of smell // detection of chemical stimulus involved in sensory perception // signal transduction // G-protein coupled receptor signaling pathway // G-protein coupled receptor signaling pathway // sensory perception of smell // sensory perception of smell // response to stimulus // detection of chemical stimulus involved in sensory…	4.19±0.26	4.42±0.21	-0.232682	0.0259283
TC1100002666.mm.2	Ltc4s	NM_008521	RefSeq	leukotriene C4 synthase (Ltc4s), transcript variant 1	chr11	-	50236469	50238616	GO:0006691 // GO:0006691 // GO:0019370 // GO:0006691 // GO:0006691 // GO:0010035 // GO:0019370 // GO:0019370 // GO:0032496 // GO:0042493 // GO:0043085 // GO:0048678 // GO:0055114 // GO:0071222 // GO:0071299	leukotriene metabolic process // leukotriene metabolic process // leukotriene biosynthetic process // leukotriene metabolic process // leukotriene metabolic process // response to inorganic substance // leukotriene biosynthetic process // leukotriene biosynthetic process // response to lipopolysaccharide // response to drug // positive regulation of catalytic activity // response to axon injury /…	5.91±0.20	6.11±0.23	-0.193739	0.0393556
TC1100004065.mm.2	Ush1g	NM_176847	RefSeq	Usher syndrome 1G (Ush1g)	chr11	-	115315192	115322041	GO:0007605 // GO:0007605 // GO:0042472 // GO:0045494 // GO:0050953 // GO:0050957 // GO:0060113 // GO:0060122 // GO:0007605 // GO:0007605 // GO:0045494 // GO:0045494 // GO:0050953 // GO:0050953 // GO:0050957 // GO:0050957	sensory perception of sound // sensory perception of sound // inner ear morphogenesis // photoreceptor cell maintenance // sensory perception of light stimulus // equilibrioception // inner ear receptor cell differentiation // inner ear receptor stereocilium organization // sensory perception of sound // sensory perception of sound // photoreceptor cell maintenance // photoreceptor cell maintenan…	5.63±0.30	5.88±0.17	-0.241623	0.0284702
TC1500002276.mm.2	Krt77	NM_001003667	RefSeq	keratin 77 (Krt77)	chr15	-	101858732	101869705	---	---	3.98±0.27	4.19±0.19	-0.215629	0.0352431
TC0100003714.mm.2	Gm10517	ENSMUST00000097444	ENSEMBL	predicted gene 10517	chr1	-	182408619	182409020	---	---	5.49±0.35	5.77±0.21	-0.28052	0.0290682
TC0500000653.mm.2	Shisa3	NM_001033415	RefSeq	shisa family member 3 (Shisa3)	chr5	+	67607883	67623552	GO:0007275	multicellular organismal development	6.96±0.13	7.12±0.16	-0.160549	0.0157394
TC0100002215.mm.2	Aff3	ENSMUST00000027250	ENSEMBL	AF4/FMR2 family, member 3 [gene_biotype:protein_coding transcript_biotype:processed_transcript]	chr1	-	38175991	38664955	GO:0006351 // GO:0006355 // GO:0034612 // GO:0035116 // GO:0006351 // GO:0034612 // GO:0035116 // GO:0035116	transcription, DNA-templated // regulation of transcription, DNA-templated // response to tumor necrosis factor // embryonic hindlimb morphogenesis // transcription, DNA-templated // response to tumor necrosis factor // embryonic hindlimb morphogenesis // embryonic hindlimb morphogenesis	5.55±0.13	5.70±0.18	-0.152927	0.0276573
TC0X00000783.mm.2	Obp1b	ENSMUST00000088198	ENSEMBL	odorant binding protein IB [gene_biotype:protein_coding transcript_biotype:protein_coding]	chrX	+	78186777	78192292	GO:0006810 // GO:0008150	transport // biological_process	2.40±0.19	2.62±0.29	-0.220665	0.0408891
TC0Y00000423.mm.2	Gm20867	NM_001160142	RefSeq	predicted gene, 20867 (Gm20867)	chrY	-	64301781	64786299	GO:0007276	gamete generation	2.07±0.16	2.33±0.36	-0.255832	0.041397
TC0X00002727.mm.2	Cxcr3	NM_009910	RefSeq	chemokine (C-X-C motif) receptor 3 (Cxcr3)	chrX	-	101731535	101734269	GO:0001525 // GO:0001937 // GO:0002685 // GO:0006935 // GO:0006954 // GO:0007165 // GO:0007166 // GO:0007186 // GO:0007204 // GO:0008284 // GO:0010818 // GO:0016525 // GO:0019722 // GO:0030816 // GO:0043950 // GO:0045766 // GO:0045944 // GO:0050921 // GO:0051281 // GO:0070098 // GO:0071954 // GO:1900118 // GO:1900119 // GO:0001937 // GO:0001937 // GO:0007166 // GO:0007166 // GO:0007186 // GO:0007…	angiogenesis // negative regulation of endothelial cell proliferation // regulation of leukocyte migration // chemotaxis // inflammatory response // signal transduction // cell surface receptor signaling pathway // G-protein coupled receptor signaling pathway // positive regulation of cytosolic calcium ion concentration // positive regulation of cell proliferation // T cell chemotaxis // negative…	4.98±0.24	5.22±0.12	-0.241694	0.00685531
TC0200004419.mm.2	A430105I19Rik	NM_001001982	RefSeq	RIKEN cDNA A430105I19 gene (A430105I19Rik)	chr2	-	118754145	118762661	GO:0008150	biological_process	6.61±0.19	6.78±0.19	-0.170667	0.0364716
TC0200004556.mm.2	Kcnip3	NM_001111331	RefSeq	Kv channel interacting protein 3, calsenilin (Kcnip3), transcript variant 2	chr2	-	127456498	127522094	GO:0000122 // GO:0006351 // GO:0006355 // GO:0006810 // GO:0006811 // GO:0006813 // GO:0006886 // GO:0006915 // GO:0019233 // GO:0034765 // GO:0043523 // GO:0045892 // GO:0048265 // GO:0048266 // GO:0071805 // GO:0072659 // GO:1901379 // GO:0006813	negative regulation of transcription from RNA polymerase II promoter // transcription, DNA-templated // regulation of transcription, DNA-templated // transport // ion transport // potassium ion transport // intracellular protein transport // apoptotic process // sensory perception of pain // regulation of ion transmembrane transport // regulation of neuron apoptotic process // negative regulation…	5.48±0.18	5.67±0.23	-0.191539	0.0365628
TC0X00001120.mm.2	Tex16	NM_031382	RefSeq	testis expressed gene 16 (Tex16)	chrX	+	112093496	112127326	GO:0000387 // GO:0000387	spliceosomal snRNP assembly // spliceosomal snRNP assembly	3.58±0.24	3.83±0.33	-0.256427	0.0407056
TC1300001069.mm.2	Wdr41	NM_172590	RefSeq	WD repeat domain 41 (Wdr41)	chr13	+	94976344	95023316	GO:0008150	biological_process	8.15±0.16	8.28±0.10	-0.129135	0.0311585
TC0500002785.mm.2	Gm10424	ENSMUST00000180232	ENSEMBL	predicted gene 10424 [gene_biotype:protein_coding transcript_biotype:protein_coding]	chr5	-	95268794	95271588	GO:0008150 // GO:0043066 // GO:0008284 // GO:0045892 // GO:0045596 // GO:0048387	biological_process // negative regulation of apoptotic process // positive regulation of cell proliferation // negative regulation of transcription, DNA-templated // negative regulation of cell differentiation // negative regulation of retinoic acid receptor signaling pathway	3.80±0.26	4.02±0.26	-0.222669	0.0466811
TC0X00001759.mm.2	AU022751	NM_001033211	RefSeq	expressed sequence AU022751 (AU022751), transcript variant 2	chrX	-	6081218	6083420	GO:0008150	biological_process	4.05±0.31	4.39±0.22	-0.332632	0.00646777
TC1500002275.mm.2	Krt1	NM_008473	RefSeq	keratin 1 (Krt1)	chr15	-	101845426	101850786	GO:0001867 // GO:0050728 // GO:0050728 // GO:0061436 // GO:0001867 // GO:0001867 // GO:0001895	complement activation, lectin pathway // negative regulation of inflammatory response // negative regulation of inflammatory response // establishment of skin barrier // complement activation, lectin pathway // complement activation, lectin pathway // retina homeostasis	3.72±0.29	4.00±0.27	-0.2771	0.0253058
TC0800002959.mm.2	Tmem231	NM_001033321	RefSeq	transmembrane protein 231 (Tmem231)	chr8	-	111912011	111933881	GO:0001701 // GO:0001944 // GO:0007224 // GO:0030030 // GO:0032880 // GO:0042384 // GO:0042733 // GO:0043010 // GO:0060563	in utero embryonic development // vasculature development // smoothened signaling pathway // cell projection organization // regulation of protein localization // cilium assembly // embryonic digit morphogenesis // camera-type eye development // neuroepithelial cell differentiation	4.54±0.24	4.89±0.27	-0.345746	0.00312534
TC0700000941.mm.2	Gabrb3	NM_001038701	RefSeq	gamma-aminobutyric acid (GABA) A receptor, subunit beta 3 (Gabrb3), transcript variant 2	chr7	+	57590518	57828802	GO:0006810 // GO:0006811 // GO:0006821 // GO:0007165 // GO:0007214 // GO:0007605 // GO:0043523 // GO:0043524 // GO:0048666 // GO:0051932 // GO:0060021 // GO:0060080 // GO:0060119 // GO:0060384 // GO:0071420 // GO:0090102 // GO:1901215 // GO:1902476 // GO:1902476 // GO:0007214 // GO:0007268 // GO:0042391 // GO:0071420 // GO:0071420 // GO:0071420 // GO:1902476 // GO:1902476	transport // ion transport // chloride transport // signal transduction // gamma-aminobutyric acid signaling pathway // sensory perception of sound // regulation of neuron apoptotic process // negative regulation of neuron apoptotic process // neuron development // synaptic transmission, GABAergic // palate development // inhibitory postsynaptic potential // inner ear receptor cell development //…	3.79±0.14	3.95±0.21	-0.159763	0.0404871
TC0300002451.mm.2	BC021767	NR_033629	RefSeq	cDNA sequence BC021767 (BC021767), non-coding RNA.	chr3	-	94660589	94670696	---	---	4.73±0.29	5.05±0.26	-0.326451	0.00760714
TC1100001046.mm.2	E130309D14Rik	NM_001013784	RefSeq	RIKEN cDNA E130309D14 gene (E130309D14Rik)	chr11	+	74619605	74641516	GO:0008150	biological_process	4.84±0.19	4.99±0.16	-0.157677	0.0417937
TC1100002297.mm.2	Cep68	NM_172260	RefSeq	centrosomal protein 68 (Cep68)	chr11	-	20227037	20249429	GO:0010457 // GO:0033365 // GO:0051297 // GO:0010457 // GO:0010457 // GO:0033365 // GO:0033365 // GO:0051297 // GO:0051297 // GO:0051297	centriole-centriole cohesion // protein localization to organelle // centrosome organization // centriole-centriole cohesion // centriole-centriole cohesion // protein localization to organelle // protein localization to organelle // centrosome organization // centrosome organization // centrosome organization	7.43±0.14	7.56±0.08	-0.130273	0.0124923
TC0X00002386.mm.2	4930567H17Rik	NM_001033807	RefSeq	RIKEN cDNA 4930567H17 gene (4930567H17Rik)	chrX	-	70393901	70394740	GO:0008150	biological_process	2.33±0.12	2.55±0.18	-0.218866	0.00237287
TC0700002504.mm.2	Ceacam16	NM_001033419	RefSeq	carcinoembryonic antigen-related cell adhesion molecule 16 (Ceacam16)	chr7	-	19852097	19861299	GO:0007605 // GO:0007605 // GO:0007605	sensory perception of sound // sensory perception of sound // sensory perception of sound	4.12±0.24	4.31±0.16	-0.192852	0.0291747
TC0100002543.mm.2	Abca12	NM_175210	RefSeq	ATP-binding cassette, sub-family A (ABC1), member 12 (Abca12)	chr1	-	71243090	71414910	GO:0006869 // GO:0010875 // GO:0010875 // GO:0010875 // GO:0030216 // GO:0031424 // GO:0032940 // GO:0033344 // GO:0033700 // GO:0035627 // GO:0043129 // GO:0045055 // GO:0048286 // GO:0055085 // GO:0055088 // GO:0061436 // GO:0072659 // GO:2000010 // GO:0006869 // GO:0010875 // GO:0032940 // GO:0033344 // GO:0033700 // GO:0045055 // GO:0055085 // GO:0072659 // GO:0006810 // GO:0006869 // GO:0008…	lipid transport // positive regulation of cholesterol efflux // positive regulation of cholesterol efflux // positive regulation of cholesterol efflux // keratinocyte differentiation // keratinization // secretion by cell // cholesterol efflux // phospholipid efflux // ceramide transport // surfactant homeostasis // regulated secretory pathway // lung alveolus development // transmembrane transpo…	4.00±0.30	4.28±0.30	-0.281306	0.0313934
TC0X00000225.mm.2	Gm5124	NR_045668	RefSeq	predicted pseudogene 5124 (Gm5124), non-coding RNA.	chrX	+	21360865	21364627	---	---	5.35±0.25	5.54±0.16	-0.193767	0.0336262
TC1000001143.mm.2	Usp44	NM_001206851	RefSeq	ubiquitin specific peptidase 44 (Usp44), transcript variant 1	chr10	+	93831555	93858087	GO:0006508 // GO:0006511 // GO:0007049 // GO:0007059 // GO:0007067 // GO:0016579 // GO:0043161 // GO:0051301 // GO:0060564 // GO:0090231 // GO:0090266 // GO:0016579 // GO:0016579 // GO:0060564	proteolysis // ubiquitin-dependent protein catabolic process // cell cycle // chromosome segregation // mitotic nuclear division // protein deubiquitination // proteasome-mediated ubiquitin-dependent protein catabolic process // cell division // negative regulation of APC-Cdc20 complex activity // regulation of spindle checkpoint // regulation of mitotic cell cycle spindle assembly checkpoint // …	4.14±0.24	4.32±0.15	-0.184558	0.0372156
TC0300001805.mm.2	Pex5l	NM_001163516	RefSeq	peroxisomal biogenesis factor 5-like (Pex5l), transcript variant 2	chr3	-	32949408	33143247	GO:0016560 // GO:0042391 // GO:0042391 // GO:0043949 // GO:0045055 // GO:0045185 // GO:0051461 // GO:0098655 // GO:0016558 // GO:0016560 // GO:0043949	protein import into peroxisome matrix, docking // regulation of membrane potential // regulation of membrane potential // regulation of cAMP-mediated signaling // regulated secretory pathway // maintenance of protein location // positive regulation of corticotropin secretion // cation transmembrane transport // protein import into peroxisome matrix // protein import into peroxisome matrix, dockin…	4.32±0.33	4.56±0.24	-0.247429	0.0490955
TC0800001362.mm.2	Wwox	NM_019573	RefSeq	WW domain-containing oxidoreductase (Wwox)	chr8	+	114439652	115352712	GO:0001649 // GO:0006915 // GO:0008152 // GO:0016055 // GO:0030178 // GO:0045944 // GO:0048705 // GO:0055114 // GO:0071560 // GO:0071560 // GO:0072332 // GO:0097191 // GO:2001238 // GO:2001241 // GO:0030178 // GO:0030178 // GO:0030178 // GO:0071560 // GO:0071560	osteoblast differentiation // apoptotic process // metabolic process // Wnt signaling pathway // negative regulation of Wnt signaling pathway // positive regulation of transcription from RNA polymerase II promoter // skeletal system morphogenesis // oxidation-reduction process // cellular response to transforming growth factor beta stimulus // cellular response to transforming growth factor beta …	7.34±0.18	7.51±0.18	-0.171342	0.0286927
TC1400000747.mm.2	Lrp10	NM_022993	RefSeq	low-density lipoprotein receptor-related protein 10 (Lrp10)	chr14	+	54464147	54471497	GO:0006629 // GO:0006869 // GO:0048839 // GO:0006897	lipid metabolic process // lipid transport // inner ear development // endocytosis	7.27±0.19	7.41±0.09	-0.144737	0.028596
TC0300003240.mm.2	Bnipl	NM_001168356	RefSeq	BCL2/adenovirus E1B 19kD interacting protein like (Bnipl), transcript variant 2	chr3	-	95241271	95251193	GO:0006915 // GO:0008285 // GO:0040009 // GO:0006915 // GO:0006915 // GO:0008285 // GO:0040009	apoptotic process // negative regulation of cell proliferation // regulation of growth rate // apoptotic process // apoptotic process // negative regulation of cell proliferation // regulation of growth rate	5.43±0.31	5.67±0.22	-0.234956	0.0466771
TC1000000726.mm.2	Derl3	NM_024440	RefSeq	Der1-like domain family, member 3 (Derl3)	chr10	+	75893398	75895941	GO:0018279 // GO:0030433 // GO:0030968 // GO:1904153 // GO:0018279 // GO:0018279 // GO:0018279 // GO:0030433 // GO:0030433 // GO:0030968 // GO:0030968 // GO:1904153 // GO:1904153	protein N-linked glycosylation via asparagine // ER-associated ubiquitin-dependent protein catabolic process // endoplasmic reticulum unfolded protein response // negative regulation of retrograde protein transport, ER to cytosol // protein N-linked glycosylation via asparagine // protein N-linked glycosylation via asparagine // protein N-linked glycosylation via asparagine // ER-associated ubiqu…	5.59±0.19	5.82±0.21	-0.233355	0.0089793
TC0X00002073.mm.2	Rhox8	NM_001004193	RefSeq	reproductive homeobox 8 (Rhox8)	chrX	-	37874776	37878944	GO:0008150	biological_process	4.77±0.38	5.09±0.27	-0.31866	0.0277325
TC1400002515.mm.2	Diaph3	NM_019670	RefSeq	diaphanous related formin 3 (Diaph3)	chr14	-	86655365	87141224	GO:0016043 // GO:0030036 // GO:0007283	cellular component organization // actin cytoskeleton organization // spermatogenesis	5.52±0.14	5.67±0.21	-0.151937	0.0497288
TC0500002180.mm.2	Gm9970	ENSMUST00000068997	ENSEMBL	predicted gene 9970 [gene_biotype:protein_coding transcript_biotype:protein_coding]	chr5	-	31240675	31241232	GO:0008150	biological_process	6.44±0.17	6.59±0.16	-0.150825	0.0361239
TC1000000889.mm.2	Matk	NM_001285853	RefSeq	megakaryocyte-associated tyrosine kinase (Matk), transcript variant 2	chr10	+	81252935	81263365	GO:0002009 // GO:0006468 // GO:0007169 // GO:0016310 // GO:0016477 // GO:0030154 // GO:0038083 // GO:0042127 // GO:0045087 // GO:0002009 // GO:0007169 // GO:0016477 // GO:0030154 // GO:0038083 // GO:0042127 // GO:0045087	morphogenesis of an epithelium // protein phosphorylation // transmembrane receptor protein tyrosine kinase signaling pathway // phosphorylation // cell migration // cell differentiation // peptidyl-tyrosine autophosphorylation // regulation of cell proliferation // innate immune response // morphogenesis of an epithelium // transmembrane receptor protein tyrosine kinase signaling pathway // cell…	5.55±0.18	5.81±0.23	-0.252693	0.00624807
TC1900000244.mm.2	Pfpl	NM_019540	RefSeq	pore forming protein-like (Pfpl)	chr19	+	12427905	12432110	GO:0008150	biological_process	2.35±0.28	2.70±0.45	-0.353328	0.032603
TSUnmapped00000055.mm.2	Mrgpra7	NM_207535	RefSeq	MAS-related GPR, member A7 (Mrgpra7)	---	---	0	0	GO:0007165 // GO:0007186 // GO:0007186 // GO:0008150	signal transduction // G-protein coupled receptor signaling pathway // G-protein coupled receptor signaling pathway // biological_process	2.63±0.18	2.84±0.20	-0.208068	0.0132832
TC0400004031.mm.2	Cort	NM_007745	RefSeq	cortistatin (Cort)	chr4	-	149125034	149126763	GO:0007193 // GO:0007218 // GO:0045187 // GO:0007193 // GO:0007193	adenylate cyclase-inhibiting G-protein coupled receptor signaling pathway // neuropeptide signaling pathway // regulation of circadian sleep/wake cycle, sleep // adenylate cyclase-inhibiting G-protein coupled receptor signaling pathway // adenylate cyclase-inhibiting G-protein coupled receptor signaling pathway	7.92±0.07	8.08±0.23	-0.156906	0.0424925
TC0900001424.mm.2	Celsr3	NM_080437	RefSeq	cadherin, EGF LAG seven-pass G-type receptor 3 (flamingo homolog, Drosophila) (Celsr3)	chr9	+	108826320	108852969	GO:0001764 // GO:0001932 // GO:0007155 // GO:0007156 // GO:0007165 // GO:0007166 // GO:0007186 // GO:0007275 // GO:0007413 // GO:0032880 // GO:0042384	neuron migration // regulation of protein phosphorylation // cell adhesion // homophilic cell adhesion via plasma membrane adhesion molecules // signal transduction // cell surface receptor signaling pathway // G-protein coupled receptor signaling pathway // multicellular organismal development // axonal fasciculation // regulation of protein localization // cilium assembly	7.60±0.19	7.74±0.12	-0.144175	0.0409147
TC0Y00000262.mm.2	Gm20834	ENSMUST00000179558	ENSEMBL	predicted gene, 20834 [gene_biotype:protein_coding transcript_biotype:protein_coding]	chrY	-	10322751	10323434	GO:0007276	gamete generation	3.47±0.19	3.70±0.20	-0.221628	0.0106481
TC0X00000001.mm.2	Gm21950	NM_001270667	RefSeq	predicted gene, 21950 (Gm21950)	chrX	+	3076875	3078823	GO:0007275 // GO:0007283 // GO:0016567 // GO:0030154	multicellular organismal development // spermatogenesis // protein ubiquitination // cell differentiation	1.94±0.19	2.12±0.12	-0.173282	0.016945
TC1800001625.mm.2	Rnf165	NM_001164504	RefSeq	ring finger protein 165 (Rnf165)	chr18	-	77456110	77565147	GO:0000209 // GO:0007409 // GO:0008045 // GO:0010259 // GO:0016567 // GO:0030163 // GO:0030513 // GO:0035136 // GO:0060173 // GO:0060384 // GO:0061061	protein polyubiquitination // axonogenesis // motor neuron axon guidance // multicellular organismal aging // protein ubiquitination // protein catabolic process // positive regulation of BMP signaling pathway // forelimb morphogenesis // limb development // innervation // muscle structure development	5.07±0.14	5.35±0.26	-0.281166	0.00407161
TC0700001115.mm.2	Aen	NM_001162939	RefSeq	apoptosis enhancing nuclease (Aen), transcript variant 2	chr7	+	78895854	78911209	GO:0006915 // GO:0006974 // GO:0010212 // GO:0042771 // GO:0090305 // GO:0010212 // GO:0010212 // GO:0010212 // GO:0042771 // GO:0042771 // GO:0042771 // GO:0090305	apoptotic process // cellular response to DNA damage stimulus // response to ionizing radiation // intrinsic apoptotic signaling pathway in response to DNA damage by p53 class mediator // nucleic acid phosphodiester bond hydrolysis // response to ionizing radiation // response to ionizing radiation // response to ionizing radiation // intrinsic apoptotic signaling pathway in response to DNA damag…	7.03±0.14	7.16±0.12	-0.135772	0.0205503
TC1700001612.mm.2	Prss22	NM_133731	RefSeq	protease, serine 22 (Prss22)	chr17	-	23993534	23998100	GO:0006508	proteolysis	3.97±0.26	4.22±0.27	-0.246862	0.0318431
TC0X00001163.mm.2	Gm14920	NM_001102665	RefSeq	predicted pseudogene 14920 (Gm14920)	chrX	+	117014757	117015104	GO:0006325 // GO:0006342 // GO:0006325 // GO:0006342	chromatin organization // chromatin silencing // chromatin organization // chromatin silencing	6.23±0.15	6.40±0.16	-0.16753	0.0136059
TC1900000967.mm.2	Ctsw	NM_009985	RefSeq	cathepsin W (Ctsw)	chr19	-	5465240	5468498	GO:0006508 // GO:0006955 // GO:0051603 // GO:0006955 // GO:0051603	proteolysis // immune response // proteolysis involved in cellular protein catabolic process // immune response // proteolysis involved in cellular protein catabolic process	5.38±0.19	5.56±0.20	-0.178764	0.0350389
TC0200001681.mm.2	Fmn1	NM_001285458	RefSeq	formin 1 (Fmn1), transcript variant 3	chr2	+	113327736	113716767	GO:0001822 // GO:0010467 // GO:0030838 // GO:0035136 // GO:0035137 // GO:0045010 // GO:0048705 // GO:0048813 // GO:0048813 // GO:0051127 // GO:0051894 // GO:0060173 // GO:0072092	kidney development // gene expression // positive regulation of actin filament polymerization // forelimb morphogenesis // hindlimb morphogenesis // actin nucleation // skeletal system morphogenesis // dendrite morphogenesis // dendrite morphogenesis // positive regulation of actin nucleation // positive regulation of focal adhesion assembly // limb development // ureteric bud invasion	5.57±0.18	5.77±0.29	-0.205149	0.0492646
TC1600001267.mm.2	Spag6	NM_015773	RefSeq	sperm associated antigen 6 (Spag6)	chr16	-	16753016	16829456	GO:0007288 // GO:0021591 // GO:0030030 // GO:0030317	sperm axoneme assembly // ventricular system development // cell projection organization // sperm motility	6.17±0.14	6.33±0.19	-0.15686	0.0303549
TC1700000614.mm.2	H2-Oa	NM_008206	RefSeq	histocompatibility 2, O region alpha locus (H2-Oa)	chr17	+	34092340	34095234	GO:0002587 // GO:0019882 // GO:0019886 // GO:0045580 // GO:0002376 // GO:0002504 // GO:0002587 // GO:0006955 // GO:0019882 // GO:0002587	negative regulation of antigen processing and presentation of peptide antigen via MHC class II // antigen processing and presentation // antigen processing and presentation of exogenous peptide antigen via MHC class II // regulation of T cell differentiation // immune system process // antigen processing and presentation of peptide or polysaccharide antigen via MHC class II // negative regulation…	4.24±0.36	4.50±0.22	-0.26144	0.047439
TC0200005453.mm.2	Sox18	NM_009236	RefSeq	SRY (sex determining region Y)-box 18 (Sox18)	chr2	-	181669836	181671640	GO:0000122 // GO:0001525 // GO:0001568 // GO:0001570 // GO:0001701 // GO:0001942 // GO:0001944 // GO:0001945 // GO:0001946 // GO:0001946 // GO:0006351 // GO:0006355 // GO:0007507 // GO:0022405 // GO:0035050 // GO:0042789 // GO:0045892 // GO:0045893 // GO:0045944 // GO:0048469 // GO:0048866 // GO:0060214 // GO:0060836 // GO:0060956 // GO:0061028 // GO:0072091 // GO:0000122 // GO:0000122 // GO:0001…	negative regulation of transcription from RNA polymerase II promoter // angiogenesis // blood vessel development // vasculogenesis // in utero embryonic development // hair follicle development // vasculature development // lymph vessel development // lymphangiogenesis // lymphangiogenesis // transcription, DNA-templated // regulation of transcription, DNA-templated // heart development // hair c…	6.18±0.22	6.37±0.19	-0.186445	0.03572
TC0800002357.mm.2	Slc18a1	NM_153054	RefSeq	solute carrier family 18 (vesicular monoamine), member 1 (Slc18a1)	chr8	-	69037708	69089235	GO:0006810 // GO:0006836 // GO:0015893 // GO:0033603 // GO:0051610 // GO:0051612 // GO:0055085 // GO:0006855 // GO:0033603 // GO:0051610 // GO:0051612 // GO:0071285	transport // neurotransmitter transport // drug transport // positive regulation of dopamine secretion // serotonin uptake // negative regulation of serotonin uptake // transmembrane transport // drug transmembrane transport // positive regulation of dopamine secretion // serotonin uptake // negative regulation of serotonin uptake // cellular response to lithium ion	4.55±0.19	4.71±0.14	-0.159907	0.028813
TC0200003112.mm.2	Pax8	NM_011040	RefSeq	paired box 8 (Pax8)	chr2	-	24420551	24475599	GO:0001655 // GO:0001656 // GO:0001823 // GO:0006351 // GO:0006351 // GO:0006355 // GO:0006355 // GO:0006366 // GO:0007275 // GO:0009887 // GO:0030154 // GO:0030878 // GO:0030878 // GO:0030878 // GO:0042472 // GO:0042981 // GO:0045893 // GO:0045893 // GO:0045893 // GO:0045893 // GO:0045944 // GO:0048793 // GO:0071371 // GO:0072108 // GO:0072221 // GO:0072289 // GO:0072305 // GO:0072307 // GO:0090…	urogenital system development // metanephros development // mesonephros development // transcription, DNA-templated // transcription, DNA-templated // regulation of transcription, DNA-templated // regulation of transcription, DNA-templated // transcription from RNA polymerase II promoter // multicellular organismal development // organ morphogenesis // cell differentiation // thyroid gland develo…	5.19±0.24	5.38±0.20	-0.190442	0.0474464
TC0600002843.mm.2	Prok2	NM_001037539	RefSeq	prokineticin 2 (Prok2), transcript variant 2	chr6	-	99711299	99726392	GO:0000187 // GO:0001525 // GO:0003349 // GO:0006935 // GO:0007218 // GO:0007283 // GO:0007623 // GO:0008283 // GO:0008284 // GO:0043066 // GO:0045765 // GO:0045987 // GO:0048511 // GO:0060976 // GO:0060979 // GO:0060983 // GO:0000187 // GO:0001525 // GO:0001525 // GO:0001525 // GO:0006935 // GO:0006935 // GO:0006935 // GO:0007283 // GO:0007283 // GO:0007283 // GO:0008283 // GO:0008283 // GO:0008…	activation of MAPK activity // angiogenesis // epicardium-derived cardiac endothelial cell differentiation // chemotaxis // neuropeptide signaling pathway // spermatogenesis // circadian rhythm // cell proliferation // positive regulation of cell proliferation // negative regulation of apoptotic process // regulation of angiogenesis // positive regulation of smooth muscle contraction // rhythmic …	5.17±0.17	5.35±0.22	-0.184809	0.0327257
TC0200000927.mm.2	Tbr1	NM_009322	RefSeq	T-box brain gene 1 (Tbr1)	chr2	+	61802930	61814114	GO:0001661 // GO:0006351 // GO:0006355 // GO:0010092 // GO:0010468 // GO:0010975 // GO:0021764 // GO:0021902 // GO:0030182 // GO:0030902 // GO:0045944 // GO:0045944 // GO:1902667 // GO:0006366	conditioned taste aversion // transcription, DNA-templated // regulation of transcription, DNA-templated // specification of organ identity // regulation of gene expression // regulation of neuron projection development // amygdala development // commitment of neuronal cell to specific neuron type in forebrain // neuron differentiation // hindbrain development // positive regulation of transcript…	4.53±0.25	4.76±0.26	-0.236196	0.0341733
TC1700001599.mm.2	Cldn9	NM_020293	RefSeq	claudin 9 (Cldn9)	chr17	-	23682584	23684026	GO:0045216 // GO:0016338	cell-cell junction organization // calcium-independent cell-cell adhesion via plasma membrane cell-adhesion molecules	4.45±0.28	4.66±0.15	-0.209216	0.0361488
TC0300002957.mm.2	Cyp2u1	NM_027816	RefSeq	cytochrome P450, family 2, subfamily u, polypeptide 1 (Cyp2u1)	chr3	-	131290491	131303227	GO:0006082 // GO:0006805 // GO:0042738 // GO:0055114 // GO:0006082 // GO:0006805 // GO:0042738 // GO:0055114 // GO:0055114	organic acid metabolic process // xenobiotic metabolic process // exogenous drug catabolic process // oxidation-reduction process // organic acid metabolic process // xenobiotic metabolic process // exogenous drug catabolic process // oxidation-reduction process // oxidation-reduction process	7.84±0.16	7.95±0.08	-0.114537	0.0393462
TC0400001130.mm.2	Glis1	NM_147221	RefSeq	GLIS family zinc finger 1 (Glis1)	chr4	+	107434572	107635061	GO:0000122 // GO:0006351 // GO:0006355 // GO:0006357 // GO:0045893 // GO:0045944 // GO:0006357 // GO:0006366	negative regulation of transcription from RNA polymerase II promoter // transcription, DNA-templated // regulation of transcription, DNA-templated // regulation of transcription from RNA polymerase II promoter // positive regulation of transcription, DNA-templated // positive regulation of transcription from RNA polymerase II promoter // regulation of transcription from RNA polymerase II promoter…	6.54±0.16	6.69±0.14	-0.152682	0.0198536
TC0400001256.mm.2	Ccdc17	NM_001037916	RefSeq	coiled-coil domain containing 17 (Ccdc17)	chr4	+	116596654	116600266	GO:0008150	biological_process	4.58±0.29	4.90±0.34	-0.319387	0.0214492
TC1500000849.mm.2	Zdhhc25	NM_027306	RefSeq	zinc finger, DHHC domain containing 25 (Zdhhc25)	chr15	+	88600302	88601669	GO:0006612 // GO:0008150 // GO:0018230	protein targeting to membrane // biological_process // peptidyl-L-cysteine S-palmitoylation	4.44±0.25	4.65±0.19	-0.212175	0.0314688
TC0400003423.mm.2	Ccdc30	NM_001270435	RefSeq	coiled-coil domain containing 30 (Ccdc30), transcript variant 2	chr4	-	119322893	119415521	GO:0008150	biological_process	4.83±0.15	4.98±0.21	-0.157546	0.0487046
TC0200002935.mm.2	Gata3	NM_008091	RefSeq	GATA binding protein 3 (Gata3)	chr2	-	9857078	9890034	GO:0000122 // GO:0000902 // GO:0001701 // GO:0001709 // GO:0001764 // GO:0001775 // GO:0001819 // GO:0001822 // GO:0001823 // GO:0002088 // GO:0002376 // GO:0002572 // GO:0003180 // GO:0003215 // GO:0003281 // GO:0006351 // GO:0006355 // GO:0006357 // GO:0006357 // GO:0006357 // GO:0006959 // GO:0007165 // GO:0007399 // GO:0007411 // GO:0008285 // GO:0008584 // GO:0009791 // GO:0009967 // GO:0010…	negative regulation of transcription from RNA polymerase II promoter // cell morphogenesis // in utero embryonic development // cell fate determination // neuron migration // cell activation // positive regulation of cytokine production // kidney development // mesonephros development // lens development in camera-type eye // immune system process // pro-T cell differentiation // aortic valve mor…	6.48±0.17	6.74±0.18	-0.255225	0.00159885
TC1500001993.mm.2	Phf21b	NM_001081166	RefSeq	PHD finger protein 21B (Phf21b), transcript variant 1	chr15	-	84785376	84856129	GO:0006355 // GO:0006355	regulation of transcription, DNA-templated // regulation of transcription, DNA-templated	7.16±0.14	7.32±0.21	-0.16256	0.0379551
TC1100003757.mm.2	Krt15	NM_008469	RefSeq	keratin 15 (Krt15)	chr11	-	100131758	100135949	GO:0098779 // GO:0098779 // GO:0098779	mitophagy in response to mitochondrial depolarization // mitophagy in response to mitochondrial depolarization // mitophagy in response to mitochondrial depolarization	5.27±0.19	5.48±0.26	-0.208939	0.0356138
TC0100002241.mm.2	Creg2	NM_170597	RefSeq	cellular repressor of E1A-stimulated genes 2 (Creg2)	chr1	-	39618406	39651182	GO:0055114 // GO:0008150	oxidation-reduction process // biological_process	4.34±0.21	4.53±0.23	-0.18913	0.0480916
TC0500003245.mm.2	Vps37b	NM_177876	RefSeq	vacuolar protein sorting 37B (yeast) (Vps37b)	chr5	-	124004641	124032260	GO:0006810 // GO:0015031 // GO:1902188 // GO:1903774 // GO:1902188 // GO:1902188 // GO:1903774 // GO:1903774	transport // protein transport // positive regulation of viral release from host cell // positive regulation of viral budding via host ESCRT complex // positive regulation of viral release from host cell // positive regulation of viral release from host cell // positive regulation of viral budding via host ESCRT complex // positive regulation of viral budding via host ESCRT complex	5.57±0.22	5.76±0.20	-0.193727	0.0349766
TC0700004320.mm.2	Dctpp1	NM_023203	RefSeq	dCTP pyrophosphatase 1 (Dctpp1)	chr7	-	127256959	127260709	GO:0009143 // GO:0051289	nucleoside triphosphate catabolic process // protein homotetramerization	7.85±0.13	7.98±0.09	-0.133241	0.00807507
TC1800001221.mm.2	Fchsd1	NM_175684	RefSeq	FCH and double SH3 domains 1 (Fchsd1)	chr18	-	37957431	37969774	GO:0008150	biological_process	6.20±0.12	6.34±0.18	-0.142928	0.0343608
TC0300001265.mm.2	Ndst4	NM_022565	RefSeq	N-deacetylase/N-sulfotransferase (heparin glucosaminyl) 4 (Ndst4)	chr3	+	125404091	125728899	GO:0008152 // GO:0015012 // GO:0030210	metabolic process // heparan sulfate proteoglycan biosynthetic process // heparin biosynthetic process	2.91±0.18	3.16±0.33	-0.252039	0.0325584
[truncated: 763 more rows]

## Sheet: B. GO Biological processes
Sup data 5. Occurrence of Gene ontology (GO) biological process terms among all analyzed and differentially expressed (p<0.05, see sheet A) genes analyzed in tibialis anterior from VPS39+/- and control (WT) mice.
[truncated: 11,075 more rows]

[truncated: 1 more sheets: C. GSEA]
