# Supplementary material for: VPS39-deficiency observed in type 2 diabetes impairs muscle stem cell differentiation via altered autophagy and epigenetics
Source: Nat Commun. 2021 Apr 23;12:2431. doi: 10.1038/s41467-021-22068-5 (PMC8065135; doi:10.1038/s41467-021-22068-5)
Supplement: Supplementary file 9 — Supplementary Data 6 [file 41467_2021_22068_MOESM9_ESM.xlsx]

## Sheet: A. Global methylation
Sup data 6. Average DNA methylation for all analyzed CpG sites.
N=14 per group
Statistics are based on linear model for NGT vs T2D and paired wilcoxon test comparing Myoblasts and Myotubes between the same groups. False discovery rate (FDR) 5% was applied.
Data are presented as mean±SD
	DNA methylation (Mean(%)
	Myoblasts		Myotubes			*	q<0.05 vs. NGT
Gene region	NGT	T2D	NGT	T2D
TSS1500	22.8±0.6	23.4±0.8	23.7±0.6#	24.1±0.8#		#	q<0.05 vs. myoblasts
TSS200	9.7±0.2	9.8±0.3	10.1±0.2#	10.3±0.5#		TSS200/TSS1500	promoter, defined as 200 bp (base pairs) or 1500 bp upstream of transcription start site (TSS)
5'UTR	19.9±0.4	20.3±0.6	20.6±0.5#	20.9±0.7#		UTR	untranslated region
1stExon	10.9±0.3	11.0±0.4	11.3±0.2#	11.6±0.5#		CpG island	200 bp (or more) stretch of DNA with a C+G content of 50% and an observed CpG/expected CpG in excess of 0.6
Body	60.1±1.1	61.5±1.5	60.9±1.2#	61.7±1.1		Shore	the flanking region of CpG islands, 0–2000 bp
3'UTR	72.0±1.1	73.2±1.4	72.5±1.2	73.0±1.0		Shelf	regions flanking island shores, 0-2000 bp
Intergenic	53.0±1.8	54.9±2.0	54.0±1.8#	55.3±1.7		N	North (upstream)
						S	South (downstream)
	DNA methylation (Mean(%)
	Myoblasts		Myotubes
CpG island region	NGT	T2D	NGT	T2D
N_Shelf	73.3±1.3	74.7±1.4*	74.0±1.3#	74.8±1.1
N_Shore	39.0±1.2	40.1±1.5	40.1±1.3#	40.8±1.3#
Island	13.1±0.3	13.2±0.5	13.5±0.3#	13.7±0.6#
S_Shore	37.0±1.1	37.9±1.5	38.0±1.2#	38.7±1.3#
S_Shelf	74.1±1.3	75.5±1.4*	74.7±1.3#	75.6±1.1
OpenSea	66.7±1.5	68.5±1.5*	67.5±1.5#	68.6±1.2

## Sheet: B. NGT_Myoblasts_vs_Myotubes
Sup data 6. DNA methylation in myoblasts versus myotubes from 14 control individuals.
Statistics are calculated using paired wilcoxon test and false discovery rate (FDR) <5% applied (q<0.05).
Data are presented as mean±SD
	Region in relation to						DNA methylation (%)
TargetID	Chromosome	Nearest gene	Gene region	CpG Island region	DMR	Enhancer	Myoblasts	Myotubes	Difference	p-value	q-value
cg00003345	1	CASZ1;CASZ1	5'UTR;5'UTR			X	10.10±1.32	15.55±3.70	5.45	0.00012207	0.0143909
cg00007324	19	ZBTB7A	Body	Island			97.19±0.35	96.61±0.60	-0.58	0.00012207	0.0143909
cg00011856	2	IGFBP5	TSS1500	S_Shore			48.56±9.54	38.41±10.14	-10.16	0.00012207	0.0143909
cg00013451	8	STC1	Body				14.19±6.77	18.08±8.25	3.89	0.00012207	0.0143909
cg00027729	16	ITGAM;ITGAM	Body;Body				33.19±7.50	39.50±9.95	6.31	0.00012207	0.0143909
cg00027745	7			Island			4.91±0.57	6.00±1.21	1.09	0.00012207	0.0143909
cg00028034	20	TSPYL3	TSS1500	S_Shore			34.33±5.57	39.41±5.52	5.08	0.00012207	0.0143909
cg00030291	7	ICA1;ICA1;ICA1;ICA1	5'UTR;1stExon;TSS1500;TSS1500	Island		X	9.04±1.72	11.28±2.31	2.24	0.00012207	0.0143909
cg00030627	10			N_Shore			42.19±13.14	55.38±12.86	13.19	0.00012207	0.0143909
cg00034101	1	HEYL	Body			X	13.19±3.00	16.87±3.02	3.68	0.00012207	0.0143909
cg00034650	17			N_Shelf			97.25±0.50	96.59±0.70	-0.66	0.00012207	0.0143909
cg00035398	7	WDR60	Body	Island			10.41±1.94	14.20±2.27	3.79	0.00012207	0.0143909
cg00040446	1	MYCL1;MYCL1;MYCL1	TSS1500;TSS1500;TSS1500	Island			10.75±1.80	13.68±2.30	2.93	0.00012207	0.0143909
cg00043324	1						91.21±2.58	88.81±2.47	-2.39	0.00012207	0.0143909
cg00043379	11	FGF3	TSS200	Island			1.76±0.16	1.49±0.24	-0.27	0.00012207	0.0143909
cg00049729	5			N_Shore	CDMR	X	13.50±0.74	17.04±1.17	3.54	0.00012207	0.0143909
cg00050271	16	CMIP;CMIP	3'UTR;3'UTR			X	89.39±2.74	93.06±1.72	3.67	0.00012207	0.0143909
cg00053755	5			S_Shelf			91.49±4.72	94.83±1.54	3.34	0.00012207	0.0143909
cg00053916	8					X	12.90±4.57	15.80±5.81	2.89	0.00012207	0.0143909
cg00057722	18			N_Shore	RDMR		34.93±8.11	44.79±7.77	9.87	0.00012207	0.0143909
cg00060800	5					X	27.66±4.41	43.73±8.18	16.08	0.00012207	0.0143909
cg00070899	6	GRM4	Body	S_Shore			9.35±3.29	12.10±5.40	2.75	0.00012207	0.0143909
cg00071887	15	LOXL1	TSS1500	N_Shore			12.24±4.11	10.34±3.61	-1.91	0.00012207	0.0143909
cg00074184	1	SLC22A15	1stExon	Island			4.20±0.54	5.25±0.56	1.05	0.00012207	0.0143909
cg00074379	1	HAX1;HAX1	Body;Body	Island			18.70±1.13	14.99±1.17	-3.72	0.00012207	0.0143909
cg00076353	20	TBC1D20	Body	Island			3.96±0.41	5.03±0.43	1.07	0.00012207	0.0143909
cg00079023	5	PURA	TSS1500	N_Shore			8.54±1.51	11.32±1.94	2.77	0.00012207	0.0143909
cg00089353	3	PPM1L	TSS1500	Island			6.09±0.83	7.34±1.06	1.25	0.00012207	0.0143909
cg00089464	6	LOC285830;LOC285830	TSS1500;TSS1500	S_Shore	DMR		3.20±0.49	4.44±0.73	1.25	0.00012207	0.0143909
cg00094595	12				DMR	X	16.54±3.21	25.14±6.95	8.60	0.00012207	0.0143909
cg00094851	2	KIF3C	TSS1500	S_Shore			5.71±0.67	7.64±1.00	1.93	0.00012207	0.0143909
cg00095936	3	DHX36;DHX36	Body;Body	N_Shelf			92.13±1.29	87.41±2.09	-4.71	0.00012207	0.0143909
cg00106989	5	LOC729678	Body	Island			5.61±0.90	6.78±1.08	1.17	0.00012207	0.0143909
cg00113369	1	FLJ42875	Body	N_Shore			22.68±6.85	29.20±6.97	6.52	0.00012207	0.0143909
cg00115102	22	LOC96610	TSS200				56.16±1.45	54.12±1.46	-2.04	0.00012207	0.0143909
cg00116628	5	FLJ11235;EPB41L4A	Body;TSS1500	Island			7.18±1.13	9.35±1.22	2.17	0.00012207	0.0143909
cg00119460	6			S_Shore		X	15.85±5.00	22.66±5.38	6.81	0.00012207	0.0143909
cg00124009	1	PHLDA3	TSS1500	S_Shore			85.13±4.28	87.84±4.13	2.71	0.00012207	0.0143909
cg00147976	12	PCBP2;PCBP2;PCBP2;PCBP2;PCBP2;PCBP2;PCBP2	5'UTR;5'UTR;5'UTR;5'UTR;5'UTR;5'UTR;5'UTR	Island			10.15±1.46	12.20±1.68	2.05	0.00012207	0.0143909
cg00152948	21			N_Shore			92.55±0.83	95.21±0.84	2.66	0.00012207	0.0143909
cg00156230	7	CCM2;CCM2;CCM2;CCM2;CCM2	Body;Body;Body;Body;Body			X	20.68±6.86	26.24±6.75	5.56	0.00012207	0.0143909
cg00161556	11	ZDHHC13;ZDHHC13	TSS1500;TSS1500	N_Shore			45.84±15.26	51.54±17.05	5.70	0.00012207	0.0143909
cg00164462	1	RUNX3;RUNX3	Body;Body	Island			89.53±1.98	86.31±2.71	-3.22	0.00012207	0.0143909
cg00166275	18	C18orf1;C18orf1	5'UTR;5'UTR	N_Shore			85.33±3.14	78.78±5.50	-6.54	0.00012207	0.0143909
cg00168694	21	ETS2	Body	N_Shore			88.05±6.61	92.14±4.52	4.10	0.00012207	0.0143909
cg00168835	1	BATF3	TSS1500	S_Shore	DMR		3.45±0.64	4.62±0.74	1.17	0.00012207	0.0143909
cg00170037	17						71.82±8.50	75.10±7.73	3.28	0.00012207	0.0143909
cg00170564	12	BTBD11	Body	Island			6.79±0.83	8.00±0.90	1.21	0.00012207	0.0143909
cg00183569	20	TMC2	Body	S_Shore			50.92±3.57	54.78±3.13	3.86	0.00012207	0.0143909
cg00187414	4	TBC1D1	TSS1500	Island		X	7.66±1.07	9.45±1.22	1.79	0.00012207	0.0143909
cg00195749	17			Island			10.77±2.87	13.86±3.73	3.09	0.00012207	0.0143909
cg00197058	17	TBX4	Body				11.17±3.04	16.71±2.80	5.53	0.00012207	0.0143909
cg00204159	17	FAM83G;SLC5A10;SLC5A10	5'UTR;Body;Body	Island			5.95±1.55	7.92±1.75	1.96	0.00012207	0.0143909
cg00215922	15	UBE2Q2;UBE2Q2	Body;Body			X	62.71±3.70	57.78±2.92	-4.93	0.00012207	0.0143909
cg00220661	18	LOC284276	Body		RDMR		6.43±1.78	8.64±2.16	2.21	0.00012207	0.0143909
cg00234613	4					X	67.48±7.43	83.39±3.92	15.91	0.00012207	0.0143909
cg00239964	16	SNTB2	Body			X	91.12±3.02	84.78±4.21	-6.34	0.00012207	0.0143909
cg00240880	20	WISP2	TSS1500			X	39.90±3.64	51.50±3.63	11.59	0.00012207	0.0143909
cg00253248	17			S_Shelf			79.50±3.15	85.59±1.89	6.10	0.00012207	0.0143909
cg00263326	7			N_Shore			88.38±2.93	82.04±6.51	-6.35	0.00012207	0.0143909
cg00273464	11	INS-IGF2;INS-IGF2;IGF2;IGF2	Body;Body;1stExon;5'UTR				29.94±5.99	38.53±4.71	8.59	0.00012207	0.0143909
cg00274203	12	COQ10A;COQ10A	Body;Body	S_Shore			18.22±3.92	26.18±5.34	7.96	0.00012207	0.0143909
cg00290101	11	FAT3	3'UTR				48.77±18.04	59.05±16.71	10.28	0.00012207	0.0143909
cg00292435	9	CKS2	TSS1500	Island			3.67±0.60	4.61±0.92	0.94	0.00012207	0.0143909
cg00300637	5	AHRR	Body	N_Shore			16.79±9.13	25.04±12.34	8.25	0.00012207	0.0143909
cg00317626	1	SLC1A7	Body			X	27.23±7.10	36.25±9.40	9.02	0.00012207	0.0143909
cg00319359	11	PPFIA1;PPFIA1	TSS200;TSS200	Island			8.77±2.06	7.18±1.84	-1.59	0.00012207	0.0143909
cg00320862	3	RPL22L1	TSS1500	S_Shore			10.43±0.92	13.18±1.35	2.74	0.00012207	0.0143909
cg00328711	2					X	95.18±0.78	92.63±1.40	-2.55	0.00012207	0.0143909
cg00328901	11	SAPS3;SAPS3;SAPS3;SAPS3;SAPS3;SAPS3	TSS200;TSS200;TSS200;TSS200;TSS200;TSS200	Island			3.97±0.37	3.15±0.31	-0.82	0.00012207	0.0143909
cg00332680	10			N_Shore			6.99±1.57	11.55±3.10	4.56	0.00012207	0.0143909
cg00344577	17			S_Shore		X	21.40±1.86	27.42±1.76	6.02	0.00012207	0.0143909
cg00344655	1	ECE1;ECE1;ECE1;ECE1	Body;Body;Body;Body			X	43.37±9.84	50.02±9.18	6.65	0.00012207	0.0143909
cg00353923	7	LRRC4;SND1	TSS200;Body	N_Shore			18.27±6.04	23.40±8.91	5.13	0.00012207	0.0143909
cg00356131	5			N_Shore	RDMR	X	62.15±12.21	70.70±7.26	8.56	0.00012207	0.0143909
cg00367281	8	CHRNB3	TSS200				39.94±8.54	48.12±9.21	8.19	0.00012207	0.0143909
cg00369126	16	MGRN1;MGRN1;MGRN1;MGRN1	TSS200;TSS200;TSS200;TSS200	N_Shore			3.31±0.41	4.01±0.46	0.70	0.00012207	0.0143909
cg00371107	1	ARID1A;ARID1A	1stExon;1stExon	Island			10.26±0.92	8.58±0.76	-1.69	0.00012207	0.0143909
cg00379467	4	EDNRA;EDNRA;EDNRA	TSS200;TSS200;TSS200	N_Shore			18.44±6.80	23.98±7.02	5.54	0.00012207	0.0143909
cg00395990	11	PDZD3;PDZD3	TSS1500;TSS1500				65.38±6.72	71.21±7.83	5.83	0.00012207	0.0143909
cg00401972	16	CDH5	TSS200				30.98±8.73	39.58±9.40	8.60	0.00012207	0.0143909
cg00421221	2	INHBB	Body	N_Shore	RDMR		48.68±13.72	59.02±13.24	10.35	0.00012207	0.0143909
cg00422311	2					X	28.30±7.23	40.05±7.82	11.75	0.00012207	0.0143909
cg00425918	8	NKX2-6	Body	Island			14.13±3.76	17.12±4.08	2.99	0.00012207	0.0143909
cg00428179	10	ZNF438;ZNF438;ZNF438;ZNF438;ZNF438;ZNF438;ZNF438	TSS1500;TSS1500;TSS1500;TSS1500;TSS1500;TSS1500;TSS1500	S_Shore			49.70±6.76	64.01±13.35	14.31	0.00012207	0.0143909
cg00428382	4			S_Shore	RDMR	X	6.56±1.98	8.54±2.28	1.98	0.00012207	0.0143909
cg00430945	19	LIN7B	TSS1500	N_Shore			7.27±0.90	9.60±1.51	2.33	0.00012207	0.0143909
cg00436219	3			N_Shore			28.61±7.80	39.18±9.44	10.58	0.00012207	0.0143909
cg00441301	8	DUSP26	TSS1500	S_Shore			80.20±4.88	82.34±4.09	2.14	0.00012207	0.0143909
cg00442869	16	LMF1	TSS200	Island			6.17±0.62	5.23±0.36	-0.94	0.00012207	0.0143909
cg00443981	17	C17orf64	TSS200	S_Shore		X	88.87±10.01	91.29±7.21	2.43	0.00012207	0.0143909
cg00446595	16	SBK1	Body	Island			91.62±0.78	93.07±0.91	1.45	0.00012207	0.0143909
cg00446900	10	PTPRE	5'UTR				10.92±6.60	16.45±8.59	5.52	0.00012207	0.0143909
cg00463859	1	TCEA3	Body	N_Shore		X	17.46±5.17	23.00±7.81	5.54	0.00012207	0.0143909
cg00473597	19	RFX2;RFX2	5'UTR;5'UTR	N_Shore			22.61±5.21	28.27±7.61	5.66	0.00012207	0.0143909
cg00477302	7	MIR182	TSS1500				49.01±3.89	38.99±3.87	-10.02	0.00012207	0.0143909
cg00483562	5			Island	DMR		4.23±0.71	5.63±0.88	1.40	0.00012207	0.0143909
cg00486011	4					X	87.39±5.27	91.53±3.49	4.14	0.00012207	0.0143909
cg00487848	12	SFRS8	Body	Island			87.96±3.51	81.66±5.63	-6.30	0.00012207	0.0143909
cg00495442	20	RALGAPB	TSS1500	Island			6.59±0.81	7.89±1.41	1.31	0.00012207	0.0143909
cg00496272	16	CENPT;THAP11	5'UTR;1stExon	S_Shore			10.51±3.96	13.05±4.42	2.54	0.00012207	0.0143909
cg00496455	2	TUBA4A;TUBA4B	TSS200;Body	Island			7.26±0.92	6.21±0.62	-1.05	0.00012207	0.0143909
cg00502730	10	FAM13C;FAM13C;FAM13C;FAM13C	TSS1500;TSS1500;TSS1500;TSS1500	S_Shore			8.13±0.96	9.95±1.50	1.83	0.00012207	0.0143909
cg00504595	13	TNFRSF19;TNFRSF19	1stExon;5'UTR			X	14.63±2.41	20.47±2.43	5.84	0.00012207	0.0143909
cg00516966	17	ALDH3A1;ALDH3A1	5'UTR;1stExon	S_Shelf			21.16±3.95	31.08±3.58	9.92	0.00012207	0.0143909
cg00533215	2	PNO1;WDR92	TSS1500;1stExon	Island			4.77±0.59	6.16±1.03	1.39	0.00012207	0.0143909
cg00546666	20	ZNF335	Body	N_Shore			6.84±0.84	8.88±1.49	2.04	0.00012207	0.0143909
cg00549064	16					X	57.77±6.31	69.45±6.71	11.68	0.00012207	0.0143909
cg00558224	5			N_Shore		X	7.75±1.58	9.63±2.64	1.87	0.00012207	0.0143909
cg00569982	6	COX7A2;COX7A2	3'UTR;Body				88.77±2.71	81.75±4.60	-7.02	0.00012207	0.0143909
cg00573835	16			Island	RDMR		21.95±2.88	26.40±1.73	4.45	0.00012207	0.0143909
cg00589412	1	DIRAS3	5'UTR	N_Shore			90.42±2.46	83.72±4.65	-6.70	0.00012207	0.0143909
cg00591489	1	RCAN3	TSS1500	Island			7.16±0.69	6.28±0.50	-0.88	0.00012207	0.0143909
cg00607051	5	LRRC14B	TSS200	N_Shore			7.77±1.20	10.11±1.28	2.34	0.00012207	0.0143909
cg00612299	19	PTGER1	Body	Island			17.12±4.03	20.60±4.44	3.48	0.00012207	0.0143909
cg00614413	19	PTPRS;PTPRS;PTPRS;PTPRS	5'UTR;5'UTR;5'UTR;5'UTR	N_Shelf			67.80±2.40	72.52±3.02	4.72	0.00012207	0.0143909
cg00615941	3					X	77.26±10.39	81.75±9.09	4.49	0.00012207	0.0143909
cg00625776	12	KRT8	Body	N_Shore			20.63±5.68	25.71±7.69	5.09	0.00012207	0.0143909
cg00626702	4	FAM53A	Body	S_Shore		X	20.25±4.92	26.91±4.25	6.67	0.00012207	0.0143909
cg00637745	2			N_Shore	RDMR		32.86±14.67	43.22±16.83	10.35	0.00012207	0.0143909
cg00638090	12	FBRSL1	TSS1500	N_Shore			7.06±0.61	6.07±0.50	-1.00	0.00012207	0.0143909
cg00642615	15	PAQR5	TSS1500	N_Shore			15.29±4.20	19.52±5.52	4.23	0.00012207	0.0143909
cg00653650	10			S_Shelf		X	55.60±16.41	61.58±14.02	5.98	0.00012207	0.0143909
cg00657094	1			Island		X	28.05±7.25	35.77±7.38	7.72	0.00012207	0.0143909
cg00684824	6	COL21A1	5'UTR	N_Shore		X	5.55±0.85	8.12±1.09	2.57	0.00012207	0.0143909
cg00708603	2					X	24.32±5.36	33.29±6.77	8.97	0.00012207	0.0143909
cg00715343	17	TK1	Body			X	46.12±5.71	54.33±6.39	8.21	0.00012207	0.0143909
cg00719439	20	MYLK2	Body	N_Shore			15.69±5.27	24.07±7.37	8.38	0.00012207	0.0143909
cg00722329	1	PLCH2	Body	N_Shore			12.92±2.63	17.83±3.95	4.91	0.00012207	0.0143909
cg00727675	7	HOXA3	TSS1500	N_Shelf			70.47±3.26	79.55±4.16	9.08	0.00012207	0.0143909
cg00727912	20	SLC17A9	TSS1500	N_Shore			25.37±5.75	31.80±6.45	6.43	0.00012207	0.0143909
cg00732815	20	MMP9	TSS1500	N_Shelf			7.91±1.36	10.39±1.64	2.48	0.00012207	0.0143909
cg00732845	7			N_Shore			32.80±4.64	24.75±3.02	-8.05	0.00012207	0.0143909
cg00738345	17	CUEDC1	3'UTR	S_Shore			24.11±3.90	31.94±4.45	7.83	0.00012207	0.0143909
cg00738897	16			S_Shore			59.76±5.82	71.28±5.77	11.52	0.00012207	0.0143909
cg00740020	19	KCNC3	TSS200	N_Shore	CDMR		10.73±0.82	12.95±0.81	2.22	0.00012207	0.0143909
cg00748218	11	NAV2	1stExon				22.37±9.65	29.79±10.63	7.41	0.00012207	0.0143909
cg00752099	4	ATOH1	TSS1500	N_Shore			8.47±1.27	10.40±1.66	1.93	0.00012207	0.0143909
cg00756450	15	GALK2;GALK2	Body;Body			X	75.66±3.10	80.67±2.21	5.01	0.00012207	0.0143909
cg00761344	1	HEYL	Body	N_Shore			72.14±4.40	78.17±5.39	6.03	0.00012207	0.0143909
cg00761787	1	AVPR1B	TSS1500	Island		X	4.42±0.42	5.71±0.75	1.30	0.00012207	0.0143909
cg00776119	14	AP4S1;STRN3;STRN3;AP4S1	TSS200;Body;Body;TSS200	N_Shore			6.72±0.75	9.13±1.19	2.41	0.00012207	0.0143909
cg00782811	6	RCAN2	TSS1500			X	6.82±1.13	9.33±1.35	2.51	0.00012207	0.0143909
cg00793591	14			Island			6.51±0.77	7.98±1.01	1.47	0.00012207	0.0143909
cg00794837	9	APBA1	TSS1500	Island			5.95±0.70	7.11±0.64	1.15	0.00012207	0.0143909
cg00795927	7	PRKAR1B;PRKAR1B;PRKAR1B;PRKAR1B;PRKAR1B;PRKAR1B	Body;Body;Body;Body;Body;Body	N_Shelf			28.86±15.81	37.33±13.36	8.47	0.00012207	0.0143909
cg00803816	17	ABCA5	TSS1500	Island			3.80±1.24	5.58±2.00	1.79	0.00012207	0.0143909
cg00806454	10			Island			6.19±1.14	8.84±1.71	2.65	0.00012207	0.0143909
cg00813378	1	C1orf70	Body	Island	DMR		28.96±7.35	40.87±8.77	11.91	0.00012207	0.0143909
cg00822277	13	TMCO3	3'UTR	S_Shore			60.09±11.05	66.98±11.07	6.89	0.00012207	0.0143909
cg00822451	14	NYNRIN	Body	Island		X	5.50±0.78	7.49±1.12	1.99	0.00012207	0.0143909
cg00823995	19	IRF2BP1	TSS1500	Island			4.85±0.45	5.98±0.56	1.13	0.00012207	0.0143909
cg00837218	14	CHD8;SNORD8;CHD8	Body;TSS1500;Body				88.07±1.50	83.96±3.25	-4.11	0.00012207	0.0143909
cg00851173	17	KIAA0195	5'UTR	S_Shore			8.77±1.11	10.72±1.70	1.95	0.00012207	0.0143909
cg00853733	12	SETD1B	Body	S_Shore	RDMR		9.42±1.18	12.38±1.59	2.95	0.00012207	0.0143909
cg00854172	2	KLHL29	5'UTR	N_Shore			55.96±8.57	64.44±8.99	8.47	0.00012207	0.0143909
cg00855483	6			Island			8.13±1.09	9.60±1.27	1.47	0.00012207	0.0143909
cg00857536	10	C10orf72	Body			X	20.27±16.26	23.67±16.96	3.41	0.00012207	0.0143909
cg00862618	12	FKBP4	TSS200	Island			4.71±0.55	3.97±0.48	-0.75	0.00012207	0.0143909
cg00868652	15	ATP8B4	TSS200			X	40.75±10.02	50.21±9.87	9.46	0.00012207	0.0143909
cg00871371	17	SEPT9;SEPT9;SEPT9;SEPT9;SEPT9	5'UTR;Body;Body;Body;TSS1500	S_Shore	RDMR	X	41.31±17.54	48.27±19.97	6.97	0.00012207	0.0143909
cg00881300	15			Island	RDMR	X	49.24±8.41	54.08±9.18	4.84	0.00012207	0.0143909
cg00885682	16	HS3ST2	TSS200	Island			3.42±0.61	4.14±0.79	0.73	0.00012207	0.0143909
cg00890145	1	PDE4DIP	Body			X	38.05±6.21	43.99±4.74	5.94	0.00012207	0.0143909
cg00895528	20	BIRC7;BIRC7;BIRC7;BIRC7	1stExon;5'UTR;5'UTR;1stExon	N_Shelf		X	27.52±13.16	32.74±14.79	5.21	0.00012207	0.0143909
cg00908120	16	ZFHX3;ZFHX3	Body;Body			X	79.80±8.01	86.93±7.05	7.13	0.00012207	0.0143909
cg00910518	1			S_Shelf	DMR	X	13.45±2.63	16.75±3.81	3.30	0.00012207	0.0143909
cg00912580	2	MGAT5	Body			X	27.34±6.01	35.94±6.87	8.61	0.00012207	0.0143909
cg00925557	15	RGMA;RGMA	Body;TSS200	Island	DMR		6.12±0.70	7.50±1.04	1.38	0.00012207	0.0143909
cg00934883	6	IER3	Body	Island			6.21±1.08	7.58±1.18	1.37	0.00012207	0.0143909
cg00935351	16	CDH1	TSS1500	N_Shore			75.95±4.88	79.24±4.04	3.29	0.00012207	0.0143909
cg00940891	4	FGFRL1;FGFRL1;FGFRL1	5'UTR;TSS1500;5'UTR	Island			4.05±0.62	3.13±0.29	-0.92	0.00012207	0.0143909
cg00941912	4	KIAA1530	Body	N_Shore			63.82±3.33	69.07±2.07	5.25	0.00012207	0.0143909
cg00949753	1			N_Shore	RDMR		14.63±4.37	19.45±5.64	4.81	0.00012207	0.0143909
cg00950809	1	MOBKL2C	TSS1500	S_Shore			6.33±2.50	8.20±3.77	1.88	0.00012207	0.0143909
cg00956423	6	ZNRD1;NCRNA00171;ZNRD1	Body;TSS1500;Body	S_Shore			15.67±2.92	18.69±3.70	3.02	0.00012207	0.0143909
cg00958884	17	CYGB	TSS200	Island		X	8.04±0.48	7.00±0.69	-1.04	0.00012207	0.0143909
cg00959118	1	SLC19A2;SLC19A2	5'UTR;1stExon	Island			12.87±0.95	15.45±1.50	2.58	0.00012207	0.0143909
cg00961325	7					X	75.55±14.45	83.07±9.81	7.53	0.00012207	0.0143909
cg00963305	16	MMP15;MMP15	5'UTR;1stExon	Island		X	3.45±0.27	3.06±0.28	-0.39	0.00012207	0.0143909
cg00978203	1	MAN1C1	Body	N_Shore			74.64±9.34	83.63±5.88	9.00	0.00012207	0.0143909
cg00981267	22	LOC730668	TSS200			X	3.15±0.37	3.96±0.50	0.81	0.00012207	0.0143909
cg00992521	20	KIAA1755	TSS1500	S_Shore			73.54±9.74	77.99±10.40	4.45	0.00012207	0.0143909
cg00995893	13					X	47.20±15.78	59.17±14.66	11.97	0.00012207	0.0143909
cg00996986	22	SERHL	TSS200	N_Shore			6.47±0.74	8.05±1.14	1.58	0.00012207	0.0143909
cg01002317	3	LEKR1	Body			X	85.53±3.29	79.26±5.40	-6.27	0.00012207	0.0143909
cg01003211	7			N_Shore		X	26.22±10.20	34.87±9.94	8.65	0.00012207	0.0143909
cg01014262	16			S_Shelf			9.06±1.86	11.40±1.84	2.34	0.00012207	0.0143909
cg01017463	14	ZFP36L1	3'UTR	N_Shore			17.60±1.41	21.25±1.98	3.65	0.00012207	0.0143909
cg01019355	13	USP12	Body			X	17.44±5.69	24.51±7.10	7.07	0.00012207	0.0143909
cg01022678	5	ITGA1;PELO	Body;5'UTR	N_Shore			4.86±0.65	5.96±0.71	1.09	0.00012207	0.0143909
cg01024458	1	RERE;RERE	Body;Body				74.98±17.59	81.29±16.92	6.31	0.00012207	0.0143909
cg01025434	5	SYNPO;SYNPO;SYNPO;SYNPO	5'UTR;5'UTR;Body;Body	N_Shore	CDMR		31.03±4.50	36.16±4.30	5.13	0.00012207	0.0143909
cg01026196	9	FIBCD1;FIBCD1	Body;Body	N_Shore		X	85.88±4.52	81.99±4.93	-3.90	0.00012207	0.0143909
cg01026233	2					X	47.68±3.94	51.65±3.90	3.97	0.00012207	0.0143909
cg01027405	5	IL7R	Body			X	43.51±14.62	52.17±16.14	8.66	0.00012207	0.0143909
cg01031251	1	RPS6KA1	TSS1500	N_Shore			63.54±7.05	68.29±6.17	4.75	0.00012207	0.0143909
cg01034784	2	ZNF2;ZNF2	5'UTR;5'UTR	Island			8.16±1.10	7.00±1.38	-1.15	0.00012207	0.0143909
cg01045986	18	RNF138;RNF138	TSS1500;TSS200	Island			11.06±1.39	13.86±2.37	2.79	0.00012207	0.0143909
cg01066357	14	ZBTB25;ZBTB1;ZBTB1	TSS1500;TSS1500;TSS1500	Island			4.20±0.31	3.58±0.23	-0.61	0.00012207	0.0143909
cg01087195	13	RASL11A	TSS1500	N_Shore			75.75±4.89	79.24±5.04	3.49	0.00012207	0.0143909
cg01087419	12	C12orf69;C12orf60	Body;5'UTR	S_Shelf			93.42±1.87	95.12±1.47	1.70	0.00012207	0.0143909
cg01089319	2	GAD1;GAD1	Body;Body	Island	RDMR		17.08±6.96	22.46±7.62	5.37	0.00012207	0.0143909
cg01098785	12	MDM2;MDM2;MDM2;MDM2;MDM2;MDM2;MDM2;MDM2	TSS1500;Body;Body;Body;Body;Body;Body;TSS1500	Island			7.22±0.79	5.75±0.87	-1.47	0.00012207	0.0143909
cg01101380	1	TFAP2E;TFAP2E	5'UTR;1stExon	Island		X	8.36±3.22	12.99±3.71	4.63	0.00012207	0.0143909
cg01101647	4	EPHA5;EPHA5	TSS200;TSS200	N_Shore	DMR		20.44±2.53	24.01±2.05	3.57	0.00012207	0.0143909
cg01103601	2	TRAF3IP1;TRAF3IP1	Body;Body			X	92.48±3.00	94.96±2.00	2.47	0.00012207	0.0143909
cg01105229	7	WNT2;WNT2	TSS1500;TSS1500	S_Shore	DMR		26.10±2.84	31.29±2.22	5.19	0.00012207	0.0143909
cg01105356	16	CIITA	Body			X	13.35±3.01	19.64±4.34	6.29	0.00012207	0.0143909
cg01128161	4	QRFPR	TSS1500	S_Shore			81.63±9.27	87.38±6.26	5.75	0.00012207	0.0143909
cg01136848	3	VPRBP	TSS1500	S_Shore			89.96±4.47	91.98±4.48	2.02	0.00012207	0.0143909
cg01141339	5			S_Shore	DMR		18.31±3.26	26.16±4.80	7.85	0.00012207	0.0143909
cg01149683	3					X	41.81±5.68	47.93±3.47	6.12	0.00012207	0.0143909
cg01152302	15	ADAMTSL3	5'UTR	Island			6.24±1.61	7.93±1.33	1.69	0.00012207	0.0143909
cg01152374	15					X	70.67±3.08	75.26±3.65	4.59	0.00012207	0.0143909
cg01154355	5	ZNF608	Body		DMR		31.05±5.94	42.33±4.50	11.28	0.00012207	0.0143909
cg01159194	16			Island			85.28±0.93	87.04±0.88	1.76	0.00012207	0.0143909
cg01178451	18	GALR1;GALR1	1stExon;5'UTR	Island	DMR	X	8.70±1.18	7.11±0.74	-1.58	0.00012207	0.0143909
cg01187952	3	THOC7;ATXN7;ATXN7	TSS1500;TSS200;TSS200	Island			11.12±0.85	12.78±1.17	1.67	0.00012207	0.0143909
cg01193554	1			N_Shore		X	8.49±1.17	13.70±1.79	5.20	0.00012207	0.0143909
cg01196322	5	PRDM6	Body	Island		X	19.76±2.11	24.02±3.21	4.26	0.00012207	0.0143909
cg01198491	12	SOX5	5'UTR			X	62.77±8.14	73.25±6.13	10.48	0.00012207	0.0143909
cg01210550	4			Island			20.96±3.39	29.12±4.47	8.17	0.00012207	0.0143909
cg01240795	5			N_Shore	RDMR	X	56.51±9.08	63.47±9.70	6.96	0.00012207	0.0143909
cg01251360	16	CDH1	Body	Island			5.59±1.01	7.33±1.31	1.74	0.00012207	0.0143909
cg01254505	19	BST2	TSS200			X	28.83±9.57	37.44±13.06	8.61	0.00012207	0.0143909
cg01259220	7	C7orf20	TSS1500	N_Shore			37.95±5.73	46.39±4.91	8.45	0.00012207	0.0143909
cg01261351	10	GFRA1;GFRA1;GFRA1	Body;Body;Body	N_Shore			10.33±1.23	14.29±1.76	3.96	0.00012207	0.0143909
cg01265597	7	CAV1	TSS1500	N_Shore			2.73±0.43	3.50±0.95	0.76	0.00012207	0.0143909
cg01266375	4					X	32.42±4.13	39.68±4.19	7.26	0.00012207	0.0143909
cg01271695	2	PXDN	Body			X	44.60±3.87	51.95±5.40	7.35	0.00012207	0.0143909
cg01285862	5	FAM114A2	Body	N_Shelf			66.32±5.06	74.25±5.16	7.93	0.00012207	0.0143909
cg01295646	8	MYOM2	Body	Island			21.40±6.81	26.62±6.92	5.22	0.00012207	0.0143909
cg01301664	5	FST;FST	TSS1500;TSS1500	Island			4.69±0.84	5.75±0.89	1.06	0.00012207	0.0143909
cg01305127	22	DGCR6	TSS1500	Island			4.72±0.48	5.58±0.48	0.85	0.00012207	0.0143909
cg01307502	6			S_Shore		X	6.90±0.81	8.33±0.84	1.43	0.00012207	0.0143909
cg01322214	7	C7orf31	5'UTR	N_Shore	CDMR		22.51±9.89	31.75±10.98	9.23	0.00012207	0.0143909
cg01322400	4			S_Shore			57.47±4.58	50.85±5.62	-6.63	0.00012207	0.0143909
cg01326048	16						9.33±1.78	12.14±2.10	2.81	0.00012207	0.0143909
cg01331275	2					X	32.25±8.69	41.32±7.56	9.08	0.00012207	0.0143909
cg01335042	19	HMG20B	TSS1500	N_Shore			4.17±0.32	4.97±0.55	0.80	0.00012207	0.0143909
cg01340991	6	SYNGAP1	Body	S_Shore			38.51±10.78	47.78±10.66	9.27	0.00012207	0.0143909
cg01364766	12	RASSF8;RASSF8;RASSF8;RASSF8	5'UTR;5'UTR;5'UTR;1stExon				87.01±1.09	90.06±0.99	3.05	0.00012207	0.0143909
cg01369479	2					X	55.22±13.11	63.59±13.97	8.37	0.00012207	0.0143909
cg01369895	3					X	22.39±3.12	32.24±3.42	9.85	0.00012207	0.0143909
cg01373189	13	N4BP2L1;N4BP2L1	TSS1500;TSS1500	S_Shore			17.34±3.18	22.41±5.15	5.08	0.00012207	0.0143909
cg01401465	12	TMTC1	5'UTR			X	76.98±7.18	83.09±6.09	6.11	0.00012207	0.0143909
cg01404893	16	CBFA2T3	TSS200				12.54±3.53	16.54±2.94	3.99	0.00012207	0.0143909
cg01407900	16	HERPUD1;HERPUD1;HERPUD1	TSS200;TSS200;TSS200	N_Shore			5.72±0.71	7.28±1.38	1.56	0.00012207	0.0143909
cg01408486	5	CXXC5	TSS1500	N_Shore	RDMR		39.46±6.96	47.05±6.30	7.59	0.00012207	0.0143909
cg01410163	6	NRN1	Body	Island			11.32±3.54	14.78±3.79	3.46	0.00012207	0.0143909
cg01411255	17	DDX42;CCDC47;DDX42	TSS200;TSS1500;TSS200	Island			5.51±2.01	4.10±1.17	-1.41	0.00012207	0.0143909
cg01412469	7	INHBA;LOC285954;LOC285954	Body;TSS1500;TSS1500				52.92±7.46	59.06±6.88	6.14	0.00012207	0.0143909
cg01413809	1	MCOLN2	1stExon	N_Shore			8.95±1.74	11.32±2.21	2.37	0.00012207	0.0143909
cg01429256	17	RAI1	5'UTR	S_Shore		X	11.14±1.13	15.06±1.62	3.92	0.00012207	0.0143909
cg01431952	3	GADL1	Body	N_Shore			87.08±2.95	80.66±5.05	-6.41	0.00012207	0.0143909
cg01432945	7					X	47.44±8.51	57.36±6.57	9.92	0.00012207	0.0143909
cg01434562	10	CCDC147	Body		DMR		9.97±1.24	12.02±1.80	2.05	0.00012207	0.0143909
cg01436608	1	GLT25D2	Body	Island	DMR		9.40±1.34	12.19±1.68	2.79	0.00012207	0.0143909
cg01442843	1	RASSF5;RASSF5;RASSF5	Body;TSS1500;Body	N_Shore			42.01±8.95	49.09±8.93	7.08	0.00012207	0.0143909
cg01464067	4					X	83.98±3.10	72.16±6.14	-11.82	0.00012207	0.0143909
cg01464969	4			Island			6.07±0.62	7.50±1.32	1.43	0.00012207	0.0143909
cg01470551	13			Island			4.33±0.47	5.47±0.87	1.14	0.00012207	0.0143909
cg01484266	3	DHX30;DHX30	Body;Body	Island		X	92.17±1.19	89.97±1.66	-2.19	0.00012207	0.0143909
cg01485549	16	FTO	Body			X	65.05±7.63	73.02±6.32	7.97	0.00012207	0.0143909
cg01485948	17	MNT	Body	Island		X	5.40±1.03	6.57±1.23	1.17	0.00012207	0.0143909
cg01488300	1	MEGF6	Body	N_Shore			16.60±4.08	22.52±4.88	5.92	0.00012207	0.0143909
cg01497613	17			Island			8.13±2.36	11.59±2.59	3.46	0.00012207	0.0143909
cg01501760	22			N_Shelf			52.97±16.68	59.00±16.06	6.03	0.00012207	0.0143909
cg01505870	2	C2orf89	Body	N_Shore			9.83±1.99	15.03±3.86	5.20	0.00012207	0.0143909
cg01519765	3	ETV5	TSS1500	S_Shore			13.65±1.49	18.61±1.50	4.96	0.00012207	0.0143909
cg01519877	19	DLL3;DLL3	Body;Body	Island		X	6.85±0.95	8.01±1.14	1.17	0.00012207	0.0143909
cg01520586	3	GNAI2	Body			X	27.00±5.32	31.32±4.12	4.32	0.00012207	0.0143909
cg01532206	16	CA7;CA7	TSS200;Body	Island		X	3.24±0.43	4.19±0.46	0.96	0.00012207	0.0143909
cg01546047	4	LOC100130872-SPON2;SPON2;SPON2	Body;TSS1500;TSS1500	S_Shore		X	48.82±6.64	58.69±5.34	9.88	0.00012207	0.0143909
cg01546857	14					X	83.80±4.36	88.75±3.33	4.95	0.00012207	0.0143909
cg01548249	19	ZNF358	5'UTR	S_Shore			87.99±3.43	86.04±3.55	-1.96	0.00012207	0.0143909
cg01554096	16	GTF3C1;KIAA0556	TSS200;TSS200	Island			5.92±0.51	5.12±0.20	-0.80	0.00012207	0.0143909
cg01555122	2	RTN4;RTN4;RTN4;RTN4	Body;Body;Body;TSS200	N_Shore			5.62±0.44	6.62±0.69	1.00	0.00012207	0.0143909
cg01566260	1			Island		X	5.45±0.38	6.41±0.56	0.96	0.00012207	0.0143909
cg01568850	19	MPND;MPND	TSS1500;TSS1500	N_Shore			7.61±0.74	8.80±0.89	1.20	0.00012207	0.0143909
cg01574390	16	METTL9;METTL9	Body;Body			X	61.28±9.16	66.24±8.15	4.96	0.00012207	0.0143909
cg01574912	7			N_Shelf			90.56±1.24	88.01±2.38	-2.55	0.00012207	0.0143909
cg01575590	20	KCNQ2;KCNQ2;KCNQ2;KCNQ2;KCNQ2	Body;Body;Body;Body;Body	Island			2.89±0.48	3.79±0.65	0.90	0.00012207	0.0143909
cg01589412	2	COMMD1	Body				7.15±1.05	9.38±1.33	2.23	0.00012207	0.0143909
cg01590359	12	MAP3K12	5'UTR	N_Shelf			90.87±1.20	92.29±1.28	1.42	0.00012207	0.0143909
cg01596963	11	LRRN4CL	Body	Island			16.30±2.38	20.81±3.31	4.51	0.00012207	0.0143909
cg01597891	10	INA	1stExon	Island		X	6.78±1.76	9.71±3.40	2.93	0.00012207	0.0143909
cg01598222	5	ERBB2IP;ERBB2IP	TSS1500;TSS1500	Island			10.98±0.89	9.66±0.79	-1.32	0.00012207	0.0143909
cg01624068	13			N_Shelf			49.49±2.58	54.05±2.95	4.56	0.00012207	0.0143909
cg01625783	1			Island			6.36±1.04	8.11±1.43	1.74	0.00012207	0.0143909
cg01641136	3	CISH;CISH	Body;Body	N_Shelf			93.17±1.31	94.76±1.00	1.59	0.00012207	0.0143909
cg01644481	6			Island			4.15±0.67	5.60±0.90	1.45	0.00012207	0.0143909
cg01647561	2					X	25.94±3.14	33.99±4.05	8.05	0.00012207	0.0143909
cg01655341	19	BCKDHA;BCKDHA;BCKDHA;BCKDHA;EXOSC5	1stExon;1stExon;5'UTR;5'UTR;TSS1500	S_Shore			4.71±0.57	3.83±0.59	-0.88	0.00012207	0.0143909
cg01657744	10	LDB3;LDB3;LDB3	Body;Body;Body	Island			3.61±0.48	5.12±0.69	1.51	0.00012207	0.0143909
cg01683883	16	CMTM2	TSS1500	Island			11.73±6.73	16.78±8.06	5.04	0.00012207	0.0143909
cg01686739	12	BTBD11	Body			X	2.68±0.47	4.61±1.13	1.93	0.00012207	0.0143909
cg01687558	7			Island		X	42.40±3.93	49.85±4.00	7.45	0.00012207	0.0143909
cg01692088	1			N_Shore			27.37±9.66	35.61±8.20	8.24	0.00012207	0.0143909
cg01693193	11	KCNQ1;KCNQ1OT1;KCNQ1	Body;Body;Body		RDMR		48.40±13.35	55.59±12.37	7.19	0.00012207	0.0143909
cg01698954	22	OSBP2	Body	Island		X	4.66±0.35	6.19±0.59	1.53	0.00012207	0.0143909
cg01706334	8					X	34.54±16.00	47.65±16.10	13.11	0.00012207	0.0143909
cg01720186	3	MCF2L2;B3GNT5	Body;TSS200	N_Shore			8.03±3.34	10.59±4.66	2.56	0.00012207	0.0143909
cg01720616	7					X	10.55±2.32	13.75±2.67	3.20	0.00012207	0.0143909
cg01727105	2	ELMOD3;ELMOD3;ELMOD3;ELMOD3	Body;Body;Body;Body			X	50.82±9.79	55.48±10.32	4.65	0.00012207	0.0143909
cg01732495	11	PRDM11	Body	Island			15.95±5.81	21.95±7.40	6.00	0.00012207	0.0143909
cg01736133	4					X	56.57±5.76	43.83±10.70	-12.74	0.00012207	0.0143909
cg01755924	8					X	12.16±7.50	15.81±9.04	3.65	0.00012207	0.0143909
cg01763057	2	ILKAP	TSS1500	S_Shore			9.20±0.97	10.84±1.50	1.65	0.00012207	0.0143909
cg01766908	16			S_Shore			8.23±1.07	9.58±1.56	1.35	0.00012207	0.0143909
cg01766943	2	SPTBN1;SPTBN1	Body;Body			X	38.43±17.46	46.07±18.84	7.64	0.00012207	0.0143909
cg01779559	16	ZFHX3;ZFHX3	Body;Body				15.94±4.72	21.64±6.64	5.70	0.00012207	0.0143909
cg01779732	15	RHCG	3'UTR				62.50±8.29	69.42±7.23	6.92	0.00012207	0.0143909
cg01788994	4	UNC5C	Body	N_Shore	DMR		6.91±0.73	5.67±0.84	-1.24	0.00012207	0.0143909
cg01791410	3			Island	DMR		5.63±0.89	7.44±1.33	1.81	0.00012207	0.0143909
cg01799338	1	EIF2C1;EIF2C1	1stExon;5'UTR	Island			16.60±0.69	18.76±0.99	2.16	0.00012207	0.0143909
cg01799653	5	ANKRD33B	TSS1500	Island	DMR		8.18±1.68	11.21±2.17	3.03	0.00012207	0.0143909
cg01807748	1	ABCA4	Body			X	38.98±5.91	48.01±6.03	9.03	0.00012207	0.0143909
cg01811064	11	DPAGT1	TSS200	S_Shore			4.67±0.47	5.74±0.75	1.07	0.00012207	0.0143909
cg01817393	20	GNAS;GNAS;GNAS	TSS1500;TSS1500;3'UTR	N_Shore		X	39.73±14.94	31.94±14.20	-7.79	0.00012207	0.0143909
cg01821161	2			N_Shelf	CDMR		56.79±11.70	71.62±9.66	14.82	0.00012207	0.0143909
cg01834776	14	KHNYN;CBLN3	TSS1500;TSS200	Island			16.45±4.01	20.15±4.59	3.70	0.00012207	0.0143909
cg01840575	2	SFRS7	Body	Island			6.93±0.89	8.75±1.26	1.82	0.00012207	0.0143909
cg01840591	16	SYT17;SYT17	1stExon;5'UTR	Island		X	9.96±0.81	8.47±0.78	-1.49	0.00012207	0.0143909
cg01850505	1	RGL1	Body	Island			6.17±0.90	7.36±1.21	1.19	0.00012207	0.0143909
cg01856450	7	C7orf49;C7orf49;C7orf49;C7orf49	1stExon;Body;Body;5'UTR	Island			5.35±1.07	6.26±1.34	0.90	0.00012207	0.0143909
cg01866606	2			Island		X	7.40±3.10	9.64±3.92	2.24	0.00012207	0.0143909
cg01867395	11	PAX6	TSS200	Island			8.85±3.27	13.09±4.97	4.24	0.00012207	0.0143909
cg01871428	19	ZNF69	Body	Island			5.43±0.69	4.19±0.77	-1.24	0.00012207	0.0143909
cg01872122	5			S_Shelf			15.58±4.53	24.06±7.26	8.48	0.00012207	0.0143909
cg01881939	17	ACTG1	TSS1500	Island			3.60±0.37	3.08±0.27	-0.52	0.00012207	0.0143909
cg01885559	2	KIDINS220	5'UTR	N_Shore			17.39±4.96	22.62±5.60	5.23	0.00012207	0.0143909
cg01891711	22	RAC2	TSS1500			X	8.73±3.65	11.18±4.25	2.46	0.00012207	0.0143909
cg01895740	19	CLEC4GP1	Body	N_Shore			25.62±15.89	30.51±16.27	4.89	0.00012207	0.0143909
cg01902066	16						5.16±0.91	7.03±0.93	1.87	0.00012207	0.0143909
cg01923816	5	ARL15	Body			X	91.27±2.42	85.44±4.02	-5.84	0.00012207	0.0143909
cg01934962	17	AKAP10;AKAP10	5'UTR;1stExon	Island			4.25±0.55	3.50±0.34	-0.75	0.00012207	0.0143909
cg01937780	5			S_Shore	RDMR	X	22.61±7.23	32.97±7.53	10.36	0.00012207	0.0143909
cg01942127	3	CACNA1D;CACNA1D;CACNA1D	1stExon;1stExon;1stExon	Island		X	6.00±1.33	7.78±1.71	1.77	0.00012207	0.0143909
cg01944288	9	NTNG2	TSS1500	N_Shore			11.09±3.30	14.91±4.19	3.82	0.00012207	0.0143909
cg01945816	4			S_Shore			8.55±1.18	10.57±1.79	2.02	0.00012207	0.0143909
cg01946193	20	C20orf199;SNORD12C;C20orf199;C20orf199;ZNFX1	Body;TSS1500;Body;TSS200;TSS1500	Island			5.68±0.51	6.90±0.72	1.22	0.00012207	0.0143909
cg01947301	1	NUCKS1	Body	Island			11.15±1.53	13.26±2.13	2.11	0.00012207	0.0143909
cg01949455	9			Island			6.96±0.81	9.41±1.28	2.46	0.00012207	0.0143909
cg01950434	2	ARID5A	Body	Island			3.83±0.76	4.87±0.89	1.04	0.00012207	0.0143909
cg01951698	16						5.41±0.59	7.03±0.95	1.61	0.00012207	0.0143909
cg01952724	19	CTU1	TSS200	Island			5.97±0.66	7.53±1.10	1.56	0.00012207	0.0143909
cg01956614	15					X	27.85±8.40	36.99±10.30	9.14	0.00012207	0.0143909
cg01958203	7	ZNF394	TSS1500	Island			16.06±1.25	19.83±1.92	3.77	0.00012207	0.0143909
cg01958723	20			N_Shore	DMR		12.86±2.33	15.86±2.29	3.00	0.00012207	0.0143909
cg01985852	16	CTU2;RNF166;CTU2	1stExon;TSS200;1stExon	Island			6.38±0.37	5.50±0.37	-0.88	0.00012207	0.0143909
cg01997813	2			Island		X	16.31±7.24	26.38±10.41	10.07	0.00012207	0.0143909
cg02006082	7						80.10±4.25	74.02±5.06	-6.07	0.00012207	0.0143909
cg02015348	2	HNRPLL;HNRPLL	TSS1500;TSS1500	S_Shore			88.03±3.01	81.31±4.27	-6.72	0.00012207	0.0143909
cg02020350	19	FPR1	TSS1500				79.88±9.05	84.08±8.59	4.21	0.00012207	0.0143909
cg02023469	11	TMEM132A;TMEM132A	TSS200;TSS200	Island			4.35±0.76	5.56±1.04	1.21	0.00012207	0.0143909
cg02026306	19	PRMT1;PRMT1;PRMT1	Body;Body;Body	Island			12.14±1.29	17.00±2.60	4.86	0.00012207	0.0143909
cg02026475	16	LYRM1;LYRM1;DCUN1D3;LYRM1;LYRM1;LYRM1	1stExon;5'UTR;TSS1500;5'UTR;1stExon;5'UTR	Island			6.33±0.59	7.56±1.09	1.23	0.00012207	0.0143909
cg02028663	11			N_Shelf	RDMR		8.33±4.13	12.67±4.49	4.33	0.00012207	0.0143909
cg02034222	2	DQX1;DQX1	1stExon;5'UTR	N_Shelf			59.69±8.60	65.42±8.12	5.73	0.00012207	0.0143909
cg02038173	21	TMEM50B	TSS1500	Island			12.02±1.20	14.64±1.75	2.62	0.00012207	0.0143909
cg02049232	8	SCRT1	3'UTR	Island			7.90±1.39	9.89±1.20	1.99	0.00012207	0.0143909
cg02052377	11	MRVI1;MRVI1;MRVI1;MRVI1	5'UTR;TSS1500;5'UTR;5'UTR				72.91±2.96	76.84±2.53	3.93	0.00012207	0.0143909
cg02056144	12	ATP5G2;ATP5G2	TSS1500;TSS200	N_Shore			3.81±0.67	4.94±0.84	1.13	0.00012207	0.0143909
cg02058918	9	GABBR2	1stExon	Island	DMR		7.50±0.78	6.62±0.65	-0.88	0.00012207	0.0143909
cg02059176	2					X	13.92±2.47	17.90±3.19	3.97	0.00012207	0.0143909
cg02061967	2	C2orf48	Body			X	11.65±3.12	15.10±3.04	3.45	0.00012207	0.0143909
cg02064413	4						61.94±1.38	64.77±1.27	2.83	0.00012207	0.0143909
cg02066716	1	PRKCZ;PRKCZ;PRKCZ	Body;Body;Body				95.23±0.51	96.15±0.30	0.92	0.00012207	0.0143909
cg02068090	3			Island		X	5.67±0.62	6.91±0.68	1.24	0.00012207	0.0143909
cg02069721	16	CRISPLD2	5'UTR				3.31±0.51	5.39±1.16	2.08	0.00012207	0.0143909
cg02070289	5			Island			3.79±0.55	4.59±0.71	0.80	0.00012207	0.0143909
cg02071670	15	HAPLN3	TSS200	S_Shore			12.29±3.61	15.97±3.04	3.68	0.00012207	0.0143909
cg02072975	1	BEST4	3'UTR	N_Shore			38.05±19.94	45.90±21.24	7.84	0.00012207	0.0143909
cg02074591	16			Island	DMR		8.82±1.34	6.96±1.30	-1.86	0.00012207	0.0143909
cg02076598	22	KIAA1671	TSS200	N_Shore		X	42.23±9.97	49.87±9.71	7.64	0.00012207	0.0143909
cg02083546	12	WSB2	Body				81.07±1.94	84.98±1.86	3.91	0.00012207	0.0143909
cg02086690	1					X	79.85±4.15	85.92±4.38	6.07	0.00012207	0.0143909
cg02091489	19	PAPL	TSS1500	N_Shore			6.78±0.88	10.00±1.42	3.22	0.00012207	0.0143909
cg02092014	6						62.41±1.29	58.59±1.93	-3.82	0.00012207	0.0143909
cg02092616	14	INF2;INF2;INF2	TSS1500;TSS1500;TSS1500	N_Shore			5.05±0.71	6.75±1.12	1.71	0.00012207	0.0143909
cg02092880	10			Island			3.89±0.53	3.37±0.58	-0.52	0.00012207	0.0143909
cg02092906	6	PGM3;RWDD2A	TSS1500;5'UTR	Island			10.47±0.79	13.04±1.62	2.57	0.00012207	0.0143909
cg02093692	3					X	12.55±7.18	17.91±8.45	5.37	0.00012207	0.0143909
cg02096194	3	PCBP4;PCBP4	5'UTR;TSS1500			X	19.61±7.68	24.86±9.31	5.25	0.00012207	0.0143909
cg02097014	1	CHI3L1	TSS1500			X	10.64±2.50	17.78±2.43	7.15	0.00012207	0.0143909
cg02100543	11	TM7SF2	Body	Island			7.48±0.78	9.32±1.32	1.85	0.00012207	0.0143909
cg02105843	11			S_Shelf			86.01±1.15	88.42±1.16	2.41	0.00012207	0.0143909
cg02108135	17			S_Shore			34.03±3.79	41.76±4.93	7.73	0.00012207	0.0143909
cg02110529	17	TEX14;RAD51C;TEX14;RAD51C	TSS1500;TSS1500;TSS1500;TSS1500	N_Shore		X	38.62±13.22	45.89±14.00	7.28	0.00012207	0.0143909
cg02110830	14	PROX2	TSS1500				92.48±1.18	94.46±0.89	1.98	0.00012207	0.0143909
cg02116942	2					X	42.66±7.29	50.02±9.40	7.36	0.00012207	0.0143909
cg02140384	1			N_Shore		X	33.17±8.54	49.62±10.20	16.45	0.00012207	0.0143909
cg02144266	20	C20orf135	1stExon	Island			97.59±0.18	97.84±0.23	0.25	0.00012207	0.0143909
cg02147208	6			N_Shore			83.92±5.78	78.74±6.23	-5.17	0.00012207	0.0143909
cg02147905	14	CINP	3'UTR				78.64±12.26	85.57±9.39	6.93	0.00012207	0.0143909
cg02149446	19	C5AR1	TSS1500				6.09±0.75	8.34±1.51	2.25	0.00012207	0.0143909
cg02154074	2	HTRA2;HTRA2;AUP1	TSS1500;TSS1500;Body	Island			4.48±0.43	5.71±0.72	1.24	0.00012207	0.0143909
cg02155796	14	CRIP2	TSS1500	N_Shore			7.84±1.52	9.35±1.31	1.51	0.00012207	0.0143909
cg02155957	1			N_Shore			48.94±5.75	61.65±4.91	12.71	0.00012207	0.0143909
cg02157667	16	GINS2	TSS200	Island			2.94±0.31	3.56±0.46	0.62	0.00012207	0.0143909
cg02178648	1	PAX7;PAX7;PAX7	Body;Body;Body	Island			7.55±0.78	9.82±1.21	2.27	0.00012207	0.0143909
cg02181847	6	TFAP2A;TFAP2A;TFAP2A	Body;Body;Body	Island			11.43±4.26	14.77±4.50	3.34	0.00012207	0.0143909
cg02183564	7	CCDC146	Body			X	8.56±3.62	11.11±3.02	2.55	0.00012207	0.0143909
cg02184280	19	PIH1D1	Body	N_Shore			6.49±1.04	5.09±1.05	-1.40	0.00012207	0.0143909
cg02184697	16	KREMEN2;KREMEN2	TSS1500;TSS1500	Island			13.27±1.59	17.96±2.14	4.68	0.00012207	0.0143909
cg02187822	16	CBFA2T3;CBFA2T3	5'UTR;Body	N_Shelf			4.82±1.91	7.74±2.92	2.92	0.00012207	0.0143909
cg02196256	7					X	25.64±4.74	34.53±6.08	8.89	0.00012207	0.0143909
cg02202193	6	LOC285780	Body	Island		X	4.86±0.47	8.24±0.95	3.38	0.00012207	0.0143909
cg02217367	17	ABR;ABR;ABR	Body;Body;Body	Island			66.46±8.64	74.16±7.26	7.69	0.00012207	0.0143909
cg02223351	16	CDH5	5'UTR			X	18.22±4.44	25.02±3.95	6.80	0.00012207	0.0143909
cg02228635	1	RPL5	Body	Island			3.02±0.33	3.62±0.39	0.60	0.00012207	0.0143909
cg02229261	19	HAS1	Body	Island			35.00±12.30	42.33±14.50	7.33	0.00012207	0.0143909
cg02247591	19	PHLDB3	3'UTR	Island		X	8.65±0.57	10.57±0.90	1.92	0.00012207	0.0143909
cg02270010	5	RNF44	Body				22.85±7.88	26.28±7.71	3.42	0.00012207	0.0143909
cg02272576	6	LOC100132354	Body			X	22.06±10.43	33.71±12.03	11.65	0.00012207	0.0143909
cg02283949	6	AIG1	Body			X	45.74±7.42	55.65±8.80	9.91	0.00012207	0.0143909
cg02291403	12	FZD10	TSS1500	Island	DMR		2.76±0.21	3.33±0.32	0.58	0.00012207	0.0143909
cg02294146	10	ZMIZ1	5'UTR	Island			8.89±0.96	7.26±0.66	-1.63	0.00012207	0.0143909
cg02297616	1	BMP8B	TSS1500	Island			19.27±1.68	21.74±1.65	2.47	0.00012207	0.0143909
cg02300279	9			N_Shore			12.10±3.16	15.49±4.39	3.39	0.00012207	0.0143909
cg02304614	6	COL11A2;COL11A2;COL11A2	3'UTR;3'UTR;3'UTR	S_Shore			48.71±7.98	57.23±8.13	8.52	0.00012207	0.0143909
cg02311432	11			Island		X	3.02±0.32	3.92±0.49	0.89	0.00012207	0.0143909
cg02312175	15	OCA2	5'UTR	Island			13.56±3.58	17.11±4.03	3.55	0.00012207	0.0143909
cg02314348	15					X	3.81±0.63	5.99±1.29	2.18	0.00012207	0.0143909
cg02315971	7	AASS;AASS	1stExon;5'UTR	Island	DMR		6.52±0.31	7.48±0.66	0.95	0.00012207	0.0143909
cg02318567	16			Island			10.02±1.19	12.23±1.27	2.21	0.00012207	0.0143909
cg02328221	19	GIPR	Body	N_Shore			51.12±12.69	57.23±13.22	6.11	0.00012207	0.0143909
cg02340220	6			Island	DMR		3.88±0.35	4.70±0.32	0.82	0.00012207	0.0143909
cg02340378	2	SFXN5	Body	Island			5.64±1.02	7.26±1.10	1.62	0.00012207	0.0143909
cg02343604	1	ID3	3'UTR	N_Shore			5.31±0.58	6.70±0.85	1.39	0.00012207	0.0143909
cg02351804	18	SIGLEC15	Body	Island		X	50.37±14.17	56.64±16.45	6.27	0.00012207	0.0143909
cg02360002	6			S_Shore			9.76±2.02	13.39±2.43	3.63	0.00012207	0.0143909
cg02364610	11	CREB3L1	Body	Island	DMR		3.78±0.46	4.69±0.74	0.90	0.00012207	0.0143909
cg02368765	17	THRA;THRA;THRA	TSS200;1stExon;5'UTR	Island			5.58±0.53	4.95±0.43	-0.63	0.00012207	0.0143909
cg02370395	11	FJX1;FJX1	1stExon;3'UTR	S_Shore	DMR		6.95±0.50	8.38±1.11	1.43	0.00012207	0.0143909
cg02375503	15	PAQR5	TSS200	N_Shore			11.37±2.58	15.52±3.90	4.14	0.00012207	0.0143909
cg02385840	12			N_Shore			16.99±3.06	21.14±3.88	4.15	0.00012207	0.0143909
cg02386183	20	TASP1;TASP1	1stExon;5'UTR	Island			10.96±1.03	12.87±1.55	1.91	0.00012207	0.0143909
cg02388253	9	PHF19;PHF19	TSS1500;TSS1500	S_Shore			73.34±9.56	79.31±7.67	5.97	0.00012207	0.0143909
cg02400942	15	CSPG4	TSS1500			X	36.39±6.78	46.05±7.64	9.65	0.00012207	0.0143909
cg02428178	15	CEP152	TSS1500	S_Shore			28.44±8.92	34.93±9.22	6.49	0.00012207	0.0143909
cg02435252	7			Island			13.30±0.96	15.07±0.95	1.77	0.00012207	0.0143909
cg02436004	3	GATA2	5'UTR	Island	DMR		26.92±16.30	31.75±15.95	4.83	0.00012207	0.0143909
cg02438164	16					X	14.56±6.32	20.29±8.87	5.73	0.00012207	0.0143909
cg02439789	1	SAMD11	Body	Island			41.84±9.01	49.98±9.27	8.14	0.00012207	0.0143909
cg02446805	16					X	4.87±0.55	7.31±1.14	2.44	0.00012207	0.0143909
cg02447879	17	BAHCC1	Body	Island			6.43±1.24	10.35±1.52	3.91	0.00012207	0.0143909
cg02452586	1	KIAA1804	Body	Island			38.75±14.86	44.81±15.55	6.06	0.00012207	0.0143909
cg02455383	22	CRYBB1	TSS200			X	87.60±3.39	91.60±2.36	4.00	0.00012207	0.0143909
cg02473395	12	C12orf57	Body	Island			3.52±0.55	4.20±0.77	0.68	0.00012207	0.0143909
cg02476744	12	HMGA2;HMGA2;RPSAP52;HMGA2;HMGA2	1stExon;5'UTR;Body;1stExon;5'UTR	Island			13.33±1.35	16.45±2.34	3.12	0.00012207	0.0143909
cg02477380	7	UBE3C;UBE3C	5'UTR;1stExon	Island			6.51±0.50	5.47±0.37	-1.05	0.00012207	0.0143909
cg02477603	10					X	21.37±8.82	27.89±10.84	6.52	0.00012207	0.0143909
cg02481714	22	TNRC6B	TSS1500	N_Shore	RDMR		6.77±2.42	9.09±2.48	2.31	0.00012207	0.0143909
cg02494703	11	MIR194-2;MIR192	TSS1500;TSS1500	N_Shelf			14.47±6.86	22.23±9.36	7.76	0.00012207	0.0143909
cg02494781	22	APOL6;APOL6	5'UTR;1stExon			X	5.04±0.82	6.37±0.98	1.33	0.00012207	0.0143909
cg02501463	20	REM1	5'UTR	S_Shore	DMR		13.73±2.33	16.95±1.93	3.22	0.00012207	0.0143909
cg02503376	17	TNK1	TSS1500	N_Shore		X	13.81±5.10	17.89±6.93	4.08	0.00012207	0.0143909
cg02507167	3	BFSP2	Body		CDMR		55.55±9.97	64.21±10.16	8.65	0.00012207	0.0143909
cg02507480	7			Island			7.34±0.98	10.01±1.75	2.67	0.00012207	0.0143909
cg02515233	9	MAMDC2;MAMDC2	1stExon;5'UTR	Island		X	4.44±0.49	5.55±0.65	1.11	0.00012207	0.0143909
cg02518671	19	SIRT6;ANKRD24	TSS200;TSS1500	Island			3.92±0.51	4.69±0.60	0.77	0.00012207	0.0143909
cg02522485	3	DAG1;DAG1	5'UTR;5'UTR			X	67.85±16.84	75.80±17.02	7.95	0.00012207	0.0143909
cg02542872	11	CTTN;CTTN	Body;Body			X	95.01±2.14	96.02±1.41	1.01	0.00012207	0.0143909
cg02544429	8	EEF1D;EEF1D;EEF1D;EEF1D;EEF1D;EEF1D;EEF1D;EEF1D;EEF1D;TIGD5;EEF1D;EEF1D;EEF1D;EEF1D	1stExon;5'UTR;5'UTR;1stExon;5'UTR;5'UTR;TSS1500;1stExon;1stExon;TSS1500;5'UTR;1stExon;1stExon;5'UTR	Island			10.43±0.93	12.67±1.16	2.24	0.00012207	0.0143909
cg02550896	4					X	67.54±18.21	73.96±17.75	6.42	0.00012207	0.0143909
cg02553070	17	ZNF830;CCT6B	1stExon;TSS1500	S_Shore			4.67±1.61	3.66±1.21	-1.01	0.00012207	0.0143909
cg02556718	16	SEZ6L2;SEZ6L2;SEZ6L2;SEZ6L2	TSS200;TSS200;TSS200;TSS200	N_Shore			3.99±0.46	3.39±0.35	-0.60	0.00012207	0.0143909
cg02564302	3	DCBLD2	Body			X	88.64±3.36	82.84±3.13	-5.79	0.00012207	0.0143909
cg02570171	17			N_Shore		X	5.62±0.96	6.77±1.28	1.15	0.00012207	0.0143909
cg02573966	16			N_Shore			82.71±2.34	84.70±2.06	1.99	0.00012207	0.0143909
cg02582203	11			S_Shore		X	9.78±2.08	12.27±1.98	2.48	0.00012207	0.0143909
cg02592271	2	KRTCAP3;KRTCAP3	Body;Body	Island			30.96±13.14	37.96±13.78	7.00	0.00012207	0.0143909
cg02596427	2	TTC7A	Body			X	52.12±6.11	59.50±6.61	7.38	0.00012207	0.0143909
cg02598079	2			N_Shelf			20.61±8.20	28.62±11.63	8.01	0.00012207	0.0143909
cg02598642	19	PAPL	TSS1500	N_Shore	DMR	X	6.24±0.55	7.58±0.68	1.35	0.00012207	0.0143909
cg02650964	4	CTBP1;CTBP1	Body;Body	N_Shore			92.84±1.69	90.49±2.29	-2.35	0.00012207	0.0143909
cg02659920	11	EPS8L2	Body	Island			11.05±2.65	18.67±5.50	7.63	0.00012207	0.0143909
cg02670686	16	CPNE2	TSS1500	N_Shore			5.91±1.27	9.58±2.00	3.67	0.00012207	0.0143909
cg02686681	2			N_Shore		X	3.90±0.32	4.88±0.58	0.98	0.00012207	0.0143909
cg02687288	5					X	52.89±21.16	61.88±21.88	8.98	0.00012207	0.0143909
cg02691325	6	TMEM151B	Body	Island	DMR		31.82±11.96	24.94±9.56	-6.88	0.00012207	0.0143909
cg02706881	21	NCRNA00175;NCRNA00175;COL18A1	TSS1500;TSS1500;Body	N_Shore			45.93±3.39	53.81±5.79	7.89	0.00012207	0.0143909
cg02718200	6	HLA-B	Body	Island			10.61±1.42	12.64±2.26	2.02	0.00012207	0.0143909
cg02722434	15			Island			55.32±4.44	61.85±4.93	6.52	0.00012207	0.0143909
cg02727423	14	EML1;EML1	TSS1500;TSS1500	N_Shore		X	21.83±5.23	29.63±5.71	7.80	0.00012207	0.0143909
cg02747319	2			N_Shore			15.46±1.65	20.02±2.61	4.56	0.00012207	0.0143909
cg02750234	17	NF1;NF1;NF1	Body;Body;Body	S_Shore			8.35±0.89	7.48±0.81	-0.87	0.00012207	0.0143909
cg02758274	6	EHMT2;EHMT2	Body;Body	S_Shelf			89.28±3.59	86.25±4.35	-3.04	0.00012207	0.0143909
cg02761944	2						9.16±3.33	12.46±5.21	3.31	0.00012207	0.0143909
cg02768471	1	SCAMP3;SCAMP3	Body;Body	Island			3.91±0.49	5.18±0.79	1.28	0.00012207	0.0143909
cg02768480	17	TMEM100	TSS1500			X	37.04±7.32	45.90±10.77	8.85	0.00012207	0.0143909
cg02774862	10	TET1	5'UTR	S_Shore			19.28±1.43	25.78±1.58	6.50	0.00012207	0.0143909
cg02775353	7	CUX1;CUX1;CUX1	Body;Body;Body				15.70±6.47	21.43±6.35	5.73	0.00012207	0.0143909
cg02776251	12	USP15	Body	Island			6.65±0.68	8.14±1.17	1.49	0.00012207	0.0143909
cg02780743	19	GDF15	TSS200	N_Shore		X	10.46±1.88	13.49±2.13	3.03	0.00012207	0.0143909
cg02780787	17			N_Shore		X	4.66±1.00	6.40±1.19	1.74	0.00012207	0.0143909
cg02785745	2	DNAH6	Body	S_Shelf			84.85±3.57	80.83±5.22	-4.03	0.00012207	0.0143909
cg02793262	17	RNF213;LOC100294362	Body;Body				97.67±0.22	97.02±0.46	-0.65	0.00012207	0.0143909
cg02794990	15	MYO1E	Body	N_Shelf			19.82±5.30	26.22±6.45	6.40	0.00012207	0.0143909
cg02801645	22	LOC91316	TSS200	S_Shore			4.58±0.73	5.68±1.04	1.10	0.00012207	0.0143909
cg02804722	2	EMILIN1	TSS1500				11.62±3.15	16.91±3.28	5.29	0.00012207	0.0143909
cg02810692	3	LRTM1;CACNA2D3	TSS1500;Body				30.66±7.92	48.03±8.33	17.37	0.00012207	0.0143909
cg02835981	10	BNIP3	TSS1500	Island			38.36±6.11	45.63±5.75	7.27	0.00012207	0.0143909
cg02845890	8	C8orf45;C8orf45;C8orf45	TSS1500;5'UTR;5'UTR			X	11.20±1.84	15.42±2.42	4.22	0.00012207	0.0143909
cg02861527	19	SLC25A23	Body	Island			5.38±0.82	7.16±1.30	1.78	0.00012207	0.0143909
cg02872545	6			S_Shore		X	8.35±3.95	11.77±4.91	3.42	0.00012207	0.0143909
cg02886589	2	TMEM178;TMEM178	TSS1500;TSS200	N_Shore			13.21±2.37	17.72±2.55	4.52	0.00012207	0.0143909
cg02891801	12	SCNN1A;SCNN1A;SCNN1A	Body;Body;Body	Island			7.57±0.98	9.10±1.45	1.53	0.00012207	0.0143909
cg02892423	17	SLC4A1	3'UTR				41.06±6.51	47.60±5.60	6.54	0.00012207	0.0143909
cg02894300	10					X	6.18±1.54	7.49±2.24	1.31	0.00012207	0.0143909
cg02897537	10			N_Shore		X	10.29±3.33	13.03±4.20	2.74	0.00012207	0.0143909
cg02898239	6					X	64.16±6.26	71.84±5.57	7.68	0.00012207	0.0143909
cg02898293	20	VSX1;VSX1	Body;Body	Island			17.95±5.97	22.28±7.77	4.33	0.00012207	0.0143909
cg02898721	17	RARA;RARA;RARA	TSS1500;5'UTR;TSS1500	N_Shore		X	5.18±0.68	8.05±1.38	2.88	0.00012207	0.0143909
cg02902770	7	RARRES2	TSS1500	S_Shore			77.87±8.92	80.56±7.86	2.69	0.00012207	0.0143909
cg02905871	2	MYCN;MYCNOS	5'UTR;Body	Island			5.08±0.45	6.71±0.70	1.63	0.00012207	0.0143909
cg02905964	19	UQCRFS1	TSS200	Island			20.98±1.29	23.25±1.84	2.27	0.00012207	0.0143909
cg02910873	1	AKR7A3	TSS1500	Island			15.71±6.68	21.24±9.14	5.53	0.00012207	0.0143909
cg02911696	6			Island		X	3.71±0.58	4.80±0.84	1.10	0.00012207	0.0143909
cg02914790	3	LOC100129550	TSS200				94.53±1.86	95.67±1.39	1.14	0.00012207	0.0143909
cg02917917	14	TRIM9;TRIM9;TRIM9;TRIM9	1stExon;5'UTR;5'UTR;1stExon	Island			4.79±0.67	5.81±0.79	1.01	0.00012207	0.0143909
cg02920396	11	MRGPRF;MRGPRF	TSS1500;TSS1500	S_Shelf		X	37.08±4.13	46.16±4.01	9.07	0.00012207	0.0143909
cg02928991	17	HOXB7	Body	Island			17.10±1.91	20.02±2.68	2.92	0.00012207	0.0143909
cg02935052	7	CLIP2;CLIP2	Body;Body	N_Shore			88.73±5.13	91.78±3.24	3.05	0.00012207	0.0143909
cg02938172	17	RPH3AL	5'UTR	Island		X	36.08±5.50	43.12±5.67	7.04	0.00012207	0.0143909
cg02940164	11	PGAP2;PGAP2;PGAP2;PGAP2;PGAP2;PGAP2;PGAP2;PGAP2	Body;Body;5'UTR;Body;Body;Body;Body;Body	Island			11.36±2.33	13.03±2.42	1.67	0.00012207	0.0143909
cg02943665	19	GRAMD1A;GRAMD1A	Body;Body	S_Shore			92.88±2.41	94.90±1.94	2.03	0.00012207	0.0143909
cg02950362	19	ZNF428	TSS200	Island			3.37±0.54	4.15±0.65	0.78	0.00012207	0.0143909
cg02957057	1	NID1	TSS200	Island	DMR		4.35±0.23	3.84±0.23	-0.51	0.00012207	0.0143909
cg02958634	2			S_Shore	RDMR		43.50±15.40	51.47±16.08	7.98	0.00012207	0.0143909
cg02964724	11	ASCL2	TSS200	Island			7.13±0.88	8.97±1.13	1.84	0.00012207	0.0143909
cg02966841	2	MYT1L	Body				86.61±3.52	83.18±3.76	-3.43	0.00012207	0.0143909
cg02971262	9	C9orf139;FUT7	5'UTR;Body	Island			34.36±14.83	41.24±14.49	6.88	0.00012207	0.0143909
cg02972026	2	GPR155;GPR155	TSS1500;TSS1500	S_Shore			90.90±1.60	86.23±3.43	-4.67	0.00012207	0.0143909
cg02974655	11	TSKU	TSS1500	N_Shore			5.01±0.54	6.99±0.82	1.97	0.00012207	0.0143909
cg02976109	12	GTF2H3;EIF2B1	Body;TSS1500	S_Shore			40.69±7.74	47.41±7.88	6.72	0.00012207	0.0143909
cg02977761	19			Island			6.45±1.04	8.13±1.45	1.68	0.00012207	0.0143909
cg02991513	14	TTC7B	Body			X	89.84±5.83	91.66±5.43	1.83	0.00012207	0.0143909
cg02997574	17	NFE2L1;NFE2L1	5'UTR;1stExon	Island			4.10±0.31	3.45±0.31	-0.64	0.00012207	0.0143909
cg03005293	1	RORC	TSS1500				13.78±7.84	20.33±9.58	6.55	0.00012207	0.0143909
cg03010756	7	CUL1	Body	N_Shore			69.70±11.96	78.76±11.21	9.06	0.00012207	0.0143909
cg03053290	1	RWDD3;RWDD3	TSS1500;TSS1500	N_Shore			12.29±2.05	17.12±2.58	4.83	0.00012207	0.0143909
cg03053575	19	ZNF69;ZNF69	5'UTR;1stExon	N_Shore			4.65±1.96	5.86±2.20	1.21	0.00012207	0.0143909
cg03063710	7	DYNC1I1;DYNC1I1;DYNC1I1	Body;Body;Body			X	4.94±0.85	6.07±1.07	1.13	0.00012207	0.0143909
cg03066081	17			Island			5.06±0.86	6.58±0.90	1.52	0.00012207	0.0143909
cg03069383	2	RDH14	1stExon	Island			18.92±1.52	22.16±1.29	3.24	0.00012207	0.0143909
cg03079497	17	MYO1C;MYO1C	5'UTR;Body	Island			18.24±5.35	23.35±6.67	5.12	0.00012207	0.0143909
cg03092399	11	ATM	Body			X	93.67±0.70	95.21±0.60	1.54	0.00012207	0.0143909
cg03092550	15	LACTB;LACTB	Body;Body	S_Shelf			82.40±1.29	84.43±1.43	2.03	0.00012207	0.0143909
cg03093944	17	RAP1GAP2;RAP1GAP2	Body;Body			X	30.26±11.61	35.43±13.31	5.17	0.00012207	0.0143909
cg03095118	19	CCDC61	Body	Island	DMR	X	30.40±10.49	35.14±9.14	4.74	0.00012207	0.0143909
cg03096401	17	PHOSPHO1;PHOSPHO1	TSS1500;TSS1500	S_Shore			6.46±0.73	7.81±0.94	1.34	0.00012207	0.0143909
cg03097582	16	SBK1	3'UTR	Island			92.34±1.76	94.07±1.20	1.73	0.00012207	0.0143909
cg03098589	10	VTI1A	Body				94.58±0.58	93.43±0.87	-1.16	0.00012207	0.0143909
cg03109047	9	GRIN1;GRIN1;GRIN1	TSS1500;TSS1500;TSS1500	N_Shore		X	5.48±0.52	7.18±1.28	1.70	0.00012207	0.0143909
cg03122624	2	EFEMP1;EFEMP1;EFEMP1;EFEMP1	1stExon;5'UTR;5'UTR;5'UTR	Island			9.11±3.62	11.81±4.66	2.69	0.00012207	0.0143909
cg03125400	2			Island			12.01±3.32	16.77±4.02	4.76	0.00012207	0.0143909
cg03134871	17	UNK	Body	Island			9.01±1.21	6.96±0.76	-2.05	0.00012207	0.0143909
cg03139057	19	DLL3;DLL3	TSS1500;TSS1500	N_Shore		X	4.77±1.27	6.63±1.38	1.86	0.00012207	0.0143909
cg03155027	3	CAMKV	TSS1500	S_Shore			10.81±3.45	14.57±4.62	3.76	0.00012207	0.0143909
cg03160740	3	VIPR1	Body	Island			8.23±3.01	10.59±3.53	2.36	0.00012207	0.0143909
cg03171478	22				DMR	X	7.23±0.88	9.82±1.11	2.59	0.00012207	0.0143909
cg03182044	4	CENPE;CENPE	5'UTR;1stExon	Island			3.96±0.39	4.97±0.70	1.00	0.00012207	0.0143909
cg03189075	6	TRIM10;TRIM10	Body;Body				66.21±8.81	71.60±8.29	5.39	0.00012207	0.0143909
cg03193847	4	PALLD;PALLD;PALLD	Body;Body;Body			X	20.38±6.59	25.69±7.08	5.31	0.00012207	0.0143909
cg03196339	17			Island		X	7.87±1.89	10.18±2.26	2.30	0.00012207	0.0143909
cg03196666	1			Island			44.72±9.96	48.31±10.28	3.60	0.00012207	0.0143909
cg03206847	19	MED25	1stExon	Island			2.74±0.30	3.20±0.28	0.46	0.00012207	0.0143909
cg03213259	16	TRADD	Body	S_Shore			33.08±10.08	36.84±10.65	3.76	0.00012207	0.0143909
cg03221054	7	CALCR;MIR653;CALCR;MIR489;CALCR	Body;TSS1500;Body;TSS200;Body				76.64±5.68	82.19±4.75	5.55	0.00012207	0.0143909
cg03229242	10	DIP2C	Body	S_Shore			57.75±3.20	63.53±2.88	5.77	0.00012207	0.0143909
cg03248970	16			S_Shore			54.14±14.34	59.39±13.94	5.25	0.00012207	0.0143909
cg03254067	4	CLNK	Body			X	28.69±10.89	38.35±12.81	9.65	0.00012207	0.0143909
cg03259887	16						26.58±6.58	34.87±8.19	8.29	0.00012207	0.0143909
cg03260781	1	HSPB7	TSS1500				11.76±3.32	17.86±3.11	6.10	0.00012207	0.0143909
cg03269716	1	SAMD11	Body	N_Shore			31.92±6.50	39.26±6.29	7.34	0.00012207	0.0143909
cg03283429	16	CACNA1H;CACNA1H	Body;Body	N_Shore			32.28±7.61	40.23±7.70	7.95	0.00012207	0.0143909
cg03291099	22	MLC1;MLC1	3'UTR;3'UTR	S_Shore		X	11.87±4.70	14.59±5.63	2.72	0.00012207	0.0143909
cg03299121	2	PNO1;WDR92	TSS200;TSS1500	Island			5.18±1.12	6.14±1.24	0.96	0.00012207	0.0143909
cg03301084	8	HEY1;HEY1	Body;Body	N_Shore			18.86±7.59	24.54±8.13	5.67	0.00012207	0.0143909
cg03305840	8	TSNARE1	5'UTR	N_Shore			80.51±3.49	84.15±3.10	3.64	0.00012207	0.0143909
cg03312366	2			Island		X	20.42±1.96	23.55±2.09	3.13	0.00012207	0.0143909
cg03313895	4			S_Shore		X	22.24±4.15	30.00±6.36	7.76	0.00012207	0.0143909
cg03315346	1			N_Shore			22.45±6.52	28.67±6.11	6.21	0.00012207	0.0143909
cg03324123	1	C1orf198;C1orf198	5'UTR;TSS200	Island			8.73±0.91	10.58±1.85	1.85	0.00012207	0.0143909
cg03341697	11	FUT4;FUT4	5'UTR;1stExon	Island			6.13±0.36	7.74±0.70	1.61	0.00012207	0.0143909
cg03342113	11	CPSF7;CPSF7;CPSF7;SDHAF2	TSS200;TSS200;TSS200;TSS200	Island			24.92±1.22	27.62±1.18	2.70	0.00012207	0.0143909
cg03346667	5	NPM1;NPM1;NPM1	Body;Body;Body		RDMR		82.72±3.30	86.67±3.83	3.95	0.00012207	0.0143909
cg03348299	11	PRDX5;PRDX5;PRDX5;TRMT112	TSS200;TSS200;TSS200;TSS1500	Island			4.70±0.58	3.77±0.24	-0.93	0.00012207	0.0143909
cg03348466	15	CRTC3;CRTC3	Body;Body			X	79.95±9.18	85.63±6.93	5.68	0.00012207	0.0143909
cg03348902	1						16.24±1.34	18.46±1.97	2.22	0.00012207	0.0143909
cg03348978	17	HNF1B;HNF1B	Body;Body	Island			15.30±2.24	17.90±3.18	2.60	0.00012207	0.0143909
cg03358636	3	KIAA0226	5'UTR	N_Shelf			39.56±10.19	49.71±11.24	10.14	0.00012207	0.0143909
cg03385846	16	NUDT7;NUDT7	Body;Body	Island			7.34±0.50	9.27±0.70	1.93	0.00012207	0.0143909
cg03404566	17	ALOX12	TSS200	Island		X	22.92±3.49	29.55±4.02	6.62	0.00012207	0.0143909
cg03405473	5	ARSI	Body	N_Shore			47.85±5.14	59.21±6.38	11.36	0.00012207	0.0143909
cg03415001	4					X	80.80±4.95	84.46±4.00	3.67	0.00012207	0.0143909
cg03419151	17	XAF1;XAF1	TSS1500;TSS1500				17.10±2.53	27.28±4.23	10.18	0.00012207	0.0143909
cg03420144	1	KCNN3;KCNN3	Body;Body			X	38.80±5.59	45.09±4.67	6.29	0.00012207	0.0143909
cg03422749	4	ACSL1	3'UTR			X	14.62±2.65	17.94±3.63	3.32	0.00012207	0.0143909
cg03431846	14	REC8;REC8	TSS200;TSS200	Island			14.45±3.62	19.31±4.37	4.86	0.00012207	0.0143909
cg03441279	1	BCL9	Body			X	60.02±15.32	68.73±13.58	8.71	0.00012207	0.0143909
cg03442912	6	ULBP2	Body	Island			7.03±0.93	8.50±1.05	1.46	0.00012207	0.0143909
cg03449125	11	CAPN5	5'UTR	S_Shore			23.62±12.02	31.17±13.27	7.55	0.00012207	0.0143909
cg03468541	14	ZC3H14;ZC3H14;ZC3H14;ZC3H14;ZC3H14	TSS200;TSS1500;TSS200;TSS200;TSS200	Island			23.08±2.22	27.92±4.23	4.84	0.00012207	0.0143909
cg03476007	4	INPP4B;INPP4B	TSS1500;TSS1500	S_Shore			50.98±12.08	63.82±11.15	12.84	0.00012207	0.0143909
cg03479694	2	DLX1;DLX1	3'UTR;3'UTR	Island	RDMR		41.09±3.58	50.52±3.60	9.43	0.00012207	0.0143909
cg03492136	12					X	29.72±4.30	40.16±4.50	10.44	0.00012207	0.0143909
cg03506660	14	PPIL5;PPIL5	Body;Body	S_Shelf			89.11±2.35	85.09±4.00	-4.01	0.00012207	0.0143909
cg03510444	2	RAB10	Body	S_Shelf			92.84±2.48	89.57±3.51	-3.28	0.00012207	0.0143909
cg03512098	11	KCNQ1;KCNQ1	Body;Body			X	12.81±4.05	18.25±3.07	5.44	0.00012207	0.0143909
cg03517250	16			N_Shore			12.22±2.44	16.20±2.09	3.97	0.00012207	0.0143909
cg03518493	14			S_Shelf			84.32±2.33	88.23±2.56	3.90	0.00012207	0.0143909
cg03538565	16	RAB11FIP3	Body			X	43.65±24.30	53.62±25.46	9.97	0.00012207	0.0143909
cg03540606	14			Island	DMR	X	11.16±0.62	13.55±1.17	2.38	0.00012207	0.0143909
cg03556313	11			S_Shore			15.29±1.19	18.42±1.51	3.13	0.00012207	0.0143909
cg03572664	14					X	83.93±5.06	75.33±6.87	-8.59	0.00012207	0.0143909
cg03575974	19	ACTN4	Body	N_Shelf			87.43±8.16	90.28±5.18	2.86	0.00012207	0.0143909
cg03578918	14			Island			7.42±1.12	11.06±1.58	3.64	0.00012207	0.0143909
cg03581459	14	PACS2;PACS2	TSS1500;TSS1500	N_Shore			19.55±4.34	24.36±5.04	4.82	0.00012207	0.0143909
cg03602777	2			S_Shore	RDMR		60.20±9.42	68.47±10.79	8.27	0.00012207	0.0143909
cg03604892	2	C2orf89	Body	N_Shore			9.55±3.70	12.27±4.97	2.72	0.00012207	0.0143909
cg03623111	16	ZDHHC1	Body	S_Shore		X	24.40±6.70	29.54±7.49	5.14	0.00012207	0.0143909
cg03624908	6					X	80.83±7.01	85.95±4.97	5.12	0.00012207	0.0143909
cg03629351	19	ONECUT3	Body	S_Shore		X	3.64±0.35	3.13±0.36	-0.51	0.00012207	0.0143909
cg03632278	11					X	15.64±7.88	19.90±8.64	4.26	0.00012207	0.0143909
cg03639429	7			N_Shore			84.09±5.15	87.35±4.84	3.26	0.00012207	0.0143909
cg03641740	4	PPP3CA;PPP3CA;PPP3CA	Body;Body;Body			X	42.46±10.94	48.46±11.38	5.99	0.00012207	0.0143909
cg03641847	22	SUSD2;SUSD2	5'UTR;1stExon			X	16.91±2.36	24.53±1.64	7.61	0.00012207	0.0143909
cg03661570	6	KCNQ5;KCNQ5;KCNQ5;KCNQ5;KCNQ5	Body;Body;Body;Body;Body			X	95.17±2.53	96.55±1.89	1.38	0.00012207	0.0143909
cg03666441	17	KCTD11;ACAP1	TSS1500;Body	Island			2.97±0.36	3.63±0.43	0.66	0.00012207	0.0143909
cg03678146	7	CARD11	Body	S_Shelf			22.29±8.79	27.89±9.55	5.60	0.00012207	0.0143909
cg03687532	16			Island	DMR	X	6.64±1.53	9.42±2.21	2.78	0.00012207	0.0143909
cg03698702	19	PSENEN;U2AF1L4;U2AF1L4	TSS200;TSS200;TSS200	Island			11.69±1.52	14.59±2.22	2.90	0.00012207	0.0143909
cg03700135	17	NXN	Body	N_Shore			58.39±14.08	64.29±11.77	5.90	0.00012207	0.0143909
cg03701745	20	CDC25B;CDC25B;CDC25B	TSS200;TSS200;TSS200	Island			4.17±0.72	5.76±1.11	1.59	0.00012207	0.0143909
cg03705571	8	ARHGEF10	Body				30.46±7.66	38.66±9.03	8.20	0.00012207	0.0143909
cg03716908	5					X	61.84±12.02	73.61±10.01	11.77	0.00012207	0.0143909
cg03728674	16						38.37±4.60	47.55±4.35	9.17	0.00012207	0.0143909
cg03750111	1	CDK18;CDK18;CDK18	TSS200;TSS200;TSS200	N_Shore		X	3.99±0.56	5.81±0.75	1.83	0.00012207	0.0143909
cg03750909	16	SEPX1	Body	N_Shore			6.80±2.29	8.60±2.93	1.80	0.00012207	0.0143909
cg03754098	16						42.03±9.89	51.79±9.50	9.76	0.00012207	0.0143909
cg03762242	17	GAS7;GAS7;GAS7	Body;1stExon;5'UTR				10.80±3.77	14.71±3.56	3.91	0.00012207	0.0143909
cg03762994	17	ALOX12	TSS200	Island		X	27.79±8.74	33.25±9.79	5.46	0.00012207	0.0143909
cg03769734	1					X	13.73±3.70	19.17±3.97	5.44	0.00012207	0.0143909
cg03796797	16	LMF1	Body	S_Shelf			34.83±5.01	42.21±3.70	7.38	0.00012207	0.0143909
cg03797687	12	SH2B3	TSS200	Island			3.81±0.28	3.41±0.29	-0.40	0.00012207	0.0143909
cg03808577	7	TFR2	Body	S_Shore			43.62±8.14	49.63±9.22	6.01	0.00012207	0.0143909
cg03814686	5	JMY	1stExon	Island			4.21±0.82	5.44±1.45	1.23	0.00012207	0.0143909
cg03815657	17	ARSG	Body			X	89.03±6.37	93.19±4.71	4.16	0.00012207	0.0143909
cg03829542	11						11.66±2.58	15.73±3.77	4.08	0.00012207	0.0143909
cg03839554	3	ACTL6A;ACTL6A;ACTL6A	TSS1500;TSS1500;TSS1500	N_Shore			19.49±2.47	27.25±2.44	7.76	0.00012207	0.0143909
cg03841638	17			N_Shelf		X	15.15±3.72	21.08±4.86	5.93	0.00012207	0.0143909
cg03845363	17	TOM1L2;TOM1L2	Body;Body			X	55.63±6.47	62.12±5.99	6.49	0.00012207	0.0143909
cg03870329	7			N_Shelf			72.25±11.75	78.22±11.17	5.97	0.00012207	0.0143909
cg03876766	10	COL13A1;COL13A1;COL13A1;COL13A1;COL13A1;COL13A1;COL13A1;COL13A1;COL13A1;COL13A1;COL13A1;COL13A1;COL13A1;COL13A1;COL13A1;COL13A1;COL13A1;COL13A1;COL13A1;COL13A1	Body;Body;Body;Body;Body;Body;Body;Body;Body;Body;Body;Body;Body;Body;Body;Body;Body;Body;Body;Body			X	62.61±9.16	39.01±7.57	-23.61	0.00012207	0.0143909
cg03878802	11	FRMD8	Body				91.24±4.06	88.84±5.11	-2.40	0.00012207	0.0143909
cg03880611	5	PDZD2	Body			X	9.33±4.38	12.34±5.07	3.02	0.00012207	0.0143909
cg03890167	1			Island		X	7.59±1.43	9.43±0.98	1.84	0.00012207	0.0143909
cg03892543	16	COTL1	Body	N_Shore			29.14±14.68	36.21±16.02	7.07	0.00012207	0.0143909
cg03899643	1					X	11.61±2.34	18.92±3.41	7.31	0.00012207	0.0143909
cg03904674	10	INPP5F;INPP5F	3'UTR;Body				90.83±1.91	87.99±1.97	-2.85	0.00012207	0.0143909
cg03915167	11	KBTBD3;KBTBD3;AASDHPPT	5'UTR;5'UTR;TSS1500	N_Shore			10.48±0.79	11.32±0.96	0.84	0.00012207	0.0143909
cg03915268	1	TAF12;TAF12	TSS200;TSS200	Island			5.48±0.37	6.70±0.51	1.22	0.00012207	0.0143909
cg03919779	17	UBB	TSS1500	Island			20.84±2.13	17.51±2.78	-3.33	0.00012207	0.0143909
cg03943826	15	BRUNOL6	TSS200	Island		X	7.25±0.71	9.42±1.00	2.17	0.00012207	0.0143909
cg03946762	12	ZNF385A;ZNF385A;ZNF385A;ZNF385A	5'UTR;1stExon;1stExon;5'UTR	Island	DMR		18.73±4.95	24.99±5.88	6.26	0.00012207	0.0143909
cg03950246	15	NEO1	TSS1500	N_Shore			18.85±4.12	22.04±4.01	3.19	0.00012207	0.0143909
cg03951121	21	MRAP;MRAP	Body;Body	Island			79.08±4.79	71.21±7.49	-7.87	0.00012207	0.0143909
cg03972135	6						9.52±3.13	13.74±3.22	4.22	0.00012207	0.0143909
cg03981286	3	PDIA5;PDIA5	Body;Body			X	70.51±10.87	75.64±9.44	5.13	0.00012207	0.0143909
cg03982897	11			N_Shore		X	7.13±2.51	9.80±3.09	2.67	0.00012207	0.0143909
cg03984055	16			Island			26.97±2.69	32.34±2.58	5.37	0.00012207	0.0143909
cg03984733	9	HDHD3	TSS1500	Island			3.90±0.46	5.31±0.61	1.40	0.00012207	0.0143909
cg03991333	1	PANK4	TSS200	Island			10.66±1.01	8.28±0.86	-2.38	0.00012207	0.0143909
cg03991533	5	SEC24A	Body	S_Shelf			57.52±2.93	61.92±4.45	4.40	0.00012207	0.0143909
cg03992259	2	NCKAP5;NCKAP5	Body;Body	Island			4.29±1.05	5.49±1.76	1.19	0.00012207	0.0143909
cg04003327	2	ESPNL;SCLY	TSS1500;3'UTR	N_Shore		X	83.83±5.61	86.97±4.79	3.14	0.00012207	0.0143909
cg04012797	12						19.03±4.62	29.00±5.30	9.98	0.00012207	0.0143909
cg04023162	9	PHPT1;PHPT1	Body;Body	Island			8.66±0.67	6.86±0.52	-1.80	0.00012207	0.0143909
cg04034685	17	ICAM2;ICAM2;ICAM2;ICAM2;ICAM2	TSS1500;5'UTR;5'UTR;5'UTR;5'UTR			X	34.25±5.88	47.13±6.09	12.88	0.00012207	0.0143909
cg04036049	12	MBD6	3'UTR				12.57±3.43	17.00±4.42	4.44	0.00012207	0.0143909
cg04061873	11	TMEM134;TMEM134;TMEM134	TSS1500;TSS1500;TSS1500	S_Shore			7.00±1.41	9.22±2.32	2.22	0.00012207	0.0143909
cg04068111	13			S_Shore			4.55±1.52	5.54±1.91	0.99	0.00012207	0.0143909
cg04073204	5	CANX;MAML1;CANX	3'UTR;TSS1500;3'UTR	N_Shore			88.02±1.11	83.69±2.68	-4.33	0.00012207	0.0143909
cg04083753	1			Island		X	3.93±0.31	4.67±0.40	0.74	0.00012207	0.0143909
cg04095810	15	CGNL1	TSS1500	N_Shore			90.52±2.20	93.11±1.17	2.58	0.00012207	0.0143909
cg04096688	21			N_Shore			5.81±1.58	7.96±2.37	2.14	0.00012207	0.0143909
cg04098263	6						49.23±5.93	64.02±6.80	14.80	0.00012207	0.0143909
cg04098458	2	EPC2	TSS200	Island			14.18±3.01	18.81±4.90	4.64	0.00012207	0.0143909
cg04101194	4	SLC34A2	TSS1500	N_Shore		X	23.53±11.85	28.24±12.81	4.71	0.00012207	0.0143909
cg04104329	7	RALA	5'UTR			X	43.74±11.62	51.46±13.01	7.72	0.00012207	0.0143909
cg04113200	12	STX2;STX2	Body;Body	Island		X	20.09±3.49	25.04±4.66	4.95	0.00012207	0.0143909
cg04131898	11	WIT1	Body	Island		X	13.87±0.97	16.64±1.34	2.77	0.00012207	0.0143909
cg04138171	6	TRIM39;TRIM39	Body;Body				88.36±5.10	92.26±2.35	3.90	0.00012207	0.0143909
cg04154281	17	UBTF;UBTF;UBTF	Body;Body;Body	S_Shore			35.74±1.57	40.02±1.92	4.28	0.00012207	0.0143909
cg04156850	17	GRB2;GRB2	TSS1500;TSS1500	S_Shore			6.69±0.86	9.01±1.04	2.33	0.00012207	0.0143909
cg04165840	10	USMG5;PDCD11;USMG5	1stExon;TSS1500;5'UTR	Island			13.07±1.33	15.44±1.92	2.38	0.00012207	0.0143909
cg04169021	17			Island			7.18±1.15	8.69±1.78	1.51	0.00012207	0.0143909
cg04186868	12	NXPH4	Body	Island		X	6.65±1.45	9.19±2.01	2.54	0.00012207	0.0143909
cg04194494	10	ALOX5	Body	Island			5.34±0.66	6.34±1.01	1.00	0.00012207	0.0143909
cg04195226	17	PIGL	Body			X	42.16±7.99	49.76±8.37	7.59	0.00012207	0.0143909
cg04207385	6	CNR1;CNR1;CNR1;CNR1	TSS1500;TSS1500;TSS1500;TSS1500	Island			5.91±2.08	7.80±3.28	1.89	0.00012207	0.0143909
cg04209751	2	ACCN4;ACCN4	Body;Body	N_Shore		X	5.25±0.96	6.89±0.69	1.63	0.00012207	0.0143909
cg04214566	6	HCG4	Body	Island	DMR		11.19±2.84	9.77±1.98	-1.41	0.00012207	0.0143909
cg04221521	5			N_Shore	CDMR	X	68.79±11.71	80.27±8.39	11.48	0.00012207	0.0143909
cg04230073	11			N_Shore			76.40±7.28	69.94±7.78	-6.46	0.00012207	0.0143909
cg04237429	22	C22orf34	Body				64.82±5.69	70.11±4.01	5.29	0.00012207	0.0143909
cg04243822	17	C1QTNF1;C1QTNF1;C1QTNF1	5'UTR;TSS1500;5'UTR				26.11±4.03	32.54±4.33	6.43	0.00012207	0.0143909
cg04254454	6	HIST1H2AC	TSS1500	N_Shore			11.41±2.42	15.01±3.82	3.61	0.00012207	0.0143909
cg04254690	4	LGI2	Body	N_Shore		X	7.05±1.29	8.62±2.02	1.57	0.00012207	0.0143909
cg04255070	11	SVIP	TSS1500	S_Shore			8.48±2.63	11.20±3.36	2.72	0.00012207	0.0143909
cg04255230	2	LBX2	Body	Island	DMR		18.94±8.97	25.57±11.76	6.64	0.00012207	0.0143909
cg04256248	2						40.84±3.72	52.09±5.93	11.25	0.00012207	0.0143909
cg04256907	10	ZMIZ1	3'UTR				77.83±5.52	83.40±5.39	5.57	0.00012207	0.0143909
cg04275806	1			Island		X	5.61±0.84	6.99±1.44	1.38	0.00012207	0.0143909
cg04276536	16	CCDC102A	5'UTR	N_Shelf		X	21.31±6.09	27.26±7.53	5.95	0.00012207	0.0143909
cg04317883	8	PINX1	TSS1500	Island			2.93±0.47	3.55±0.61	0.62	0.00012207	0.0143909
cg04320635	16					X	71.84±4.51	78.69±3.95	6.85	0.00012207	0.0143909
cg04327247	9			N_Shore			8.01±3.08	14.22±2.81	6.21	0.00012207	0.0143909
cg04330326	19	SGTA	5'UTR	N_Shelf		X	29.16±5.52	32.96±5.12	3.80	0.00012207	0.0143909
cg04330513	14	SFTA3	TSS1500	Island	CDMR	X	15.92±2.67	19.33±3.14	3.41	0.00012207	0.0143909
cg04330811	2			S_Shore			90.36±3.29	85.64±5.34	-4.72	0.00012207	0.0143909
cg04335562	19	ZNF77	TSS200	Island			18.36±0.97	20.28±1.59	1.92	0.00012207	0.0143909
cg04343927	4	LOC100130872-SPON2;SPON2;SPON2	Body;TSS1500;TSS1500	S_Shore		X	36.88±5.57	45.19±5.87	8.31	0.00012207	0.0143909
cg04349855	13	RASA3	Body	S_Shore			75.29±5.29	82.03±4.24	6.73	0.00012207	0.0143909
cg04361126	2	SLC40A1	TSS1500	S_Shore	RDMR		77.50±5.03	83.81±2.95	6.31	0.00012207	0.0143909
cg04362407	3	OR5K1	1stExon				75.47±6.16	66.95±7.65	-8.52	0.00012207	0.0143909
cg04363470	11	PPFIBP2	Body				28.93±10.48	35.33±11.55	6.39	0.00012207	0.0143909
cg04365817	1	DPH5;DPH5;DPH5	TSS1500;TSS1500;TSS1500	Island			7.17±0.87	9.13±1.09	1.96	0.00012207	0.0143909
cg04366300	11	PKNOX2	5'UTR			X	15.10±5.10	19.85±6.05	4.75	0.00012207	0.0143909
cg04366628	4					X	91.08±5.25	86.03±5.90	-5.04	0.00012207	0.0143909
cg04369350	7			Island			58.17±9.23	67.18±10.16	9.01	0.00012207	0.0143909
cg04378107	22	MIR301B	TSS1500	N_Shore			2.55±0.24	2.18±0.33	-0.37	0.00012207	0.0143909
cg04379055	17	HRNBP3	5'UTR		CDMR		14.59±2.68	18.88±3.62	4.29	0.00012207	0.0143909
cg04385144	22	MIAT	TSS200	Island			3.46±0.28	4.48±0.54	1.02	0.00012207	0.0143909
cg04391064	7	BLVRA	TSS1500	Island	RDMR		18.26±4.65	22.74±5.79	4.48	0.00012207	0.0143909
cg04395739	1	HCN3	TSS200	Island			5.60±0.20	5.07±0.32	-0.53	0.00012207	0.0143909
cg04398070	17	SHISA6	TSS1500	N_Shore	DMR		4.66±0.83	5.67±0.78	1.01	0.00012207	0.0143909
cg04399632	16	TXNDC11	TSS1500	S_Shore			62.10±10.06	69.01±9.20	6.91	0.00012207	0.0143909
cg04408790	14	TECPR2	Body				96.32±0.85	97.31±0.80	0.99	0.00012207	0.0143909
cg04421280	13	RASA3	TSS200	Island			4.80±0.40	3.99±0.38	-0.80	0.00012207	0.0143909
cg04425094	3	HEG1	Body				93.38±1.39	88.04±2.43	-5.33	0.00012207	0.0143909
cg04427490	19	PALM;PALM	TSS1500;TSS1500	N_Shore			32.14±17.96	36.57±18.31	4.43	0.00012207	0.0143909
cg04427651	1	ZDHHC18	TSS1500	N_Shore			14.20±6.17	18.50±7.02	4.30	0.00012207	0.0143909
cg04432454	16	LMF1	Body	N_Shore			85.96±2.48	88.16±2.59	2.20	0.00012207	0.0143909
cg04436889	2	LPIN1	5'UTR	S_Shore			4.86±0.66	6.10±1.19	1.24	0.00012207	0.0143909
cg04441667	8	BLK	5'UTR			X	71.02±6.59	77.61±7.23	6.59	0.00012207	0.0143909
cg04447362	2					X	11.17±5.13	15.40±5.61	4.24	0.00012207	0.0143909
cg04461926	3	RAB5A;C3orf48	3'UTR;Body				92.43±2.06	89.11±3.03	-3.32	0.00012207	0.0143909
cg04463386	11			S_Shore			8.60±1.67	11.30±2.30	2.70	0.00012207	0.0143909
cg04465834	12	CCDC62;CCDC62;CCDC62	TSS200;TSS200;TSS200			X	8.22±1.32	10.49±1.62	2.28	0.00012207	0.0143909
cg04467334	11	CCKBR	Body	N_Shore		X	63.54±10.98	69.38±9.73	5.84	0.00012207	0.0143909
cg04467350	22	C22orf39;C22orf39	Body;Body	N_Shore			6.32±1.15	7.71±1.75	1.40	0.00012207	0.0143909
cg04495110	8	C8orf42	Body				87.31±3.54	81.77±6.29	-5.54	0.00012207	0.0143909
cg04497992	16	NHLRC4	TSS1500	S_Shore		X	23.98±2.56	33.12±3.79	9.15	0.00012207	0.0143909
cg04502407	1	PHC2;PHC2	5'UTR;Body			X	65.57±9.35	73.11±10.43	7.55	0.00012207	0.0143909
cg04530214	16			N_Shore			10.35±3.04	13.02±3.47	2.67	0.00012207	0.0143909
cg04545963	14	NFKBIA	Body	N_Shore	RDMR		14.02±2.98	17.36±4.33	3.34	0.00012207	0.0143909
cg04547425	17	ATP5H;KCTD2;ATP5H	TSS200;TSS200;TSS200	Island			3.19±0.32	4.07±0.67	0.88	0.00012207	0.0143909
cg04552480	16	SNX29	Body	N_Shore			75.18±17.88	79.69±15.86	4.51	0.00012207	0.0143909
cg04560534	1	PPT1;PPT1	Body;Body			X	78.89±11.59	85.16±7.61	6.27	0.00012207	0.0143909
cg04562394	5						84.89±3.05	78.16±4.84	-6.72	0.00012207	0.0143909
cg04567334	10	CDH23	Body			X	8.40±1.59	10.82±1.54	2.42	0.00012207	0.0143909
cg04579211	15	DLL4	Body	Island			3.40±0.53	4.27±0.71	0.88	0.00012207	0.0143909
cg04582938	9	UAP1L1	TSS1500	N_Shore			11.17±3.54	15.17±4.13	4.00	0.00012207	0.0143909
cg04590184	17	RNF135;RNF135	TSS1500;TSS1500	N_Shore			5.28±0.77	6.46±1.27	1.18	0.00012207	0.0143909
cg04595323	17	FLJ35220;FLJ35220;FLJ35220	Body;Body;Body			X	4.42±0.56	6.01±0.76	1.59	0.00012207	0.0143909
cg04602007	16					X	24.36±9.59	28.66±9.48	4.31	0.00012207	0.0143909
cg04603355	19	ZNF599	TSS1500	S_Shore			55.92±23.78	65.11±22.04	9.19	0.00012207	0.0143909
cg04612952	15			S_Shore			31.51±5.83	39.37±6.04	7.87	0.00012207	0.0143909
cg04614380	3	SEMA3F	TSS1500	Island			3.65±0.23	3.14±0.20	-0.51	0.00012207	0.0143909
cg04622595	1			N_Shelf			67.13±4.44	62.85±5.40	-4.28	0.00012207	0.0143909
cg04628197	6	ADAT2;PEX3	TSS200;TSS200	Island			9.74±1.30	11.95±1.71	2.21	0.00012207	0.0143909
cg04633298	17	FAM104A;C17orf80;FAM104A;C17orf80;C17orf80	TSS1500;5'UTR;TSS1500;5'UTR;5'UTR	S_Shore			8.99±1.19	10.94±1.46	1.94	0.00012207	0.0143909
cg04633409	12	TWF1	Body	N_Shelf			91.86±3.44	88.61±3.56	-3.25	0.00012207	0.0143909
cg04633600	5	SLCO4C1	TSS200	Island	DMR		11.18±1.24	13.36±1.35	2.18	0.00012207	0.0143909
cg04646944	16	SEC14L5;SEC14L5	1stExon;5'UTR				6.94±0.83	8.10±1.04	1.16	0.00012207	0.0143909
cg04650271	20	ANGPT4	TSS200			X	6.90±1.12	9.04±1.98	2.13	0.00012207	0.0143909
cg04654118	5	NEURL1B	3'UTR	S_Shore		X	66.81±14.44	71.53±12.12	4.73	0.00012207	0.0143909
cg04657044	13	ITM2B	TSS1500	N_Shore			20.97±8.29	27.50±9.89	6.53	0.00012207	0.0143909
cg04664968	2			N_Shore		X	18.44±5.21	25.26±6.58	6.82	0.00012207	0.0143909
cg04665204	17	BAHCC1	Body	Island	DMR		71.09±1.63	74.09±2.09	3.00	0.00012207	0.0143909
cg04666346	7	PRKAR1B;PRKAR1B;PRKAR1B;PRKAR1B;PRKAR1B;PRKAR1B	Body;Body;Body;Body;Body;Body	N_Shore			47.87±11.32	59.54±9.50	11.67	0.00012207	0.0143909
cg04673509	16	WDR90	Body	N_Shore			93.08±1.10	90.78±1.77	-2.30	0.00012207	0.0143909
cg04674832	2			N_Shore			35.85±6.85	44.86±6.43	9.01	0.00012207	0.0143909
cg04683068	2	DNMT3A;DNMT3A;DNMT3A	Body;Body;Body			X	47.78±7.82	55.95±4.85	8.16	0.00012207	0.0143909
cg04687371	8						37.94±17.46	48.24±19.17	10.30	0.00012207	0.0143909
cg04689048	19	PNMAL2	TSS200	Island			7.69±1.84	10.46±2.47	2.77	0.00012207	0.0143909
cg04697119	1	IGSF8	1stExon	Island			6.39±0.75	8.05±0.98	1.66	0.00012207	0.0143909
cg04697624	12			N_Shelf			63.46±12.38	70.31±10.87	6.84	0.00012207	0.0143909
cg04703800	6	ZNF451;ZNF451	Body;Body	S_Shore			47.74±7.51	56.45±9.42	8.71	0.00012207	0.0143909
cg04704878	18	GREB1L	TSS1500	Island			5.57±1.10	7.16±2.00	1.59	0.00012207	0.0143909
cg04707074	2	ZFP36L2;LOC100129726	TSS1500;Body	S_Shore			6.45±1.47	9.34±1.82	2.89	0.00012207	0.0143909
cg04710571	19	CATSPERG	Body	Island			6.06±0.55	7.43±0.92	1.37	0.00012207	0.0143909
cg04726821	3	MLH1;MLH1;MLH1;EPM2AIP1;MLH1	TSS1500;TSS1500;TSS1500;1stExon;TSS1500	N_Shore	RDMR		7.08±0.46	9.56±0.91	2.48	0.00012207	0.0143909
cg04729768	6	BAT2	Body	N_Shelf			95.38±0.85	94.37±1.31	-1.01	0.00012207	0.0143909
cg04730825	16	ABCC1;ABCC1;ABCC1;ABCC1;ABCC1	Body;Body;Body;Body;Body			X	3.57±0.36	4.52±0.54	0.96	0.00012207	0.0143909
cg04744156	2			N_Shore			89.21±6.17	91.94±5.27	2.73	0.00012207	0.0143909
cg04749197	11	NUMA1	5'UTR			X	66.69±6.26	62.41±6.79	-4.28	0.00012207	0.0143909
cg04752299	10				DMR	X	6.28±3.34	8.07±3.88	1.79	0.00012207	0.0143909
cg04762312	6			N_Shore			39.93±4.10	48.33±4.97	8.40	0.00012207	0.0143909
cg04786592	13	DHRS12;DHRS12	5'UTR;5'UTR	N_Shelf			16.98±3.22	26.63±4.82	9.66	0.00012207	0.0143909
cg04797294	2					X	95.09±0.76	96.29±0.63	1.21	0.00012207	0.0143909
cg04798930	2	STRN	Body	N_Shore			2.61±0.32	3.34±0.49	0.73	0.00012207	0.0143909
cg04806887	15					X	16.91±4.97	21.43±4.83	4.52	0.00012207	0.0143909
cg04813911	15	CILP	TSS200			X	18.68±1.71	23.96±3.57	5.28	0.00012207	0.0143909
cg04819081	2	ATAD2B	Body			X	81.96±8.87	71.03±11.89	-10.93	0.00012207	0.0143909
cg04849878	5	FGFR4;FGFR4;FGFR4	5'UTR;TSS1500;5'UTR	S_Shore		X	14.46±4.70	20.20±6.16	5.74	0.00012207	0.0143909
cg04859117	11	LOC100133545	TSS200	N_Shore			40.24±9.50	50.49±8.91	10.25	0.00012207	0.0143909
cg04861096	16	STUB1	TSS1500	N_Shore			13.05±2.79	18.25±4.16	5.20	0.00012207	0.0143909
cg04865110	4	JAKMIP1;JAKMIP1	TSS1500;TSS1500	Island	DMR		6.21±0.73	7.57±0.97	1.37	0.00012207	0.0143909
cg04872675	12					X	13.48±6.46	18.12±7.79	4.64	0.00012207	0.0143909
cg04874113	1			Island			5.84±1.10	7.22±1.16	1.38	0.00012207	0.0143909
cg04882394	1	MIB2;MIB2;MIB2;MIB2;MIB2;MIB2	3'UTR;3'UTR;3'UTR;Body;3'UTR;3'UTR	Island	DMR		15.67±2.13	21.69±3.48	6.03	0.00012207	0.0143909
cg04887405	16	USP10;USP10	5'UTR;1stExon	Island			5.69±1.21	7.22±1.44	1.52	0.00012207	0.0143909
cg04890406	3	UQCRC1	TSS1500	Island			3.65±0.99	4.78±1.30	1.14	0.00012207	0.0143909
cg04892170	10	ADAM12;ADAM12;ADAM12;ADAM12	1stExon;5'UTR;5'UTR;1stExon	Island	DMR		6.75±0.81	7.99±1.19	1.25	0.00012207	0.0143909
cg04895205	16	SOLH	5'UTR	N_Shore			93.87±1.01	95.41±0.79	1.53	0.00012207	0.0143909
cg04897790	14	NRXN3;NRXN3;NRXN3	Body;Body;Body			X	66.36±3.42	58.80±2.08	-7.57	0.00012207	0.0143909
cg04903962	12	RARG;RARG	Body;TSS1500	S_Shore			8.67±1.13	10.70±1.74	2.03	0.00012207	0.0143909
cg04914982	13	CAB39L;SETDB2	TSS200;TSS200	Island			7.71±1.07	9.70±1.53	2.00	0.00012207	0.0143909
cg04918175	1	PODN	TSS1500	N_Shore	DMR	X	7.45±1.58	10.31±2.09	2.86	0.00012207	0.0143909
cg04932464	4	KIAA0232;KIAA0232	5'UTR;5'UTR	S_Shelf			83.84±1.93	80.06±2.24	-3.79	0.00012207	0.0143909
cg04934519	1						77.59±8.58	83.06±9.18	5.47	0.00012207	0.0143909
cg04943636	7						12.41±10.23	15.25±12.60	2.84	0.00012207	0.0143909
cg04945457	16					X	12.47±5.57	18.12±6.68	5.65	0.00012207	0.0143909
cg04948627	9	KIAA1539	TSS200	Island			4.33±0.55	5.35±0.90	1.01	0.00012207	0.0143909
cg04966789	14	PPP2R3C;KIAA0391;KIAA0391	TSS1500;1stExon;5'UTR	Island			3.96±0.36	4.62±0.33	0.66	0.00012207	0.0143909
cg04981619	2			Island			6.95±1.23	8.88±1.80	1.93	0.00012207	0.0143909
cg04982401	8	DLC1;DLC1	Body;Body	Island			3.10±0.53	3.94±0.64	0.84	0.00012207	0.0143909
cg04987053	16	SEC14L5	Body	Island	DMR	X	8.95±3.85	11.61±3.64	2.66	0.00012207	0.0143909
cg04990056	1	STX12	1stExon	Island			4.79±0.53	5.88±0.66	1.08	0.00012207	0.0143909
cg04995860	1	ZYG11B	TSS200	Island			5.91±0.92	7.56±1.21	1.65	0.00012207	0.0143909
cg05005367	10	RBM20	Body	S_Shelf			93.06±2.84	91.57±3.15	-1.50	0.00012207	0.0143909
cg05005999	5	MARCH6	Body				48.69±5.83	54.71±5.07	6.03	0.00012207	0.0143909
cg05026540	20	EIF2S2	Body	Island			5.13±0.55	6.40±0.78	1.27	0.00012207	0.0143909
cg05027079	8						4.06±0.41	5.05±0.59	0.99	0.00012207	0.0143909
cg05035315	11	OPCML;OPCML	Body;Body			X	73.72±12.95	78.25±11.97	4.53	0.00012207	0.0143909
cg05036013	14	PPP2R5C;PPP2R5C;PPP2R5C;PPP2R5C	3'UTR;3'UTR;3'UTR;3'UTR	N_Shelf			83.90±2.00	76.68±3.67	-7.22	0.00012207	0.0143909
cg05043461	5	PCDHGA2;PCDHGA4;PCDHGA1;PCDHGB1;PCDHGA3;PCDHGA4	Body;1stExon;Body;Body;Body;1stExon	Island			13.33±4.86	16.86±5.75	3.53	0.00012207	0.0143909
cg05048402	6	TRERF1	5'UTR			X	22.57±6.95	29.28±9.74	6.71	0.00012207	0.0143909
cg05049329	1	ITPKB	Body	Island			15.13±2.95	21.90±7.40	6.77	0.00012207	0.0143909
cg05050944	4			S_Shelf	RDMR		12.34±1.49	15.89±1.86	3.55	0.00012207	0.0143909
cg05053365	1					X	38.73±14.71	50.58±17.15	11.85	0.00012207	0.0143909
cg05057834	3	ITGA9	Body	S_Shore	RDMR		11.67±1.26	13.84±0.92	2.17	0.00012207	0.0143909
cg05072457	3	RBM15B	TSS1500	N_Shore			2.94±0.41	3.57±0.39	0.62	0.00012207	0.0143909
cg05075268	22			Island			14.77±2.67	17.98±2.83	3.21	0.00012207	0.0143909
cg05079547	11	NTM	TSS1500				66.43±5.07	56.29±5.78	-10.14	0.00012207	0.0143909
cg05080409	22			N_Shore			26.16±6.58	37.61±8.59	11.45	0.00012207	0.0143909
cg05080777	6	RTN4IP1	3'UTR				82.48±3.88	85.86±5.23	3.37	0.00012207	0.0143909
cg05090725	11	RAB39;RAB39	5'UTR;1stExon	Island	DMR	X	5.87±1.08	6.97±1.05	1.10	0.00012207	0.0143909
cg05101920	1	KCNJ10	TSS1500	Island		X	6.46±0.83	8.44±1.37	1.99	0.00012207	0.0143909
cg05107228	2	HDAC4	Body				96.83±0.20	97.28±0.29	0.45	0.00012207	0.0143909
cg05110828	3	PTPRG	Body			X	66.07±8.53	74.38±8.33	8.31	0.00012207	0.0143909
cg05127456	1	SYT2;SYT2	1stExon;5'UTR	Island	DMR	X	4.40±0.42	3.62±0.52	-0.77	0.00012207	0.0143909
cg05152629	11	BET1L;BET1L;RIC8A	TSS1500;TSS1500;TSS1500	Island			5.80±0.74	4.15±0.79	-1.65	0.00012207	0.0143909
cg05157318	1	SFRS4;SFRS4	1stExon;5'UTR	Island			5.46±1.07	6.77±1.29	1.31	0.00012207	0.0143909
cg05168200	16	MMP25	TSS1500	Island		X	7.90±1.04	9.74±1.73	1.84	0.00012207	0.0143909
cg05168229	13				DMR	X	3.30±0.26	4.28±0.41	0.98	0.00012207	0.0143909
cg05170205	2					X	38.62±11.63	44.65±12.14	6.03	0.00012207	0.0143909
cg05185504	X	FAM70A;FAM70A;FAM70A	Body;Body;Body	N_Shore	DMR		21.28±13.46	18.72±12.53	-2.56	0.00012207	0.0143909
cg05186320	10			N_Shore	DMR		24.50±1.78	27.38±1.51	2.88	0.00012207	0.0143909
cg05190577	11	VWCE	TSS200	Island			9.39±1.08	12.39±1.59	2.99	0.00012207	0.0143909
cg05198969	5	FGF1;FGF1;FGF1;FGF1;FGF1;FGF1	5'UTR;5'UTR;TSS1500;Body;Body;TSS200				62.07±5.07	73.81±2.48	11.74	0.00012207	0.0143909
cg05202574	19	CCDC61	Body	N_Shelf			88.38±4.23	91.63±3.25	3.24	0.00012207	0.0143909
cg05204123	17	TLCD2	Body	N_Shore			24.34±5.34	29.95±5.95	5.61	0.00012207	0.0143909
cg05207583	7	EGFR;EGFR;EGFR;EGFR	Body;Body;Body;Body			X	39.01±5.07	46.90±5.58	7.89	0.00012207	0.0143909
cg05212260	17					X	12.21±5.05	15.33±6.07	3.13	0.00012207	0.0143909
cg05214748	16	PYCARD;PYCARD	TSS200;TSS200	S_Shore			8.80±2.02	14.12±2.97	5.32	0.00012207	0.0143909
cg05215272	17	ALOX12	TSS1500	Island		X	23.50±8.67	27.03±9.36	3.53	0.00012207	0.0143909
cg05215575	16	SEPT12;SEPT12;LOC440335;LOC440335	TSS1500;TSS1500;Body;Body				36.85±16.83	41.98±17.77	5.13	0.00012207	0.0143909
cg05218245	6	LY6G6D	Body				40.40±5.46	49.08±6.75	8.68	0.00012207	0.0143909
cg05226740	1						41.42±8.31	52.33±7.29	10.91	0.00012207	0.0143909
cg05227523	12					X	64.78±4.91	58.05±6.33	-6.73	0.00012207	0.0143909
cg05230054	19	CHST8;CHST8;CHST8	5'UTR;TSS200;5'UTR	Island			4.34±0.49	5.33±0.51	0.98	0.00012207	0.0143909
cg05234415	19	PPP1R14A	Body	N_Shelf		X	26.19±8.93	33.09±7.89	6.90	0.00012207	0.0143909
cg05239158	15			S_Shelf		X	64.04±16.36	71.38±16.62	7.34	0.00012207	0.0143909
cg05241828	8	GPT	TSS1500	N_Shore			36.90±4.80	47.31±6.23	10.41	0.00012207	0.0143909
cg05242526	4	ARHGAP24	TSS200				6.36±3.12	7.66±3.44	1.30	0.00012207	0.0143909
cg05246530	16	ST3GAL2	5'UTR			X	50.24±11.00	56.64±9.29	6.41	0.00012207	0.0143909
cg05247035	8					X	84.72±7.24	78.99±7.63	-5.73	0.00012207	0.0143909
cg05258009	5						89.93±4.47	86.82±5.04	-3.11	0.00012207	0.0143909
cg05258264	10	C10orf129	TSS1500				78.38±3.43	72.11±3.36	-6.27	0.00012207	0.0143909
cg05271336	17	BPTF;BPTF	Body;Body				87.63±4.90	81.42±7.92	-6.21	0.00012207	0.0143909
cg05278335	6	TBC1D7;TBC1D7;TBC1D7;TBC1D7	TSS1500;TSS1500;TSS1500;TSS1500	Island			8.02±0.49	9.41±0.71	1.39	0.00012207	0.0143909
cg05295594	7	EZH2;EZH2	5'UTR;5'UTR			X	75.70±3.87	66.96±7.30	-8.75	0.00012207	0.0143909
cg05302531	7	SH2B2	Body	Island			13.90±3.67	18.29±4.72	4.39	0.00012207	0.0143909
cg05303057	17				DMR	X	10.83±1.88	13.96±2.92	3.13	0.00012207	0.0143909
cg05308656	2	ARL4C	TSS1500	Island	DMR		13.87±1.08	18.30±2.01	4.43	0.00012207	0.0143909
cg05339066	10	RNLS;RNLS	TSS200;TSS200	Island			13.09±5.98	16.24±6.98	3.16	0.00012207	0.0143909
cg05340032	8	MFSD3	1stExon	Island			4.51±0.80	5.91±0.89	1.40	0.00012207	0.0143909
cg05349089	1					X	59.94±5.17	68.58±4.99	8.64	0.00012207	0.0143909
cg05350188	2	C2orf70	TSS200	Island			9.12±2.37	11.72±3.43	2.60	0.00012207	0.0143909
cg05350879	4	SPARCL1;SPARCL1	TSS1500;TSS1500				80.31±4.73	91.20±1.96	10.89	0.00012207	0.0143909
cg05360402	5	STARD4	TSS200	Island			4.90±0.49	5.99±0.84	1.09	0.00012207	0.0143909
cg05360577	11			Island		X	12.38±3.90	16.28±4.94	3.90	0.00012207	0.0143909
cg05364567	17	ZNF232	5'UTR	Island			20.74±9.09	26.34±11.45	5.61	0.00012207	0.0143909
cg05369166	1	NFASC;NFASC;NFASC;NFASC;NFASC	TSS1500;TSS1500;TSS1500;TSS1500;TSS1500	N_Shore			8.67±4.12	12.28±6.69	3.60	0.00012207	0.0143909
cg05373286	10	VDAC2	TSS1500	N_Shore			9.65±1.26	12.17±1.84	2.52	0.00012207	0.0143909
cg05380916	3	USP13	Body			X	96.46±0.95	97.49±0.78	1.03	0.00012207	0.0143909
cg05389247	13						85.04±1.67	86.49±1.49	1.45	0.00012207	0.0143909
cg05390694	15	KIAA1024	TSS1500	N_Shore	CDMR		17.41±4.38	14.85±4.40	-2.57	0.00012207	0.0143909
cg05392440	1			S_Shore		X	6.90±1.17	9.53±2.06	2.63	0.00012207	0.0143909
cg05399718	12	PITPNM2	5'UTR			X	37.67±8.76	46.05±8.61	8.38	0.00012207	0.0143909
cg05400196	6	TRERF1	5'UTR			X	23.58±6.80	31.25±6.20	7.68	0.00012207	0.0143909
cg05424782	22	XRCC6;PPPDE2	TSS1500;TSS200	Island			13.22±1.58	10.29±0.83	-2.93	0.00012207	0.0143909
cg05434287	7	MAD1L1;MAD1L1;MAD1L1	Body;Body;Body	S_Shore			45.61±7.77	56.02±7.98	10.42	0.00012207	0.0143909
cg05434863	6	GABBR1;GABBR1	5'UTR;5'UTR	Island			7.00±0.30	6.07±0.44	-0.94	0.00012207	0.0143909
cg05449217	16	ZNRF1	Body	S_Shore			20.44±3.96	23.23±4.50	2.78	0.00012207	0.0143909
cg05451912	6	HIST1H4H	TSS200	Island			17.60±1.13	20.53±1.48	2.92	0.00012207	0.0143909
cg05462819	11	CDON	TSS200	S_Shore			14.97±1.18	18.94±2.12	3.97	0.00012207	0.0143909
cg05467716	17	LOC146880	Body	N_Shore			33.82±2.04	42.32±2.51	8.50	0.00012207	0.0143909
cg05477165	2	HS6ST1	Body	N_Shore			14.19±7.92	17.09±8.95	2.89	0.00012207	0.0143909
cg05478291	8	GOLSYN;GOLSYN;GOLSYN;GOLSYN;GOLSYN;GOLSYN;GOLSYN;GOLSYN;GOLSYN;GOLSYN;GOLSYN;GOLSYN;GOLSYN;GOLSYN	TSS200;TSS200;5'UTR;5'UTR;5'UTR;TSS200;5'UTR;5'UTR;5'UTR;5'UTR;5'UTR;5'UTR;5'UTR;5'UTR	Island		X	6.55±0.45	5.81±0.36	-0.74	0.00012207	0.0143909
cg05487635	10	ARMC4	TSS200	Island	DMR		21.11±4.84	26.40±4.80	5.29	0.00012207	0.0143909
cg05492964	12	PRR13;PRR13	TSS200;TSS200	N_Shore			16.63±1.91	19.78±2.68	3.15	0.00012207	0.0143909
cg05493841	12	BEST3;BEST3	Body;TSS200			X	7.63±0.58	8.95±0.67	1.32	0.00012207	0.0143909
cg05499189	5	RAI14;RAI14;RAI14;RAI14;RAI14	5'UTR;5'UTR;5'UTR;TSS1500;TSS1500				94.95±0.49	93.32±0.69	-1.62	0.00012207	0.0143909
cg05499499	2					X	61.08±19.41	67.53±16.92	6.45	0.00012207	0.0143909
cg05506908	15	AGPHD1;AGPHD1	TSS1500;TSS1500	Island			3.48±0.53	4.36±0.82	0.88	0.00012207	0.0143909
cg05515072	11	PRDM11	Body	N_Shelf		X	8.26±2.72	12.50±4.78	4.25	0.00012207	0.0143909
cg05517791	7			S_Shelf	RDMR	X	42.96±6.29	48.01±6.46	5.05	0.00012207	0.0143909
cg05520308	17			Island			18.43±1.51	20.74±2.00	2.31	0.00012207	0.0143909
cg05526341	3	LRIG1	Body			X	76.65±10.76	82.56±9.66	5.91	0.00012207	0.0143909
cg05527507	1	SAMD11	5'UTR	Island			7.18±2.76	11.35±3.88	4.17	0.00012207	0.0143909
cg05529236	11	EEF1G;EEF1G	5'UTR;1stExon	Island			2.89±0.26	3.43±0.40	0.54	0.00012207	0.0143909
cg05536692	11				CDMR		86.20±6.85	77.94±10.15	-8.25	0.00012207	0.0143909
cg05539745	5	HCN1	TSS1500	Island			5.57±0.65	7.65±1.42	2.08	0.00012207	0.0143909
cg05543520	3	LRIG1	Body			X	32.37±5.34	44.34±6.20	11.97	0.00012207	0.0143909
cg05546763	14			Island			24.60±5.90	31.87±5.05	7.27	0.00012207	0.0143909
cg05546784	22	MOV10L1;MOV10L1;MOV10L1;MOV10L1	TSS200;Body;Body;Body				10.91±4.95	13.84±6.66	2.93	0.00012207	0.0143909
cg05555111	14			Island		X	12.01±4.58	14.18±4.67	2.17	0.00012207	0.0143909
cg05558712	12						91.31±0.62	92.47±0.80	1.16	0.00012207	0.0143909
cg05569909	10	FLJ41350;LBX1	Body;TSS1500	Island		X	5.87±1.09	6.68±1.23	0.81	0.00012207	0.0143909
cg05584759	12	ARHGAP9;ARHGAP9;ARHGAP9	Body;Body;Body	Island		X	5.31±0.72	8.05±1.16	2.74	0.00012207	0.0143909
cg05584950	2	ATOH8	Body			X	9.07±3.99	13.16±4.80	4.09	0.00012207	0.0143909
cg05596621	10			S_Shelf			34.50±4.63	42.83±5.04	8.34	0.00012207	0.0143909
cg05596720	16	MT1X	TSS200	Island		X	6.84±1.14	8.57±1.42	1.73	0.00012207	0.0143909
cg05600717	13	DHRS12;DHRS12	TSS1500;TSS1500	S_Shore			13.79±2.31	18.24±2.47	4.45	0.00012207	0.0143909
cg05613829	2	CDC42EP3	Body				89.82±1.25	87.23±1.63	-2.59	0.00012207	0.0143909
cg05622441	16	TERF2	TSS200	Island			12.74±0.79	14.53±1.16	1.79	0.00012207	0.0143909
cg05625284	3			N_Shore		X	26.57±9.11	35.13±8.14	8.57	0.00012207	0.0143909
cg05625773	6	C6orf136;C6orf136;C6orf136	TSS200;TSS200;TSS200	Island			8.35±0.48	6.98±0.39	-1.37	0.00012207	0.0143909
cg05630111	1	LASS2;LASS2	TSS1500;TSS1500	S_Shore			48.53±13.65	55.22±14.18	6.68	0.00012207	0.0143909
cg05633070	17	ABR;ABR;ABR	Body;Body;Body	Island		X	24.77±5.38	33.09±4.89	8.32	0.00012207	0.0143909
cg05640992	16	CA5A	TSS1500				86.12±1.98	88.30±2.30	2.18	0.00012207	0.0143909
cg05642190	5	STK10	Body	Island			87.56±3.75	89.68±3.08	2.12	0.00012207	0.0143909
cg05642802	3	MIR548G;C3orf26	Body;TSS200	Island			5.22±0.82	6.66±1.19	1.45	0.00012207	0.0143909
cg05653018	1	ELF3;ELF3	TSS200;TSS200			X	25.12±6.07	34.04±4.83	8.92	0.00012207	0.0143909
cg05658549	1						12.89±6.09	17.72±6.98	4.83	0.00012207	0.0143909
cg05664352	10						48.77±15.17	56.08±16.38	7.31	0.00012207	0.0143909
cg05665202	10			Island			5.55±0.83	7.20±1.27	1.65	0.00012207	0.0143909
cg05668613	11	APBB1;APBB1	3'UTR;3'UTR				45.98±13.95	51.21±15.30	5.23	0.00012207	0.0143909
cg05671636	5	RNF130	Body				36.01±8.87	42.93±10.47	6.93	0.00012207	0.0143909
cg05677041	12	SRRM4	TSS1500	Island			5.95±0.60	7.32±0.82	1.37	0.00012207	0.0143909
cg05695925	2					X	91.14±2.88	94.20±2.28	3.05	0.00012207	0.0143909
cg05702747	16	CBFA2T3;CBFA2T3	5'UTR;Body	Island			4.65±0.76	7.23±1.31	2.58	0.00012207	0.0143909
cg05705335	16	CMIP	Body			X	10.91±5.44	18.70±7.89	7.79	0.00012207	0.0143909
cg05707236	2	FAM179A	5'UTR			X	12.91±2.67	20.35±2.97	7.44	0.00012207	0.0143909
cg05715263	6	SMPD2;PPIL6;PPIL6	Body;TSS1500;TSS1500	S_Shore			6.02±0.87	7.77±1.23	1.75	0.00012207	0.0143909
cg05729480	17	42622	TSS1500	N_Shore		X	36.01±7.57	42.60±5.86	6.59	0.00012207	0.0143909
cg05740739	2	OR6B3	TSS1500				63.77±12.31	58.47±12.11	-5.30	0.00012207	0.0143909
cg05752578	2	CNGA3;CNGA3	3'UTR;3'UTR				90.41±0.98	93.09±1.42	2.68	0.00012207	0.0143909
cg05754688	15	ARID3B	TSS200	Island			5.12±0.45	4.47±0.33	-0.65	0.00012207	0.0143909
cg05759090	6	MRAP2	TSS1500	N_Shore			5.66±3.30	7.09±4.29	1.43	0.00012207	0.0143909
cg05774892	1	VPS13D;VPS13D	Body;Body			X	89.41±4.26	93.10±2.01	3.69	0.00012207	0.0143909
cg05779786	2	AGAP1;AGAP1	Body;Body	Island			39.56±7.85	44.98±6.83	5.42	0.00012207	0.0143909
cg05790630	3					X	7.96±2.75	15.20±4.04	7.24	0.00012207	0.0143909
cg05791946	1	PRDM16;PRDM16	Body;Body	N_Shelf			39.70±12.83	48.34±12.27	8.64	0.00012207	0.0143909
cg05794044	1	PPPDE1	TSS1500	N_Shore			6.19±0.65	7.15±1.02	0.97	0.00012207	0.0143909
cg05797418	22	TRIOBP;TRIOBP;TRIOBP	TSS1500;TSS1500;Body	Island			6.32±0.96	4.90±0.59	-1.42	0.00012207	0.0143909
cg05804846	11			N_Shelf			72.08±11.94	75.45±11.80	3.37	0.00012207	0.0143909
cg05813803	16			N_Shore			18.25±5.07	22.27±5.33	4.02	0.00012207	0.0143909
cg05818129	1	TLR5	5'UTR				70.52±1.97	67.72±2.37	-2.80	0.00012207	0.0143909
cg05832869	16			N_Shore		X	34.11±4.03	39.63±3.43	5.52	0.00012207	0.0143909
cg05834191	14	MTA1	Body	S_Shelf			95.92±1.45	94.21±1.91	-1.71	0.00012207	0.0143909
cg05834477	10	C10orf53;C10orf53	TSS1500;TSS1500	N_Shore		X	23.69±2.32	28.86±2.83	5.17	0.00012207	0.0143909
cg05835982	3	TRH	5'UTR	Island	DMR	X	26.07±1.72	33.10±2.16	7.03	0.00012207	0.0143909
cg05845533	17	PRKCA	Body				44.91±13.34	50.51±14.35	5.60	0.00012207	0.0143909
cg05876864	5	F12	Body	Island			6.16±0.79	7.71±0.86	1.56	0.00012207	0.0143909
cg05877694	11	KCNJ5;C11orf45	5'UTR;TSS200				6.19±0.95	8.07±1.13	1.88	0.00012207	0.0143909
cg05882680	17			Island	RDMR		8.08±1.51	11.83±2.35	3.75	0.00012207	0.0143909
cg05901357	2	TRIM54;TRIM54	Body;Body	Island			18.78±8.95	26.15±10.06	7.36	0.00012207	0.0143909
cg05908371	20	LOC284798;LOC284798;LOC284798	TSS1500;TSS200;TSS200	Island	DMR	X	6.02±0.68	7.84±0.88	1.82	0.00012207	0.0143909
cg05912212	11				DMR		23.37±9.82	28.72±10.36	5.35	0.00012207	0.0143909
cg05915281	5	IRF1	TSS200	Island			5.61±0.76	7.21±1.14	1.60	0.00012207	0.0143909
cg05915481	5	TARS	TSS200	Island			3.86±0.27	4.37±0.42	0.50	0.00012207	0.0143909
cg05917419	5	ZNF608	Body			X	10.55±1.67	15.75±1.74	5.20	0.00012207	0.0143909
cg05931345	1	LASS2;LASS2	5'UTR;5'UTR	Island			5.51±0.53	4.47±0.37	-1.04	0.00012207	0.0143909
cg05935374	11	RAB30	TSS200				6.88±0.81	7.88±0.99	1.00	0.00012207	0.0143909
cg05950923	10	BTAF1	Body				93.22±1.26	88.31±2.86	-4.91	0.00012207	0.0143909
cg05953781	15	LEO1	TSS200	Island			4.78±0.58	6.01±0.64	1.23	0.00012207	0.0143909
cg05954825	6	OR12D3;OR12D3	1stExon;3'UTR				82.38±5.68	73.24±6.81	-9.14	0.00012207	0.0143909
cg05955301	1	PRELP;PRELP	TSS1500;TSS1500			X	9.83±1.94	13.16±2.78	3.33	0.00012207	0.0143909
cg05979400	2	LOC100128731	TSS1500	S_Shore			15.37±8.24	19.77±8.14	4.41	0.00012207	0.0143909
cg05983883	8	POLR2K	TSS1500				13.77±1.75	18.39±2.58	4.62	0.00012207	0.0143909
cg05991401	17	RAB37;RAB37;RAB37;RAB37	Body;Body;Body;Body	N_Shelf			18.33±3.82	23.90±4.37	5.57	0.00012207	0.0143909
cg05998089	6	HLA-J;NCRNA00171	Body;Body	Island	DMR	X	7.35±0.69	9.23±1.03	1.88	0.00012207	0.0143909
cg06000265	3	RPP14;RPP14	5'UTR;5'UTR	S_Shore			6.01±0.59	7.25±0.89	1.24	0.00012207	0.0143909
cg06000610	7	PTPRN2;PTPRN2;PTPRN2	Body;Body;Body	S_Shelf			28.73±6.41	33.31±7.23	4.58	0.00012207	0.0143909
cg06008356	16	CACNA1H;CACNA1H	Body;Body	N_Shelf			30.07±8.93	43.57±8.98	13.50	0.00012207	0.0143909
cg06008378	5	PDLIM7;PDLIM7;PDLIM7	TSS1500;TSS1500;TSS1500	S_Shore			27.89±6.17	34.63±5.16	6.74	0.00012207	0.0143909
cg06010356	16					X	11.79±1.00	14.44±1.91	2.65	0.00012207	0.0143909
cg06033659	20	COL9A3	TSS1500	N_Shore			22.62±6.17	27.92±7.20	5.30	0.00012207	0.0143909
cg06034238	1	IKBKE	TSS1500				78.26±1.67	82.82±2.29	4.56	0.00012207	0.0143909
cg06043908	8			N_Shore	RDMR		27.28±5.17	34.65±5.39	7.37	0.00012207	0.0143909
cg06054593	16	RPGRIP1L;FTO;RPGRIP1L	TSS200;TSS200;TSS200	Island			2.94±0.43	3.54±0.53	0.60	0.00012207	0.0143909
cg06058923	6					X	13.52±0.97	15.94±1.14	2.42	0.00012207	0.0143909
cg06061257	17	SDK2	Body			X	10.25±2.65	13.57±3.05	3.32	0.00012207	0.0143909
cg06062984	3			Island		X	7.44±2.65	10.36±4.66	2.92	0.00012207	0.0143909
cg06063856	13	DHRS12;DHRS12	TSS1500;TSS1500	Island			2.61±0.27	3.34±0.49	0.73	0.00012207	0.0143909
cg06076610	10	ABLIM1;ABLIM1;ABLIM1;ABLIM1	Body;Body;Body;Body			X	19.76±7.75	27.33±9.61	7.57	0.00012207	0.0143909
cg06087564	3					X	88.51±1.76	84.82±2.04	-3.69	0.00012207	0.0143909
cg06094615	10	C10orf53;C10orf53	TSS200;TSS200	Island		X	4.73±0.76	6.18±0.92	1.45	0.00012207	0.0143909
cg06108459	6	PTK7;PTK7;PTK7;PTK7	Body;Body;Body;Body			X	7.07±5.78	5.28±3.50	-1.79	0.00012207	0.0143909
cg06115614	3	GATA2;GATA2;GATA2	Body;Body;Body	N_Shore	RDMR	X	22.73±7.94	32.39±9.14	9.66	0.00012207	0.0143909
cg06117233	3	RASSF1;RASSF1;RASSF1;RASSF1;RASSF1	TSS1500;1stExon;Body;Body;5'UTR	Island			15.05±2.69	18.95±2.75	3.91	0.00012207	0.0143909
cg06117341	16	CLDN9;CLDN9	1stExon;5'UTR	N_Shore	CDMR	X	15.84±3.18	22.96±4.74	7.11	0.00012207	0.0143909
cg06126060	6	TRIM27	Body	N_Shelf			95.02±0.92	96.28±0.77	1.27	0.00012207	0.0143909
cg06131143	2			Island			5.95±0.68	4.62±0.67	-1.34	0.00012207	0.0143909
cg06132433	5	MTMR12	TSS200	Island			4.96±0.52	4.13±0.37	-0.83	0.00012207	0.0143909
cg06159296	11	FAT3	Body			X	50.53±13.76	59.28±15.24	8.74	0.00012207	0.0143909
cg06161738	7	GALNT11	5'UTR	Island			4.91±0.46	6.04±0.70	1.13	0.00012207	0.0143909
cg06173810	16				DMR	X	5.66±0.69	6.90±0.73	1.25	0.00012207	0.0143909
cg06180519	10	CCDC7;CCDC7	Body;Body				94.82±1.37	96.14±0.86	1.32	0.00012207	0.0143909
cg06182359	1	PFDN2;NIT1	TSS1500;Body	S_Shore		X	10.78±3.33	13.52±3.92	2.74	0.00012207	0.0143909
cg06183244	6					X	24.51±13.18	32.54±12.86	8.04	0.00012207	0.0143909
cg06187770	6			S_Shore			39.04±17.00	44.54±17.89	5.50	0.00012207	0.0143909
cg06189038	7	GAL3ST4	TSS1500	N_Shore			15.65±5.36	21.89±6.65	6.23	0.00012207	0.0143909
cg06189394	3	LRIG1	Body		DMR		20.38±4.69	28.31±5.23	7.93	0.00012207	0.0143909
cg06201247	13	CLN5	Body	S_Shelf			73.37±7.54	81.92±5.06	8.55	0.00012207	0.0143909
cg06209210	16	TNFRSF12A	Body	Island			3.03±0.47	3.91±0.71	0.89	0.00012207	0.0143909
cg06210969	3	LRRC58	1stExon	Island			5.37±0.77	6.71±1.47	1.34	0.00012207	0.0143909
cg06213047	16						83.05±4.01	86.95±3.61	3.90	0.00012207	0.0143909
cg06217072	3	ATP2B2;ATP2B2	Body;Body	S_Shelf			82.90±4.20	86.73±4.13	3.84	0.00012207	0.0143909
cg06240200	3	CCDC12	Body			X	16.78±4.67	21.47±5.65	4.69	0.00012207	0.0143909
cg06263341	17			Island		X	9.29±3.79	11.85±4.01	2.56	0.00012207	0.0143909
cg06263495	11	ASCL2;ASCL2	1stExon;5'UTR	Island			7.68±1.68	9.87±2.11	2.19	0.00012207	0.0143909
cg06270049	3	TGFBR2;TGFBR2	Body;Body			X	54.13±11.46	65.31±8.14	11.18	0.00012207	0.0143909
cg06276429	6	SLC39A7;RXRB;SLC39A7	TSS1500;Body;TSS1500	N_Shore			20.31±1.69	23.27±2.39	2.95	0.00012207	0.0143909
cg06288351	20	KCNS1	TSS200	S_Shore	DMR		17.24±5.12	24.24±5.90	7.00	0.00012207	0.0143909
cg06288821	8	LYN;LYN	TSS1500;TSS1500	N_Shore			6.18±1.41	7.54±1.91	1.36	0.00012207	0.0143909
cg06291846	20	CEBPB	TSS1500	Island			7.49±0.81	6.05±0.74	-1.44	0.00012207	0.0143909
cg06306927	17	GHDC;GHDC;GHDC;GHDC	TSS200;5'UTR;5'UTR;5'UTR			X	6.26±0.54	7.75±0.96	1.50	0.00012207	0.0143909
cg06307943	17	BAIAP2;BAIAP2;BAIAP2;BAIAP2	Body;Body;Body;Body				85.71±3.34	83.42±4.19	-2.29	0.00012207	0.0143909
cg06316897	15					X	23.37±6.08	29.18±5.72	5.81	0.00012207	0.0143909
cg06320582	16						30.88±7.92	42.94±9.66	12.06	0.00012207	0.0143909
cg06321376	5	STARD4	5'UTR	N_Shore			5.82±2.50	7.15±2.93	1.33	0.00012207	0.0143909
cg06328674	10	ADARB2	Body	Island			84.22±7.88	81.74±8.57	-2.48	0.00012207	0.0143909
cg06334495	16	LMF1	Body	N_Shore			19.29±9.61	22.29±9.72	3.00	0.00012207	0.0143909
cg06343149	8			N_Shore			6.19±1.73	8.09±2.06	1.91	0.00012207	0.0143909
cg06346505	10	AFAP1L2;AFAP1L2	TSS200;TSS200	S_Shore			15.46±2.63	22.18±3.88	6.72	0.00012207	0.0143909
cg06364044	8				DMR		47.13±6.39	56.12±5.51	8.99	0.00012207	0.0143909
cg06371346	10	SGMS1	5'UTR			X	88.10±4.80	78.12±7.70	-9.97	0.00012207	0.0143909
cg06372249	4	PIGG;PIGG	Body;Body				91.45±6.21	94.76±3.28	3.31	0.00012207	0.0143909
cg06373240	19	PLEKHF1	5'UTR	N_Shelf			72.62±3.15	80.47±3.67	7.85	0.00012207	0.0143909
cg06383048	11	TMEM25;TMEM25;TMEM25;TMEM25;TMEM25;TMEM25;TMEM25;TMEM25;TMEM25;TMEM25;TMEM25;TMEM25	5'UTR;5'UTR;5'UTR;5'UTR;1stExon;5'UTR;1stExon;1stExon;1stExon;1stExon;1stExon;5'UTR	Island			4.38±0.38	5.16±0.36	0.78	0.00012207	0.0143909
cg06389574	2	NCKAP5;NCKAP5	Body;Body			X	19.33±2.46	25.05±3.29	5.72	0.00012207	0.0143909
cg06398881	22			S_Shore			41.76±5.82	57.69±5.54	15.93	0.00012207	0.0143909
cg06412777	5			N_Shore			10.34±2.38	14.43±3.14	4.09	0.00012207	0.0143909
cg06412937	7	BPGM;BPGM	TSS200;TSS200				9.43±0.73	11.29±1.45	1.87	0.00012207	0.0143909
cg06417831	6	MAD2L1BP;GTPBP2	TSS1500;TSS200	Island			5.87±0.60	4.61±0.82	-1.26	0.00012207	0.0143909
cg06418475	19	CPAMD8	Body	Island			18.21±8.00	21.23±9.78	3.02	0.00012207	0.0143909
cg06425881	7	HECW1	Body			X	78.91±9.84	84.52±9.37	5.61	0.00012207	0.0143909
cg06444294	19	IRF3	Body	N_Shelf			55.09±11.57	58.74±12.31	3.65	0.00012207	0.0143909
cg06445348	1	ILDR2	Body	Island	DMR		5.08±0.71	5.68±1.00	0.60	0.00012207	0.0143909
cg06445944	5	PIK3R1;PIK3R1;PIK3R1	Body;Body;Body	S_Shelf		X	52.56±14.59	62.72±15.01	10.16	0.00012207	0.0143909
cg06447232	5	CYFIP2;CYFIP2	TSS200;TSS200	Island			3.87±0.19	3.38±0.17	-0.49	0.00012207	0.0143909
cg06451739	5	KCNIP1;KCNIP1;KCNIP1	Body;Body;Body				5.67±1.01	7.42±1.56	1.76	0.00012207	0.0143909
cg06462780	16	IGFALS;IGFALS;IGFALS	TSS200;TSS200;Body	S_Shore			25.04±4.66	30.36±3.33	5.33	0.00012207	0.0143909
cg06464962	4	PF4V1	Body	Island			29.38±4.97	34.71±5.67	5.33	0.00012207	0.0143909
cg06468454	17	P2RX5;P2RX5	Body;Body				13.18±2.99	16.47±3.29	3.29	0.00012207	0.0143909
cg06480138	15	HDDC3;UNC45A;UNC45A	TSS1500;5'UTR;TSS1500	N_Shore			50.93±11.92	56.32±12.08	5.38	0.00012207	0.0143909
cg06480942	7	STX1A;STX1A	Body;Body	N_Shelf			82.28±4.87	88.83±2.41	6.55	0.00012207	0.0143909
cg06481076	5	POLS	Body			X	85.72±8.73	89.91±6.41	4.19	0.00012207	0.0143909
cg06489606	17			S_Shore			22.04±3.88	26.05±4.08	4.00	0.00012207	0.0143909
cg06492496	3	MGLL;MGLL;MGLL	5'UTR;TSS1500;1stExon	Island			3.77±0.21	3.44±0.16	-0.33	0.00012207	0.0143909
cg06498232	3					X	28.04±5.35	33.39±3.93	5.36	0.00012207	0.0143909
cg06501295	6			N_Shelf			40.19±4.67	51.01±5.36	10.82	0.00012207	0.0143909
cg06506598	5	FAM151B;FAM151B	1stExon;5'UTR	Island			11.44±1.21	13.57±1.33	2.13	0.00012207	0.0143909
cg06513149	13	N4BP2L1;N4BP2L1	TSS200;TSS200	S_Shore			26.21±1.41	28.57±1.76	2.36	0.00012207	0.0143909
cg06516476	6	NT5E	Body			X	3.87±0.34	4.70±0.49	0.83	0.00012207	0.0143909
cg06524165	13	LOC100188949	TSS200				81.70±3.89	86.40±4.35	4.70	0.00012207	0.0143909
cg06531517	1	CD247;CD247	TSS1500;TSS1500				84.31±3.91	74.14±5.84	-10.17	0.00012207	0.0143909
cg06544693	16			N_Shelf		X	86.09±3.00	89.75±3.00	3.66	0.00012207	0.0143909
cg06564523	12			Island			5.66±2.71	7.41±3.13	1.76	0.00012207	0.0143909
cg06570432	4	SORCS2	Body				33.58±12.91	43.67±11.40	10.09	0.00012207	0.0143909
cg06570476	19			Island			21.34±5.83	28.67±7.13	7.33	0.00012207	0.0143909
cg06580196	3	TUSC2	TSS1500	S_Shore			8.43±1.20	11.02±1.62	2.59	0.00012207	0.0143909
cg06582782	12					X	23.26±7.18	30.92±9.49	7.66	0.00012207	0.0143909
cg06583518	19	ZNF540;ZNF571	5'UTR;5'UTR	Island			5.45±1.00	6.92±1.23	1.48	0.00012207	0.0143909
cg06601579	7						88.47±5.44	92.49±4.05	4.03	0.00012207	0.0143909
cg06610484	6	MCHR2;MCHR2;MCHR2	TSS200;5'UTR;1stExon	Island		X	10.36±2.31	14.12±2.65	3.76	0.00012207	0.0143909
cg06610849	19			Island	DMR		13.81±2.11	16.27±2.76	2.46	0.00012207	0.0143909
cg06622468	19	TYK2	TSS1500	Island			13.97±0.87	16.42±1.26	2.45	0.00012207	0.0143909
cg06624154	14					X	12.84±1.27	17.29±2.62	4.45	0.00012207	0.0143909
cg06626033	4	SORCS2	Body				16.53±7.95	23.11±8.93	6.57	0.00012207	0.0143909
cg06635202	2			N_Shelf			65.34±13.98	72.27±11.19	6.92	0.00012207	0.0143909
cg06636678	11					X	72.19±16.45	76.93±13.68	4.74	0.00012207	0.0143909
cg06644553	5	LVRN	TSS1500	Island		X	17.50±6.19	21.40±7.38	3.91	0.00012207	0.0143909
cg06655623	10	RASGEF1A	TSS1500				12.49±2.78	14.48±3.58	1.99	0.00012207	0.0143909
cg06678084	11	SNX32	TSS1500	N_Shore	CDMR		8.49±1.89	10.55±1.41	2.06	0.00012207	0.0143909
cg06678982	22	CCDC117	TSS200	Island			3.80±0.16	4.25±0.37	0.45	0.00012207	0.0143909
cg06679760	3	P4HTM;P4HTM	TSS200;TSS200	Island			9.35±1.07	11.55±1.80	2.20	0.00012207	0.0143909
cg06682402	10	NCOA4;NCOA4;NCOA4	TSS200;TSS200;TSS200	Island			7.78±0.73	8.97±1.14	1.19	0.00012207	0.0143909
cg06693983	19	TMEM190	Body	Island		X	11.08±3.34	15.14±3.51	4.06	0.00012207	0.0143909
cg06698575	12				DMR	X	19.99±9.54	25.19±11.47	5.20	0.00012207	0.0143909
cg06698828	8	GOT1L1	TSS1500				66.14±3.96	71.51±4.28	5.37	0.00012207	0.0143909
cg06705017	18			Island			71.73±5.36	79.18±3.74	7.46	0.00012207	0.0143909
cg06710259	5			N_Shore	CDMR		18.17±8.69	27.01±10.03	8.83	0.00012207	0.0143909
cg06712181	16	DCTPP1;DCTPP1	5'UTR;1stExon	Island			2.70±0.38	3.53±0.38	0.83	0.00012207	0.0143909
cg06719445	14	FOXN3	5'UTR			X	32.54±11.75	39.13±11.98	6.59	0.00012207	0.0143909
cg06719495	4	SEC31A;SEC31A;SEC31A;SEC31A;SEC31A	Body;Body;Body;Body;Body			X	83.76±3.44	74.25±8.15	-9.51	0.00012207	0.0143909
cg06727067	5					X	26.88±7.68	36.75±10.37	9.87	0.00012207	0.0143909
cg06733971	16	ZNF174;ZNF434;ZNF174	1stExon;TSS1500;1stExon	S_Shore			45.12±5.40	53.36±5.79	8.24	0.00012207	0.0143909
cg06740963	16	TCEB2;TCEB2	TSS200;TSS200	Island			3.42±0.23	3.05±0.22	-0.37	0.00012207	0.0143909
cg06742800	2	TMEM214;TMEM214	TSS200;TSS200	Island			13.14±1.45	15.21±2.01	2.07	0.00012207	0.0143909
cg06745957	11	LIPT2	TSS200	Island			7.04±1.25	8.32±1.46	1.29	0.00012207	0.0143909
cg06748884	16	CLEC16A	Body			X	82.09±4.04	88.83±3.77	6.74	0.00012207	0.0143909
cg06750579	19			Island			7.57±0.56	8.82±1.11	1.25	0.00012207	0.0143909
cg06751920	1	AADACL4	TSS1500				31.05±12.98	42.63±12.65	11.59	0.00012207	0.0143909
cg06759309	6			S_Shelf			74.99±11.23	82.10±8.54	7.11	0.00012207	0.0143909
cg06761167	16						79.83±4.10	87.91±2.66	8.08	0.00012207	0.0143909
cg06765389	10					X	93.74±1.55	95.19±1.01	1.45	0.00012207	0.0143909
cg06769258	4	MFSD7	Body	Island			65.57±6.42	68.93±5.80	3.35	0.00012207	0.0143909
cg06769918	6	PHACTR1	Body	Island		X	7.48±1.63	9.94±2.41	2.47	0.00012207	0.0143909
cg06785213	19	HAS1	TSS200				4.73±0.51	5.92±0.78	1.19	0.00012207	0.0143909
cg06791473	12	RND1;RND1	5'UTR;1stExon				7.63±0.74	9.25±1.16	1.62	0.00012207	0.0143909
cg06793691	5	ZNF131	TSS200	Island			2.73±0.28	3.55±0.49	0.82	0.00012207	0.0143909
cg06797385	16	DOC2A	Body				27.46±6.61	33.82±6.80	6.36	0.00012207	0.0143909
cg06799321	16	CES3;CES3	1stExon;5'UTR			X	17.38±5.68	22.33±5.29	4.95	0.00012207	0.0143909
cg06807117	1	PLEKHA6;PLEKHA6	5'UTR;1stExon				4.09±0.78	5.36±0.72	1.27	0.00012207	0.0143909
cg06813515	6	C6orf118	Body				5.35±0.42	6.54±0.39	1.18	0.00012207	0.0143909
cg06827038	17	WFIKKN2;WFIKKN2	1stExon;5'UTR				27.86±6.04	35.46±6.40	7.59	0.00012207	0.0143909
cg06829266	16	NME4	TSS1500	N_Shore			7.56±0.41	6.77±0.70	-0.79	0.00012207	0.0143909
cg06840167	5	FAM151B	Body	S_Shelf			75.35±7.19	81.47±6.87	6.12	0.00012207	0.0143909
cg06847471	16			S_Shore			81.23±4.30	73.62±6.14	-7.61	0.00012207	0.0143909
cg06849077	5	UNC5A	Body	Island		X	6.20±0.99	8.00±1.58	1.80	0.00012207	0.0143909
cg06851151	5					X	22.59±4.78	27.82±5.59	5.23	0.00012207	0.0143909
cg06868486	3	IFRD2	Body	N_Shore			85.54±7.31	81.20±9.27	-4.34	0.00012207	0.0143909
cg06881398	1	USP24	Body			X	88.31±3.12	81.50±4.67	-6.81	0.00012207	0.0143909
cg06885583	11	MRVI1;MRVI1;MRVI1;MRVI1;MRVI1	TSS1500;1stExon;5'UTR;1stExon;5'UTR				29.48±8.86	34.42±7.15	4.94	0.00012207	0.0143909
cg06887283	1	LYST	Body			X	88.85±3.05	80.72±4.90	-8.13	0.00012207	0.0143909
cg06891565	11	MAPK8IP1	1stExon	Island			8.76±0.57	7.95±0.56	-0.81	0.00012207	0.0143909
cg06894204	19	HCN2	Body	N_Shelf			23.59±7.84	30.07±6.94	6.47	0.00012207	0.0143909
cg06896988	16	CA5A	Body	S_Shelf	DMR		7.18±1.32	10.51±2.14	3.33	0.00012207	0.0143909
cg06899186	7	CUL1	TSS1500	N_Shore	CDMR		17.29±1.66	21.73±2.26	4.44	0.00012207	0.0143909
cg06901392	13	HSPH1;HSPH1	5'UTR;1stExon	Island			4.47±0.43	5.97±0.99	1.50	0.00012207	0.0143909
cg06913600	2	HAAO	TSS1500	S_Shore			14.00±5.34	18.93±5.33	4.94	0.00012207	0.0143909
cg06915112	14			Island		X	14.34±7.42	21.08±7.26	6.74	0.00012207	0.0143909
cg06922731	6	BMP6	Body			X	71.03±4.93	67.01±4.94	-4.02	0.00012207	0.0143909
cg06926300	10					X	8.52±2.35	10.36±3.02	1.85	0.00012207	0.0143909
cg06950023	19	MKNK2;MKNK2	Body;Body	Island		X	22.24±4.53	31.88±5.37	9.64	0.00012207	0.0143909
cg06952671	2	ITGA4;ITGA4	5'UTR;1stExon	Island	DMR	X	3.67±0.45	4.65±0.56	0.98	0.00012207	0.0143909
cg06956125	13	LHFP	3'UTR				88.34±6.19	84.24±7.70	-4.10	0.00012207	0.0143909
cg06957349	19	FBXO27	TSS200	S_Shore			15.96±4.26	19.87±4.97	3.92	0.00012207	0.0143909
cg06962746	22			Island			7.93±1.83	12.40±2.47	4.47	0.00012207	0.0143909
cg06963192	1	C1orf9;C1orf9	Body;Body			X	75.43±4.79	65.38±6.83	-10.05	0.00012207	0.0143909
cg06964912	1			N_Shore			8.77±3.31	12.53±3.81	3.76	0.00012207	0.0143909
cg06967124	5	FLT4;FLT4	Body;Body	N_Shore			8.59±3.23	13.09±6.17	4.50	0.00012207	0.0143909
cg06970461	2	ADRA2B	TSS200	Island			9.99±3.60	12.13±3.48	2.14	0.00012207	0.0143909
cg06993307	16			N_Shore			56.79±11.84	66.41±9.05	9.62	0.00012207	0.0143909
cg06994787	16	TXNDC11	Body	N_Shore	RDMR		70.11±12.83	75.06±10.41	4.95	0.00012207	0.0143909
cg06995624	17	ATP5H;KCTD2;ATP5H	TSS200;TSS200;TSS200	Island			11.94±1.17	14.79±1.75	2.85	0.00012207	0.0143909
cg06998507	16	KCNG4	TSS1500	S_Shelf		X	6.08±0.82	8.97±1.17	2.89	0.00012207	0.0143909
cg07001421	6	PPT2;PPT2	Body;Body				77.84±14.46	84.19±11.32	6.36	0.00012207	0.0143909
cg07011357	1	GFI1;GFI1;GFI1	5'UTR;5'UTR;TSS1500	Island		X	3.47±0.68	4.13±0.67	0.66	0.00012207	0.0143909
cg07023327	7	MRPS17	TSS1500	Island			4.40±0.41	5.56±0.50	1.16	0.00012207	0.0143909
cg07023459	1	FAM19A3;FAM19A3	Body;Body	N_Shore		X	8.85±3.62	12.33±4.39	3.48	0.00012207	0.0143909
cg07027119	1	CD160	TSS1500	S_Shelf			68.72±2.80	73.21±2.13	4.49	0.00012207	0.0143909
cg07031542	1	PTPN14	Body			X	77.15±5.06	71.34±7.71	-5.81	0.00012207	0.0143909
cg07032359	4	LOC84740	TSS200				78.59±6.87	86.92±5.09	8.33	0.00012207	0.0143909
cg07033820	1	MTMR9L	Body	S_Shore			11.08±0.95	13.51±1.58	2.43	0.00012207	0.0143909
cg07042725	17			N_Shelf			5.41±0.68	7.09±1.08	1.68	0.00012207	0.0143909
cg07053114	10	PTPRE	5'UTR				36.71±12.75	45.51±14.07	8.81	0.00012207	0.0143909
cg07055993	15	WDR72	TSS200	Island			6.38±1.01	7.61±1.79	1.23	0.00012207	0.0143909
cg07067773	8	ABRA	TSS1500				75.58±2.01	77.75±2.12	2.17	0.00012207	0.0143909
cg07080049	9	FAM120A;FAM120AOS;FAM120A	1stExon;Body;5'UTR	Island			4.78±0.38	5.76±0.46	0.98	0.00012207	0.0143909
cg07083272	10	LRRC20;LRRC20;LRRC20	Body;Body;Body			X	33.14±6.86	41.93±7.46	8.79	0.00012207	0.0143909
cg07092111	10	EPC1	Body			X	42.67±10.08	50.77±12.10	8.10	0.00012207	0.0143909
cg07112260	16	CES8	Body	Island	DMR	X	9.99±1.27	12.56±1.26	2.57	0.00012207	0.0143909
cg07121199	1	MFSD4	TSS1500	Island			24.29±3.52	26.49±3.80	2.20	0.00012207	0.0143909
cg07125412	14					X	35.54±9.65	43.72±9.63	8.18	0.00012207	0.0143909
cg07127456	16	TK2	Body	N_Shore			24.43±5.22	29.53±6.97	5.10	0.00012207	0.0143909
cg07134045	9	PIP5KL1;PIP5KL1	Body;TSS1500	Island			18.20±6.44	21.60±8.12	3.40	0.00012207	0.0143909
cg07138512	1	RAP1GAP;RAP1GAP	TSS1500;TSS1500	Island			9.27±1.92	12.20±2.38	2.93	0.00012207	0.0143909
cg07142010	1	ALPL;ALPL	Body;Body			X	9.67±2.19	12.22±3.54	2.55	0.00012207	0.0143909
cg07145284	11	CD248	TSS200	S_Shore		X	17.23±3.93	22.04±4.92	4.81	0.00012207	0.0143909
cg07145988	1	RERE;RERE	Body;Body				85.19±7.37	89.38±6.52	4.19	0.00012207	0.0143909
cg07148032	6	BRD2	TSS1500	N_Shore			6.54±1.42	7.90±1.88	1.36	0.00012207	0.0143909
cg07150445	14	FOXG1	TSS1500	Island	DMR	X	6.09±1.10	7.55±1.30	1.46	0.00012207	0.0143909
cg07156929	6	ANKS1A;TAF11	TSS200;TSS1500	Island			15.97±1.56	17.77±1.76	1.80	0.00012207	0.0143909
cg07157248	15	HDC	TSS1500				40.74±7.88	50.13±9.24	9.39	0.00012207	0.0143909
cg07181565	2	DLX1;DLX1	3'UTR;3'UTR	S_Shore	RDMR		34.86±3.84	43.70±4.58	8.84	0.00012207	0.0143909
cg07188591	1			Island	DMR		9.43±0.80	8.40±0.74	-1.04	0.00012207	0.0143909
cg07190602	13	FAM155A	Body				90.57±0.94	87.98±1.83	-2.59	0.00012207	0.0143909
cg07199592	16			Island			6.53±0.82	7.63±0.88	1.10	0.00012207	0.0143909
cg07209244	5	NEURL1B	3'UTR	S_Shelf			49.47±11.59	56.75±10.70	7.28	0.00012207	0.0143909
cg07215504	16	ZNF469	1stExon	Island	DMR		10.54±2.91	14.51±4.54	3.97	0.00012207	0.0143909
cg07215975	10	PTPRE	5'UTR				89.69±2.37	92.57±2.06	2.88	0.00012207	0.0143909
cg07221967	1	PAX7;PAX7;PAX7	Body;Body;Body	Island	DMR		8.00±0.64	7.15±0.58	-0.84	0.00012207	0.0143909
cg07229760	11					X	34.20±8.57	42.90±8.72	8.70	0.00012207	0.0143909
cg07238401	11	CALCA;CALCA;CALCA	TSS1500;TSS1500;TSS1500	N_Shore	RDMR		6.41±2.04	8.98±3.44	2.57	0.00012207	0.0143909
cg07239153	6			Island		X	4.33±0.80	5.80±1.25	1.48	0.00012207	0.0143909
cg07242783	1	FAM76A;FAM76A;FAM76A;FAM76A;FAM76A	TSS200;TSS200;TSS200;TSS200;TSS200	Island			13.22±1.38	16.40±2.27	3.19	0.00012207	0.0143909
cg07242931	1	MAN1C1	Body			X	16.92±3.75	23.07±3.98	6.16	0.00012207	0.0143909
cg07243941	4	CORIN	TSS200	S_Shore			12.22±1.14	16.13±2.05	3.91	0.00012207	0.0143909
cg07273125	16			N_Shelf			14.29±2.43	18.26±3.68	3.97	0.00012207	0.0143909
cg07273222	16	CES4	TSS1500	N_Shore			30.15±17.60	35.58±18.38	5.43	0.00012207	0.0143909
cg07285807	3	CCDC36;CCDC36	TSS200;TSS1500	N_Shore			28.25±5.06	36.06±4.50	7.81	0.00012207	0.0143909
cg07297681	8	C8orf76	TSS1500	S_Shore			93.79±2.65	87.99±4.31	-5.80	0.00012207	0.0143909
cg07301242	12	BICD1;BICD1	Body;Body			X	72.97±19.63	79.85±17.35	6.88	0.00012207	0.0143909
cg07302848	2	CDCA7;CDCA7	TSS200;TSS200	N_Shore			3.82±0.77	4.69±1.08	0.87	0.00012207	0.0143909
cg07306755	8	GEM;GEM	TSS1500;TSS1500	S_Shore			12.38±1.38	17.08±2.40	4.70	0.00012207	0.0143909
cg07313709	8	RAB11FIP1;RAB11FIP1	TSS1500;TSS1500	Island			11.42±4.56	15.04±3.92	3.62	0.00012207	0.0143909
cg07315766	11			S_Shore	CDMR		5.51±0.72	7.00±1.17	1.49	0.00012207	0.0143909
cg07344086	10	FGFR2;FGFR2;FGFR2;FGFR2;FGFR2;FGFR2;FGFR2;FGFR2;FGFR2	Body;Body;Body;Body;Body;Body;Body;Body;Body				62.88±17.71	66.84±15.07	3.96	0.00012207	0.0143909
cg07346343	3	MED12L;MED12L	1stExon;5'UTR	Island	DMR		5.61±0.72	7.13±0.94	1.52	0.00012207	0.0143909
cg07354124	12	TCP11L2	TSS1500	N_Shore			5.65±0.40	6.88±0.72	1.22	0.00012207	0.0143909
cg07357081	6	SLC44A4;SLC44A4	5'UTR;1stExon				38.54±11.07	45.38±9.48	6.83	0.00012207	0.0143909
cg07359633	15	LTK;LTK;LTK	Body;Body;Body	Island		X	17.79±11.00	22.43±13.37	4.64	0.00012207	0.0143909
cg07367302	1			N_Shelf			13.67±3.22	18.68±3.60	5.01	0.00012207	0.0143909
cg07388347	12			N_Shelf	DMR		10.02±2.99	13.02±3.62	3.00	0.00012207	0.0143909
cg07392137	1	RNF2	5'UTR			X	85.56±5.82	76.58±7.94	-8.98	0.00012207	0.0143909
cg07402261	13	CARS2	Body				86.97±5.23	90.21±3.85	3.23	0.00012207	0.0143909
cg07402729	11	VWCE	TSS200	Island			14.59±3.78	19.49±3.87	4.90	0.00012207	0.0143909
cg07411754	2						75.38±4.04	80.74±3.99	5.35	0.00012207	0.0143909
cg07417284	17	ABR;ABR	Body;5'UTR	N_Shore			13.82±1.63	17.47±2.24	3.65	0.00012207	0.0143909
cg07418289	13	MIR17HG;MIR17HG	Body;Body	S_Shelf			83.47±3.74	75.68±4.26	-7.79	0.00012207	0.0143909
cg07420484	1					X	4.39±0.80	5.35±0.96	0.96	0.00012207	0.0143909
cg07423149	1	CHI3L1	TSS1500			X	49.86±4.63	59.39±4.03	9.53	0.00012207	0.0143909
cg07424592	7			Island			21.69±1.58	18.83±1.14	-2.86	0.00012207	0.0143909
cg07428907	17	CARD14;CARD14	Body;Body	S_Shore			18.04±5.64	26.19±5.40	8.15	0.00012207	0.0143909
cg07431106	17					X	48.89±6.94	60.18±6.96	11.29	0.00012207	0.0143909
cg07451524	10	TACC2;TACC2;TACC2;TACC2	Body;Body;Body;Body	Island		X	27.79±7.84	34.80±7.78	7.01	0.00012207	0.0143909
cg07452706	14	NUDT14	TSS1500	S_Shore			53.84±3.03	60.48±3.13	6.65	0.00012207	0.0143909
cg07456670	14	HHIPL1;HHIPL1	Body;Body	S_Shore	DMR		16.14±1.03	19.09±1.79	2.95	0.00012207	0.0143909
cg07458712	4			S_Shore			29.97±1.50	33.33±1.57	3.35	0.00012207	0.0143909
cg07469402	12	DBX2;DBX2	1stExon;5'UTR	Island		X	9.77±1.38	11.92±1.55	2.16	0.00012207	0.0143909
cg07471768	17	RTN4RL1	Body	Island			6.60±0.82	9.79±1.42	3.19	0.00012207	0.0143909
cg07474266	16	ZCCHC14	Body			X	60.20±10.02	67.75±10.40	7.55	0.00012207	0.0143909
cg07476923	5			N_Shore	RDMR		31.13±11.05	38.96±10.95	7.82	0.00012207	0.0143909
cg07478397	4	SRP72	TSS200	Island			2.49±0.24	2.89±0.22	0.41	0.00012207	0.0143909
cg07479988	2	MORN2;DHX57	5'UTR;TSS1500	S_Shore			14.98±1.89	16.82±2.37	1.84	0.00012207	0.0143909
cg07483936	11	MADD;MADD;MADD;MADD;MADD;MADD;MADD;MADD;MADD;MADD	TSS1500;5'UTR;TSS1500;5'UTR;5'UTR;5'UTR;5'UTR;5'UTR;5'UTR;TSS1500	Island			5.73±0.73	7.03±0.84	1.30	0.00012207	0.0143909
cg07486199	20	MAP1LC3A;MAP1LC3A	Body;Body	Island			33.07±10.68	39.68±10.68	6.61	0.00012207	0.0143909
cg07488381	2					X	37.99±17.27	43.84±16.99	5.85	0.00012207	0.0143909
cg07491858	10	ZCCHC24	Body			X	77.83±4.95	86.20±2.50	8.37	0.00012207	0.0143909
cg07492251	5	DDX46	TSS200	Island			2.86±0.31	3.61±0.50	0.75	0.00012207	0.0143909
cg07494420	14	AK7	TSS1500	Island			3.59±0.39	4.53±0.53	0.94	0.00012207	0.0143909
cg07525682	11					X	6.68±2.04	9.39±2.65	2.70	0.00012207	0.0143909
cg07527324	14	C14orf159;C14orf159;C14orf159;SNORA11B;C14orf159;C14orf159	5'UTR;5'UTR;5'UTR;TSS1500;5'UTR;5'UTR				93.18±1.05	94.95±0.86	1.77	0.00012207	0.0143909
cg07536018	5	SIL1;SIL1	5'UTR;5'UTR			X	53.15±10.73	67.67±11.12	14.52	0.00012207	0.0143909
cg07537964	19			S_Shore			3.79±0.28	4.98±0.76	1.19	0.00012207	0.0143909
cg07546293	16	GNG13	TSS1500	S_Shore			6.91±1.32	9.35±1.90	2.44	0.00012207	0.0143909
cg07562458	1	WDR26;WDR26	TSS1500;TSS1500	N_Shore			18.39±1.72	21.82±2.41	3.43	0.00012207	0.0143909
cg07586008	19	PPFIA3	Body	Island			10.13±3.80	12.78±4.15	2.65	0.00012207	0.0143909
cg07588216	20	ENTPD6;ENTPD6	Body;Body			X	5.62±1.30	12.97±2.59	7.35	0.00012207	0.0143909
cg07608848	2	PXDN	Body				41.22±13.77	57.47±10.36	16.25	0.00012207	0.0143909
cg07612045	7	TPK1;TPK1	TSS200;TSS200	Island			8.52±0.92	7.04±0.71	-1.48	0.00012207	0.0143909
cg07627119	15			S_Shore	DMR		6.42±1.87	7.96±2.95	1.54	0.00012207	0.0143909
cg07631828	20	CTSZ	TSS1500	Island			17.16±5.94	22.81±7.99	5.65	0.00012207	0.0143909
cg07634191	8	SCARA5;SCARA5	1stExon;5'UTR		DMR	X	7.60±1.70	10.30±2.11	2.70	0.00012207	0.0143909
cg07638650	10	RASGEF1A	Body	Island	DMR	X	5.49±0.58	4.67±0.82	-0.82	0.00012207	0.0143909
cg07642595	13	LAMP1	Body	S_Shore			14.35±2.47	17.95±3.17	3.60	0.00012207	0.0143909
cg07649491	4	FAM190A	TSS1500	Island			7.25±1.04	8.53±1.44	1.28	0.00012207	0.0143909
cg07658207	9	NOTCH1	TSS1500	Island			5.20±1.11	7.64±1.65	2.44	0.00012207	0.0143909
cg07686392	4	LOC100130872;LOC100130872-SPON2	Body;Body				52.69±11.80	59.54±12.82	6.85	0.00012207	0.0143909
cg07687043	9	ZMYND19	TSS200	Island			5.10±0.41	4.36±0.37	-0.74	0.00012207	0.0143909
cg07687172	16					X	19.92±10.38	29.00±11.27	9.08	0.00012207	0.0143909
cg07690455	5	CAST;CAST;CAST;CAST;CAST	TSS1500;TSS1500;TSS1500;TSS1500;TSS1500	N_Shore			12.32±1.89	15.68±3.53	3.35	0.00012207	0.0143909
cg07691306	19	ARID3A	Body	S_Shelf		X	34.99±9.12	45.85±9.54	10.86	0.00012207	0.0143909
cg07706844	10	PAX2;PAX2;PAX2;PAX2;PAX2	Body;Body;Body;Body;Body	Island			3.35±0.47	4.27±0.61	0.92	0.00012207	0.0143909
cg07709627	19	PLEKHF1	5'UTR	Island			6.04±0.65	4.84±0.46	-1.20	0.00012207	0.0143909
cg07725206	1					X	46.12±6.50	53.85±6.38	7.73	0.00012207	0.0143909
cg07727547	5	RNU5E;RNU5D;CKMT2;CKMT2;CKMT2	Body;Body;5'UTR;5'UTR;5'UTR			X	83.99±3.74	89.46±2.72	5.48	0.00012207	0.0143909
cg07730007	12	MTERFD3;MTERFD3	5'UTR;5'UTR	N_Shelf			67.46±7.76	56.15±11.61	-11.30	0.00012207	0.0143909
cg07736389	1	TCEA3;TCEA3	1stExon;5'UTR	Island			7.46±1.61	10.68±2.49	3.22	0.00012207	0.0143909
cg07739179	17	NAGS;PYY;PYY	TSS1500;1stExon;5'UTR	N_Shore			24.05±2.82	30.47±2.77	6.42	0.00012207	0.0143909
cg07739727	11	TMEM126B;DLG2;TMEM126B	1stExon;TSS1500;5'UTR	S_Shore			9.59±0.94	11.86±1.22	2.27	0.00012207	0.0143909
cg07744648	8	LAPTM4B	Body			X	79.36±5.17	70.22±6.15	-9.14	0.00012207	0.0143909
cg07747616	6	BMP6	Body	S_Shore		X	52.66±15.35	63.31±16.10	10.66	0.00012207	0.0143909
cg07754940	10					X	3.07±0.34	5.46±0.69	2.39	0.00012207	0.0143909
cg07757861	7	PTPRZ1	Body	Island	DMR	X	4.75±0.55	5.51±0.68	0.75	0.00012207	0.0143909
cg07782808	17						89.32±2.70	91.11±2.40	1.79	0.00012207	0.0143909
cg07788204	9	BSPRY	TSS200	N_Shore			11.36±3.22	13.95±4.01	2.59	0.00012207	0.0143909
cg07795614	5						52.44±14.18	57.64±14.61	5.21	0.00012207	0.0143909
cg07796563	12	CHFR;CHFR;CHFR;CHFR;CHFR	Body;Body;Body;Body;Body	S_Shore			72.75±5.62	62.18±8.61	-10.57	0.00012207	0.0143909
cg07812715	12	TESC;TESC;TESC	Body;Body;Body	N_Shore		X	27.39±2.02	31.02±2.19	3.62	0.00012207	0.0143909
cg07816074	4	SH3TC1	5'UTR		DMR	X	96.16±1.16	94.93±1.62	-1.23	0.00012207	0.0143909
cg07816392	15	IGDCC4	Body	Island			5.30±0.44	4.60±0.44	-0.69	0.00012207	0.0143909
cg07818063	19	NFIC;NFIC	Body;Body	N_Shelf			70.05±2.16	73.21±1.11	3.16	0.00012207	0.0143909
cg07850154	5	RNF180;RNF180	TSS1500;TSS1500	N_Shore		X	9.25±1.79	14.36±2.38	5.10	0.00012207	0.0143909
cg07854251	12	GLT1D1	Body			X	85.47±5.40	80.68±5.48	-4.79	0.00012207	0.0143909
cg07857404	6	PHF1;PHF1;PHF1	TSS1500;TSS1500;TSS1500	Island			14.45±2.10	11.36±1.70	-3.09	0.00012207	0.0143909
cg07869434	19	SULT2B1	Body	Island			11.88±7.37	15.65±9.66	3.77	0.00012207	0.0143909
cg07886696	6	SMPD2;PPIL6;PPIL6	Body;TSS1500;TSS1500	Island			3.70±0.59	5.09±1.13	1.39	0.00012207	0.0143909
cg07899451	1	ETV3;ETV3;ETV3	5'UTR;TSS200;1stExon	Island			12.74±1.10	11.00±1.23	-1.74	0.00012207	0.0143909
cg07902749	2				DMR		13.12±1.75	17.35±3.09	4.23	0.00012207	0.0143909
cg07904073	10			N_Shelf			16.13±2.66	20.34±2.39	4.20	0.00012207	0.0143909
cg07906331	1	CELA2A	TSS200				64.54±3.11	70.36±4.15	5.82	0.00012207	0.0143909
cg07909059	1	VPS45;VPS45	5'UTR;1stExon	Island			5.74±0.93	6.66±1.23	0.91	0.00012207	0.0143909
cg07915434	10	TLX1	Body	Island	DMR	X	16.54±2.03	19.65±2.02	3.10	0.00012207	0.0143909
cg07920195	19	PSG11;PSG11;PSG11;PSG11;PSG11;PSG11	5'UTR;1stExon;1stExon;5'UTR;1stExon;5'UTR				90.72±2.36	93.10±1.78	2.37	0.00012207	0.0143909
cg07941017	5	RNF130	Body	Island			4.59±0.89	5.49±1.27	0.90	0.00012207	0.0143909
cg07941680	9	BNC2	Body	Island		X	7.44±1.59	9.45±1.62	2.01	0.00012207	0.0143909
cg07947549	10	PRKG1;PRKG1;CSTF2T	Body;Body;TSS200	Island			7.32±0.82	8.99±1.36	1.67	0.00012207	0.0143909
cg07959046	1	SDC3	TSS1500	S_Shore			15.82±3.96	21.39±3.08	5.57	0.00012207	0.0143909
cg07959138	1	LOC339524;LOC339524;LOC339524;LOC339524;LOC339524	Body;Body;Body;Body;Body	S_Shelf			24.65±4.63	39.28±4.92	14.63	0.00012207	0.0143909
cg07965894	3			Island	DMR		8.84±0.82	10.71±1.49	1.87	0.00012207	0.0143909
cg07972541	16	NFATC2IP	TSS1500	Island			9.05±1.47	10.63±2.01	1.59	0.00012207	0.0143909
cg07990843	17			N_Shore			8.21±0.91	9.78±1.06	1.57	0.00012207	0.0143909
cg08003150	20	KCNQ2;KCNQ2;KCNQ2;KCNQ2;KCNQ2	1stExon;1stExon;1stExon;1stExon;1stExon	Island			4.27±0.52	3.59±0.48	-0.68	0.00012207	0.0143909
cg08005460	17	RARA;RARA;RARA	TSS1500;5'UTR;TSS1500	N_Shore		X	4.77±1.92	6.44±2.69	1.67	0.00012207	0.0143909
cg08020051	8	GPAA1	TSS1500	N_Shore			4.15±0.47	3.41±0.38	-0.73	0.00012207	0.0143909
cg08066132	4	CBR4	TSS1500	S_Shore			12.60±1.59	14.52±1.92	1.92	0.00012207	0.0143909
cg08072716	3	GPR62	1stExon	N_Shore		X	26.24±6.27	34.36±7.22	8.12	0.00012207	0.0143909
cg08073527	21	PRDM15;PRDM15	Body;Body	S_Shore		X	89.68±1.55	91.83±1.04	2.15	0.00012207	0.0143909
cg08077671	22	MPPED1	5'UTR	Island	DMR		9.59±0.91	8.39±0.93	-1.20	0.00012207	0.0143909
cg08100069	9			Island			15.77±1.96	19.07±1.47	3.30	0.00012207	0.0143909
cg08108029	12	PLCZ1;CAPZA3	TSS1500;1stExon				89.20±2.56	81.96±5.15	-7.24	0.00012207	0.0143909
cg08109646	1	ZNF683;ZNF683	5'UTR;5'UTR				33.31±9.10	46.16±9.37	12.85	0.00012207	0.0143909
cg08109850	2			Island	DMR	X	3.98±0.51	5.00±0.88	1.02	0.00012207	0.0143909
cg08115732	17	TK1	Body			X	39.10±2.18	46.41±2.98	7.31	0.00012207	0.0143909
cg08122789	17	H3F3B	TSS200	Island			5.10±0.83	6.29±1.15	1.20	0.00012207	0.0143909
cg08122953	16	CBFA2T3;CBFA2T3	Body;Body	Island		X	35.08±6.60	39.99±7.21	4.91	0.00012207	0.0143909
cg08125401	15	SEMA7A;SEMA7A;SEMA7A	TSS200;TSS1500;TSS200	Island			18.04±1.57	21.43±2.47	3.38	0.00012207	0.0143909
cg08132940	7	C7orf50;C7orf50;C7orf50	Body;Body;Body	S_Shore			50.23±6.08	59.41±5.41	9.18	0.00012207	0.0143909
cg08137669	8	LY6D	TSS200				52.15±9.29	56.50±8.80	4.34	0.00012207	0.0143909
cg08140055	3	KY	Body	N_Shore			21.59±9.61	30.46±10.06	8.87	0.00012207	0.0143909
cg08158439	19	MYO1F	Body	S_Shelf			86.41±1.06	88.80±0.63	2.39	0.00012207	0.0143909
cg08180884	19	ZNF536	Body	N_Shelf	CDMR		55.85±7.90	64.64±8.82	8.79	0.00012207	0.0143909
cg08183141	19	MYH14;MYH14;MYH14	TSS200;TSS200;TSS200	Island			7.95±1.29	10.02±2.16	2.07	0.00012207	0.0143909
cg08190450	17	NXN	Body			X	32.07±13.69	44.57±13.42	12.50	0.00012207	0.0143909
cg08194313	10	GFRA1;GFRA1;GFRA1;GFRA1	1stExon;5'UTR;TSS1500;TSS200	Island	DMR		4.20±0.27	5.25±0.39	1.05	0.00012207	0.0143909
cg08201451	16	VAC14	Body			X	23.56±8.12	31.11±7.19	7.55	0.00012207	0.0143909
cg08202399	16	MKL2	Body			X	6.57±0.53	8.21±1.05	1.64	0.00012207	0.0143909
cg08208133	11	HTR3A;HTR3A;HTR3A	TSS200;Body;Body				51.51±14.73	47.30±14.36	-4.22	0.00012207	0.0143909
cg08219531	3	RYBP	TSS200	Island			6.35±0.48	5.63±0.34	-0.72	0.00012207	0.0143909
cg08220966	10	MMRN2;SNCG;MMRN2	5'UTR;TSS1500;1stExon			X	59.22±6.91	69.49±6.45	10.27	0.00012207	0.0143909
cg08221811	20	HAR1A;HAR1B	Body;TSS200	Island			5.17±0.43	6.07±0.97	0.90	0.00012207	0.0143909
cg08228366	6	HIST1H2BF;HIST1H3D;HIST1H2AD;HIST1H3D	TSS1500;5'UTR;1stExon;1stExon	Island			7.18±2.16	9.32±3.05	2.13	0.00012207	0.0143909
cg08230059	6	TPBG;TPBG	TSS1500;TSS200	N_Shore			27.29±1.96	33.66±4.18	6.37	0.00012207	0.0143909
cg08230957	19	MAP4K1;MAP4K1	Body;Body	Island			5.94±2.45	7.27±3.13	1.33	0.00012207	0.0143909
cg08236767	2	ST6GAL2;ST6GAL2;ST6GAL2	TSS200;TSS200;TSS1500	Island	DMR		8.13±1.53	6.44±0.92	-1.69	0.00012207	0.0143909
cg08251025	4	SPRY1;SPRY1	5'UTR;5'UTR	S_Shelf	RDMR		39.18±6.45	54.20±4.46	15.02	0.00012207	0.0143909
cg08253494	19	LRP3	Body	Island			95.59±1.28	96.69±0.72	1.10	0.00012207	0.0143909
cg08258788	8	TTC35;TTC35	1stExon;5'UTR	Island			9.82±1.04	11.84±1.70	2.01	0.00012207	0.0143909
cg08266095	5					X	48.87±19.33	61.85±18.95	12.99	0.00012207	0.0143909
cg08271366	16	CDH13	Body			X	32.74±12.51	41.71±13.06	8.97	0.00012207	0.0143909
cg08275015	1			S_Shore		X	7.75±3.15	9.18±3.62	1.43	0.00012207	0.0143909
cg08284733	12	CD9	Body			X	54.58±9.79	61.50±9.30	6.92	0.00012207	0.0143909
cg08293097	17	SMCR5;RAI1	Body;5'UTR	N_Shelf		X	33.74±6.27	39.07±7.37	5.33	0.00012207	0.0143909
cg08300899	9	LRRC26	TSS200	Island			6.77±1.26	9.09±1.62	2.32	0.00012207	0.0143909
cg08316558	5			Island			7.73±1.48	9.15±1.85	1.42	0.00012207	0.0143909
cg08339159	4	FGA;FGA	Body;Body				80.41±2.73	83.95±3.22	3.54	0.00012207	0.0143909
cg08340755	20			S_Shore	CDMR	X	34.73±4.94	45.00±8.71	10.28	0.00012207	0.0143909
cg08351004	2	DLX2	Body	Island	RDMR		33.51±13.98	38.61±13.26	5.11	0.00012207	0.0143909
cg08354104	5	TSLP;TSLP;TSLP	1stExon;5'UTR;Body	S_Shore			3.68±0.57	4.82±0.90	1.14	0.00012207	0.0143909
cg08355863	6			N_Shore			18.10±3.59	25.67±5.22	7.57	0.00012207	0.0143909
cg08368875	10						8.71±1.46	12.50±2.39	3.79	0.00012207	0.0143909
cg08374799	12	ITGB7	TSS200				51.22±13.59	60.44±11.59	9.22	0.00012207	0.0143909
cg08385486	2	C2orf65	5'UTR	N_Shore			84.06±2.92	77.12±6.11	-6.95	0.00012207	0.0143909
cg08386692	13	SHISA2	TSS200	Island			12.88±1.49	15.53±1.61	2.65	0.00012207	0.0143909
cg08397968	19	DOT1L	Body	Island			48.08±7.76	53.72±6.88	5.64	0.00012207	0.0143909
cg08400844	6	DOM3Z;STK19;DOM3Z;STK19;STK19	5'UTR;1stExon;1stExon;1stExon;Body	Island			7.46±1.34	8.99±1.70	1.54	0.00012207	0.0143909
cg08410227	10			S_Shore			15.40±4.75	20.93±4.01	5.53	0.00012207	0.0143909
cg08411536	22	BIK	TSS1500	N_Shore		X	6.10±0.47	4.85±0.32	-1.25	0.00012207	0.0143909
cg08415849	16					X	32.37±17.59	37.41±18.28	5.04	0.00012207	0.0143909
cg08425229	1	MEGF6	Body			X	14.11±5.59	21.80±7.05	7.69	0.00012207	0.0143909
cg08431899	2	EVX2	TSS1500	Island	DMR		8.62±0.93	10.68±1.00	2.06	0.00012207	0.0143909
cg08437461	X	WBP5;WBP5;WBP5;WBP5	TSS200;TSS200;TSS200;TSS200				11.26±4.90	13.68±4.66	2.42	0.00012207	0.0143909
cg08457332	10			S_Shelf			61.80±5.24	69.17±5.24	7.37	0.00012207	0.0143909
cg08462117	11	SNORA57;C11orf48;METTL12	TSS1500;Body;TSS200	Island			8.63±1.18	6.40±1.33	-2.24	0.00012207	0.0143909
cg08462941	19	PTPRS;PTPRS;PTPRS;PTPRS	5'UTR;5'UTR;5'UTR;5'UTR	N_Shore		X	30.89±8.39	35.39±8.76	4.50	0.00012207	0.0143909
cg08464860	X	MIR1468	TSS1500				67.86±4.04	71.68±5.23	3.82	0.00012207	0.0143909
cg08466030	10	BICC1	Body			X	46.51±10.86	58.18±10.09	11.67	0.00012207	0.0143909
cg08498833	8	TG	Body			X	7.04±0.78	5.70±0.55	-1.34	0.00012207	0.0143909
cg08510456	3	BSN	TSS1500	N_Shore			11.67±2.80	15.69±4.46	4.02	0.00012207	0.0143909
cg08520148	22			N_Shelf			92.31±3.22	94.39±1.76	2.09	0.00012207	0.0143909
cg08535928	1	LOC149134	TSS1500	Island		X	9.79±1.89	11.98±1.91	2.19	0.00012207	0.0143909
cg08545312	3	FNDC3B;FNDC3B	Body;Body			X	87.54±2.98	81.03±3.77	-6.51	0.00012207	0.0143909
cg08548409	3	PTPRG	Body	S_Shore			20.53±6.19	26.99±7.60	6.46	0.00012207	0.0143909
cg08548500	13	F10;F10	1stExon;5'UTR			X	10.43±1.32	14.65±2.04	4.22	0.00012207	0.0143909
cg08549326	7	ST7;ST7	Body;Body			X	83.74±1.73	80.21±2.59	-3.53	0.00012207	0.0143909
cg08567517	20	PMEPA1;PMEPA1;PMEPA1	TSS1500;TSS1500;TSS200	S_Shore			32.48±11.01	41.68±10.77	9.20	0.00012207	0.0143909
cg08573687	11	TH;TH;TH	TSS200;TSS200;TSS200				50.48±4.33	56.64±4.56	6.16	0.00012207	0.0143909
cg08574915	17					X	16.77±1.49	21.54±1.57	4.77	0.00012207	0.0143909
cg08578505	19	GEMIN7;GEMIN7;GEMIN7	5'UTR;5'UTR;5'UTR	Island			10.73±1.58	8.38±0.97	-2.35	0.00012207	0.0143909
cg08599266	2	ADCY3	TSS1500	Island			3.53±0.42	5.15±0.91	1.62	0.00012207	0.0143909
cg08604085	6			S_Shore			21.57±2.21	26.58±2.88	5.01	0.00012207	0.0143909
cg08623215	16	GPRC5B	TSS1500	Island			10.33±1.08	13.85±2.47	3.52	0.00012207	0.0143909
cg08626382	11	ASRGL1;ASRGL1	Body;Body	S_Shelf			86.71±5.30	80.29±8.85	-6.42	0.00012207	0.0143909
cg08626625	6			S_Shore		X	5.43±1.83	7.75±3.23	2.32	0.00012207	0.0143909
cg08628601	15	ARPP19	TSS200	Island			13.81±1.01	16.40±1.47	2.59	0.00012207	0.0143909
cg08638180	16	SLC9A5	Body	S_Shore		X	11.21±4.94	14.91±5.25	3.70	0.00012207	0.0143909
cg08640498	12	INHBC	TSS200				10.80±5.03	15.08±6.48	4.28	0.00012207	0.0143909
cg08645278	22	MIOX;MIOX	5'UTR;1stExon				63.61±10.31	60.07±10.36	-3.54	0.00012207	0.0143909
cg08651867	19	PHLDB3	3'UTR	Island		X	9.26±1.05	7.77±0.92	-1.49	0.00012207	0.0143909
cg08672999	19	ZNF836	TSS1500	S_Shore			9.74±4.43	12.31±5.42	2.57	0.00012207	0.0143909
cg08676600	6	SFRS18;SFRS18	5'UTR;5'UTR	Island			4.24±0.61	5.37±0.96	1.12	0.00012207	0.0143909
cg08679808	17	LOC92659;MAFG	Body;TSS1500	Island			8.53±1.06	10.38±1.27	1.85	0.00012207	0.0143909
cg08684830	9	CEP78;CEP78;CEP78;CEP78	1stExon;5'UTR;5'UTR;1stExon	Island			4.77±0.74	6.47±2.26	1.69	0.00012207	0.0143909
cg08686311	20	FAM110A;FAM110A;FAM110A	5'UTR;5'UTR;TSS1500	N_Shore		X	12.50±8.23	15.01±9.43	2.51	0.00012207	0.0143909
cg08702612	19	MRPL34;ABHD8	TSS1500;TSS1500	N_Shore		X	18.21±5.75	24.43±8.53	6.22	0.00012207	0.0143909
cg08709073	5	RGS7BP	TSS1500	Island	DMR		14.39±1.20	17.09±2.19	2.70	0.00012207	0.0143909
cg08724369	6	DLK2;DLK2;DLK2	5'UTR;1stExon;TSS1500	S_Shore			10.35±1.09	13.76±1.31	3.41	0.00012207	0.0143909
cg08727311	1					X	19.34±5.72	26.24±6.00	6.89	0.00012207	0.0143909
cg08730434	1			S_Shelf			8.17±2.29	10.42±3.04	2.25	0.00012207	0.0143909
cg08734918	6	EPHA7	TSS200	Island	DMR		6.71±2.02	8.17±2.57	1.46	0.00012207	0.0143909
cg08735200	16	XPO6	Body			X	69.67±5.46	59.60±8.64	-10.06	0.00012207	0.0143909
cg08749351	17	TIMP2	Body	S_Shelf		X	40.75±9.60	45.88±8.67	5.14	0.00012207	0.0143909
cg08754456	14	SMOC1;SMOC1	TSS200;TSS200	Island			4.17±0.45	5.26±0.61	1.09	0.00012207	0.0143909
cg08756205	11	TEAD1	5'UTR			X	94.33±2.66	95.98±1.90	1.65	0.00012207	0.0143909
cg08759026	11	MYEOV	TSS200			X	37.05±3.62	46.19±3.74	9.14	0.00012207	0.0143909
cg08762403	8	BAI1	Body	N_Shore			9.33±0.97	7.89±1.30	-1.43	0.00012207	0.0143909
cg08764162	10	ZNF438;ZNF438;ZNF438;ZNF438;ZNF438;ZNF438;ZNF438;ZNF438	Body;5'UTR;Body;5'UTR;Body;Body;5'UTR;Body			X	25.21±5.19	34.64±7.05	9.42	0.00012207	0.0143909
cg08778287	15	IGF1R	Body	N_Shore			57.53±12.25	66.71±12.75	9.18	0.00012207	0.0143909
cg08816869	17	ARHGDIA	TSS1500	Island			7.16±0.56	8.88±1.17	1.73	0.00012207	0.0143909
cg08821600	17	C1QTNF1;C1QTNF1;C1QTNF1	Body;Body;Body	N_Shore			5.25±0.91	7.47±1.71	2.21	0.00012207	0.0143909
cg08843001	8	WRN;PURG;PURG;WRN	1stExon;TSS1500;TSS1500;5'UTR				12.82±1.33	15.16±2.04	2.34	0.00012207	0.0143909
cg08852943	6			N_Shelf			70.92±1.60	67.25±2.67	-3.67	0.00012207	0.0143909
cg08856919	1	RERE;RERE;RERE	Body;TSS1500;Body	Island			3.49±0.32	4.11±0.37	0.63	0.00012207	0.0143909
cg08857713	3	C3orf26;FILIP1L;FILIP1L	Body;5'UTR;5'UTR			X	36.47±5.77	44.07±4.39	7.59	0.00012207	0.0143909
cg08858521	16	WFIKKN1;WFIKKN1	5'UTR;1stExon	N_Shore			28.03±10.28	34.76±9.12	6.72	0.00012207	0.0143909
cg08880486	17	ARSG;SLC16A6	5'UTR;TSS200	Island			5.54±0.67	6.44±0.85	0.90	0.00012207	0.0143909
cg08883485	1	NAV1	Body	Island			10.10±2.90	16.83±3.22	6.73	0.00012207	0.0143909
cg08891071	5	GPX3	TSS200	N_Shore			18.41±1.87	24.38±1.89	5.98	0.00012207	0.0143909
cg08893692	5			Island	RDMR	X	14.49±4.88	24.10±3.86	9.61	0.00012207	0.0143909
cg08894788	8	LYN;LYN	TSS1500;TSS1500	Island			5.20±0.59	6.52±0.94	1.32	0.00012207	0.0143909
cg08897188	7	PRKAG2;PRKAG2	5'UTR;Body				70.72±5.03	64.53±5.43	-6.19	0.00012207	0.0143909
cg08899291	16	ITFG3	5'UTR	Island			17.87±2.25	19.87±2.49	2.00	0.00012207	0.0143909
cg08899895	16	KIAA0182;KIAA0182	Body;Body	S_Shore			25.90±2.37	31.28±2.30	5.38	0.00012207	0.0143909
cg08908482	13					X	83.77±5.09	87.75±2.95	3.98	0.00012207	0.0143909
cg08914844	7	KIAA1324L;KIAA1324L	1stExon;5'UTR	Island		X	7.69±0.51	6.90±0.47	-0.79	0.00012207	0.0143909
cg08926982	1	KIF1B;KIF1B	TSS1500;TSS1500	Island			4.34±0.61	5.22±0.79	0.88	0.00012207	0.0143909
cg08932654	17	ORMDL3	TSS1500	S_Shore			11.80±3.10	15.79±5.42	3.98	0.00012207	0.0143909
cg08935602	16	C16orf59	TSS1500	Island			2.96±0.66	3.89±0.96	0.93	0.00012207	0.0143909
cg08937562	11	STX5	TSS1500	Island			2.81±0.35	3.49±0.37	0.68	0.00012207	0.0143909
cg08961196	8	MFHAS1	1stExon	Island			59.30±8.93	63.54±7.87	4.25	0.00012207	0.0143909
cg08976646	5	AP3B1	Body			X	67.32±9.48	78.16±7.75	10.84	0.00012207	0.0143909
cg08979183	3	IQSEC1	Body	Island			5.98±1.41	7.63±1.86	1.65	0.00012207	0.0143909
cg08979737	8	SDC2	TSS200	Island	DMR		8.98±0.97	10.78±1.29	1.80	0.00012207	0.0143909
cg08991297	3	MON1A;MON1A;MON1A;MON1A	5'UTR;1stExon;5'UTR;1stExon	Island			4.74±0.46	5.70±0.74	0.96	0.00012207	0.0143909
cg08997224	11	ANO1;ANO1	Body;Body			X	87.05±3.02	91.29±2.03	4.24	0.00012207	0.0143909
cg08998414	7	UBE2H;UBE2H	Body;Body			X	89.26±1.59	85.14±2.31	-4.12	0.00012207	0.0143909
cg08999477	11	HSD17B12;HSD17B12	5'UTR;1stExon	Island			6.34±0.67	7.81±1.23	1.47	0.00012207	0.0143909
cg09018299	16	TNRC6A	Body			X	31.39±8.88	42.66±9.67	11.27	0.00012207	0.0143909
cg09025327	1	H6PD	Body				23.40±3.40	32.09±3.34	8.69	0.00012207	0.0143909
cg09034795	11	MARK2;MARK2;MARK2;MARK2;MARK2	3'UTR;3'UTR;3'UTR;3'UTR;3'UTR	S_Shore			84.93±6.08	88.40±3.51	3.47	0.00012207	0.0143909
cg09035152	1	VTCN1	Body			X	73.50±10.05	80.09±7.54	6.58	0.00012207	0.0143909
cg09037532	16			N_Shelf			94.95±1.91	96.32±1.10	1.37	0.00012207	0.0143909
cg09043104	8					X	34.00±14.69	42.14±15.73	8.14	0.00012207	0.0143909
cg09062397	20	RTEL1;RTEL1	5'UTR;5'UTR	Island			6.93±0.78	9.19±1.58	2.27	0.00012207	0.0143909
cg09065876	17			Island			21.26±7.03	24.86±8.45	3.60	0.00012207	0.0143909
cg09069072	1	TMEM51;TMEM51;TMEM51;TMEM51	5'UTR;5'UTR;5'UTR;5'UTR	S_Shore		X	27.14±4.04	36.07±3.71	8.92	0.00012207	0.0143909
cg09078527	5			N_Shelf		X	49.76±12.19	59.26±12.55	9.51	0.00012207	0.0143909
cg09085932	10	GRK5	Body				34.44±3.94	44.61±4.37	10.17	0.00012207	0.0143909
cg09086835	15	LOC254559	Body	Island	DMR	X	13.13±1.84	16.04±1.86	2.91	0.00012207	0.0143909
cg09093212	12	LOC100133893	TSS200				88.06±4.40	91.66±3.35	3.60	0.00012207	0.0143909
cg09095525	16	ZC3H7A	Body			X	84.04±11.98	87.18±9.72	3.14	0.00012207	0.0143909
cg09109520	16	GPR56;GPR56;GPR56;GPR56;GPR56;GPR56;GPR56;GPR56;GPR56	5'UTR;5'UTR;5'UTR;5'UTR;5'UTR;1stExon;5'UTR;5'UTR;5'UTR				8.82±1.60	15.01±2.78	6.19	0.00012207	0.0143909
cg09144398	11	TREH	TSS200				90.55±3.07	87.14±3.87	-3.40	0.00012207	0.0143909
cg09153713	6	SLC44A4	Body	S_Shelf			52.76±6.27	57.69±5.77	4.94	0.00012207	0.0143909
cg09159258	15			S_Shelf			70.46±5.10	77.86±5.82	7.40	0.00012207	0.0143909
cg09169269	1	HIST2H2AB;HIST2H2BE	1stExon;TSS1500	Island			4.70±0.30	3.39±0.45	-1.31	0.00012207	0.0143909
cg09181500	1			S_Shelf			60.05±11.76	65.99±11.29	5.94	0.00012207	0.0143909
cg09187007	1	MEGF6	Body	S_Shelf		X	8.64±2.25	13.19±2.56	4.55	0.00012207	0.0143909
cg09188697	12					X	28.09±7.73	38.30±8.48	10.21	0.00012207	0.0143909
cg09188840	17	PSMB6	1stExon	Island			9.71±2.19	11.98±2.34	2.27	0.00012207	0.0143909
cg09190748	13	SPG20;SPG20	1stExon;5'UTR			X	47.62±5.36	55.22±6.96	7.59	0.00012207	0.0143909
cg09200774	15			N_Shore		X	24.45±5.79	29.68±6.20	5.22	0.00012207	0.0143909
cg09216375	1			Island			7.55±1.72	9.62±2.10	2.06	0.00012207	0.0143909
cg09222577	16	ANKRD11	5'UTR			X	31.51±5.80	37.10±6.25	5.58	0.00012207	0.0143909
cg09223516	16	POLR2C	TSS200	Island			10.25±1.54	8.40±1.70	-1.85	0.00012207	0.0143909
cg09225701	4						53.65±15.62	62.23±15.76	8.58	0.00012207	0.0143909
cg09230014	7	PTPRN2;PTPRN2;PTPRN2	Body;Body;Body				81.48±5.69	76.65±5.61	-4.83	0.00012207	0.0143909
cg09232225	16	CES8	TSS200			X	14.97±8.58	22.38±11.20	7.41	0.00012207	0.0143909
cg09232958	12			S_Shelf			80.55±6.64	86.94±4.93	6.39	0.00012207	0.0143909
cg09234616	11	WT1;WT1;WT1;WT1	Body;Body;Body;Body	Island			9.73±1.53	13.62±2.54	3.89	0.00012207	0.0143909
cg09234622	22	NPTXR	TSS200	Island			4.45±0.31	4.02±0.23	-0.43	0.00012207	0.0143909
cg09239144	11	SCN3B;SCN3B;SCN3B	1stExon;5'UTR;5'UTR	N_Shore	DMR		11.30±0.88	13.37±1.38	2.07	0.00012207	0.0143909
cg09239591	2	XDH	TSS1500				25.39±10.81	32.95±11.50	7.56	0.00012207	0.0143909
cg09244635	3	DNAH12;DNAH12	5'UTR;5'UTR			X	26.44±10.02	34.34±9.68	7.90	0.00012207	0.0143909
cg09250473	19	IRF3;IRF3;BCL2L12;BCL2L12;BCL2L12;BCL2L12	1stExon;5'UTR;5'UTR;1stExon;5'UTR;1stExon	Island			6.67±1.16	5.77±1.07	-0.91	0.00012207	0.0143909
cg09252196	1	MAGI3;MAGI3	TSS200;TSS200	Island			7.65±0.89	6.64±0.67	-1.01	0.00012207	0.0143909
cg09254318	1					X	7.63±2.04	11.07±2.90	3.44	0.00012207	0.0143909
cg09259004	19	LENG8	TSS200	N_Shore			5.78±0.64	5.03±0.48	-0.75	0.00012207	0.0143909
cg09261902	19	AP3D1;AP3D1	Body;Body	S_Shelf			35.09±8.96	41.40±8.67	6.31	0.00012207	0.0143909
cg09275910	15	RASGRF1;RASGRF1	TSS1500;TSS1500	Island	DMR		8.68±1.38	10.34±1.71	1.66	0.00012207	0.0143909
cg09279615	1	FAM78B	Body	Island	DMR		7.70±0.65	6.30±0.67	-1.41	0.00012207	0.0143909
cg09284772	6	FLOT1	Body	N_Shore			3.22±0.38	3.95±0.58	0.73	0.00012207	0.0143909
cg09286367	7	MIR589;FBXL18	TSS200;Body	S_Shore			32.81±7.02	41.38±7.57	8.57	0.00012207	0.0143909
cg09288894	19			S_Shore		X	6.05±1.39	7.48±1.59	1.43	0.00012207	0.0143909
cg09312904	1			N_Shelf			88.29±2.40	92.29±1.40	4.00	0.00012207	0.0143909
cg09313734	7	CNPY1	TSS1500	S_Shore			12.22±6.08	14.85±6.95	2.63	0.00012207	0.0143909
cg09315464	4	FHDC1	Body	N_Shore			42.13±4.91	47.87±4.84	5.74	0.00012207	0.0143909
cg09326409	16	ITGAM;ITGAM	Body;Body	Island			23.43±1.89	19.75±1.68	-3.68	0.00012207	0.0143909
cg09329936	10					X	33.33±7.26	40.54±7.43	7.21	0.00012207	0.0143909
cg09344986	7			Island	DMR		6.25±1.17	8.00±1.70	1.75	0.00012207	0.0143909
cg09351035	11	TALDO1	Body	S_Shore			4.41±0.43	5.73±0.65	1.33	0.00012207	0.0143909
cg09359064	9	NTNG2	5'UTR	Island			12.68±6.68	21.33±7.68	8.66	0.00012207	0.0143909
cg09362047	17					X	4.61±0.64	7.52±0.98	2.91	0.00012207	0.0143909
cg09367901	14	BMP4;BMP4;BMP4	Body;Body;Body	Island			21.06±10.21	27.29±12.22	6.23	0.00012207	0.0143909
cg09372928	1	CAMTA1;CAMTA1	1stExon;5'UTR	Island			10.62±0.55	12.22±0.87	1.60	0.00012207	0.0143909
cg09374838	7						15.10±4.05	19.94±5.12	4.83	0.00012207	0.0143909
cg09378238	7	CHN2	Body	Island		X	5.54±0.77	7.26±1.10	1.72	0.00012207	0.0143909
cg09401639	14						23.02±9.44	32.85±14.19	9.84	0.00012207	0.0143909
cg09404405	9	GNG10;DNAJC25-GNG10	Body;Body	Island			5.93±0.41	7.33±0.39	1.39	0.00012207	0.0143909
cg09404516	2	SPTBN1;SPTBN1	Body;Body			X	32.66±3.19	39.13±2.89	6.47	0.00012207	0.0143909
cg09408571	1	GPR88	TSS200	N_Shore			27.44±9.35	34.54±10.84	7.10	0.00012207	0.0143909
cg09408780	6						68.57±2.36	71.97±1.52	3.40	0.00012207	0.0143909
cg09416908	11	ME3;ME3;ME3	TSS1500;TSS1500;TSS1500	S_Shore			66.73±16.79	74.42±15.67	7.69	0.00012207	0.0143909
cg09427809	6	C6orf48;C6orf48;SNORD52	5'UTR;5'UTR;TSS1500	S_Shore			39.20±0.79	36.37±0.78	-2.84	0.00012207	0.0143909
cg09468836	19	TMEM190	3'UTR	S_Shore			27.56±7.05	35.22±7.34	7.67	0.00012207	0.0143909
cg09475510	6	PNRC1	TSS200	Island			7.52±0.92	9.09±1.37	1.56	0.00012207	0.0143909
cg09477292	4	MAN2B2	1stExon	Island			18.67±1.08	21.35±1.44	2.68	0.00012207	0.0143909
cg09489330	5			N_Shelf			60.82±5.28	66.01±3.79	5.19	0.00012207	0.0143909
cg09490603	15	CYP11A1;CYP11A1;CYP11A1	1stExon;Body;5'UTR	Island	DMR	X	10.54±5.43	12.89±6.20	2.35	0.00012207	0.0143909
cg09497789	1	SPAG17	TSS1500	S_Shore		X	10.54±3.42	13.42±4.21	2.88	0.00012207	0.0143909
cg09510180	1			Island		X	13.32±4.00	16.91±4.58	3.59	0.00012207	0.0143909
cg09513259	9	GBGT1	TSS200	Island			8.77±0.94	13.07±1.37	4.30	0.00012207	0.0143909
cg09516529	5					X	61.14±8.79	77.28±7.75	16.14	0.00012207	0.0143909
cg09518518	1	AADACL4	TSS1500				41.42±9.08	57.90±6.97	16.48	0.00012207	0.0143909
cg09523228	11	GALNTL4	TSS200	Island			17.53±1.07	19.44±1.36	1.91	0.00012207	0.0143909
cg09524658	3					X	51.01±14.34	60.41±15.77	9.40	0.00012207	0.0143909
cg09524686	11	EFCAB4A	Body	N_Shore		X	26.48±5.19	32.84±4.42	6.36	0.00012207	0.0143909
cg09540961	20	ADRA1D	1stExon	Island			17.57±1.35	20.13±1.57	2.57	0.00012207	0.0143909
cg09549726	15	GABRB3;GABRB3	3'UTR;3'UTR				76.79±2.93	71.16±4.00	-5.63	0.00012207	0.0143909
cg09552240	3					X	84.58±3.50	86.94±3.23	2.35	0.00012207	0.0143909
cg09553242	5			N_Shore	RDMR	X	37.94±11.62	48.34±11.28	10.40	0.00012207	0.0143909
cg09559780	16						15.24±5.27	18.19±6.49	2.94	0.00012207	0.0143909
cg09564133	5	MXD3;MXD3;MXD3;MXD3	1stExon;1stExon;5'UTR;5'UTR	Island			6.70±1.37	8.48±1.93	1.78	0.00012207	0.0143909
cg09565526	4	C4orf36	Body	N_Shore	RDMR		65.25±10.33	72.69±12.47	7.44	0.00012207	0.0143909
cg09565657	8	VCPIP1	TSS1500	S_Shore			5.99±0.47	4.89±0.45	-1.10	0.00012207	0.0143909
cg09573795	4	MSX1	Body	N_Shore	CDMR		84.17±5.14	90.80±3.67	6.63	0.00012207	0.0143909
cg09588555	1			Island			7.44±1.02	10.87±2.40	3.43	0.00012207	0.0143909
cg09595245	20	SLC12A5	TSS1500	N_Shore			72.16±11.09	79.56±9.26	7.40	0.00012207	0.0143909
cg09599777	11	RNF214;PCSK7;RNF214	TSS1500;TSS200;TSS1500	Island			7.95±0.62	6.92±0.45	-1.03	0.00012207	0.0143909
cg09617993	16			Island	CDMR		6.44±1.30	8.14±1.57	1.69	0.00012207	0.0143909
cg09618674	2	LRP1B	Body			X	69.91±8.69	59.54±12.08	-10.37	0.00012207	0.0143909
cg09635667	17	MNT	Body	N_Shelf		X	10.25±1.50	12.90±2.34	2.65	0.00012207	0.0143909
cg09639430	10	EBF3	Body	Island		X	18.94±4.57	23.25±4.53	4.31	0.00012207	0.0143909
cg09649799	1	AIM1L	Body	Island		X	7.63±1.78	10.54±3.14	2.91	0.00012207	0.0143909
cg09664975	1	PRKACB;PRKACB	TSS200;TSS200	Island	DMR		13.74±1.68	9.26±1.82	-4.47	0.00012207	0.0143909
cg09668627	1	VWA1;VWA1	Body;Body	S_Shore			49.05±11.22	57.09±12.01	8.05	0.00012207	0.0143909
cg09671122	3	CMC1	Body			X	91.81±2.16	94.45±1.73	2.65	0.00012207	0.0143909
cg09681877	5			Island	DMR		9.40±1.59	11.71±2.21	2.32	0.00012207	0.0143909
cg09686308	19	CIB3	1stExon				59.99±15.42	65.28±15.53	5.29	0.00012207	0.0143909
cg09700701	11	GAL3ST3	TSS200	S_Shore			16.81±4.07	21.89±6.53	5.08	0.00012207	0.0143909
cg09706850	21	RBM11	1stExon	Island			10.29±2.00	12.81±2.29	2.52	0.00012207	0.0143909
cg09732150	15	TLE3;TLE3;TLE3	TSS200;TSS200;TSS200	Island			3.21±0.31	2.59±0.25	-0.62	0.00012207	0.0143909
cg09737314	17	ALOX12	TSS200	Island		X	17.13±8.32	21.85±8.72	4.73	0.00012207	0.0143909
cg09742915	12	NUDT4;NUDT4;NUDT4P1	Body;Body;Body	Island			6.47±0.73	5.73±0.57	-0.74	0.00012207	0.0143909
cg09749669	11	SOX6;SOX6;SOX6;SOX6	3'UTR;3'UTR;3'UTR;3'UTR			X	9.47±3.47	11.81±4.30	2.34	0.00012207	0.0143909
cg09754845	7			Island			7.94±2.05	10.55±3.04	2.61	0.00012207	0.0143909
cg09762582	21			S_Shore		X	20.06±3.12	25.58±3.66	5.52	0.00012207	0.0143909
cg09767588	1					X	71.94±3.66	78.35±2.27	6.41	0.00012207	0.0143909
cg09770278	17	CYB5D1;LSMD1;LSMD1	TSS200;1stExon;5'UTR	Island			3.88±0.29	3.44±0.25	-0.44	0.00012207	0.0143909
cg09771468	9	BARHL1	Body	Island	DMR		9.45±3.79	10.93±3.68	1.48	0.00012207	0.0143909
cg09787381	7	CALD1;CALD1;CALD1;CALD1;CALD1	Body;Body;Body;Body;Body				91.46±1.92	84.79±3.36	-6.67	0.00012207	0.0143909
cg09791440	1	PAX7;PAX7;PAX7	Body;Body;Body				40.82±9.34	45.01±8.20	4.18	0.00012207	0.0143909
cg09791504	1	C1orf230	3'UTR			X	20.41±5.56	25.06±5.68	4.65	0.00012207	0.0143909
cg09793269	12			N_Shelf			81.56±4.95	70.04±10.26	-11.52	0.00012207	0.0143909
cg09801687	1	ALPL	TSS1500	N_Shore			5.31±0.46	6.74±1.08	1.43	0.00012207	0.0143909
cg09813248	12	ACADS	Body	S_Shore	CDMR		77.88±4.47	83.12±4.92	5.24	0.00012207	0.0143909
cg09819083	1			Island		X	6.63±1.21	8.57±1.56	1.94	0.00012207	0.0143909
cg09827761	15			Island			19.86±10.32	25.09±11.21	5.23	0.00012207	0.0143909
cg09830866	16	FAM173A	Body	Island			21.27±5.86	27.14±8.24	5.87	0.00012207	0.0143909
cg09835740	5			N_Shore	RDMR	X	34.35±7.22	47.21±7.43	12.86	0.00012207	0.0143909
cg09841537	17	C17orf49;C17orf49;RNASEK;C17orf49	TSS1500;TSS1500;3'UTR;TSS1500	Island			7.58±0.93	9.52±1.19	1.94	0.00012207	0.0143909
cg09853936	1	ARHGEF16	Body			X	19.66±5.31	23.37±6.90	3.71	0.00012207	0.0143909
cg09858022	17	RARA	TSS200				21.28±5.48	26.10±5.17	4.82	0.00012207	0.0143909
cg09861917	20	FOXA2	TSS1500	Island	RDMR		9.39±5.35	12.46±7.77	3.07	0.00012207	0.0143909
cg09868597	5	YTHDC2;YTHDC2	1stExon;5'UTR	Island			5.29±0.74	6.55±0.93	1.26	0.00012207	0.0143909
cg09874754	1					X	79.40±3.66	76.68±3.98	-2.72	0.00012207	0.0143909
cg09875833	X			Island			13.77±2.41	19.79±3.42	6.03	0.00012207	0.0143909
cg09893016	X	CLCN4	5'UTR				61.08±14.16	67.72±14.23	6.63	0.00012207	0.0143909
cg09897737	2					X	4.25±0.65	5.99±0.94	1.74	0.00012207	0.0143909
cg09900105	16	RFWD3	TSS200	Island			2.97±0.46	2.23±0.34	-0.74	0.00012207	0.0143909
cg09903452	17	SEPT9;SEPT9;SEPT9	5'UTR;Body;TSS1500				6.36±2.22	8.37±2.65	2.02	0.00012207	0.0143909
cg09915835	4	UGT8	TSS200	Island			4.16±0.28	4.81±0.29	0.65	0.00012207	0.0143909
cg09925014	2			Island			5.22±0.54	6.54±0.82	1.32	0.00012207	0.0143909
cg09934692	12	FIGNL2;FIGNL2	1stExon;3'UTR	N_Shelf			85.78±3.15	90.18±2.22	4.41	0.00012207	0.0143909
cg09957864	8	GPT	TSS1500	N_Shore			39.21±5.23	49.94±6.12	10.73	0.00012207	0.0143909
cg09985078	2	RAPGEF4;RAPGEF4	Body;Body			X	92.64±1.51	95.13±0.85	2.49	0.00012207	0.0143909
cg10002915	4			S_Shelf			11.80±2.75	15.20±2.64	3.40	0.00012207	0.0143909
cg10004114	19	CRLF1	Body	N_Shore		X	34.92±11.52	43.95±9.49	9.03	0.00012207	0.0143909
cg10007692	19	TECR	Body	Island			4.28±0.23	3.39±0.31	-0.89	0.00012207	0.0143909
cg10018522	1					X	41.25±8.00	54.91±9.86	13.66	0.00012207	0.0143909
cg10021122	1	TTF2	Body				8.78±1.41	10.82±1.18	2.04	0.00012207	0.0143909
cg10031648	16	KIAA0895L	3'UTR	N_Shore			63.56±5.21	68.65±5.71	5.09	0.00012207	0.0143909
cg10032748	4	FRYL	TSS200	S_Shore			7.94±0.71	9.03±0.74	1.09	0.00012207	0.0143909
cg10041416	7					X	8.02±0.81	10.15±1.18	2.13	0.00012207	0.0143909
cg10045103	10	NODAL	TSS1500	S_Shore	RDMR		93.67±1.33	95.71±0.79	2.03	0.00012207	0.0143909
cg10045354	11	C11orf93;C11orf92	TSS1500;5'UTR	Island			18.30±6.59	26.98±8.22	8.68	0.00012207	0.0143909
cg10067019	2			Island			4.46±0.36	3.78±0.27	-0.68	0.00012207	0.0143909
cg10088491	15	ISL2	3'UTR	Island			14.05±1.99	16.10±2.16	2.05	0.00012207	0.0143909
cg10093254	6	TMEM181	Body	N_Shelf			83.34±10.84	87.24±8.29	3.90	0.00012207	0.0143909
cg10096286	16	ATP2C2	3'UTR				39.48±5.83	45.86±6.43	6.38	0.00012207	0.0143909
cg10097464	15	ANKDD1A	Body	Island		X	13.34±2.73	17.47±2.45	4.13	0.00012207	0.0143909
cg10099304	19	TLE6;TLE6;TLE6;TLE6	1stExon;1stExon;5'UTR;5'UTR	S_Shore		X	10.87±3.31	15.22±4.16	4.35	0.00012207	0.0143909
cg10102745	13	SERP2	Body	S_Shore	CDMR		88.94±2.90	92.95±1.69	4.01	0.00012207	0.0143909
cg10109876	10	FAM13C;FAM13C;FAM13C;FAM13C;FAM13C	TSS200;TSS200;1stExon;5'UTR;TSS200	Island		X	8.50±1.21	10.77±1.99	2.27	0.00012207	0.0143909
cg10112270	1					X	4.10±0.57	5.09±0.70	0.98	0.00012207	0.0143909
cg10112854	16	CDYL2	TSS1500				18.12±3.84	23.91±6.86	5.80	0.00012207	0.0143909
cg10113191	11	MRPL23	Body	Island			37.49±3.19	43.39±3.52	5.89	0.00012207	0.0143909
cg10117400	4	TBC1D14;TBC1D14;TBC1D14	Body;Body;Body	S_Shelf			63.09±6.61	70.19±5.79	7.10	0.00012207	0.0143909
cg10117609	8			S_Shelf			85.77±2.08	88.82±1.81	3.05	0.00012207	0.0143909
cg10120572	6			Island		X	16.39±1.65	18.69±1.77	2.30	0.00012207	0.0143909
cg10120897	16	ZNF469	Body	Island			48.02±14.04	62.69±10.36	14.66	0.00012207	0.0143909
cg10123201	3	MYL3	TSS1500			X	54.31±3.93	63.81±3.57	9.50	0.00012207	0.0143909
cg10125865	2	UBR3	TSS200	Island			5.91±0.87	7.15±1.14	1.25	0.00012207	0.0143909
cg10130860	1	PPIH	Body	Island			15.13±1.24	17.60±1.84	2.47	0.00012207	0.0143909
cg10131194	8	GDF6	Body	Island	CDMR		6.04±0.67	7.86±0.69	1.81	0.00012207	0.0143909
cg10136012	8			S_Shore		X	40.43±3.61	46.59±3.07	6.15	0.00012207	0.0143909
cg10136354	2	EMX1	Body	Island			4.43±1.04	6.09±1.61	1.66	0.00012207	0.0143909
cg10146402	19	LTBP4;LTBP4	TSS1500;Body	Island			6.99±3.50	9.51±5.78	2.52	0.00012207	0.0143909
cg10148273	14	DHRS4L1	TSS200	Island			6.81±1.52	8.46±1.19	1.65	0.00012207	0.0143909
cg10173186	3	TIMP4;SYN2;TIMP4;SYN2	1stExon;Body;5'UTR;Body	Island		X	6.59±1.80	8.27±2.04	1.69	0.00012207	0.0143909
cg10175719	10			S_Shore			16.20±1.23	18.94±2.01	2.74	0.00012207	0.0143909
cg10177528	1	TRAF5;TRAF5	TSS1500;TSS1500	N_Shore			57.46±9.18	65.17±9.43	7.71	0.00012207	0.0143909
cg10181911	2	RPE;RPE	TSS1500;TSS1500	N_Shore			11.34±1.10	13.90±1.52	2.56	0.00012207	0.0143909
cg10185667	17	PRKAR1A;PRKAR1A;PRKAR1A	TSS1500;TSS1500;TSS1500	Island			7.85±0.82	9.51±1.03	1.66	0.00012207	0.0143909
cg10191005	14	DIO3OS	TSS1500	N_Shelf			16.42±7.75	20.77±8.35	4.35	0.00012207	0.0143909
cg10197432	6	C6orf103	TSS200	Island		X	11.35±1.78	15.55±3.18	4.20	0.00012207	0.0143909
cg10199250	5	LVRN	TSS1500	Island		X	12.25±6.25	16.36±6.54	4.11	0.00012207	0.0143909
cg10201084	22	SELO	Body	N_Shore			56.47±11.74	62.32±11.30	5.84	0.00012207	0.0143909
cg10204320	1	MTMR9L	TSS1500	S_Shore			16.86±4.84	20.96±6.30	4.10	0.00012207	0.0143909
cg10206380	16	GPR56;GPR56;GPR56;GPR56;GPR56;GPR56;GPR56;GPR56	5'UTR;TSS1500;5'UTR;5'UTR;5'UTR;5'UTR;5'UTR;5'UTR				64.97±9.19	74.09±8.09	9.12	0.00012207	0.0143909
cg10206440	1	CLCNKA;CLCNKA	Body;Body		DMR	X	13.83±6.20	16.98±7.46	3.15	0.00012207	0.0143909
cg10222254	16	LMF1	Body	S_Shore			80.04±7.02	84.52±6.41	4.48	0.00012207	0.0143909
cg10227327	14	FLJ43390	TSS200	Island	DMR		12.46±1.44	14.87±1.94	2.40	0.00012207	0.0143909
cg10235453	16	ZNF469	Body	Island			12.55±2.97	17.63±5.34	5.08	0.00012207	0.0143909
cg10265365	19	TMEM145	Body	N_Shore			24.90±11.51	30.61±12.53	5.71	0.00012207	0.0143909
cg10277175	2	ANKRD39	TSS1500	S_Shore			12.58±3.64	16.72±3.60	4.14	0.00012207	0.0143909
cg10285337	7			Island	CDMR		11.46±1.42	13.65±1.42	2.19	0.00012207	0.0143909
cg10288525	13					X	12.93±5.92	16.60±7.18	3.68	0.00012207	0.0143909
cg10296062	11	PYGM;PYGM	TSS1500;TSS1500				32.82±6.19	40.22±4.78	7.40	0.00012207	0.0143909
cg10297473	16	SALL1;SALL1	Body;5'UTR	Island	RDMR		25.96±9.27	31.10±10.16	5.14	0.00012207	0.0143909
cg10323240	18	TXNL1;TXNL1	Body;Body	Island			4.08±0.35	4.89±0.35	0.81	0.00012207	0.0143909
cg10328259	2	TSSC1	Body	Island			78.50±1.84	74.64±3.20	-3.87	0.00012207	0.0143909
cg10333701	4	NCAPG;DCAF16	TSS1500;5'UTR	Island			12.02±0.96	13.88±1.66	1.86	0.00012207	0.0143909
cg10340048	8					X	70.63±7.41	75.82±7.18	5.19	0.00012207	0.0143909
cg10341792	8	SAMD12;SAMD12	Body;Body			X	90.38±2.73	91.88±2.73	1.50	0.00012207	0.0143909
cg10349758	11	RCOR2;RCOR2	1stExon;5'UTR	Island			6.67±1.30	5.14±1.04	-1.54	0.00012207	0.0143909
cg10369585	6	PPT2;PPT2	Body;Body	Island	RDMR		5.04±0.70	5.93±0.91	0.89	0.00012207	0.0143909
cg10370025	17	ABR;ABR;ABR	Body;Body;Body	Island			72.29±6.39	79.36±5.76	7.07	0.00012207	0.0143909
cg10379890	6	IRF4	TSS1500	Island	CDMR		6.72±2.31	8.19±2.99	1.47	0.00012207	0.0143909
cg10385411	19	GRIN2D	TSS1500	Island			3.90±0.92	4.47±1.18	0.57	0.00012207	0.0143909
cg10390589	19	SAE1;SAE1;SAE1;SAE1	TSS200;TSS200;TSS200;TSS200	Island			3.48±0.35	4.12±0.22	0.64	0.00012207	0.0143909
cg10393548	8	UNC5D	Body			X	66.59±7.59	58.85±7.64	-7.74	0.00012207	0.0143909
cg10397774	8	RHPN1;C8orf51	Body;TSS1500	Island			6.30±4.21	8.22±5.50	1.93	0.00012207	0.0143909
cg10413281	14	METTL3;METTL3	1stExon;5'UTR	Island			2.98±0.23	2.33±0.20	-0.64	0.00012207	0.0143909
cg10417457	16			N_Shelf			33.20±6.60	43.72±7.57	10.52	0.00012207	0.0143909
cg10418114	6	PLEKHG1	Body				93.89±1.39	88.99±3.25	-4.90	0.00012207	0.0143909
cg10431842	1	LOC728855	Body	S_Shelf			94.12±3.21	95.83±1.84	1.71	0.00012207	0.0143909
cg10444281	14	JDP2;JDP2;JDP2	5'UTR;5'UTR;5'UTR	Island			5.18±0.58	6.36±0.71	1.18	0.00012207	0.0143909
cg10446107	5			N_Shelf			84.99±4.54	73.19±7.23	-11.80	0.00012207	0.0143909
cg10448880	16			N_Shelf			87.82±2.09	91.20±1.67	3.38	0.00012207	0.0143909
cg10491543	10	JAKMIP3	Body	N_Shore			72.26±9.72	77.16±7.96	4.90	0.00012207	0.0143909
cg10495572	1					X	46.57±12.10	52.84±13.16	6.27	0.00012207	0.0143909
cg10499172	11	DCPS	TSS1500	N_Shore			52.37±14.38	58.51±12.51	6.14	0.00012207	0.0143909
cg10508349	16	TMCO7	Body			X	91.51±2.28	93.70±1.48	2.19	0.00012207	0.0143909
cg10512427	16	ACSF3;ACSF3;ACSF3	Body;Body;Body	N_Shelf			94.84±1.85	96.43±0.94	1.59	0.00012207	0.0143909
cg10512779	13			S_Shelf			44.49±5.16	54.54±3.76	10.05	0.00012207	0.0143909
cg10522447	1	CLIC4	TSS1500	N_Shore			9.24±2.59	11.23±3.61	1.99	0.00012207	0.0143909
cg10523140	2	TBC1D8	TSS1500	S_Shore			27.24±3.12	32.35±3.42	5.12	0.00012207	0.0143909
cg10524915	14	SERPINA1;SERPINA1;SERPINA1;SERPINA1;SERPINA1;SERPINA1;SERPINA1;SERPINA1;SERPINA1;SERPINA1	TSS200;TSS200;TSS200;TSS200;TSS200;TSS200;TSS200;TSS200;TSS200;TSS200				10.25±4.53	13.38±4.49	3.13	0.00012207	0.0143909
cg10550611	7	EGFR;EGFR;EGFR;EGFR	Body;Body;Body;Body		CDMR		57.87±8.92	70.00±8.87	12.13	0.00012207	0.0143909
cg10569606	12	KCNA1	TSS200	Island		X	5.09±0.75	6.41±1.26	1.33	0.00012207	0.0143909
cg10573476	11	BSCL2;GNG3;BSCL2;BSCL2	Body;TSS1500;Body;TSS1500	Island	RDMR		16.23±1.64	20.40±1.52	4.17	0.00012207	0.0143909
cg10586358	19	SYCE2	Body	Island			11.05±3.37	13.68±4.07	2.63	0.00012207	0.0143909
cg10586883	17			N_Shelf			43.63±12.26	51.59±12.05	7.96	0.00012207	0.0143909
cg10590442	11	ESAM	TSS1500	Island		X	4.86±0.59	3.90±0.57	-0.96	0.00012207	0.0143909
cg10592478	12	RARG;RARG	Body;Body	N_Shore			5.49±0.78	6.67±1.14	1.18	0.00012207	0.0143909
cg10605904	1	TXNDC12;KTI12	Body;1stExon	Island			5.47±0.72	6.62±0.82	1.14	0.00012207	0.0143909
cg10606029	5						11.24±4.05	14.20±4.44	2.96	0.00012207	0.0143909
cg10628982	1	PHC2;PHC2	TSS1500;Body	Island			7.05±1.03	9.03±2.31	1.99	0.00012207	0.0143909
cg10635061	2	FHL2;FHL2	1stExon;5'UTR			X	6.28±0.88	8.28±1.04	2.00	0.00012207	0.0143909
cg10640362	5					X	88.90±3.24	91.70±1.73	2.80	0.00012207	0.0143909
cg10661615	10	PRLHR	TSS200	Island		X	13.32±1.22	15.99±1.97	2.67	0.00012207	0.0143909
cg10673140	8	ST3GAL1;ST3GAL1	5'UTR;5'UTR	Island			6.31±1.21	4.57±0.53	-1.73	0.00012207	0.0143909
cg10683286	6			Island			3.12±0.16	3.86±0.27	0.74	0.00012207	0.0143909
cg10684905	12	TULP3;TULP3	TSS1500;TSS1500	Island			10.35±1.72	12.14±1.88	1.80	0.00012207	0.0143909
cg10688328	15			Island			2.53±0.22	3.06±0.36	0.53	0.00012207	0.0143909
cg10703692	6					X	16.69±4.04	25.19±5.52	8.50	0.00012207	0.0143909
cg10705306	8					X	28.71±12.96	37.37±12.84	8.66	0.00012207	0.0143909
cg10712551	6	KCNK17;KCNK17	Body;Body	Island		X	8.27±0.94	6.95±0.85	-1.32	0.00012207	0.0143909
cg10717290	7	KCND2	TSS200	Island	DMR		4.52±0.60	3.86±0.67	-0.66	0.00012207	0.0143909
cg10718795	X			S_Shore	DMR		18.07±9.56	14.85±7.65	-3.21	0.00012207	0.0143909
cg10738239	13	SOX21;SOX21	1stExon;3'UTR	Island	DMR		6.69±1.55	8.72±1.46	2.03	0.00012207	0.0143909
cg10747785	22	MYH9	Body				29.33±2.81	35.76±2.31	6.43	0.00012207	0.0143909
cg10761804	19	KLF16	TSS1500	S_Shore			12.69±3.16	15.85±3.81	3.16	0.00012207	0.0143909
cg10767920	12	CCNT1	Body	Island			6.01±1.17	7.56±1.28	1.55	0.00012207	0.0143909
cg10779202	7					X	19.82±5.69	26.22±5.65	6.39	0.00012207	0.0143909
cg10784110	1			N_Shore			21.58±4.63	28.50±6.81	6.91	0.00012207	0.0143909
cg10807260	19	HAS1	TSS200				3.95±0.62	5.14±0.68	1.20	0.00012207	0.0143909
cg10825471	10	STK32C	TSS1500	S_Shore			22.29±4.00	27.47±5.23	5.18	0.00012207	0.0143909
cg10828900	5	EGFLAM;EGFLAM;EGFLAM;EGFLAM	Body;Body;Body;Body				71.48±2.03	75.83±2.30	4.35	0.00012207	0.0143909
cg10836406	6						88.44±1.03	85.47±2.31	-2.97	0.00012207	0.0143909
cg10851251	15			N_Shore			8.64±4.87	10.30±6.31	1.66	0.00012207	0.0143909
cg10900313	4	SH3D19;SH3D19;SH3D19;SH3D19	1stExon;5'UTR;1stExon;5'UTR				14.57±2.39	20.09±4.63	5.52	0.00012207	0.0143909
cg10913077	3	ARHGEF3	5'UTR			X	22.90±4.25	33.97±6.91	11.08	0.00012207	0.0143909
cg10938046	6	C6orf223	Body	N_Shore	CDMR		64.02±9.81	73.58±10.27	9.55	0.00012207	0.0143909
cg10948831	1	PBX1	Body			X	92.94±1.59	90.33±1.49	-2.61	0.00012207	0.0143909
cg10956413	22	TMEM191A	Body	Island			3.83±0.78	3.08±0.49	-0.76	0.00012207	0.0143909
cg10959711	1	S100A6	TSS1500	S_Shore			6.49±1.07	8.16±0.91	1.67	0.00012207	0.0143909
cg10970124	6	BAT4;CSNK2B	TSS1500;5'UTR	S_Shore	RDMR		4.46±0.81	6.45±1.56	1.99	0.00012207	0.0143909
cg10972353	4	SCD5;SCD5;SCD5;SCD5	5'UTR;5'UTR;1stExon;1stExon	Island			4.79±0.50	3.68±0.55	-1.11	0.00012207	0.0143909
cg10981909	5	FAM159B;FAM159B	5'UTR;1stExon	Island	DMR		3.76±0.44	4.71±0.87	0.95	0.00012207	0.0143909
cg10982886	11	PCF11;PCF11	1stExon;5'UTR	Island			4.01±0.30	5.08±0.50	1.07	0.00012207	0.0143909
cg10988041	14	FOXA1	3'UTR	N_Shore			19.42±4.51	22.95±4.19	3.53	0.00012207	0.0143909
cg10991184	3	PTPRG	Body			X	65.47±13.20	78.04±12.10	12.57	0.00012207	0.0143909
cg10996148	17	ABR;ABR;ABR	Body;Body;Body	N_Shore			64.84±10.99	72.54±8.45	7.70	0.00012207	0.0143909
cg11001670	7			S_Shelf			92.21±1.89	87.49±2.73	-4.73	0.00012207	0.0143909
cg11005552	10	OBFC1	Body			X	17.96±2.75	21.51±2.98	3.55	0.00012207	0.0143909
cg11019127	11	CADM1;CADM1	Body;Body	N_Shelf		X	80.36±5.71	72.20±8.60	-8.16	0.00012207	0.0143909
cg11028209	15			N_Shelf			38.76±5.30	49.75±3.99	10.99	0.00012207	0.0143909
cg11039241	17	RPH3AL	5'UTR	S_Shore			9.91±1.87	14.70±2.88	4.80	0.00012207	0.0143909
cg11043990	17	RNF157	Body	Island			12.20±7.32	17.09±9.28	4.89	0.00012207	0.0143909
cg11052668	6				DMR		12.51±1.32	15.84±2.06	3.34	0.00012207	0.0143909
cg11059343	21	SYNJ1;SYNJ1;SYNJ1;SYNJ1	5'UTR;Body;Body;5'UTR	Island			3.40±0.31	3.98±0.30	0.58	0.00012207	0.0143909
cg11061434	5	ODZ2	Body				60.19±3.54	68.83±5.41	8.64	0.00012207	0.0143909
cg11067179	11	CD248	1stExon	N_Shore	RDMR		10.11±4.17	14.34±7.67	4.22	0.00012207	0.0143909
cg11076487	4	SORBS2;SORBS2;SORBS2;SORBS2;SORBS2	5'UTR;5'UTR;5'UTR;5'UTR;5'UTR				66.13±10.08	73.90±8.51	7.78	0.00012207	0.0143909
cg11093760	15	CILP;CILP	5'UTR;1stExon			X	18.37±3.45	24.92±3.21	6.55	0.00012207	0.0143909
cg11105980	13	RFXAP;RFXAP	5'UTR;1stExon	Island			16.37±1.03	18.37±1.49	1.99	0.00012207	0.0143909
cg11116274	10						28.96±5.38	36.18±3.90	7.22	0.00012207	0.0143909
cg11143148	14	TTC7B	TSS1500	S_Shore			12.13±0.81	15.04±1.10	2.91	0.00012207	0.0143909
cg11143399	1					X	5.29±1.41	4.03±0.97	-1.25	0.00012207	0.0143909
cg11144990	12	CCDC53	TSS200	Island			8.74±0.70	10.62±1.02	1.87	0.00012207	0.0143909
cg11147154	7	FLNC;FLNC	3'UTR;3'UTR	N_Shelf			19.28±1.68	23.30±3.12	4.02	0.00012207	0.0143909
cg11159295	3	PPM1M;PPM1M	TSS200;TSS200	Island		X	5.01±0.77	6.57±1.10	1.57	0.00012207	0.0143909
cg11162839	3	PPP2R3A	5'UTR	S_Shelf			76.93±10.28	83.07±7.56	6.15	0.00012207	0.0143909
cg11178863	1			Island	DMR	X	6.89±0.66	5.69±0.71	-1.20	0.00012207	0.0143909
cg11180921	11	TNKS1BP1	5'UTR	N_Shore		X	11.71±1.71	13.60±1.65	1.89	0.00012207	0.0143909
cg11204311	1	TOMM20	TSS1500	S_Shore			68.56±2.66	71.27±2.21	2.72	0.00012207	0.0143909
cg11204665	11	IMMP1L	Body			X	90.13±2.79	82.75±4.36	-7.37	0.00012207	0.0143909
cg11211263	1	C1orf95	Body	S_Shelf	RDMR		40.59±11.60	46.67±10.74	6.08	0.00012207	0.0143909
cg11214507	1				DMR		79.75±7.12	73.38±7.54	-6.36	0.00012207	0.0143909
cg11225573	14	CRIP2	Body	Island			4.26±0.49	5.41±0.67	1.15	0.00012207	0.0143909
cg11227075	10	PRKG1	TSS200	N_Shore			18.92±2.06	22.80±2.91	3.88	0.00012207	0.0143909
cg11229415	1	PLCH2	TSS200	N_Shelf			28.41±6.85	36.92±7.22	8.51	0.00012207	0.0143909
cg11232947	2	AAK1	TSS1500	S_Shore			5.17±0.73	6.55±1.02	1.38	0.00012207	0.0143909
cg11239111	2	UXS1	TSS1500	Island			2.87±0.39	2.36±0.37	-0.51	0.00012207	0.0143909
cg11245205	17	RASD1	3'UTR	Island			13.48±0.98	16.69±1.72	3.22	0.00012207	0.0143909
cg11266682	4	SLC2A9;SLC2A9	Body;Body	Island			8.20±2.26	10.57±2.79	2.37	0.00012207	0.0143909
cg11268628	8	EFR3A	TSS1500	N_Shore	CDMR		10.46±7.24	13.15±8.96	2.70	0.00012207	0.0143909
cg11275620	13	POLR1D;LNX2;POLR1D	TSS1500;TSS200;TSS1500	Island			2.40±0.31	3.18±0.26	0.78	0.00012207	0.0143909
cg11280288	3	PIK3R4	Body	N_Shelf			72.34±8.96	64.60±11.41	-7.74	0.00012207	0.0143909
cg11283100	3			N_Shore			11.77±1.59	14.02±2.22	2.25	0.00012207	0.0143909
cg11283402	10	ARID5B	Body			X	81.39±6.52	71.15±11.25	-10.23	0.00012207	0.0143909
cg11299660	19	NDUFA13;TSSK6	TSS200;TSS1500	Island			2.48±0.29	3.15±0.27	0.67	0.00012207	0.0143909
cg11299683	6	ZBTB12	5'UTR	Island			5.35±0.47	6.70±0.97	1.36	0.00012207	0.0143909
cg11304682	3	PDZRN3	Body			X	17.14±3.04	22.95±3.25	5.81	0.00012207	0.0143909
cg11312509	19	COL5A3	TSS200	S_Shore			7.95±3.08	9.60±3.49	1.65	0.00012207	0.0143909
cg11314310	10	WDR37	Body				88.22±1.60	84.20±2.84	-4.02	0.00012207	0.0143909
cg11326919	17	LOC100133991	TSS1500	Island			13.97±5.85	20.86±6.57	6.90	0.00012207	0.0143909
cg11339341	5	LOC645323;LOC645323;LOC645323	TSS200;Body;Body	N_Shore			7.99±3.86	9.18±4.87	1.19	0.00012207	0.0143909
cg11343289	2	DNMT3A;DNMT3A;DNMT3A	Body;Body;Body	Island			13.24±1.63	17.04±2.39	3.80	0.00012207	0.0143909
cg11352190	12	NELL2;NELL2;NELL2;NELL2;NELL2;NELL2	Body;5'UTR;Body;1stExon;TSS1500;5'UTR	Island			8.36±1.37	10.83±1.68	2.47	0.00012207	0.0143909
cg11368628	11	SYT8	Body				35.88±7.80	46.59±4.68	10.71	0.00012207	0.0143909
cg11377484	7	IRF5;IRF5;IRF5;IRF5;IRF5;IRF5	TSS200;TSS200;5'UTR;5'UTR;5'UTR;5'UTR	Island		X	7.61±0.90	8.58±1.18	0.97	0.00012207	0.0143909
cg11378575	2	B3GNT7	3'UTR	S_Shore	CDMR	X	24.28±5.96	31.86±7.49	7.59	0.00012207	0.0143909
cg11380327	2			S_Shore			7.93±1.56	11.05±2.39	3.12	0.00012207	0.0143909
cg11390933	1					X	37.92±16.50	46.95±16.31	9.03	0.00012207	0.0143909
cg11395414	19	FBXO17;FBXO17;FBXO17	5'UTR;1stExon;5'UTR	S_Shelf			78.42±3.02	73.97±4.16	-4.45	0.00012207	0.0143909
cg11400650	15	MIR548H4;NOX5	Body;Body	S_Shelf			38.26±7.02	44.29±6.12	6.03	0.00012207	0.0143909
cg11403907	1					X	12.87±7.45	17.17±8.47	4.30	0.00012207	0.0143909
cg11408211	4	MAML3	Body	N_Shelf			88.96±3.93	91.44±2.88	2.48	0.00012207	0.0143909
cg11411922	20	MYLK2	TSS1500	N_Shelf			47.93±3.79	55.05±3.82	7.13	0.00012207	0.0143909
cg11420782	22	APOL4;APOL4	5'UTR;5'UTR				32.12±9.34	40.84±10.05	8.73	0.00012207	0.0143909
cg11438560	5	ABLIM3	5'UTR	S_Shore		X	8.31±2.43	9.82±2.47	1.51	0.00012207	0.0143909
cg11444379	14			Island	DMR		4.41±0.31	3.50±0.28	-0.91	0.00012207	0.0143909
cg11450671	19	HCN2	Body	Island			5.79±0.84	8.84±1.22	3.05	0.00012207	0.0143909
cg11455444	2	LOC84931	TSS200			X	26.18±12.28	33.50±13.09	7.32	0.00012207	0.0143909
cg11460727	8	EGR3	Body	Island	RDMR	X	23.40±4.76	28.63±6.00	5.23	0.00012207	0.0143909
cg11468089	6	BAT1;BAT1	Body;Body	N_Shelf			64.12±11.82	70.31±13.14	6.19	0.00012207	0.0143909
cg11480534	11	AHNAK	Body			X	57.52±19.49	65.96±18.75	8.44	0.00012207	0.0143909
cg11482099	11	PAX6;PAX6;PAX6	TSS1500;5'UTR;TSS1500	Island	DMR		11.55±4.41	17.06±6.31	5.51	0.00012207	0.0143909
cg11485247	8	SLC39A14;SLC39A14;SLC39A14;SLC39A14	TSS200;TSS200;TSS200;TSS1500	Island			9.96±1.07	12.41±1.98	2.45	0.00012207	0.0143909
cg11498726	8	BNIP3L	Body			X	91.98±1.73	88.08±2.46	-3.90	0.00012207	0.0143909
cg11507713	17					X	76.81±7.52	81.72±6.62	4.91	0.00012207	0.0143909
cg11510891	13	LOC646982;LOC646982;LOC646982	Body;Body;Body				34.11±9.20	40.73±8.38	6.62	0.00012207	0.0143909
cg11511096	12					X	32.92±8.70	39.77±8.94	6.85	0.00012207	0.0143909
cg11526866	1	CAMK2N1	TSS1500	S_Shore			11.68±3.25	15.08±2.67	3.40	0.00012207	0.0143909
cg11547724	11	HPX	TSS200				37.86±6.89	43.42±7.65	5.56	0.00012207	0.0143909
cg11551740	17	DLX4;DLX4	Body;TSS1500	Island			4.62±0.93	6.46±1.42	1.83	0.00012207	0.0143909
cg11572340	10	KCNIP2;KCNIP2;KCNIP2;KCNIP2;KCNIP2;KCNIP2;KCNIP2;KCNIP2;KCNIP2;KCNIP2;KCNIP2;KCNIP2	1stExon;5'UTR;1stExon;1stExon;1stExon;5'UTR;5'UTR;5'UTR;5'UTR;1stExon;5'UTR;1stExon	Island			12.31±6.96	15.78±8.95	3.47	0.00012207	0.0143909
cg11584284	6			S_Shelf			87.07±7.94	91.30±4.12	4.23	0.00012207	0.0143909
cg11584690	19						7.78±1.86	10.29±1.82	2.51	0.00012207	0.0143909
cg11586124	12			Island			6.40±0.40	5.79±0.53	-0.61	0.00012207	0.0143909
cg11610346	8	PENK	TSS1500	Island			5.95±0.71	7.12±0.56	1.17	0.00012207	0.0143909
cg11616777	5	SLC6A3	Body				86.35±8.42	89.41±6.99	3.05	0.00012207	0.0143909
cg11641102	8	PTK2B;PTK2B;PTK2B;PTK2B	5'UTR;5'UTR;5'UTR;5'UTR	S_Shore		X	36.66±7.34	42.19±8.22	5.52	0.00012207	0.0143909
cg11641370	8	FOXH1	Body	N_Shore			8.24±5.17	11.06±4.91	2.81	0.00012207	0.0143909
cg11644123	17	ASPSCR1	Body	S_Shore			12.75±2.72	10.00±2.91	-2.74	0.00012207	0.0143909
cg11649376	12	ACSS3	Body	S_Shore		X	20.41±3.72	27.31±5.11	6.90	0.00012207	0.0143909
cg11649388	13	FLT1	Body				87.19±8.15	89.32±6.53	2.14	0.00012207	0.0143909
cg11658060	12	NUAK1	Body			X	27.63±2.43	34.47±3.44	6.84	0.00012207	0.0143909
cg11662609	10	FBXO18;FBXO18	Body;TSS1500	S_Shelf			88.66±1.23	90.34±0.65	1.68	0.00012207	0.0143909
cg11673244	22	MIR130B;MIR301B	TSS1500;TSS200	S_Shore			10.18±4.82	12.68±4.54	2.49	0.00012207	0.0143909
cg11682083	5					X	14.41±6.56	23.86±7.84	9.45	0.00012207	0.0143909
cg11691393	15	PIF1	TSS1500	S_Shore			5.40±0.55	4.65±0.41	-0.75	0.00012207	0.0143909
cg11692191	19			N_Shore	CDMR	X	40.15±12.30	45.98±10.84	5.83	0.00012207	0.0143909
cg11698099	16	PARD6A;ACD;ACD;PARD6A;ACD	Body;TSS1500;TSS1500;Body;TSS1500	Island			11.02±4.04	13.72±3.82	2.69	0.00012207	0.0143909
cg11706469	10	FGF8;FGF8;FGF8;FGF8	Body;Body;Body;Body	N_Shore	DMR		24.46±2.57	27.01±2.34	2.56	0.00012207	0.0143909
cg11708118	12	MLF2;MLF2	TSS1500;TSS1500	Island			13.11±1.37	16.98±3.03	3.88	0.00012207	0.0143909
cg11716640	1	MAGI3;MAGI3	TSS200;TSS200	Island			4.91±0.58	6.07±0.89	1.16	0.00012207	0.0143909
cg11726580	7	ARMC10;ARMC10;FBXL13;ARMC10;FBXL13;ARMC10;ARMC10;FBXL13;ARMC10	TSS200;TSS200;1stExon;TSS200;5'UTR;TSS200;TSS200;TSS200;TSS200	Island			3.39±0.48	4.20±0.43	0.80	0.00012207	0.0143909
cg11751545	11	KIRREL3;KIRREL3	Body;Body			X	25.06±10.84	36.07±11.33	11.01	0.00012207	0.0143909
cg11753867	7	IGFBP3;IGFBP3	TSS1500;TSS1500	S_Shore			4.70±1.44	5.98±2.03	1.28	0.00012207	0.0143909
cg11791452	2	GLI2	Body			X	36.83±13.77	45.50±15.18	8.67	0.00012207	0.0143909
cg11805188	5	SLC12A7	Body	S_Shore			36.64±6.50	42.08±6.18	5.43	0.00012207	0.0143909
cg11808757	22	HDAC10;HDAC10;TUBGCP6	3'UTR;3'UTR;TSS1500	S_Shore			9.34±1.97	11.73±1.87	2.39	0.00012207	0.0143909
cg11821200	5	PTGER4	Body	S_Shelf			48.51±7.05	58.19±6.40	9.69	0.00012207	0.0143909
cg11823496	8					X	15.26±5.60	20.96±6.14	5.70	0.00012207	0.0143909
cg11826638	7	LHFPL3	Body	S_Shore			22.21±1.93	25.26±1.85	3.05	0.00012207	0.0143909
cg11828108	10	PITX3	TSS200	Island			10.18±1.46	8.05±0.79	-2.13	0.00012207	0.0143909
cg11849105	7	GSTK1;GSTK1;GSTK1;GSTK1	TSS200;TSS200;TSS200;TSS200				9.23±0.81	7.71±0.97	-1.52	0.00012207	0.0143909
cg11849461	17	DNAH9	Body				4.60±0.52	5.95±0.94	1.35	0.00012207	0.0143909
cg11853000	19	ZNF763	TSS1500	N_Shore		X	23.02±4.32	25.85±4.54	2.83	0.00012207	0.0143909
cg11854154	11	AMPD3	TSS200	Island			11.78±5.05	14.94±6.37	3.17	0.00012207	0.0143909
cg11860005	22	DEPDC5;DEPDC5	TSS1500;TSS1500	N_Shore			7.33±1.54	9.49±1.74	2.15	0.00012207	0.0143909
cg11895596	3					X	4.43±0.43	6.76±0.90	2.32	0.00012207	0.0143909
cg11901646	5	MRPL22;MRPL22	Body;Body				93.63±0.85	94.62±0.82	0.99	0.00012207	0.0143909
cg11906781	2	BRE;BRE;BRE;BRE;BRE	Body;Body;Body;Body;Body			X	28.26±2.44	37.00±4.25	8.74	0.00012207	0.0143909
cg11909976	19	TRIM28	TSS200	Island			5.37±0.56	4.36±0.51	-1.01	0.00012207	0.0143909
cg11919558	2	SERTAD2	5'UTR				4.19±0.41	5.14±0.63	0.95	0.00012207	0.0143909
cg11936643	10	ABLIM1;ABLIM1;ABLIM1;ABLIM1	Body;Body;5'UTR;Body			X	16.45±5.76	23.08±8.34	6.63	0.00012207	0.0143909
cg11940285	3	TRH;TRH	5'UTR;1stExon	Island			21.19±2.82	26.53±3.73	5.33	0.00012207	0.0143909
cg11974498	17			Island		X	43.85±4.02	53.85±3.22	9.99	0.00012207	0.0143909
cg11988964	10	DKK1	TSS1500	N_Shore			13.15±2.76	18.96±4.55	5.80	0.00012207	0.0143909
cg12015851	15	FURIN	3'UTR	S_Shore			75.79±4.28	79.71±5.24	3.93	0.00012207	0.0143909
cg12018098	19	SPRED3	Body	Island	DMR		15.60±1.86	21.81±2.63	6.20	0.00012207	0.0143909
cg12019576	4	KIAA0922;KIAA0922	Body;Body	Island			3.89±0.23	4.68±0.32	0.79	0.00012207	0.0143909
cg12032713	8	ZFPM2	Body			X	23.15±4.05	28.46±4.03	5.31	0.00012207	0.0143909
cg12035893	19	ATG4D;ATG4D	1stExon;5'UTR	Island			5.36±0.37	4.57±0.19	-0.79	0.00012207	0.0143909
cg12043511	2	FRZB	Body				83.15±2.04	74.51±4.67	-8.65	0.00012207	0.0143909
cg12043722	15	CORO2B	TSS1500	Island	DMR		14.92±0.90	17.14±1.54	2.22	0.00012207	0.0143909
cg12044000	2						42.12±8.17	52.36±7.57	10.24	0.00012207	0.0143909
cg12051116	2	CLASP1;CLASP1;CLASP1	Body;Body;Body			X	74.60±13.71	82.31±11.61	7.71	0.00012207	0.0143909
cg12055265	4	ANK2;ANK2;ANK2	Body;Body;Body				85.02±4.28	75.20±10.02	-9.83	0.00012207	0.0143909
cg12059147	1	FAM183A	1stExon	Island			5.05±0.54	6.40±0.91	1.35	0.00012207	0.0143909
cg12098645	12	CPM;CPM;CPM	5'UTR;5'UTR;5'UTR	N_Shore			11.72±1.47	15.26±2.40	3.54	0.00012207	0.0143909
cg12104477	15	ARID3B	TSS1500	Island			4.91±0.50	6.57±1.07	1.66	0.00012207	0.0143909
cg12110087	7	HOXA6	TSS1500	Island			6.62±1.04	9.60±1.25	2.97	0.00012207	0.0143909
cg12112929	1	GPR3	TSS1500	N_Shore		X	5.36±0.86	4.36±0.51	-1.00	0.00012207	0.0143909
cg12129897	11	NXF1;NXF1;TMEM223	3'UTR;3'UTR;TSS1500	S_Shore	RDMR		6.51±1.13	7.47±1.39	0.96	0.00012207	0.0143909
cg12131826	15			N_Shelf		X	16.15±6.00	20.44±6.08	4.29	0.00012207	0.0143909
cg12136895	1	ARID1A;ARID1A	3'UTR;3'UTR			X	82.15±7.76	86.59±6.92	4.44	0.00012207	0.0143909
cg12139479	15						79.91±1.90	76.99±1.90	-2.92	0.00012207	0.0143909
cg12142865	12	ALDH2	Body			X	12.62±5.70	15.92±6.07	3.30	0.00012207	0.0143909
cg12143789	5			Island	RDMR		6.58±1.13	8.21±1.25	1.64	0.00012207	0.0143909
cg12146864	12	LRP1	Body	Island			14.92±6.87	18.29±9.55	3.37	0.00012207	0.0143909
cg12177113	10	AFAP1L2;AFAP1L2	Body;Body			X	12.97±3.00	17.90±3.00	4.93	0.00012207	0.0143909
cg12195820	8	THAP1;THAP1;THAP1;THAP1	1stExon;1stExon;5'UTR;5'UTR	Island			9.01±0.81	11.01±1.07	2.00	0.00012207	0.0143909
cg12197399	4	SORBS2	5'UTR			X	19.31±11.62	25.60±12.95	6.29	0.00012207	0.0143909
cg12204773	17	DLG4;ACADVL;ACADVL;ACADVL;DLG4;ACADVL	5'UTR;5'UTR;1stExon;5'UTR;1stExon;1stExon	Island			5.15±0.18	4.64±0.30	-0.51	0.00012207	0.0143909
cg12207367	2					X	87.46±5.75	91.24±4.38	3.78	0.00012207	0.0143909
cg12217560	13	TNFRSF19;TNFRSF19	1stExon;5'UTR			X	30.68±6.03	43.70±5.34	13.02	0.00012207	0.0143909
cg12224730	15			N_Shore			91.99±2.01	86.35±5.17	-5.64	0.00012207	0.0143909
cg12230293	6	LOC285740;LOC285740	Body;TSS1500				77.66±2.17	73.91±2.93	-3.76	0.00012207	0.0143909
cg12232388	12			N_Shore		X	12.53±1.44	16.56±2.70	4.03	0.00012207	0.0143909
cg12236088	2			Island			4.64±0.78	5.60±0.64	0.96	0.00012207	0.0143909
cg12255995	19	SBNO2;SBNO2	Body;TSS1500			X	10.33±5.35	14.06±6.04	3.73	0.00012207	0.0143909
cg12257625	19	ZNF564	Body	Island			5.58±0.64	6.49±1.08	0.91	0.00012207	0.0143909
cg12258454	3			N_Shore			37.00±8.26	44.19±9.99	7.19	0.00012207	0.0143909
cg12289251	10	CACNB2;CACNB2;CACNB2;CACNB2;CACNB2;CACNB2;CACNB2;CACNB2;CACNB2	Body;Body;Body;Body;Body;TSS200;Body;Body;Body			X	14.53±1.72	17.60±3.32	3.07	0.00012207	0.0143909
cg12291509	4	ELMOD2	TSS1500	N_Shore			6.78±0.82	9.51±1.44	2.72	0.00012207	0.0143909
cg12307200	3			N_Shore			58.09±11.03	65.21±9.89	7.12	0.00012207	0.0143909
cg12339905	11	FEZ1;FEZ1	TSS200;TSS200	Island			6.32±1.36	8.75±1.09	2.43	0.00012207	0.0143909
cg12340454	15	RORA	Body	N_Shore			4.43±0.57	5.50±0.66	1.07	0.00012207	0.0143909
cg12347429	6	FLJ22536	Body	Island			7.42±1.18	9.14±1.96	1.72	0.00012207	0.0143909
cg12361088	11	NAV2	Body			X	61.51±5.64	71.52±4.74	10.02	0.00012207	0.0143909
cg12384499	15			Island	CDMR		20.11±1.15	24.21±1.86	4.09	0.00012207	0.0143909
cg12392557	1	CHRNB2	3'UTR				10.98±2.68	15.20±4.48	4.22	0.00012207	0.0143909
cg12400807	1	TCEA3	TSS1500	S_Shore			91.23±0.89	92.88±0.89	1.66	0.00012207	0.0143909
cg12404284	19	LOC641367;ZNF100	TSS200;Body	N_Shore			93.45±2.17	91.33±2.54	-2.12	0.00012207	0.0143909
cg12405136	11	MRGPRF;MRGPRF	TSS1500;TSS1500	S_Shelf			7.51±1.26	10.82±2.56	3.30	0.00012207	0.0143909
cg12407421	1	PAX7;PAX7;PAX7	Body;Body;Body				42.16±3.91	46.63±2.57	4.47	0.00012207	0.0143909
cg12415479	3	PLXND1	Body			X	13.85±5.00	18.54±4.82	4.69	0.00012207	0.0143909
cg12433473	2	CHPF	Body	Island			19.23±13.24	24.06±14.90	4.82	0.00012207	0.0143909
cg12438392	2	TSN	Body	S_Shore			15.20±1.51	12.98±1.32	-2.23	0.00012207	0.0143909
cg12440258	5			Island		X	10.47±2.46	13.58±3.82	3.11	0.00012207	0.0143909
cg12446722	1	ACBD3;ACBD3	5'UTR;1stExon	Island			3.78±0.35	4.43±0.45	0.65	0.00012207	0.0143909
cg12454161	1	SAMD11	Body	Island			34.90±5.50	40.47±4.82	5.58	0.00012207	0.0143909
cg12476242	3	RUVBL1	Body			X	48.82±6.15	53.75±7.31	4.93	0.00012207	0.0143909
cg12487792	18	TMX3;CCDC102B	TSS1500;5'UTR	S_Shore			28.90±9.01	35.08±7.70	6.18	0.00012207	0.0143909
cg12498409	7	C7orf10;C7orf11	TSS200;TSS1500	Island			15.69±1.45	18.39±1.82	2.70	0.00012207	0.0143909
cg12502460	4	WWC2	Body			X	21.66±12.01	26.57±13.13	4.91	0.00012207	0.0143909
cg12505423	3			Island		X	3.97±0.34	5.19±0.61	1.22	0.00012207	0.0143909
cg12526091	12			S_Shelf			25.60±6.52	33.53±6.15	7.93	0.00012207	0.0143909
cg12533658	17	STARD3;STARD3;STARD3	Body;Body;Body			X	25.97±9.67	32.30±10.09	6.33	0.00012207	0.0143909
cg12545882	2	CLASP1;CLASP1;CLASP1	Body;Body;Body			X	40.24±20.83	46.97±20.94	6.73	0.00012207	0.0143909
cg12550816	19	DACT3	Body	Island			8.28±0.61	10.34±1.27	2.05	0.00012207	0.0143909
cg12552104	7	CREB5;CREB5;CREB5	Body;Body;Body			X	81.71±11.25	86.79±7.19	5.07	0.00012207	0.0143909
cg12558347	5	SLC22A5	Body			X	22.39±5.25	28.01±5.82	5.62	0.00012207	0.0143909
cg12559031	17	DLX4	TSS200	Island			9.45±3.65	12.03±3.74	2.58	0.00012207	0.0143909
cg12565580	13	ATP8A2	Body			X	82.15±5.20	71.67±7.61	-10.48	0.00012207	0.0143909
cg12571847	11	YIF1A	Body	Island			12.68±1.33	9.51±2.08	-3.17	0.00012207	0.0143909
cg12583325	7	MDH2	3'UTR				79.55±7.80	85.87±5.55	6.33	0.00012207	0.0143909
cg12583782	19			Island			6.50±0.55	8.10±0.87	1.59	0.00012207	0.0143909
cg12592691	7	COBL	Body			X	17.19±7.49	23.26±7.91	6.07	0.00012207	0.0143909
cg12594348	12	CSRNP2	TSS200	Island			6.15±0.72	7.66±1.27	1.51	0.00012207	0.0143909
cg12595349	1	POLR3C;RNF115	TSS200;TSS200	Island			6.44±0.58	5.52±0.37	-0.92	0.00012207	0.0143909
cg12596843	11			N_Shelf			11.28±1.19	15.06±1.79	3.77	0.00012207	0.0143909
cg12597389	7	NXPH1	Body	Island			7.42±1.44	10.11±2.01	2.69	0.00012207	0.0143909
cg12627901	6	MTHFD1L	Body			X	59.44±21.61	63.07±21.12	3.63	0.00012207	0.0143909
cg12629349	2	EML6	Body	S_Shore			46.31±22.65	54.25±21.38	7.93	0.00012207	0.0143909
cg12629480	17	C17orf59	1stExon	Island			7.51±1.78	9.09±2.14	1.58	0.00012207	0.0143909
cg12630018	20	SDCBP2;SDCBP2	TSS1500;Body	S_Shore			80.11±3.61	85.85±3.83	5.75	0.00012207	0.0143909
cg12638737	1	ETNK2	Body	Island	DMR		16.08±4.79	20.95±6.04	4.87	0.00012207	0.0143909
cg12645607	5	MCCC2	Body	S_Shore			6.14±0.67	5.17±0.83	-0.97	0.00012207	0.0143909
cg12655251	1	GLIS1	Body			X	26.36±5.73	36.35±4.80	9.98	0.00012207	0.0143909
cg12660813	1	PRDM16;PRDM16	Body;Body	N_Shelf			18.08±4.85	23.87±6.75	5.79	0.00012207	0.0143909
cg12664940	5	PCDHB1	TSS200			X	18.74±1.80	23.15±2.56	4.42	0.00012207	0.0143909
cg12676702	2	DLX1;DLX1	3'UTR;3'UTR	S_Shore	RDMR		70.41±5.22	79.42±5.56	9.01	0.00012207	0.0143909
cg12677723	19	MIR1470;WIZ	TSS1500;5'UTR		CDMR		20.74±6.13	25.19±5.81	4.45	0.00012207	0.0143909
cg12686754	2	MIR216A	TSS1500				85.23±5.62	89.45±4.03	4.22	0.00012207	0.0143909
cg12690313	7	DNAJB6;DNAJB6	TSS1500;TSS1500	Island			3.70±0.60	4.89±0.92	1.19	0.00012207	0.0143909
cg12706938	19	MEX3D	Body	Island			3.57±0.72	4.69±0.94	1.13	0.00012207	0.0143909
cg12710800	10					X	31.08±4.20	37.46±4.85	6.39	0.00012207	0.0143909
cg12711961	5	LRRC14B	TSS200	N_Shore			9.07±2.42	13.92±3.31	4.85	0.00012207	0.0143909
cg12720424	1			Island			4.49±0.28	3.88±0.25	-0.61	0.00012207	0.0143909
cg12720643	1	FAM163A	TSS1500	Island	DMR		8.89±4.19	11.77±5.50	2.87	0.00012207	0.0143909
cg12726354	15	OCA2	5'UTR	Island	DMR		17.66±4.09	21.51±4.64	3.85	0.00012207	0.0143909
cg12736877	6	RNF39;RNF39	Body;Body	Island			22.76±5.59	26.53±5.39	3.77	0.00012207	0.0143909
cg12743165	1	C1orf159	Body	N_Shore			73.37±8.05	78.95±6.07	5.57	0.00012207	0.0143909
cg12748000	12						85.38±5.39	87.65±4.17	2.27	0.00012207	0.0143909
cg12766815	9	SETX	TSS200	Island			15.75±1.53	13.07±1.38	-2.68	0.00012207	0.0143909
cg12771852	4					X	40.96±12.17	45.35±11.61	4.39	0.00012207	0.0143909
cg12800030	17			N_Shore	RDMR		11.77±4.55	15.34±4.09	3.57	0.00012207	0.0143909
cg12804755	11					X	36.08±3.46	47.39±3.03	11.31	0.00012207	0.0143909
cg12807924	20	SRC;SRC	Body;Body	S_Shore			20.36±5.15	26.65±5.09	6.29	0.00012207	0.0143909
cg12810313	8	MSRA;MSRA;MSRA	Body;Body;Body	Island			4.69±0.44	5.76±0.61	1.07	0.00012207	0.0143909
cg12847429	14	GMFB	Body			X	46.16±2.65	52.88±2.41	6.72	0.00012207	0.0143909
cg12851793	14	VSX2	Body	Island			7.47±0.71	9.61±1.20	2.14	0.00012207	0.0143909
cg12854483	19	CNN1;CNN1	1stExon;5'UTR			X	7.87±1.32	10.12±1.57	2.25	0.00012207	0.0143909
cg12855988	6	RPS12;SNORD101	5'UTR;TSS1500	S_Shore			23.79±2.01	20.02±2.11	-3.77	0.00012207	0.0143909
cg12865939	11	ST5;ST5;ST5	TSS1500;TSS200;5'UTR				12.17±5.11	14.69±5.57	2.52	0.00012207	0.0143909
cg12884510	13			N_Shelf			76.40±3.72	80.51±3.18	4.12	0.00012207	0.0143909
cg12890903	14	NYNRIN	TSS200	N_Shore		X	12.31±2.10	16.34±3.80	4.03	0.00012207	0.0143909
cg12895701	10			N_Shore			87.53±2.40	90.99±1.99	3.46	0.00012207	0.0143909
cg12904680	3	MCCC1	Body	N_Shore			92.58±1.23	94.51±0.68	1.92	0.00012207	0.0143909
cg12905176	3			S_Shore	RDMR		74.34±15.53	79.60±12.96	5.26	0.00012207	0.0143909
cg12909732	7			N_Shelf			8.04±1.47	10.12±1.71	2.08	0.00012207	0.0143909
cg12936671	6					X	45.25±7.29	54.97±6.04	9.72	0.00012207	0.0143909
cg12939390	2	SRBD1	Body			X	29.16±6.37	41.06±6.92	11.89	0.00012207	0.0143909
cg12945194	11	GPHA2;GPHA2	1stExon;5'UTR			X	33.05±8.53	39.80±9.14	6.74	0.00012207	0.0143909
cg12962599	5	SLC1A3;SLC1A3;SLC1A3	TSS1500;5'UTR;5'UTR		DMR		20.50±2.23	25.74±3.49	5.24	0.00012207	0.0143909
cg12964144	17	WSCD1	5'UTR	Island			4.81±1.40	6.58±1.94	1.77	0.00012207	0.0143909
cg12995004	5					X	62.80±7.68	69.17±8.08	6.36	0.00012207	0.0143909
cg12999453	17	TBX2	Body	Island	DMR	X	50.85±10.12	57.98±9.61	7.13	0.00012207	0.0143909
cg13001878	13	F10	TSS200			X	5.72±1.18	8.91±2.24	3.19	0.00012207	0.0143909
cg13001963	5					X	42.13±19.38	49.80±18.99	7.67	0.00012207	0.0143909
cg13016619	2					X	63.05±7.15	70.70±5.20	7.65	0.00012207	0.0143909
cg13016975	6	GPRC6A	TSS1500				87.97±2.75	79.61±6.31	-8.36	0.00012207	0.0143909
cg13031167	6	HLA-DPA1	TSS200				10.41±2.61	13.30±2.95	2.88	0.00012207	0.0143909
cg13033509	5	SRFBP1	TSS1500	N_Shore			16.75±2.04	20.74±3.51	3.99	0.00012207	0.0143909
cg13036855	3	CHDH;IL17RB	TSS1500;Body	Island			8.07±0.85	10.25±1.06	2.17	0.00012207	0.0143909
cg13038229	12					X	82.58±3.75	74.36±3.53	-8.22	0.00012207	0.0143909
cg13053408	3	C3orf24;C3orf24	Body;Body	N_Shelf			90.88±2.56	93.46±1.61	2.59	0.00012207	0.0143909
cg13058453	1	WDR63	Body			X	41.53±6.24	49.50±9.08	7.97	0.00012207	0.0143909
cg13063344	12	GALNT9	TSS1500	S_Shore	DMR		4.40±1.07	6.11±1.73	1.70	0.00012207	0.0143909
cg13065121	1	KISS1	3'UTR	N_Shore		X	14.51±0.98	17.14±1.60	2.62	0.00012207	0.0143909
cg13071869	3	BOC	5'UTR			X	42.07±10.19	49.81±10.71	7.74	0.00012207	0.0143909
cg13075444	11	C11orf41	Body	Island			70.40±7.48	74.90±7.39	4.50	0.00012207	0.0143909
cg13076829	18			N_Shelf			29.72±9.10	38.22±10.48	8.50	0.00012207	0.0143909
cg13077517	20	STK35	TSS200	Island			10.40±1.42	12.47±1.94	2.07	0.00012207	0.0143909
cg13077745	11	GPR44	TSS200	S_Shelf		X	49.15±15.95	55.12±14.31	5.97	0.00012207	0.0143909
cg13093774	8	PHYHIP;PHYHIP;PHYHIP;PHYHIP	1stExon;5'UTR;5'UTR;1stExon	Island		X	10.91±3.23	14.03±3.87	3.11	0.00012207	0.0143909
cg13102889	1	HES5	TSS1500	S_Shore			43.62±4.08	51.40±4.78	7.79	0.00012207	0.0143909
cg13108852	X	GPKOW	TSS1500	S_Shore			69.28±4.52	72.50±4.41	3.22	0.00012207	0.0143909
cg13125884	15	CT62	TSS1500	Island			4.98±0.93	6.35±1.33	1.37	0.00012207	0.0143909
cg13126871	4	PF4	TSS1500	S_Shore			29.92±11.00	39.07±13.42	9.14	0.00012207	0.0143909
cg13144432	15	ADAMTS17	3'UTR				88.09±5.21	83.74±7.92	-4.35	0.00012207	0.0143909
cg13214309	1			S_Shore			47.09±3.70	52.99±3.90	5.90	0.00012207	0.0143909
cg13216724	11					X	30.91±10.62	39.19±9.41	8.28	0.00012207	0.0143909
cg13232119	14			Island			8.14±0.68	7.51±0.72	-0.63	0.00012207	0.0143909
cg13240385	12	PPP1R1A	TSS200	Island			7.40±0.61	8.95±0.88	1.55	0.00012207	0.0143909
cg13249008	11			N_Shore			5.52±1.27	7.57±1.87	2.05	0.00012207	0.0143909
cg13251533	12			Island			94.82±0.63	93.13±1.03	-1.69	0.00012207	0.0143909
cg13252294	22	ATF4;ATF4	TSS200;TSS200	Island			3.88±0.84	4.60±0.99	0.72	0.00012207	0.0143909
cg13255056	3	PPM1M;PPM1M	TSS200;TSS200	Island		X	5.85±0.77	7.73±1.13	1.88	0.00012207	0.0143909
cg13257614	2	RAB1A;RAB1A	Body;Body	Island			5.35±0.66	4.40±0.48	-0.95	0.00012207	0.0143909
cg13265524	2	ALS2CR11;ALS2CR11;ALS2CR11;ALS2CR11	TSS1500;TSS1500;TSS1500;TSS1500	S_Shore		X	20.11±10.55	26.42±13.29	6.31	0.00012207	0.0143909
cg13269555	10	KAZALD1	5'UTR	Island	CDMR	X	4.01±0.85	6.54±1.45	2.53	0.00012207	0.0143909
cg13300756	19	HAS1	TSS1500				8.13±2.25	13.50±2.66	5.37	0.00012207	0.0143909
cg13302217	16	ZFPM1	3'UTR	Island			23.01±5.42	27.79±6.34	4.79	0.00012207	0.0143909
[truncated: 47,978 more rows]

## Sheet: C. T2D_Myoblasts_vs_Myotubes
Sup data 6. DNA methylation in myoblasts versus myotubes from 14 individuals with type 2 diabetes (T2D).
Statistics are calculated using paired wilcoxon test and false discovery rate (FDR) <5% applied (q<0.05).
Data are presented as mean±SD
	Region in relation to						DNA methylation (%)
TargetID	Chromosome	Nearest gene	Gene region	CpG Island region	DMR	Enhancer	Myoblasts	Myotubes	Difference	p-value	q-value
cg00000289	14	ACTN1;ACTN1;ACTN1	3'UTR;3'UTR;3'UTR	N_Shore			54.84±3.26	46.09±3.11	-8.75	0.00012207	0.00394545
cg00003187	1	RERE;RERE	5'UTR;5'UTR			X	93.73±1.40	90.39±2.12	-3.34	0.00012207	0.00394545
cg00004105	10	LOXL4	Body				24.78±22.04	32.16±25.46	7.39	0.00012207	0.00394545
cg00004257	1	CSMD2	Body	Island	DMR		20.80±8.84	14.59±6.08	-6.21	0.00012207	0.00394545
cg00005541	12			Island			27.90±24.70	35.71±28.81	7.81	0.00012207	0.00394545
cg00006032	14	GPHN;GPHN;GPHN;GPHN	1stExon;5'UTR;1stExon;5'UTR	Island			4.52±0.52	5.40±0.52	0.89	0.00012207	0.00394545
cg00007426	2						81.99±24.15	78.15±26.04	-3.84	0.00012207	0.00394545
cg00008387	16	TMEM188	TSS200	Island			4.82±0.67	5.89±0.60	1.07	0.00012207	0.00394545
cg00008665	3	C3orf39	5'UTR	N_Shore			9.58±1.32	13.51±1.27	3.93	0.00012207	0.00394545
cg00009871	13	LOC121952	TSS200				26.99±31.34	33.01±33.43	6.01	0.00012207	0.00394545
cg00011346	2	ERBB4;ERBB4	TSS1500;TSS1500	Island	DMR		10.75±1.29	8.02±1.08	-2.74	0.00012207	0.00394545
cg00013349	1	ST6GALNAC3	Body			X	80.30±4.97	70.18±7.00	-10.13	0.00012207	0.00394545
cg00016593	1	SLFNL1;SLFNL1	Body;Body	Island			93.65±2.65	90.58±3.77	-3.08	0.00012207	0.00394545
cg00018850	14					X	84.29±7.38	88.84±5.19	4.55	0.00012207	0.00394545
cg00019678	12	C12orf34	5'UTR	S_Shore		X	38.59±28.65	48.60±29.67	10.01	0.00012207	0.00394545
cg00019778	6	IGF2R	Body	Island			6.27±0.44	7.80±0.58	1.53	0.00012207	0.00394545
cg00025405	5			N_Shore			25.42±25.07	31.72±26.35	6.30	0.00012207	0.00394545
cg00028034	20	TSPYL3	TSS1500	S_Shore			45.23±22.80	54.37±24.38	9.13	0.00012207	0.00394545
cg00028507	1			N_Shore			26.20±29.84	32.30±31.99	6.10	0.00012207	0.00394545
cg00028918	5			Island			9.62±1.62	7.43±0.86	-2.19	0.00012207	0.00394545
cg00028935	3	ZIC4;ZIC4;ZIC4	Body;Body;Body	Island			52.89±30.65	46.26±30.91	-6.62	0.00012207	0.00394545
cg00030291	7	ICA1;ICA1;ICA1;ICA1	5'UTR;1stExon;TSS1500;TSS1500	Island		X	9.04±0.94	11.60±1.48	2.55	0.00012207	0.00394545
cg00030627	10			N_Shore			40.04±31.62	54.32±30.33	14.28	0.00012207	0.00394545
cg00031973	7						27.66±10.87	33.68±13.04	6.03	0.00012207	0.00394545
cg00032036	19	PNPLA6;PNPLA6;PNPLA6;PNPLA6;PNPLA6	5'UTR;5'UTR;TSS200;5'UTR;5'UTR	Island			5.15±0.46	6.47±0.57	1.32	0.00012207	0.00394545
cg00034101	1	HEYL	Body			X	14.06±2.66	17.60±3.73	3.54	0.00012207	0.00394545
cg00035398	7	WDR60	Body	Island			9.87±3.18	14.81±3.26	4.95	0.00012207	0.00394545
cg00036440	16	NAT15;NAT15;NAT15	5'UTR;TSS200;TSS200	Island			4.68±0.45	5.55±0.41	0.87	0.00012207	0.00394545
cg00036871	2	OBSL1;INHA	TSS1500;TSS200	S_Shore			30.59±12.01	36.06±12.58	5.48	0.00012207	0.00394545
cg00038342	2	PXDN	Body	N_Shore			61.94±25.89	73.39±20.92	11.45	0.00012207	0.00394545
cg00039147	17					X	30.33±16.78	36.15±17.41	5.82	0.00012207	0.00394545
cg00039505	16					X	13.20±1.34	14.56±1.72	1.36	0.00012207	0.00394545
cg00044463	1	GLT25D2	TSS200	S_Shore			18.97±2.91	23.40±3.74	4.43	0.00012207	0.00394545
cg00044665	16	CDH5	TSS200				31.37±35.77	39.86±38.91	8.48	0.00012207	0.00394545
cg00051979	10	C10orf4;C10orf4	5'UTR;1stExon	Island			11.31±2.01	8.89±1.47	-2.43	0.00012207	0.00394545
cg00053728	2	TTC15	Body	S_Shelf			56.13±25.96	64.85±25.08	8.72	0.00012207	0.00394545
cg00053755	5			S_Shelf			90.87±4.85	94.04±2.62	3.16	0.00012207	0.00394545
cg00054472	3	TTLL3	Body	S_Shore			8.76±1.43	10.61±1.74	1.85	0.00012207	0.00394545
cg00056074	2			Island	DMR	X	6.37±1.24	8.18±1.67	1.81	0.00012207	0.00394545
cg00057324	6	OPN5	Body				48.35±29.38	60.60±28.19	12.26	0.00012207	0.00394545
cg00060320	3	KY	TSS200	Island	DMR	X	4.55±0.41	5.46±0.77	0.90	0.00012207	0.00394545
cg00060374	1	LOC441869;LOC441869	Body;Body	Island			31.38±28.99	38.99±31.87	7.61	0.00012207	0.00394545
cg00060500	3	KIAA0226;KIAA0226;FYTTD1;FYTTD1;FYTTD1	1stExon;5'UTR;5'UTR;TSS200;TSS1500	Island			8.78±1.93	9.86±2.51	1.08	0.00012207	0.00394545
cg00060800	5					X	32.08±18.85	49.98±19.64	17.90	0.00012207	0.00394545
cg00060956	1						88.06±2.93	90.34±2.37	2.28	0.00012207	0.00394545
cg00062070	15	C15orf41;C15orf41	Body;TSS1500				65.55±3.65	55.50±4.75	-10.05	0.00012207	0.00394545
cg00063066	6	C6orf173;C6orf173	5'UTR;1stExon	Island			13.84±2.27	17.10±2.49	3.26	0.00012207	0.00394545
cg00063699	1	PTPN14	Body				85.70±3.11	77.26±5.31	-8.44	0.00012207	0.00394545
cg00064235	10	FLJ41350;LBX1	Body;TSS1500	Island			5.33±0.40	6.69±0.81	1.36	0.00012207	0.00394545
cg00065071	1	ST7L;CAPZA1;ST7L;ST7L;CAPZA1;ST7L	TSS200;1stExon;TSS200;TSS200;5'UTR;TSS200	Island			4.30±0.24	5.27±0.42	0.98	0.00012207	0.00394545
cg00065408	12	CACNB3	TSS200	Island			4.28±0.34	5.65±0.59	1.37	0.00012207	0.00394545
cg00068428	8						17.88±24.66	21.48±26.71	3.60	0.00012207	0.00394545
cg00068684	16						79.87±2.51	74.44±2.44	-5.43	0.00012207	0.00394545
cg00070318	6	T	5'UTR	Island			25.13±2.54	17.08±2.92	-8.05	0.00012207	0.00394545
cg00070908	17	RAB11FIP4	Body				96.86±1.04	95.67±1.45	-1.19	0.00012207	0.00394545
cg00072426	16			S_Shelf			39.19±9.48	45.76±9.98	6.57	0.00012207	0.00394545
cg00073650	16	GALNS;TRAPPC2L	Body;TSS1500	N_Shore			50.61±19.52	56.59±18.71	5.99	0.00012207	0.00394545
cg00073771	10	OAT	TSS1500	Island			4.15±0.41	5.03±0.46	0.88	0.00012207	0.00394545
cg00074379	1	HAX1;HAX1	Body;Body	Island			19.12±1.37	14.93±1.33	-4.19	0.00012207	0.00394545
cg00076555	3	BSN	3'UTR			X	18.32±15.75	25.09±17.72	6.77	0.00012207	0.00394545
cg00081465	18			N_Shelf	CDMR		55.63±5.85	51.26±5.10	-4.36	0.00012207	0.00394545
cg00083193	15	OSTBETA	TSS1500				28.87±30.32	36.75±32.70	7.88	0.00012207	0.00394545
cg00084131	3	C3orf64	3'UTR				85.42±2.56	77.56±5.50	-7.86	0.00012207	0.00394545
cg00087005	10	CTBP2;CTBP2	5'UTR;5'UTR	Island			11.14±1.44	9.14±1.52	-2.00	0.00012207	0.00394545
cg00088428	6	RFPL4B	TSS200				82.33±4.22	70.90±11.39	-11.43	0.00012207	0.00394545
cg00089464	6	LOC285830;LOC285830	TSS1500;TSS1500	S_Shore	DMR		3.25±0.76	4.31±0.76	1.06	0.00012207	0.00394545
cg00090147	8	GATA4	5'UTR	Island			9.43±1.38	11.63±2.08	2.20	0.00012207	0.00394545
cg00091146	8			N_Shore			87.64±3.16	81.09±5.59	-6.55	0.00012207	0.00394545
cg00091633	3	FSTL1	TSS1500	Island			21.90±16.13	27.59±19.81	5.69	0.00012207	0.00394545
cg00092235	17					X	64.55±25.47	74.41±22.70	9.86	0.00012207	0.00394545
cg00092518	13	PHF11;PHF11;PHF11	Body;1stExon;5'UTR	Island			23.97±10.33	33.26±14.31	9.28	0.00012207	0.00394545
cg00093058	16	RHOT2	TSS200	Island			7.04±1.33	9.20±1.92	2.17	0.00012207	0.00394545
cg00096418	16					X	33.06±36.58	42.58±38.90	9.52	0.00012207	0.00394545
cg00098144	4			Island			28.39±4.13	21.55±2.95	-6.83	0.00012207	0.00394545
cg00100012	20			Island		X	6.14±0.56	8.05±1.09	1.91	0.00012207	0.00394545
cg00101940	16					X	44.63±4.65	58.61±4.46	13.98	0.00012207	0.00394545
cg00103299	15				CDMR	X	31.48±33.84	39.69±35.94	8.21	0.00012207	0.00394545
cg00106501	15	VPS18;VPS18	1stExon;5'UTR	Island			4.31±0.77	5.24±0.97	0.93	0.00012207	0.00394545
cg00106808	2						24.90±29.20	31.13±31.98	6.24	0.00012207	0.00394545
cg00116058	5	MRPL22;MRPL22;MRPL22;MRPL22	5'UTR;1stExon;1stExon;5'UTR	S_Shelf			13.77±3.95	22.44±6.39	8.66	0.00012207	0.00394545
cg00118442	10	ATP5C1;ATP5C1;ATP5C1;ATP5C1;KIN	1stExon;1stExon;5'UTR;5'UTR;TSS200	Island			4.10±0.27	5.09±0.47	0.99	0.00012207	0.00394545
cg00124160	7			N_Shelf			6.84±1.81	9.16±2.26	2.32	0.00012207	0.00394545
cg00127214	14	BRMS1L;BRMS1L	5'UTR;1stExon	Island			5.89±0.70	7.43±0.88	1.55	0.00012207	0.00394545
cg00128195	10	TET1	TSS200	N_Shore			9.74±1.20	11.70±1.34	1.96	0.00012207	0.00394545
cg00129132	1	TESK2	5'UTR	N_Shore			11.10±2.29	15.61±2.15	4.51	0.00012207	0.00394545
cg00133811	2	KIF5C	Body				68.36±21.46	74.96±19.57	6.60	0.00012207	0.00394545
cg00134843	17	PGS1	TSS1500	Island			7.58±1.37	8.97±1.41	1.39	0.00012207	0.00394545
cg00135852	17	HOXB9;HOXB9	1stExon;5'UTR	Island		X	6.21±1.21	7.32±1.41	1.11	0.00012207	0.00394545
cg00138497	9	EDF1;EDF1	1stExon;1stExon	Island			6.95±0.66	8.72±0.69	1.77	0.00012207	0.00394545
cg00142925	11	APOA1	Body	Island		X	6.78±2.17	8.97±2.79	2.19	0.00012207	0.00394545
cg00143868	16	BTBD12	TSS1500	S_Shore			4.12±1.24	3.30±1.21	-0.82	0.00012207	0.00394545
cg00145732	16			N_Shelf			9.54±3.08	12.59±4.73	3.05	0.00012207	0.00394545
cg00147244	17			N_Shore		X	18.42±13.50	24.39±16.37	5.96	0.00012207	0.00394545
cg00150128	17	TNRC6C;TNRC6C	TSS1500;TSS1500				83.27±2.10	79.33±2.63	-3.95	0.00012207	0.00394545
cg00151922	20	JAG1	Body	N_Shore			3.49±0.82	4.54±1.21	1.05	0.00012207	0.00394545
cg00152757	7			Island			56.09±6.79	53.41±7.86	-2.68	0.00012207	0.00394545
cg00155063	1	TNFRSF1B	Body	S_Shore	DMR	X	4.14±0.78	7.12±2.13	2.99	0.00012207	0.00394545
cg00155882	8	TRAPPC9;TRAPPC9	Body;Body	Island			44.10±3.21	39.97±3.08	-4.13	0.00012207	0.00394545
cg00159243	12	SELPLG	5'UTR			X	13.78±15.88	19.31±20.93	5.53	0.00012207	0.00394545
cg00159523	10	TCF7L2;TCF7L2;TCF7L2;TCF7L2;TCF7L2;TCF7L2	Body;Body;Body;Body;Body;Body	S_Shore			6.56±2.34	8.09±2.43	1.52	0.00012207	0.00394545
cg00160583	1	COL16A1	Body	N_Shelf		X	29.32±10.58	34.35±11.68	5.03	0.00012207	0.00394545
cg00161229	6	HDAC2	TSS200	Island			5.85±0.63	7.30±1.03	1.45	0.00012207	0.00394545
cg00163510	1	PTPN14	5'UTR	N_Shore			85.58±8.85	90.27±7.16	4.69	0.00012207	0.00394545
cg00165631	1	IGFN1;IGFN1	1stExon;5'UTR			X	23.12±26.62	29.50±29.22	6.38	0.00012207	0.00394545
cg00166275	18	C18orf1;C18orf1	5'UTR;5'UTR	N_Shore			85.97±2.59	78.32±4.06	-7.65	0.00012207	0.00394545
cg00168015	6	PHACTR1	Body			X	69.72±12.06	63.21±13.97	-6.51	0.00012207	0.00394545
cg00169737	12	MORN3	3'UTR				41.37±9.69	47.79±10.92	6.42	0.00012207	0.00394545
cg00169782	17					X	7.19±1.86	10.45±2.62	3.26	0.00012207	0.00394545
cg00171436	12	ZCCHC8	TSS200	Island			11.38±1.49	13.62±2.06	2.25	0.00012207	0.00394545
cg00172849	1	COL11A1;COL11A1;COL11A1;COL11A1	TSS1500;TSS1500;TSS1500;TSS1500			X	11.84±8.88	17.38±12.38	5.53	0.00012207	0.00394545
cg00173005	1	CD1C	TSS1500				19.97±9.46	16.11±8.07	-3.86	0.00012207	0.00394545
cg00174279	17			S_Shore			31.00±25.54	36.64±26.93	5.64	0.00012207	0.00394545
cg00174573	12					X	11.16±1.01	13.34±1.72	2.19	0.00012207	0.00394545
cg00177142	5	RAB24;RAB24	Body;Body	N_Shore		X	39.28±31.97	47.53±33.30	8.26	0.00012207	0.00394545
cg00178506	12						85.61±7.60	80.55±8.58	-5.06	0.00012207	0.00394545
cg00178511	3	COL7A1	TSS200	Island		X	9.68±0.80	7.17±0.51	-2.51	0.00012207	0.00394545
cg00182534	12	NTF3	TSS200	Island			8.25±0.70	10.02±0.93	1.77	0.00012207	0.00394545
cg00183888	7						5.37±2.45	6.81±2.92	1.44	0.00012207	0.00394545
cg00187414	4	TBC1D1	TSS1500	Island		X	7.43±1.39	8.90±1.01	1.47	0.00012207	0.00394545
cg00188321	6	KIFC1	TSS1500	N_Shore			77.87±17.86	85.33±12.55	7.46	0.00012207	0.00394545
cg00188547	8	POLR2K	TSS200				7.27±0.58	8.62±0.57	1.35	0.00012207	0.00394545
cg00188654	16					X	19.37±9.38	25.32±10.40	5.95	0.00012207	0.00394545
cg00192031	7			N_Shore			8.30±3.13	12.83±5.37	4.53	0.00012207	0.00394545
cg00194374	1	ITPKB	Body	N_Shore		X	6.31±0.85	7.94±1.19	1.63	0.00012207	0.00394545
cg00201595	8						76.37±7.38	69.40±6.70	-6.97	0.00012207	0.00394545
cg00202246	9	OR13C8	1stExon				74.68±3.91	67.31±6.73	-7.37	0.00012207	0.00394545
cg00206332	X	GABRE	Body	N_Shore			30.56±32.03	36.89±32.12	6.33	0.00012207	0.00394545
cg00206639	15					X	20.65±26.25	25.01±28.87	4.36	0.00012207	0.00394545
cg00207926	22	CARD10	TSS200	Island			7.63±0.56	6.55±0.60	-1.08	0.00012207	0.00394545
cg00209037	22			S_Shelf			56.38±15.94	67.04±14.51	10.66	0.00012207	0.00394545
cg00210856	5	EBF1	Body			X	43.50±24.01	34.13±23.34	-9.37	0.00012207	0.00394545
cg00213957	X	PDZD11;KIF4A	5'UTR;TSS200	Island			31.82±23.99	29.90±23.51	-1.93	0.00012207	0.00394545
cg00214395	3					X	66.87±20.70	56.47±23.39	-10.41	0.00012207	0.00394545
cg00217080	2			Island	CDMR		77.75±10.89	71.46±10.21	-6.29	0.00012207	0.00394545
cg00219816	8	C8orf37	Body	N_Shore			23.65±16.32	31.07±19.05	7.42	0.00012207	0.00394545
cg00221709	15			S_Shore	CDMR	X	94.75±0.58	93.73±0.69	-1.02	0.00012207	0.00394545
cg00222801	2	NOL10	Body	N_Shore			45.06±7.86	38.03±7.58	-7.02	0.00012207	0.00394545
cg00224471	5	KCNIP1	Body			X	16.73±13.21	21.45±15.63	4.71	0.00012207	0.00394545
cg00225858	16	ADAD2;ADAD2	TSS1500;TSS1500	N_Shore			48.35±19.21	56.11±18.85	7.76	0.00012207	0.00394545
cg00226615	6	EHMT2;EHMT2	Body;Body	N_Shelf			94.24±1.22	92.73±2.13	-1.51	0.00012207	0.00394545
cg00227225	15	SEMA6D;SEMA6D;SEMA6D;SEMA6D;SEMA6D;SEMA6D	5'UTR;5'UTR;5'UTR;5'UTR;5'UTR;5'UTR	S_Shore			4.18±0.55	5.37±1.07	1.19	0.00012207	0.00394545
cg00228796	1	ECE1	Body	N_Shore			22.56±20.51	31.53±22.94	8.96	0.00012207	0.00394545
cg00231006	5	CDC42SE2;CDC42SE2	TSS200;TSS200	Island			15.43±0.63	18.10±0.61	2.67	0.00012207	0.00394545
cg00231192	4	TRIM61	TSS1500				56.96±15.81	63.40±15.91	6.44	0.00012207	0.00394545
cg00232831	2					X	91.82±1.06	90.27±1.21	-1.55	0.00012207	0.00394545
cg00234613	4					X	59.50±28.02	73.84±23.46	14.34	0.00012207	0.00394545
cg00235260	15	ADAMTS17	TSS200	Island			7.16±0.56	6.15±0.38	-1.02	0.00012207	0.00394545
cg00235754	15	CYFIP1	5'UTR			X	56.92±26.00	46.73±27.32	-10.19	0.00012207	0.00394545
cg00236576	17	METRNL	Body	Island			23.46±25.83	27.46±27.25	4.01	0.00012207	0.00394545
cg00240880	20	WISP2	TSS1500			X	42.47±31.79	52.23±32.35	9.76	0.00012207	0.00394545
cg00243166	7	RBM33	TSS200	Island			2.67±0.24	3.12±0.38	0.45	0.00012207	0.00394545
cg00244634	12	SCYL2;DEPDC4	TSS200;TSS1500	Island			17.24±1.03	20.83±1.18	3.59	0.00012207	0.00394545
cg00246817	9			Island			4.79±0.62	6.28±0.50	1.50	0.00012207	0.00394545
cg00249030	1	ADC;ADC	1stExon;5'UTR	Island		X	6.84±1.38	8.30±1.43	1.46	0.00012207	0.00394545
cg00249032	20	SDC4	Body	N_Shore			32.30±24.71	40.09±27.59	7.79	0.00012207	0.00394545
cg00249511	11	SCT;SCT	5'UTR;1stExon	Island			13.74±12.28	19.24±17.46	5.50	0.00012207	0.00394545
cg00253065	15						44.57±22.67	48.48±22.65	3.91	0.00012207	0.00394545
cg00255732	2	ANO7	Body	N_Shore			18.01±20.92	22.15±22.82	4.13	0.00012207	0.00394545
cg00256155	1			Island			12.33±7.55	16.55±11.24	4.22	0.00012207	0.00394545
cg00256767	1	ADORA1;ADORA1;ADORA1;ADORA1	1stExon;1stExon;5'UTR;5'UTR	N_Shore		X	8.67±1.59	10.54±1.58	1.87	0.00012207	0.00394545
cg00257473	1			S_Shore			55.28±31.99	61.85±30.69	6.57	0.00012207	0.00394545
cg00260888	20	KIF3B;KIF3B	1stExon;5'UTR	N_Shore			8.57±0.74	10.33±0.85	1.76	0.00012207	0.00394545
cg00261688	2	WDR75	TSS1500	N_Shore			11.26±2.00	13.58±1.82	2.33	0.00012207	0.00394545
cg00261832	6	CTGF	3'UTR	N_Shore	RDMR		47.48±26.24	36.82±24.92	-10.66	0.00012207	0.00394545
cg00263326	7			N_Shore			88.78±4.37	79.71±7.18	-9.06	0.00012207	0.00394545
cg00263677	16	CRISPLD2	Body			X	83.29±14.45	73.18±19.97	-10.12	0.00012207	0.00394545
cg00264208	22	NAGA;NAGA	1stExon;5'UTR	Island			4.79±0.65	5.77±0.69	0.99	0.00012207	0.00394545
cg00270497	6	RIPPLY2	TSS200	Island	DMR	X	9.41±1.57	11.60±1.86	2.19	0.00012207	0.00394545
cg00270789	16	GPT2;GPT2	Body;TSS200	S_Shore			7.58±1.35	11.36±1.33	3.78	0.00012207	0.00394545
cg00273124	5	NHP2;NHP2	TSS1500;TSS1500	S_Shore			90.56±5.54	87.81±6.69	-2.75	0.00012207	0.00394545
cg00273464	11	INS-IGF2;INS-IGF2;IGF2;IGF2	Body;Body;1stExon;5'UTR				36.20±29.60	43.98±29.77	7.78	0.00012207	0.00394545
cg00273863	6	C6orf27	Body				64.13±9.88	69.03±10.97	4.90	0.00012207	0.00394545
cg00274203	12	COQ10A;COQ10A	Body;Body	S_Shore			17.56±10.44	26.17±13.98	8.61	0.00012207	0.00394545
cg00280177	8			Island			21.47±3.50	16.25±2.68	-5.22	0.00012207	0.00394545
cg00280345	8	GPT	TSS1500	S_Shore			47.14±11.57	56.16±10.03	9.02	0.00012207	0.00394545
cg00283283	5	PCDHGB5;PCDHGC3;PCDHGA6;PCDHGB4;PCDHGA8;PCDHGA12;PCDHGB3;PCDHGA5;PCDHGA1;PCDHGA11;PCDHGA3;PCDHGA2;PCDHGB6;PCDHGA11;PCDHGC5;PCDHGA4;PCDHGB2;PCDHGA10;PCDHGC4;PCDHGB7;PCDHGA9;PCDHGC3;PCDHGB1;PCDHGA7	3'UTR;3'UTR;3'UTR;3'UTR;3'UTR;3'UTR;3'UTR;3'UTR;3'UTR;3'UTR;3'UTR;3'UTR;3'UTR;3'UTR;3'UTR;3'UTR;3'UTR;3'UTR;3'UTR;3'UTR;3'UTR;3'UTR;3'UTR;3'UTR	N_Shore			39.03±28.74	46.33±30.81	7.30	0.00012207	0.00394545
cg00285902	3	LRRC2;LRRC2	5'UTR;5'UTR	N_Shore			76.95±13.99	82.67±10.55	5.72	0.00012207	0.00394545
cg00286014	7			S_Shelf			62.24±27.82	72.95±24.78	10.71	0.00012207	0.00394545
cg00287477	4	ACSL1;SLED1	Body;TSS1500	N_Shelf			19.02±15.74	26.79±19.64	7.77	0.00012207	0.00394545
cg00289558	7	LOC401431	Body	N_Shore			49.77±29.60	56.52±29.07	6.75	0.00012207	0.00394545
cg00290086	9	DMRT2;DMRT2;DMRT2	5'UTR;5'UTR;5'UTR	N_Shore	RDMR		40.62±25.73	52.93±24.96	12.31	0.00012207	0.00394545
cg00290101	11	FAT3	3'UTR				46.51±15.60	60.41±14.28	13.90	0.00012207	0.00394545
cg00290506	1	CNIH3;CNIH3	1stExon;5'UTR	Island	DMR		3.58±0.22	3.28±0.17	-0.30	0.00012207	0.00394545
cg00290758	10	GRK5	Body				17.73±1.64	23.71±2.59	5.98	0.00012207	0.00394545
cg00292662	22	LGALS1	TSS1500	N_Shore			5.75±0.35	7.42±0.78	1.67	0.00012207	0.00394545
cg00297680	19			Island	RDMR		5.03±0.41	6.15±0.68	1.12	0.00012207	0.00394545
cg00301033	11	TTC17	Body			X	78.15±5.92	83.75±5.47	5.60	0.00012207	0.00394545
cg00302793	4	PPP3CA;PPP3CA;PPP3CA;PPP3CA;PPP3CA;PPP3CA	1stExon;5'UTR;1stExon;5'UTR;5'UTR;1stExon	Island			5.71±0.52	7.04±1.03	1.34	0.00012207	0.00394545
cg00305281	22			Island			10.94±5.95	14.08±7.26	3.14	0.00012207	0.00394545
cg00306249	3	PSMD2	Body	S_Shore	RDMR		5.69±1.06	4.03±0.56	-1.67	0.00012207	0.00394545
cg00306421	18	RIOK3	Body	Island			6.59±0.56	8.48±0.83	1.89	0.00012207	0.00394545
cg00308560	7	FAM20C	Body	N_Shore			30.33±8.46	38.98±10.06	8.66	0.00012207	0.00394545
cg00308665	13	HTR2A;HTR2A	Body;Body				21.98±9.74	29.46±13.25	7.48	0.00012207	0.00394545
cg00309133	15	MIR548H4;GLCE	Body;TSS1500	N_Shore			20.50±19.56	27.07±24.45	6.57	0.00012207	0.00394545
cg00309339	7			N_Shore	DMR		7.31±1.03	9.10±1.04	1.80	0.00012207	0.00394545
cg00309650	4	HSD17B11	TSS200		RDMR		8.56±1.14	10.73±1.31	2.17	0.00012207	0.00394545
cg00310940	1	SLC2A5;SLC2A5;SLC2A5;SLC2A5;SLC2A5	5'UTR;5'UTR;1stExon;1stExon;Body	N_Shore		X	15.84±11.05	20.94±14.38	5.11	0.00012207	0.00394545
cg00313973	10	PGAM1	Body	Island			5.24±0.35	6.36±0.79	1.12	0.00012207	0.00394545
cg00315395	11			N_Shelf			70.12±17.57	78.83±11.07	8.71	0.00012207	0.00394545
cg00316921	8			N_Shore			76.16±6.18	70.51±4.68	-5.65	0.00012207	0.00394545
cg00318000	1	TNFAIP8L2	TSS1500				9.15±2.15	13.85±3.29	4.70	0.00012207	0.00394545
cg00319359	11	PPFIA1;PPFIA1	TSS200;TSS200	Island			8.55±1.06	6.93±1.04	-1.62	0.00012207	0.00394545
cg00321007	17	CDRT4	3'UTR				14.02±2.12	21.17±4.52	7.16	0.00012207	0.00394545
cg00321642	1			Island			3.61±0.28	4.25±0.45	0.64	0.00012207	0.00394545
cg00323100	4	N4BP2;LOC344967	5'UTR;TSS1500	S_Shore			8.83±1.13	11.06±2.08	2.24	0.00012207	0.00394545
cg00323916	22	PDXP	Body	S_Shore	RDMR	X	7.74±2.78	9.89±4.26	2.15	0.00012207	0.00394545
cg00323965	2	ZEB2;ZEB2;ZEB2;ZEB2;ZEB2	Body;5'UTR;1stExon;1stExon;5'UTR	N_Shelf	DMR		12.66±1.39	17.13±2.80	4.47	0.00012207	0.00394545
cg00324205	15	MCTP2;MCTP2;MCTP2	Body;Body;Body			X	91.77±3.57	88.79±5.40	-2.97	0.00012207	0.00394545
cg00326161	6					X	22.53±32.73	27.06±35.53	4.53	0.00012207	0.00394545
cg00326208	11	OR8A1	1stExon				80.14±4.75	76.52±3.75	-3.62	0.00012207	0.00394545
cg00328523	8	ATP6V1H;ATP6V1H;ATP6V1H	Body;Body;Body			X	33.67±32.33	41.86±34.20	8.19	0.00012207	0.00394545
cg00328729	11	PRDM11	Body	N_Shelf		X	16.47±4.50	20.85±4.55	4.38	0.00012207	0.00394545
cg00332509	16	ANKRD11	Body			X	23.87±6.17	29.68±6.84	5.82	0.00012207	0.00394545
cg00332680	10			N_Shore			6.63±2.14	12.15±4.21	5.52	0.00012207	0.00394545
cg00332822	7	TES;TES	3'UTR;3'UTR				93.22±2.14	87.67±4.90	-5.56	0.00012207	0.00394545
cg00333193	5			Island			31.68±2.92	25.86±2.21	-5.82	0.00012207	0.00394545
cg00334245	6			Island		X	9.35±0.61	11.74±1.18	2.40	0.00012207	0.00394545
cg00334691	15	SNORD115-11;SNORD115-15;SNORD115-21;SNORD115-43;SNORD115-36;SNORD115-29	TSS1500;Body;Body;TSS1500;TSS1500;TSS1500				69.19±9.24	62.82±8.21	-6.37	0.00012207	0.00394545
cg00335908	16	CBFA2T3;CBFA2T3	5'UTR;Body	N_Shelf			14.10±5.72	18.61±6.66	4.51	0.00012207	0.00394545
cg00337187	6						19.64±22.01	23.99±23.73	4.36	0.00012207	0.00394545
cg00338631	3	PROS1	Body				44.96±34.74	52.21±34.97	7.25	0.00012207	0.00394545
cg00339319	1	CAPN2;CAPN2	TSS1500;Body	N_Shore			17.76±15.81	22.47±18.00	4.71	0.00012207	0.00394545
cg00344260	12	NELL2;NELL2;NELL2;NELL2;NELL2	Body;1stExon;TSS1500;TSS200;TSS200	Island			3.90±0.36	5.34±0.58	1.44	0.00012207	0.00394545
cg00344577	17			S_Shore		X	20.90±4.22	25.46±4.41	4.56	0.00012207	0.00394545
cg00345230	4	LRBA	5'UTR	N_Shore			11.95±1.09	14.44±1.15	2.48	0.00012207	0.00394545
cg00345344	16			Island			40.83±30.30	47.27±30.09	6.44	0.00012207	0.00394545
cg00347616	2	ACTR3	TSS200	N_Shore			3.48±0.38	4.19±0.47	0.71	0.00012207	0.00394545
cg00348244	17	KRTAP2-4	TSS1500				92.07±8.55	89.50±10.21	-2.57	0.00012207	0.00394545
cg00348467	17			Island		X	9.95±2.27	12.66±2.48	2.72	0.00012207	0.00394545
cg00354549	16	C16orf87	Body				89.75±2.10	78.15±4.53	-11.61	0.00012207	0.00394545
cg00355286	16	MMP2;MMP2	Body;Body				37.10±27.35	44.52±29.22	7.42	0.00012207	0.00394545
cg00355794	4	SNORA26;KIAA0114	TSS1500;Body	Island			5.41±0.35	6.75±0.61	1.33	0.00012207	0.00394545
cg00355802	8	DUSP4	TSS1500	Island			4.77±0.67	3.88±0.53	-0.89	0.00012207	0.00394545
cg00356769	7	IGF2BP3	Body	Island			96.67±0.40	95.40±0.43	-1.27	0.00012207	0.00394545
cg00358323	2	FER1L5	TSS1500	S_Shelf			93.55±1.63	91.18±2.62	-2.37	0.00012207	0.00394545
cg00359590	8	CLU;CLU;CLU	TSS1500;Body;TSS1500	N_Shelf			42.53±27.77	51.95±28.42	9.42	0.00012207	0.00394545
cg00361639	11	TMEM9B	TSS1500	Island			5.37±0.39	6.59±0.49	1.22	0.00012207	0.00394545
cg00363082	5			N_Shore			35.55±32.46	45.14±33.85	9.59	0.00012207	0.00394545
cg00367659	17	CCT6B;ZNF830	TSS200;TSS200	Island			5.49±0.67	7.20±0.99	1.71	0.00012207	0.00394545
cg00371107	1	ARID1A;ARID1A	1stExon;1stExon	Island			10.69±0.87	9.12±0.69	-1.57	0.00012207	0.00394545
cg00372278	4	ELF2;ELF2	Body;Body	Island			4.18±0.48	5.25±0.51	1.07	0.00012207	0.00394545
cg00375581	21	COL6A2;COL6A2;COL6A2	5'UTR;5'UTR;5'UTR	N_Shore			42.51±12.16	51.52±13.78	9.01	0.00012207	0.00394545
cg00375819	3	SLC6A1	TSS1500	N_Shore	DMR		9.70±2.42	12.59±3.41	2.89	0.00012207	0.00394545
cg00379080	12	EPS8	TSS200	Island			7.45±0.94	9.43±1.32	1.98	0.00012207	0.00394545
cg00383384	10			S_Shore	DMR		6.16±1.31	8.48±1.96	2.32	0.00012207	0.00394545
cg00387090	1			N_Shore			40.25±31.65	50.85±32.10	10.60	0.00012207	0.00394545
cg00390191	6	HLA-A	TSS1500	N_Shore			37.80±7.52	47.97±7.79	10.17	0.00012207	0.00394545
cg00390694	20	TCEA2;TCEA2	Body;Body			X	56.81±21.26	62.37±22.00	5.55	0.00012207	0.00394545
cg00393376	7	HNRNPA2B1;HNRNPA2B1	Body;Body	N_Shore			34.60±7.07	44.34±7.63	9.74	0.00012207	0.00394545
cg00394040	11	IL10RA;IL10RA	TSS1500;TSS1500	Island			6.66±3.04	8.48±4.35	1.82	0.00012207	0.00394545
cg00398130	8	STMN2	Body	Island		X	16.23±7.21	12.56±7.23	-3.67	0.00012207	0.00394545
cg00401433	8	ZFPM2	Body			X	27.81±24.93	35.26±26.79	7.45	0.00012207	0.00394545
cg00401972	16	CDH5	TSS200				32.53±29.09	42.17±30.67	9.65	0.00012207	0.00394545
cg00402547	18	ARHGAP28;ARHGAP28	5'UTR;5'UTR			X	82.49±7.30	73.48±9.40	-9.01	0.00012207	0.00394545
cg00403498	6	PRRT1;PPT2	TSS1500;TSS1500	N_Shore		X	24.77±7.45	18.71±5.31	-6.06	0.00012207	0.00394545
cg00404053	1	RASAL2;RASAL2	Body;Body			X	25.78±8.89	33.08±12.70	7.30	0.00012207	0.00394545
cg00406338	20	NPEPL1	TSS1500	Island			21.25±10.62	27.43±12.07	6.18	0.00012207	0.00394545
cg00408720	6	ZNF192	5'UTR	S_Shelf			65.48±4.80	56.66±7.43	-8.83	0.00012207	0.00394545
cg00410872	20	EEF1A2	Body	Island			4.34±0.72	5.51±0.77	1.17	0.00012207	0.00394545
cg00411300	11	E2F8	TSS200	Island			6.45±1.36	8.40±2.28	1.95	0.00012207	0.00394545
cg00415704	15	RGMA;RGMA	Body;5'UTR	N_Shore	RDMR		29.85±34.20	35.38±36.14	5.53	0.00012207	0.00394545
cg00419094	12	NUAK1	Body				94.08±0.78	92.53±0.46	-1.55	0.00012207	0.00394545
cg00419759	1	PHTF1	TSS200	Island			4.34±0.57	5.35±0.57	1.00	0.00012207	0.00394545
cg00420869	5	ADRA1B;ADRA1B	5'UTR;1stExon	S_Shore	DMR		5.43±0.62	6.85±0.99	1.42	0.00012207	0.00394545
cg00423035	7	ATXN7L1;ATXN7L1	Body;5'UTR				27.23±31.09	34.30±32.82	7.07	0.00012207	0.00394545
cg00424166	6	NUP43	3'UTR				86.87±3.91	78.98±7.11	-7.88	0.00012207	0.00394545
cg00429523	6	SOBP	Body			X	49.16±20.39	58.85±21.07	9.69	0.00012207	0.00394545
cg00430080	11	GLB1L2	Body	S_Shore			19.67±20.80	24.20±24.34	4.53	0.00012207	0.00394545
cg00430895	18			N_Shore	DMR		32.36±10.22	39.48±11.35	7.12	0.00012207	0.00394545
cg00431236	2	ACP1;SH3YL1;ACP1;ACP1;ACP1;SH3YL1	1stExon;TSS1500;1stExon;1stExon;Body;TSS1500	Island			4.28±0.45	5.77±1.00	1.50	0.00012207	0.00394545
cg00431835	16				CDMR		65.94±19.40	74.96±16.66	9.02	0.00012207	0.00394545
cg00436219	3			N_Shore			33.52±13.44	44.06±12.89	10.54	0.00012207	0.00394545
cg00438284	6	THBS2	Body	S_Shelf			49.52±19.31	59.15±20.55	9.63	0.00012207	0.00394545
cg00439267	11	INPPL1;INPPL1	1stExon;5'UTR	Island			16.28±0.94	18.00±1.36	1.72	0.00012207	0.00394545
cg00442258	20	HSPC072;LOC100270804;HSPC072	TSS1500;Body;TSS1500			X	40.99±20.66	52.34±22.79	11.34	0.00012207	0.00394545
cg00446472	16	CBFA2T3	Body				67.61±10.46	62.68±10.41	-4.94	0.00012207	0.00394545
cg00446684	2	PELI1	TSS200	Island			6.04±0.32	6.85±0.46	0.82	0.00012207	0.00394545
cg00446900	10	PTPRE	5'UTR				19.44±20.66	26.33±23.69	6.89	0.00012207	0.00394545
cg00450475	10	TTC18;TTC18	1stExon;5'UTR	Island			10.72±0.79	13.89±2.02	3.17	0.00012207	0.00394545
cg00451651	8	VPS13B;VPS13B	Body;Body			X	86.61±5.96	81.12±5.63	-5.49	0.00012207	0.00394545
cg00454734	7			N_Shore			41.23±33.41	54.55±33.88	13.32	0.00012207	0.00394545
cg00455327	18	CABLES1	TSS1500	N_Shore	RDMR		85.89±5.01	90.72±3.44	4.83	0.00012207	0.00394545
cg00455402	19			Island			6.57±2.21	8.25±2.89	1.68	0.00012207	0.00394545
cg00455450	2	ATP5G3;ATP5G3	Body;Body	Island			3.35±0.99	4.45±1.03	1.10	0.00012207	0.00394545
cg00459816	17	ERBB2;ERBB2	5'UTR;Body			X	42.04±8.97	50.14±7.33	8.09	0.00012207	0.00394545
cg00459953	20	DSN1;DSN1;DSN1;DSN1;DSN1	TSS200;TSS200;TSS1500;TSS1500;TSS200	Island			4.41±0.37	6.03±0.61	1.62	0.00012207	0.00394545
cg00462570	9	NCRNA00092	TSS1500	S_Shore	RDMR		19.90±3.04	14.09±2.04	-5.81	0.00012207	0.00394545
cg00463502	17	WFIKKN2	TSS200			X	10.09±3.70	14.23±5.21	4.14	0.00012207	0.00394545
cg00463859	1	TCEA3	Body	N_Shore		X	16.30±8.13	21.57±10.06	5.28	0.00012207	0.00394545
cg00466827	20	GNAS;GNAS;GNAS;GNAS;GNAS;GNAS;GNAS;GNAS	3'UTR;TSS1500;TSS1500;Body;TSS1500;3'UTR;TSS1500;Body	Island			5.81±0.63	7.31±1.07	1.50	0.00012207	0.00394545
cg00468410	6						80.56±5.32	77.32±5.10	-3.24	0.00012207	0.00394545
cg00469287	7	C7orf30	TSS200	Island			7.92±0.89	9.77±1.08	1.85	0.00012207	0.00394545
cg00469602	2			N_Shelf			60.85±8.25	71.29±5.96	10.44	0.00012207	0.00394545
cg00470277	7			N_Shore			29.92±30.44	36.65±32.08	6.73	0.00012207	0.00394545
cg00470766	12	PRICKLE1	TSS1500	Island	CDMR		9.18±0.89	10.71±0.55	1.53	0.00012207	0.00394545
cg00471190	16	IL32;IL32;IL32;IL32;IL32;IL32;IL32;IL32;IL32	5'UTR;1stExon;5'UTR;5'UTR;5'UTR;5'UTR;5'UTR;5'UTR;5'UTR			X	33.73±32.89	40.42±33.29	6.69	0.00012207	0.00394545
cg00476037	2	TGFA;TGFA	TSS1500;TSS1500	Island		X	5.60±0.64	6.86±0.67	1.26	0.00012207	0.00394545
cg00477302	7	MIR182	TSS1500				48.04±7.20	37.64±9.51	-10.40	0.00012207	0.00394545
cg00478479	19	PRX;PRX	Body;Body	Island			49.04±26.93	56.51±28.27	7.47	0.00012207	0.00394545
cg00478851	11	PPFIBP2	TSS1500	N_Shore			3.28±0.67	4.16±0.74	0.89	0.00012207	0.00394545
cg00479101	1	PSEN2;PSEN2	TSS1500;TSS1500	Island			8.15±1.74	10.25±1.53	2.10	0.00012207	0.00394545
cg00482020	16	ARHGAP17;ARHGAP17	TSS200;TSS200	S_Shore			12.34±1.35	14.83±1.92	2.50	0.00012207	0.00394545
cg00482248	7	EIF4H;EIF4H	Body;Body	Island			8.15±1.02	6.46±0.79	-1.69	0.00012207	0.00394545
cg00487870	8	FZD6;FZD6;FZD6	TSS200;5'UTR;TSS200	Island			10.59±4.41	12.77±4.27	2.18	0.00012207	0.00394545
cg00491839	19	PPP1R15A	TSS200	Island			5.60±0.75	7.01±1.12	1.41	0.00012207	0.00394545
cg00491927	3			N_Shore		X	22.02±29.28	28.82±31.67	6.80	0.00012207	0.00394545
cg00494665	12			Island	DMR	X	6.84±0.68	8.36±0.55	1.53	0.00012207	0.00394545
cg00496967	17	CDRT4	TSS1500				50.74±16.18	58.65±16.67	7.92	0.00012207	0.00394545
cg00497905	11	MYO7A;MYO7A	Body;Body				56.17±24.22	48.42±26.06	-7.75	0.00012207	0.00394545
cg00500333	2			Island			5.43±0.79	6.55±1.01	1.11	0.00012207	0.00394545
cg00502028	21	PFKL;PFKL	Body;Body	Island			94.48±1.31	92.55±1.84	-1.94	0.00012207	0.00394545
cg00502926	14	RNASE7	TSS1500				29.26±31.37	37.70±32.98	8.44	0.00012207	0.00394545
cg00504134	3	P2RY1	TSS1500	N_Shore			19.29±2.53	23.34±2.83	4.05	0.00012207	0.00394545
cg00505606	1	TP73;TP73;TP73;TP73	Body;Body;Body;Body	N_Shelf			39.93±32.79	46.67±32.86	6.74	0.00012207	0.00394545
cg00507008	12			S_Shore	RDMR	X	58.32±32.14	67.10±31.15	8.78	0.00012207	0.00394545
cg00508563	19			Island			5.00±1.19	5.62±1.45	0.62	0.00012207	0.00394545
cg00509249	6	CCDC162	Body	S_Shelf			88.70±4.15	80.58±8.13	-8.12	0.00012207	0.00394545
cg00509772	20	E2F1	Body	N_Shore			17.51±10.51	23.37±12.67	5.86	0.00012207	0.00394545
cg00512023	15	PGBD4	1stExon	S_Shelf			82.80±3.76	76.62±5.17	-6.17	0.00012207	0.00394545
cg00514684	3	TNK2;TNK2	5'UTR;1stExon	Island			9.91±1.02	7.46±1.30	-2.45	0.00012207	0.00394545
cg00516092	20			S_Shelf			8.88±2.54	12.00±2.65	3.12	0.00012207	0.00394545
cg00516966	17	ALDH3A1;ALDH3A1	5'UTR;1stExon	S_Shelf			23.86±9.68	30.99±11.41	7.13	0.00012207	0.00394545
cg00519063	1	GCLM	Body	N_Shore			21.92±16.88	27.73±18.80	5.81	0.00012207	0.00394545
cg00522893	2	TLX2;TLX2	5'UTR;1stExon	Island		X	8.24±1.33	10.61±1.94	2.37	0.00012207	0.00394545
cg00524296	16	PABPN1L	Body				91.00±1.43	89.25±1.28	-1.75	0.00012207	0.00394545
cg00528464	1	TXNDC12;KTI12	Body;1stExon	Island			6.68±0.56	8.46±0.54	1.78	0.00012207	0.00394545
cg00533215	2	PNO1;WDR92	TSS1500;1stExon	Island			5.08±0.93	6.47±1.12	1.38	0.00012207	0.00394545
cg00537210	2	KLHL29	Body	S_Shore		X	26.23±25.17	33.29±25.66	7.06	0.00012207	0.00394545
cg00540558	19	SERTAD1	5'UTR	N_Shore			6.97±0.44	8.71±0.75	1.74	0.00012207	0.00394545
cg00542041	1	DVL1	Body	Island			94.71±0.54	95.40±0.66	0.70	0.00012207	0.00394545
cg00546248	1	PLCH2	Body	S_Shore			24.10±19.30	30.17±20.24	6.07	0.00012207	0.00394545
cg00547077	19	ZNF132	TSS200	Island	DMR		11.47±1.40	13.88±1.76	2.41	0.00012207	0.00394545
cg00549064	16					X	54.97±23.08	62.18±23.68	7.22	0.00012207	0.00394545
cg00550340	17	CDR2L	Body	S_Shore		X	25.52±26.97	31.10±29.20	5.58	0.00012207	0.00394545
cg00551140	20	OSBPL2;OSBPL2	5'UTR;5'UTR	Island			7.33±0.64	8.88±0.61	1.55	0.00012207	0.00394545
cg00551143	7	TRIL	TSS1500	S_Shore	CDMR		38.25±35.27	49.68±36.73	11.43	0.00012207	0.00394545
cg00562011	11	PSMD13;PSMD13	Body;Body				65.32±6.22	57.71±5.37	-7.61	0.00012207	0.00394545
cg00562916	2	PTPN4	5'UTR			X	76.91±7.12	82.51±7.65	5.60	0.00012207	0.00394545
cg00563873	8			Island			10.93±1.29	8.11±1.18	-2.82	0.00012207	0.00394545
cg00563892	2	COX7A2L	TSS200	Island			11.98±1.04	14.62±1.07	2.64	0.00012207	0.00394545
cg00564598	19	SNORD105;PPAN-P2RY11;PPAN	TSS1500;TSS1500;TSS200	Island			8.32±1.05	9.96±1.28	1.64	0.00012207	0.00394545
cg00565348	6	NRN1	Body	Island	CDMR		51.38±16.88	60.62±16.94	9.24	0.00012207	0.00394545
cg00566331	1					X	28.72±10.46	35.68±12.95	6.96	0.00012207	0.00394545
cg00566369	8					X	12.78±1.43	16.99±2.62	4.20	0.00012207	0.00394545
cg00568128	10	MIR2110;C10orf118;C10orf118	TSS200;1stExon;5'UTR	Island			3.82±0.62	4.58±0.44	0.76	0.00012207	0.00394545
cg00569385	1	MLLT11;CDC42SE1;MLLT11;CDC42SE1	5'UTR;TSS1500;1stExon;TSS1500	Island			13.31±2.54	15.77±2.54	2.46	0.00012207	0.00394545
cg00569747	3	ABI3BP	TSS1500				92.61±0.82	87.74±3.58	-4.87	0.00012207	0.00394545
cg00571483	1			S_Shelf			31.79±18.78	40.51±23.08	8.72	0.00012207	0.00394545
cg00572560	10					X	40.54±32.98	45.95±33.12	5.41	0.00012207	0.00394545
cg00576639	1	TMEM57	TSS1500	Island			5.72±0.47	6.83±0.68	1.12	0.00012207	0.00394545
cg00577560	1	KIAA1026;KIAA1026;KIAA1026;KIAA1026;KIAA1026	Body;5'UTR;TSS1500;Body;Body			X	19.32±19.24	25.70±21.33	6.38	0.00012207	0.00394545
cg00578304	7	CARD11	Body	S_Shore			7.66±5.03	11.26±6.34	3.61	0.00012207	0.00394545
cg00581764	6					X	60.84±24.53	67.99±23.49	7.15	0.00012207	0.00394545
cg00582579	8	ZFAT;ZFAT	Body;Body			X	33.79±34.13	39.36±34.39	5.58	0.00012207	0.00394545
cg00584416	1	RSBN1	TSS1500	Island			3.31±0.29	4.45±0.45	1.14	0.00012207	0.00394545
cg00584713	1	VASH2;VASH2;VASH2	5'UTR;5'UTR;5'UTR	Island	DMR		4.34±0.71	5.90±0.50	1.57	0.00012207	0.00394545
cg00585076	6			N_Shore			64.18±19.36	74.67±16.43	10.50	0.00012207	0.00394545
cg00585698	12	CDK2AP1	Body	N_Shelf			46.02±27.03	54.07±27.33	8.05	0.00012207	0.00394545
cg00586367	8	UBE2W;UBE2W	Body;Body	Island			3.48±0.45	4.39±0.44	0.91	0.00012207	0.00394545
cg00588871	17			S_Shelf		X	7.72±1.07	5.37±0.56	-2.35	0.00012207	0.00394545
cg00589581	7	MAD1L1;MAD1L1;MAD1L1	Body;Body;Body	N_Shore			93.15±1.28	90.59±2.34	-2.55	0.00012207	0.00394545
cg00590139	16	A2BP1;A2BP1;A2BP1	Body;Body;Body	N_Shore			5.74±1.08	4.65±0.77	-1.09	0.00012207	0.00394545
cg00592695	8	ST3GAL1;ST3GAL1	5'UTR;5'UTR			X	97.55±0.86	98.11±0.79	0.56	0.00012207	0.00394545
cg00593717	2	LPIN1	TSS200	Island			15.06±2.06	10.96±1.05	-4.10	0.00012207	0.00394545
cg00594099	1	AHDC1	5'UTR	N_Shore		X	24.87±13.93	30.82±14.80	5.95	0.00012207	0.00394545
cg00601648	8	ADCY8	Body			X	43.84±20.62	54.75±21.45	10.90	0.00012207	0.00394545
cg00601953	7			Island			88.73±7.98	84.94±11.16	-3.79	0.00012207	0.00394545
cg00603110	6					X	15.58±3.51	23.30±3.34	7.72	0.00012207	0.00394545
cg00607051	5	LRRC14B	TSS200	N_Shore			6.81±2.49	10.25±4.37	3.45	0.00012207	0.00394545
cg00608661	12	CHST11	Body			X	51.00±25.87	61.21±25.22	10.22	0.00012207	0.00394545
cg00610692	2	RTKN;RTKN;RTKN	Body;TSS1500;TSS1500	Island			13.94±13.82	19.46±17.00	5.53	0.00012207	0.00394545
cg00612107	16	KIAA0182;KIAA0182	TSS1500;5'UTR	Island			4.79±0.50	5.96±0.37	1.17	0.00012207	0.00394545
cg00616447	15	NDUFAF1;NDUFAF1	1stExon;5'UTR	Island			10.06±3.65	12.67±4.14	2.61	0.00012207	0.00394545
cg00616705	2	PSMD1	Body			X	80.55±5.47	68.58±7.72	-11.97	0.00012207	0.00394545
cg00616965	11	LOC255512;TOLLIP	Body;TSS1500	Island			4.85±0.58	6.12±0.76	1.27	0.00012207	0.00394545
cg00617568	17	B4GALNT2;B4GALNT2	TSS1500;TSS1500	N_Shore			78.53±15.60	70.94±17.55	-7.59	0.00012207	0.00394545
cg00618323	5	FGFR4;FGFR4;FGFR4	5'UTR;TSS1500;5'UTR	S_Shore			24.77±19.37	30.21±20.11	5.44	0.00012207	0.00394545
cg00621247	5			N_Shore			12.94±18.84	16.71±20.42	3.77	0.00012207	0.00394545
cg00621583	3			N_Shelf			75.37±4.64	68.46±5.82	-6.91	0.00012207	0.00394545
cg00622166	16	GPT2;GPT2	Body;TSS200	S_Shore			11.27±10.67	15.87±13.01	4.60	0.00012207	0.00394545
cg00623200	15	IGDCC4	TSS1500	S_Shore			34.53±31.86	42.41±33.76	7.88	0.00012207	0.00394545
cg00624589	16			N_Shelf			35.79±35.66	44.47±37.51	8.67	0.00012207	0.00394545
cg00625776	12	KRT8	Body	N_Shore			19.52±3.82	24.77±3.70	5.25	0.00012207	0.00394545
cg00630761	8					X	21.82±22.47	29.50±25.37	7.68	0.00012207	0.00394545
cg00635695	7	PTPRN2;PTPRN2;PTPRN2	Body;Body;Body	Island			89.01±10.43	85.74±11.83	-3.27	0.00012207	0.00394545
cg00637745	2			N_Shore	RDMR		38.98±31.60	50.97±32.17	11.98	0.00012207	0.00394545
cg00642303	3	ACAP2	Body	Island			5.32±1.44	6.63±2.08	1.31	0.00012207	0.00394545
cg00642798	2			Island			5.14±0.87	6.23±1.03	1.09	0.00012207	0.00394545
cg00643651	1	KIF26B	Body	N_Shore			54.38±15.36	61.03±16.10	6.65	0.00012207	0.00394545
cg00645579	11	IRF7;IRF7;MUPCDH;IRF7;MUPCDH	TSS1500;TSS1500;3'UTR;TSS1500;3'UTR	N_Shore			94.49±2.08	91.45±3.61	-3.04	0.00012207	0.00394545
cg00647165	19	WIZ	Body	Island			27.25±26.90	32.00±27.30	4.75	0.00012207	0.00394545
cg00647810	15	IGDCC3	Body				32.46±30.08	39.30±31.77	6.84	0.00012207	0.00394545
cg00648919	3	WWTR1;WWTR1;WWTR1	5'UTR;5'UTR;5'UTR	Island	DMR		3.31±0.30	4.34±0.67	1.02	0.00012207	0.00394545
cg00651103	1			Island			4.26±0.51	5.54±0.65	1.28	0.00012207	0.00394545
cg00651912	1	B4GALT2;B4GALT2	Body;Body	S_Shore			91.58±3.31	87.58±4.47	-3.99	0.00012207	0.00394545
cg00652942	5	FGF18	Body	Island			10.76±1.84	12.56±1.69	1.80	0.00012207	0.00394545
cg00653609	6	C6orf64	TSS200	Island			6.43±0.40	7.62±0.48	1.19	0.00012207	0.00394545
cg00654816	4	LYAR;ZNF509;LYAR	5'UTR;TSS1500;5'UTR	N_Shore			3.68±0.66	4.83±0.81	1.15	0.00012207	0.00394545
cg00657094	1			Island		X	36.51±32.94	43.25±33.66	6.74	0.00012207	0.00394545
cg00658085	3			Island			63.41±5.74	56.12±7.22	-7.29	0.00012207	0.00394545
cg00660009	6						15.28±9.20	20.30±10.29	5.03	0.00012207	0.00394545
cg00661320	10	SPOCK2;SPOCK2	TSS200;TSS200	S_Shore		X	21.45±14.76	28.78±17.36	7.33	0.00012207	0.00394545
cg00664117	6					X	49.29±12.70	41.97±12.81	-7.31	0.00012207	0.00394545
cg00664418	1	PHF13	TSS1500	Island			4.91±0.54	6.99±1.00	2.08	0.00012207	0.00394545
cg00666746	19	SYDE1	TSS1500	N_Shore			6.00±0.64	7.38±0.64	1.38	0.00012207	0.00394545
cg00667525	19	C19orf60;C19orf60	TSS1500;TSS1500	N_Shore			9.90±3.71	12.78±4.21	2.89	0.00012207	0.00394545
cg00672638	5	ARHGAP26;ARHGAP26	TSS1500;TSS1500	N_Shore			6.30±0.38	7.99±0.48	1.69	0.00012207	0.00394545
cg00675244	X	PAGE2B	TSS1500				55.18±25.62	47.99±25.07	-7.19	0.00012207	0.00394545
cg00679681	16	ANKRD11	Body	Island			95.05±0.83	93.31±0.98	-1.74	0.00012207	0.00394545
cg00679763	17	UBE2Z	Body			X	92.91±3.93	95.79±2.16	2.88	0.00012207	0.00394545
cg00680572	14	NKX2-8	Body	Island	DMR		9.57±0.74	11.33±1.00	1.75	0.00012207	0.00394545
cg00684075	2					X	3.10±0.42	3.85±0.43	0.74	0.00012207	0.00394545
cg00684248	10	HMX2	TSS1500	Island	DMR		5.11±0.53	6.99±0.96	1.87	0.00012207	0.00394545
cg00684497	7	PRRT4	TSS1500	S_Shore			11.28±3.68	14.22±4.49	2.93	0.00012207	0.00394545
cg00686915	7	ZNF789;ZNF789	Body;Body				25.76±15.52	31.79±18.84	6.03	0.00012207	0.00394545
cg00687021	6	TMEM200A	Body				93.46±1.38	90.87±2.66	-2.58	0.00012207	0.00394545
cg00689580	6	TFAP2A	TSS1500	N_Shore			13.30±3.09	16.82±3.53	3.52	0.00012207	0.00394545
cg00690082	17	STAT5A	TSS1500	N_Shore			13.76±5.91	19.17±7.80	5.40	0.00012207	0.00394545
cg00694357	1	ZBTB7B	5'UTR	S_Shore			4.89±0.53	5.68±0.37	0.78	0.00012207	0.00394545
cg00695090	3	MAGI1;MAGI1;MAGI1	Body;Body;Body			X	89.71±5.24	92.88±4.31	3.18	0.00012207	0.00394545
cg00698067	6	REPS1;REPS1	Body;Body			X	91.51±2.10	83.28±4.16	-8.23	0.00012207	0.00394545
cg00698906	17	EPN3	Body	Island		X	12.71±1.07	10.03±1.14	-2.68	0.00012207	0.00394545
cg00699721	20	ITCH	TSS200	Island			6.06±0.45	7.18±0.55	1.12	0.00012207	0.00394545
cg00700239	12	SRRM4	3'UTR	S_Shelf			17.65±12.78	23.82±13.32	6.17	0.00012207	0.00394545
cg00703849	19	ZNF611;ZNF611;ZNF611;ZNF611	5'UTR;5'UTR;5'UTR;5'UTR	S_Shore			87.84±1.61	85.21±1.54	-2.62	0.00012207	0.00394545
cg00706207	10						47.51±20.18	58.36±18.81	10.85	0.00012207	0.00394545
cg00707881	14	KIAA1737	5'UTR			X	53.10±13.18	62.99±9.42	9.89	0.00012207	0.00394545
cg00712356	17			N_Shelf			63.76±23.77	67.91±23.92	4.16	0.00012207	0.00394545
cg00714564	3	GCET2;GCET2	Body;Body				80.98±7.72	86.04±5.35	5.06	0.00012207	0.00394545
cg00715343	17	TK1	Body			X	44.73±12.79	56.74±11.55	12.01	0.00012207	0.00394545
cg00716752	6	BAT2	TSS200	Island			4.11±0.36	5.69±0.63	1.58	0.00012207	0.00394545
cg00718923	15	SMAD3;SMAD3;SMAD3;SMAD3	3'UTR;3'UTR;3'UTR;3'UTR			X	29.66±10.75	35.66±11.46	6.00	0.00012207	0.00394545
cg00720159	2						78.70±4.89	72.23±5.09	-6.47	0.00012207	0.00394545
cg00722329	1	PLCH2	Body	N_Shore			13.95±4.58	19.94±4.99	5.99	0.00012207	0.00394545
cg00724662	11	NXF1;NXF1	TSS1500;TSS1500	S_Shore			6.67±0.50	7.72±0.80	1.05	0.00012207	0.00394545
cg00725778	6	ZDHHC14;ZDHHC14	Body;Body			X	87.35±3.73	78.73±5.71	-8.62	0.00012207	0.00394545
cg00727590	22	PLA2G3	TSS200			X	4.69±0.50	6.09±0.77	1.40	0.00012207	0.00394545
cg00727912	20	SLC17A9	TSS1500	N_Shore			23.21±9.38	32.03±11.10	8.83	0.00012207	0.00394545
cg00729291	7	FAM183B	Body				83.51±2.18	78.68±2.43	-4.82	0.00012207	0.00394545
cg00730653	3	WNT7A	Body	Island	DMR		6.02±2.16	7.80±2.66	1.78	0.00012207	0.00394545
cg00730670	10	SH3PXD2A	Body			X	93.52±4.96	90.71±5.53	-2.80	0.00012207	0.00394545
cg00731948	17	GABARAP	TSS1500	Island			7.62±0.55	9.31±1.14	1.70	0.00012207	0.00394545
cg00732810	13	RASA3	Body	Island			31.56±25.58	39.00±27.10	7.44	0.00012207	0.00394545
cg00734800	3	TUSC4;CYB561D2;TUSC4	5'UTR;TSS200;1stExon	Island			5.24±0.43	7.04±0.58	1.80	0.00012207	0.00394545
cg00735080	21	PCBP3;PCBP3	Body;Body	N_Shore			33.37±16.46	47.86±20.98	14.49	0.00012207	0.00394545
cg00735611	17	GRB7;GRB7	5'UTR;5'UTR			X	35.36±10.49	41.43±10.12	6.07	0.00012207	0.00394545
cg00736283	19	ASF1B	TSS200	Island			12.96±1.37	15.40±1.06	2.45	0.00012207	0.00394545
cg00738345	17	CUEDC1	3'UTR	S_Shore			21.32±6.27	31.00±6.50	9.68	0.00012207	0.00394545
cg00738897	16			S_Shore			55.73±7.84	70.70±7.08	14.97	0.00012207	0.00394545
cg00739593	10	AFAP1L2;AFAP1L2	TSS200;TSS200	S_Shore			7.83±2.42	10.49±3.46	2.66	0.00012207	0.00394545
cg00740813	11	PAMR1;PAMR1;PAMR1;PAMR1	5'UTR;1stExon;1stExon;5'UTR	Island	DMR		6.54±0.88	8.80±1.30	2.26	0.00012207	0.00394545
cg00742851	3	LRRN1	5'UTR	S_Shore	RDMR		64.04±10.16	77.55±7.37	13.51	0.00012207	0.00394545
cg00747184	14	KIAA0831	TSS200	Island			14.05±1.81	16.85±1.46	2.79	0.00012207	0.00394545
cg00748938	14	PPP4R4;PPP4R4	Body;Body	S_Shore			15.92±6.97	22.59±8.69	6.67	0.00012207	0.00394545
cg00749118	7	MAD1L1;MAD1L1;MAD1L1	Body;Body;Body	S_Shore		X	40.37±34.00	49.85±35.80	9.49	0.00012207	0.00394545
cg00750630	14					X	34.55±38.07	41.91±40.45	7.35	0.00012207	0.00394545
cg00752263	4	DOK7;DOK7	Body;Body	Island		X	19.94±24.27	25.03±27.76	5.09	0.00012207	0.00394545
cg00755505	15	EIF2AK4	Body			X	53.78±4.44	45.80±5.53	-7.97	0.00012207	0.00394545
cg00755592	2	TET3	1stExon				94.09±0.65	92.43±0.57	-1.66	0.00012207	0.00394545
cg00756032	12	MYF6	Body	Island	RDMR		18.10±15.32	26.72±18.83	8.62	0.00012207	0.00394545
cg00756251	15	VPS18	Body	S_Shore			8.04±1.13	6.09±1.09	-1.95	0.00012207	0.00394545
cg00757212	12	ST8SIA1	TSS1500	Island			3.77±0.75	4.72±0.87	0.95	0.00012207	0.00394545
cg00757420	1	SLC45A1	Body	S_Shelf			94.25±1.11	91.95±1.35	-2.30	0.00012207	0.00394545
cg00760014	1	IFFO2	Body			X	31.58±33.04	37.74±34.84	6.16	0.00012207	0.00394545
cg00760872	13					X	15.43±4.84	21.42±5.87	5.99	0.00012207	0.00394545
cg00762550	17	LIG3;LIG3	TSS1500;TSS1500	N_Shore			78.13±12.94	83.12±10.19	5.00	0.00012207	0.00394545
cg00762678	16	CBFA2T3;CBFA2T3	5'UTR;Body	N_Shelf			15.71±7.92	26.18±13.42	10.47	0.00012207	0.00394545
cg00763096	15	FBXL22	Body	Island			8.74±0.61	7.21±0.42	-1.53	0.00012207	0.00394545
cg00766220	5			N_Shore	RDMR		39.63±7.04	52.30±8.41	12.67	0.00012207	0.00394545
cg00766289	12	TSPAN9;TSPAN9	Body;Body	S_Shore		X	33.78±35.34	41.22±36.45	7.43	0.00012207	0.00394545
cg00768423	12	STX2;STX2	TSS1500;TSS1500	S_Shore			6.15±0.51	5.01±0.38	-1.14	0.00012207	0.00394545
cg00769161	12	AGAP2;AGAP2	Body;Body	Island			17.64±6.19	13.13±5.53	-4.51	0.00012207	0.00394545
cg00772407	12	DUSP6;DUSP6	Body;Body	N_Shore	RDMR		25.38±33.69	30.65±35.91	5.28	0.00012207	0.00394545
cg00772774	12	GALNT9	Body				19.46±22.23	25.28±24.51	5.82	0.00012207	0.00394545
cg00772868	6	C6orf97	TSS200	Island			6.29±1.04	8.14±1.56	1.85	0.00012207	0.00394545
cg00776080	12	TENC1;TENC1	5'UTR;TSS1500	S_Shore		X	9.98±1.12	12.20±1.45	2.22	0.00012207	0.00394545
cg00776266	12	TCP11L2	TSS1500	Island			10.22±1.06	13.14±1.95	2.92	0.00012207	0.00394545
cg00779166	1			Island		X	9.75±3.52	12.67±4.74	2.91	0.00012207	0.00394545
cg00780364	6	NOTCH4	Body				56.58±18.24	63.71±18.22	7.13	0.00012207	0.00394545
cg00780810	15						4.56±0.80	6.98±1.07	2.42	0.00012207	0.00394545
cg00781388	16					X	38.12±31.46	44.98±33.04	6.86	0.00012207	0.00394545
cg00781658	19	HNRNPUL1;HNRNPUL1	Body;Body				6.03±1.70	4.89±1.46	-1.15	0.00012207	0.00394545
cg00781795	18	NEDD4L;NEDD4L;NEDD4L;NEDD4L;NEDD4L;NEDD4L;NEDD4L	5'UTR;TSS1500;TSS1500;Body;TSS1500;Body;TSS1500				32.84±29.37	42.13±32.74	9.29	0.00012207	0.00394545
cg00783553	1	CAMTA1	Body	S_Shore			8.01±1.57	10.69±2.95	2.67	0.00012207	0.00394545
cg00784161	2	MLPH;MLPH	Body;Body				54.18±20.92	66.61±18.95	12.42	0.00012207	0.00394545
cg00790461	17	CBX2	Body	Island			86.31±11.44	82.93±15.23	-3.38	0.00012207	0.00394545
cg00791468	1	KCNA2	TSS1500	Island			5.09±0.89	6.21±0.90	1.12	0.00012207	0.00394545
cg00791868	14	C14orf53;C14orf53	Body;Body				79.47±5.50	70.64±7.12	-8.82	0.00012207	0.00394545
cg00793432	20	TMX4	Body	N_Shelf			69.57±3.97	58.55±5.05	-11.02	0.00012207	0.00394545
cg00794227	1	PHACTR4	5'UTR	S_Shore			11.61±1.04	14.06±1.30	2.45	0.00012207	0.00394545
cg00795382	3	PLXNA1	Body	N_Shore			88.52±4.00	84.88±4.67	-3.64	0.00012207	0.00394545
cg00796866	16	MGC23284;SNAI3	Body;3'UTR	N_Shelf			42.62±14.46	48.26±15.45	5.64	0.00012207	0.00394545
cg00797183	4	AFM	3'UTR				90.28±2.65	84.67±4.06	-5.61	0.00012207	0.00394545
cg00799121	5	ADAMTS2;ADAMTS2	Body;Body			X	30.68±31.61	36.57±33.15	5.88	0.00012207	0.00394545
cg00800512	19	ZIK1	TSS200	Island			7.25±3.27	9.43±4.43	2.18	0.00012207	0.00394545
cg00803453	2	SPEG	Body	Island			36.98±18.54	49.11±19.04	12.13	0.00012207	0.00394545
cg00803638	6	TEAD3	5'UTR	Island			6.43±0.58	7.92±0.79	1.49	0.00012207	0.00394545
cg00804796	13			N_Shelf			74.51±7.47	69.48±7.56	-5.03	0.00012207	0.00394545
cg00805619	10	INPP5A	Body				15.30±3.59	19.43±4.03	4.13	0.00012207	0.00394545
cg00806319	9	WNK2	Body	N_Shore			26.62±26.92	36.75±30.41	10.13	0.00012207	0.00394545
cg00806680	6	FOXP4;FOXP4;FOXP4	Body;Body;Body	N_Shore			62.00±16.52	67.17±15.40	5.17	0.00012207	0.00394545
cg00808511	16	TOX3;TOX3	Body;Body			X	81.06±7.48	72.33±8.80	-8.73	0.00012207	0.00394545
cg00811081	12	RPAP3;RPAP3;RPAP3	5'UTR;5'UTR;5'UTR	Island			5.49±1.48	7.02±1.82	1.53	0.00012207	0.00394545
cg00812557	4	TBC1D1	Body			X	32.66±12.29	39.69±13.41	7.03	0.00012207	0.00394545
cg00814733	12	CCND2	TSS1500	Island		X	10.81±2.89	13.98±3.79	3.17	0.00012207	0.00394545
cg00814909	4	CTBP1;CTBP1	Body;Body	S_Shore			35.87±32.80	43.29±33.34	7.42	0.00012207	0.00394545
cg00815266	2			N_Shore			75.80±11.91	68.01±12.11	-7.80	0.00012207	0.00394545
cg00815325	19	LONP1	3'UTR	Island		X	14.05±14.29	19.20±17.24	5.15	0.00012207	0.00394545
cg00816406	1	FMN2	Body				30.84±21.83	40.38±25.44	9.54	0.00012207	0.00394545
cg00819788	17	C17orf61	TSS1500	Island			7.57±0.87	9.14±1.38	1.57	0.00012207	0.00394545
cg00827745	1	IGSF21	Body	Island			94.46±2.67	92.40±3.04	-2.06	0.00012207	0.00394545
cg00829858	2	OSBPL6	5'UTR				56.31±18.25	64.59±16.44	8.28	0.00012207	0.00394545
cg00833703	16	KIFC3;KIFC3;KIFC3	Body;Body;5'UTR			X	44.72±21.10	52.42±21.38	7.70	0.00012207	0.00394545
cg00835526	10						72.56±4.43	67.76±4.74	-4.80	0.00012207	0.00394545
cg00836119	10	CAMK2G;CAMK2G;CAMK2G;CAMK2G;CAMK2G	TSS1500;TSS1500;TSS1500;TSS1500;TSS1500	Island			5.60±0.62	6.59±0.66	0.99	0.00012207	0.00394545
cg00839873	14	ASB2	Body				36.06±35.53	44.84±37.12	8.78	0.00012207	0.00394545
cg00840516	3	HYAL2;HYAL2;HYAL2	5'UTR;1stExon;TSS1500	S_Shore			44.78±11.21	50.30±10.88	5.52	0.00012207	0.00394545
cg00840926	19	ZNF584	TSS1500	Island			4.94±1.09	6.36±1.41	1.41	0.00012207	0.00394545
cg00844641	7	FLNC;FLNC	TSS200;TSS200	N_Shore			15.20±2.06	11.30±1.47	-3.89	0.00012207	0.00394545
cg00847044	4	ZFYVE28	Body	Island			5.39±0.34	7.08±0.71	1.69	0.00012207	0.00394545
cg00850340	10	FAM53B;FAM53B	5'UTR;1stExon	Island			7.28±0.80	8.83±0.67	1.55	0.00012207	0.00394545
cg00850840	12	TRIAP1;GATC	1stExon;TSS200	Island			3.29±0.35	4.31±0.61	1.02	0.00012207	0.00394545
cg00851627	1			N_Shore			50.76±25.57	56.58±24.92	5.82	0.00012207	0.00394545
cg00853979	1	DCDC2B	Body				8.33±2.89	12.87±5.09	4.54	0.00012207	0.00394545
cg00854172	2	KLHL29	5'UTR	N_Shore			51.69±24.13	63.33±20.85	11.64	0.00012207	0.00394545
cg00854591	2			Island			72.19±3.58	67.78±4.07	-4.41	0.00012207	0.00394545
cg00857660	1	SNORD74;ZBTB37;GAS5;ZBTB37	TSS1500;5'UTR;TSS1500;5'UTR	S_Shore			7.56±1.75	10.58±2.24	3.02	0.00012207	0.00394545
cg00860640	1	PEX11B;GNRHR2	Body;TSS1500	S_Shore			3.37±0.36	4.35±0.48	0.98	0.00012207	0.00394545
cg00861635	16	ZNF200;ZNF200;ZNF200;ZNF200;ZNF200;ZNF200;ZNF200;ZNF200;ZNF200;ZNF200	5'UTR;TSS1500;TSS1500;5'UTR;5'UTR;5'UTR;1stExon;1stExon;1stExon;1stExon	Island			6.14±0.81	8.11±0.99	1.97	0.00012207	0.00394545
cg00863397	16	KIAA0895L	5'UTR	N_Shelf			61.80±28.59	55.65±28.80	-6.15	0.00012207	0.00394545
cg00865774	12	RPSAP52;HMGA2;HMGA2	Body;Body;Body	Island			26.20±2.70	18.35±2.74	-7.84	0.00012207	0.00394545
cg00867113	3	VGLL4;VGLL4;VGLL4;VGLL4	Body;Body;Body;Body	N_Shelf			94.53±1.03	92.49±2.18	-2.05	0.00012207	0.00394545
cg00869533	2	VRK2;FANCL;VRK2;FANCL;VRK2;VRK2;VRK2;VRK2	3'UTR;3'UTR;Body;3'UTR;Body;Body;Body;Body				80.60±3.73	64.59±7.85	-16.01	0.00012207	0.00394545
cg00869546	2	SNTG2	Body	Island			93.85±2.98	90.55±4.83	-3.30	0.00012207	0.00394545
cg00871706	7	KIAA1549;KIAA1549	TSS1500;TSS1500	Island			10.09±0.94	11.57±1.33	1.48	0.00012207	0.00394545
cg00871787	17			Island			71.45±20.26	66.10±20.25	-5.35	0.00012207	0.00394545
cg00872726	14			Island			8.92±1.74	10.42±1.57	1.50	0.00012207	0.00394545
cg00873371	2					X	83.47±9.71	79.38±12.21	-4.09	0.00012207	0.00394545
cg00874055	1	GPR137B	Body	Island			8.10±2.83	10.43±3.76	2.33	0.00012207	0.00394545
cg00874877	6	C6orf10	Body			X	73.24±10.45	60.65±10.54	-12.59	0.00012207	0.00394545
cg00883689	2	SPTBN1;SPTBN1	Body;Body			X	49.92±30.77	60.94±31.16	11.02	0.00012207	0.00394545
cg00884334	15			Island			10.36±2.05	13.24±3.15	2.87	0.00012207	0.00394545
cg00885901	1	PGD	Body	Island			3.81±0.37	4.90±0.70	1.09	0.00012207	0.00394545
cg00886182	2	KLHL29	5'UTR			X	56.73±24.21	68.23±22.15	11.50	0.00012207	0.00394545
cg00886598	5	SEPP1;SEPP1;SEPP1	TSS1500;TSS1500;TSS1500				57.57±11.74	67.84±8.00	10.27	0.00012207	0.00394545
cg00890054	1	SPSB1	5'UTR				73.01±15.87	81.20±13.05	8.19	0.00012207	0.00394545
cg00899090	12			Island			8.63±1.94	10.99±1.73	2.36	0.00012207	0.00394545
cg00902104	10			Island		X	18.10±3.93	14.08±2.64	-4.03	0.00012207	0.00394545
cg00904548	3	APEH	3'UTR	N_Shelf			52.14±29.37	58.65±28.36	6.51	0.00012207	0.00394545
cg00906220	12	NUP107	Body	S_Shelf			66.94±5.53	58.30±7.44	-8.63	0.00012207	0.00394545
cg00908120	16	ZFHX3;ZFHX3	Body;Body			X	80.31±8.50	91.20±4.09	10.89	0.00012207	0.00394545
cg00908601	X	FOXO4;FOXO4	3'UTR;3'UTR			X	33.53±27.48	37.13±28.74	3.60	0.00012207	0.00394545
cg00908733	19	LRRC4B;LRRC4B	1stExon;5'UTR	S_Shore	DMR		12.62±1.69	10.07±1.27	-2.55	0.00012207	0.00394545
cg00909401	2			S_Shore		X	66.32±6.21	76.06±5.03	9.74	0.00012207	0.00394545
cg00909706	1	MIR34A	TSS200				34.09±19.04	41.32±21.05	7.22	0.00012207	0.00394545
cg00910297	9	CREB3;CREB3;TLN1	1stExon;5'UTR;TSS1500	Island			5.41±0.49	6.86±0.59	1.44	0.00012207	0.00394545
cg00912580	2	MGAT5	Body			X	29.35±6.76	39.51±8.02	10.15	0.00012207	0.00394545
cg00912939	7	PRKRIP1	TSS1500	Island			7.64±1.10	8.89±1.19	1.25	0.00012207	0.00394545
cg00912946	1	UBQLN4	Body	N_Shelf			38.88±38.00	47.30±38.47	8.42	0.00012207	0.00394545
cg00918522	4			N_Shelf		X	41.64±31.85	48.98±32.48	7.35	0.00012207	0.00394545
cg00919509	19	MYH14;MYH14;MYH14	TSS1500;TSS1500;TSS1500	N_Shore			39.10±32.85	45.50±33.96	6.41	0.00012207	0.00394545
cg00922025	5	H2AFY;H2AFY;H2AFY;H2AFY	5'UTR;5'UTR;5'UTR;5'UTR	Island			13.05±1.27	10.19±1.21	-2.86	0.00012207	0.00394545
cg00922781	10	ADAM12;ADAM12;ADAM12;ADAM12	1stExon;5'UTR;5'UTR;1stExon	Island	DMR		4.64±0.57	6.10±1.04	1.45	0.00012207	0.00394545
cg00925831	9	SVEP1	Body	N_Shore			60.24±8.24	46.19±9.26	-14.05	0.00012207	0.00394545
cg00926238	8	DPYSL2	Body	Island			6.01±0.57	7.71±0.95	1.70	0.00012207	0.00394545
cg00929496	6					X	40.64±31.41	48.16±31.21	7.51	0.00012207	0.00394545
cg00929606	7	ZNF3;ZNF3	TSS1500;TSS1500	S_Shore			25.56±17.23	31.23±20.59	5.67	0.00012207	0.00394545
cg00930244	7			N_Shelf			92.36±1.78	85.99±3.87	-6.37	0.00012207	0.00394545
cg00932808	6			Island		X	7.47±0.54	6.26±0.91	-1.21	0.00012207	0.00394545
cg00933835	2	ALLC	TSS1500				38.19±20.12	45.86±20.89	7.68	0.00012207	0.00394545
cg00934883	6	IER3	Body	Island			6.55±0.56	8.65±0.97	2.10	0.00012207	0.00394545
cg00937335	16	CIITA	3'UTR				61.19±25.56	70.64±22.36	9.44	0.00012207	0.00394545
cg00938039	X	NLGN4X;NLGN4X	3'UTR;3'UTR	N_Shelf			73.95±15.94	62.73±16.06	-11.22	0.00012207	0.00394545
cg00944193	13	NBEA	Body	Island	RDMR		9.97±2.09	12.97±3.06	2.99	0.00012207	0.00394545
cg00946942	5	CDKL3;CDKL3	TSS1500;TSS1500	S_Shore			87.27±2.50	79.27±3.60	-8.00	0.00012207	0.00394545
cg00950038	20	TRIB3	Body	N_Shore			69.47±15.27	77.02±15.06	7.55	0.00012207	0.00394545
cg00950809	1	MOBKL2C	TSS1500	S_Shore			5.60±0.68	7.05±0.82	1.44	0.00012207	0.00394545
cg00952706	16			N_Shore			96.04±1.32	94.13±2.52	-1.91	0.00012207	0.00394545
cg00955186	10	CHST15	Body	Island			46.40±30.69	57.31±30.25	10.91	0.00012207	0.00394545
cg00957325	6			S_Shelf			32.63±30.21	43.72±30.25	11.10	0.00012207	0.00394545
cg00957516	1	CADM3;CADM3	Body;Body	S_Shore			6.71±0.55	8.83±0.61	2.12	0.00012207	0.00394545
cg00959749	1	TMEM48;TMEM48;TMEM48	Body;Body;Body	N_Shore			59.62±5.72	43.76±6.19	-15.86	0.00012207	0.00394545
cg00964908	17	TUBG2	Body	Island			5.06±0.45	5.96±0.57	0.90	0.00012207	0.00394545
cg00966405	7	MIR589;FBXL18	TSS1500;Body	S_Shore			31.90±9.01	42.35±10.93	10.45	0.00012207	0.00394545
cg00966925	22	SLC16A8	Body	N_Shore			92.48±1.68	90.14±2.84	-2.35	0.00012207	0.00394545
cg00970757	3	FOXP1	Body			X	85.25±3.26	77.45±4.90	-7.80	0.00012207	0.00394545
cg00970979	3			N_Shore			24.42±7.17	31.30±7.86	6.87	0.00012207	0.00394545
cg00973653	1			Island	DMR		10.22±1.08	12.64±1.49	2.42	0.00012207	0.00394545
cg00974835	14	NPC2;ISCA2	TSS200;TSS200	Island			11.99±1.37	14.65±1.19	2.66	0.00012207	0.00394545
cg00979803	17	TNS4	Body			X	33.54±25.98	40.97±27.13	7.43	0.00012207	0.00394545
cg00981267	22	LOC730668	TSS200			X	3.21±0.49	4.07±0.58	0.86	0.00012207	0.00394545
cg00982271	1	ECE1	TSS1500	S_Shore			4.39±1.06	5.54±1.40	1.15	0.00012207	0.00394545
cg00984696	3	KALRN;KALRN	Body;Body			X	33.72±15.63	41.34±17.44	7.62	0.00012207	0.00394545
cg00986133	10	KCNMA1;KCNMA1;KCNMA1;KCNMA1	Body;Body;Body;Body				83.01±2.91	70.10±8.68	-12.92	0.00012207	0.00394545
cg00986580	14						23.57±12.92	35.58±14.21	12.01	0.00012207	0.00394545
cg00987136	9	PSMB7;LOC100129034	3'UTR;Body				85.37±7.44	89.91±4.86	4.54	0.00012207	0.00394545
cg00991475	3	TOPBP1	TSS200	Island			5.89±0.79	4.90±0.41	-0.99	0.00012207	0.00394545
cg00992586	3						80.40±2.72	75.17±3.07	-5.23	0.00012207	0.00394545
cg00993400	1	ZNF692;ZNF692	TSS1500;TSS1500	S_Shore			6.83±0.91	8.85±1.42	2.02	0.00012207	0.00394545
cg00995893	13					X	45.59±30.40	58.18±29.04	12.59	0.00012207	0.00394545
cg00996847	1	FGGY;FGGY	Body;Body			X	19.66±9.20	27.98±11.62	8.32	0.00012207	0.00394545
cg01001791	22	POLR3H;ACO2;POLR3H;POLR3H	3'UTR;3'UTR;3'UTR;3'UTR				32.36±5.04	41.15±5.60	8.78	0.00012207	0.00394545
cg01002690	4	UGDH	TSS200	Island			18.07±1.87	13.29±1.16	-4.77	0.00012207	0.00394545
cg01003015	10	VIM	5'UTR	Island	DMR		14.71±4.92	11.74±3.93	-2.97	0.00012207	0.00394545
cg01003211	7			N_Shore		X	23.37±5.26	34.49±4.73	11.12	0.00012207	0.00394545
cg01003859	2	SULT1C2;SULT1C2	3'UTR;3'UTR				58.34±19.07	67.17±17.64	8.84	0.00012207	0.00394545
cg01006983	8	DEFB135	Body				86.36±2.20	79.99±3.44	-6.38	0.00012207	0.00394545
cg01007374	21			Island	DMR		7.99±1.03	11.12±1.02	3.14	0.00012207	0.00394545
cg01007828	16	CDH8	TSS1500	Island			7.72±0.95	9.61±0.55	1.89	0.00012207	0.00394545
cg01008154	1	PIK3R3;PIK3R3	Body;Body			X	66.40±26.12	74.22±22.75	7.82	0.00012207	0.00394545
cg01011530	13						26.49±30.28	30.86±31.56	4.37	0.00012207	0.00394545
cg01011533	10			N_Shelf			33.54±24.35	41.90±24.88	8.36	0.00012207	0.00394545
cg01013566	12			N_Shore		X	14.38±0.61	16.41±1.05	2.03	0.00012207	0.00394545
cg01013600	19	DBP;SEC1	TSS1500;TSS200	S_Shore			4.66±0.59	6.12±0.63	1.46	0.00012207	0.00394545
cg01013732	20	SLC35C2;SLC35C2;SLC35C2	5'UTR;5'UTR;5'UTR	N_Shore			6.14±0.43	7.93±1.01	1.80	0.00012207	0.00394545
cg01016851	1	PDE4DIP	Body	Island	DMR	X	4.74±0.34	5.99±0.58	1.25	0.00012207	0.00394545
cg01017257	1	KIAA1026;KIAA1026	Body;Body			X	9.58±1.53	14.31±2.54	4.73	0.00012207	0.00394545
cg01020413	2			S_Shore	RDMR	X	36.96±38.50	43.50±40.50	6.53	0.00012207	0.00394545
cg01022228	5	UQCRQ	TSS200	Island			4.85±0.65	5.46±0.88	0.61	0.00012207	0.00394545
cg01023967	14					X	73.98±27.38	61.46±31.42	-12.52	0.00012207	0.00394545
cg01026613	2	TMEM214;TMEM214	TSS1500;TSS1500	N_Shore			52.51±2.76	47.02±2.35	-5.48	0.00012207	0.00394545
cg01027750	19	POU2F2	TSS200	N_Shore		X	6.10±1.24	7.72±2.24	1.63	0.00012207	0.00394545
cg01027929	7	HNRNPA2B1;CBX3;CBX3;HNRNPA2B1;CBX3	TSS1500;1stExon;5'UTR;TSS1500;5'UTR	Island			17.62±1.94	13.65±1.00	-3.97	0.00012207	0.00394545
cg01028364	15	RAB27A;RAB27A;RAB27A;RAB27A	5'UTR;5'UTR;5'UTR;5'UTR			X	78.67±10.90	85.73±8.70	7.07	0.00012207	0.00394545
cg01028925	7	MAD1L1;MAD1L1;MAD1L1	Body;Body;Body			X	29.18±35.79	33.37±37.91	4.19	0.00012207	0.00394545
cg01029926	8	NAT2	5'UTR				84.23±5.20	76.31±7.13	-7.92	0.00012207	0.00394545
cg01033356	10	ADARB2	Body	N_Shore		X	9.33±1.60	12.17±2.28	2.84	0.00012207	0.00394545
cg01034396	13	SMAD9;SMAD9	TSS1500;TSS1500	S_Shore	CDMR		40.97±11.52	47.72±11.51	6.76	0.00012207	0.00394545
cg01034993	15	CORO2B	Body			X	23.33±9.54	28.85±10.11	5.52	0.00012207	0.00394545
cg01035238	2	TNFAIP6	TSS1500				95.19±0.74	91.48±1.10	-3.72	0.00012207	0.00394545
cg01035945	6	ZNF323;ZNF323;ZKSCAN3	5'UTR;5'UTR;TSS1500				6.30±1.58	9.22±2.77	2.92	0.00012207	0.00394545
cg01036828	2	PAIP2B	5'UTR	N_Shore			43.01±20.00	52.78±20.42	9.77	0.00012207	0.00394545
cg01038207	3	HYAL3;IFRD2	3'UTR;TSS1500	S_Shore			3.58±0.25	4.18±0.45	0.61	0.00012207	0.00394545
cg01040366	12	RNFT2;RNFT2	Body;Body	Island			3.24±0.34	4.18±0.55	0.94	0.00012207	0.00394545
cg01040719	17						66.25±5.93	56.88±5.65	-9.38	0.00012207	0.00394545
cg01042749	10	FAM178A;FAM178A;FAM178A;FAM178A;FAM178A	1stExon;5'UTR;5'UTR;Body;1stExon	Island			6.50±0.85	9.38±1.57	2.88	0.00012207	0.00394545
cg01043997	6	TUBB	Body	Island			13.11±1.83	15.72±1.71	2.61	0.00012207	0.00394545
cg01046026	14			N_Shore		X	6.12±1.96	8.43±2.08	2.31	0.00012207	0.00394545
cg01046673	22	NF2;NF2;NF2;NF2;NF2;NF2;NF2;NF2;NF2	TSS1500;TSS1500;TSS1500;TSS1500;TSS1500;TSS1500;TSS1500;TSS1500;TSS1500	N_Shore			4.79±0.38	5.81±0.62	1.02	0.00012207	0.00394545
cg01047432	1	OSBPL9;OSBPL9;OSBPL9;OSBPL9;OSBPL9;OSBPL9;OSBPL9	TSS1500;TSS1500;Body;5'UTR;Body;Body;TSS1500	Island			12.60±4.95	7.93±3.49	-4.67	0.00012207	0.00394545
cg01047613	20	EFCAB8	TSS200			X	45.89±28.57	54.12±29.21	8.23	0.00012207	0.00394545
cg01048187	12	RAB35;RAB35	Body;Body	S_Shore		X	26.23±10.25	31.23±10.87	5.00	0.00012207	0.00394545
cg01051089	X	CXorf23	TSS1500				87.80±4.05	84.82±4.74	-2.98	0.00012207	0.00394545
cg01051642	1	C1orf93	TSS1500	Island			5.88±0.52	7.13±1.05	1.26	0.00012207	0.00394545
cg01053087	8	ERICH1	Body	Island			5.10±1.05	6.65±0.94	1.55	0.00012207	0.00394545
cg01054622	1	KIF17;KIF17	TSS1500;TSS1500	Island			9.63±4.15	12.78±5.85	3.16	0.00012207	0.00394545
cg01055748	10			S_Shore			96.41±1.17	94.85±1.96	-1.56	0.00012207	0.00394545
cg01062504	10	C10orf71;C10orf71	5'UTR;5'UTR				36.72±33.12	41.21±33.30	4.49	0.00012207	0.00394545
cg01062691	16	SNN	5'UTR	Island			10.86±0.55	13.66±0.76	2.81	0.00012207	0.00394545
cg01064758	8	TG;SLA;SLA	Body;TSS1500;TSS1500				36.50±27.44	43.14±28.72	6.64	0.00012207	0.00394545
cg01066157	6	SYNE1;SYNE1;SYNE1;SYNE1	Body;Body;Body;Body			X	8.18±1.90	11.65±2.30	3.47	0.00012207	0.00394545
cg01067010	11	NTM;NTM;NTM;NTM	Body;Body;Body;Body				44.60±14.99	54.21±14.53	9.61	0.00012207	0.00394545
cg01068601	16	NRN1L	TSS200	Island			7.40±1.49	10.79±2.10	3.39	0.00012207	0.00394545
cg01068906	16	NOD2	Body				34.96±21.97	40.22±21.28	5.26	0.00012207	0.00394545
cg01070197	8	DLC1;DLC1	Body;Body				8.79±2.62	12.21±4.68	3.42	0.00012207	0.00394545
cg01072057	2			Island			18.75±2.39	14.41±1.89	-4.34	0.00012207	0.00394545
cg01073178	12	TESC;TESC;TESC	TSS1500;TSS1500;TSS1500	S_Shore			25.62±2.91	28.88±2.13	3.26	0.00012207	0.00394545
cg01074676	14	C14orf135	3'UTR				64.01±10.28	42.79±10.45	-21.21	0.00012207	0.00394545
cg01076704	20			S_Shelf			40.17±32.55	51.31±32.25	11.13	0.00012207	0.00394545
cg01080424	7	KDELR2;KDELR2	Body;Body	N_Shelf	RDMR		63.35±29.12	49.60±30.75	-13.75	0.00012207	0.00394545
cg01080902	19	ZNF575	3'UTR	S_Shore			24.28±12.68	29.81±14.47	5.53	0.00012207	0.00394545
cg01084435	16	NDRG4;NDRG4;NDRG4	Body;Body;Body	Island			33.19±18.48	37.72±18.87	4.53	0.00012207	0.00394545
cg01085125	5	PRDM6	TSS1500	N_Shore	CDMR		30.59±34.89	34.86±36.14	4.27	0.00012207	0.00394545
cg01085553	15	KIAA1199	Body			X	19.06±14.94	29.14±17.74	10.08	0.00012207	0.00394545
cg01087594	20	SPEF1	TSS200	S_Shelf			3.77±0.30	4.66±0.65	0.89	0.00012207	0.00394545
cg01090508	18	RNF138;RNF138	5'UTR;TSS200	Island			4.47±0.57	3.79±0.36	-0.68	0.00012207	0.00394545
cg01091117	5	PTGER4	Body	S_Shore			25.77±17.98	36.62±22.84	10.86	0.00012207	0.00394545
cg01092612	6	RPL10A	Body	Island			6.42±0.56	8.31±0.60	1.88	0.00012207	0.00394545
cg01092811	3	NUDT16	TSS1500	Island			4.43±0.60	5.47±0.68	1.04	0.00012207	0.00394545
cg01093212	22	SNORD43;RPL3;RPL3	TSS200;Body;Body	N_Shore			5.71±0.48	7.00±0.64	1.29	0.00012207	0.00394545
cg01096752	19	FTL	TSS200	Island			7.74±1.27	9.62±1.76	1.88	0.00012207	0.00394545
cg01097408	1			N_Shore		X	12.96±16.36	16.07±18.36	3.11	0.00012207	0.00394545
cg01097950	1			N_Shore			42.92±26.00	50.83±26.62	7.91	0.00012207	0.00394545
cg01101221	1	RLF	TSS200	Island			5.41±0.52	7.47±0.97	2.06	0.00012207	0.00394545
cg01105356	16	CIITA	Body			X	12.31±3.57	18.66±4.94	6.35	0.00012207	0.00394545
cg01106412	7	OSBPL3;OSBPL3;OSBPL3;OSBPL3	TSS1500;TSS1500;TSS1500;TSS1500	N_Shore			6.64±0.80	8.25±0.77	1.61	0.00012207	0.00394545
cg01109287	10	REEP3;REEP3	5'UTR;1stExon	Island			4.25±0.46	5.78±0.82	1.53	0.00012207	0.00394545
cg01112927	2	MCEE;MPHOSPH10	Body;TSS200	Island			7.47±1.96	9.52±1.99	2.04	0.00012207	0.00394545
cg01117788	21			Island			92.83±1.20	91.54±1.10	-1.30	0.00012207	0.00394545
cg01118078	20	TP53INP2	Body	Island			5.99±2.88	8.16±3.74	2.17	0.00012207	0.00394545
cg01124922	5						31.59±28.54	40.33±30.66	8.75	0.00012207	0.00394545
cg01128736	6					X	14.27±10.20	21.74±12.57	7.47	0.00012207	0.00394545
cg01129155	16			Island			55.66±1.64	52.30±2.32	-3.36	0.00012207	0.00394545
cg01129320	13	NALCN	5'UTR	N_Shelf			88.89±14.03	84.19±17.57	-4.70	0.00012207	0.00394545
cg01131395	13	LRCH1;LRCH1;LRCH1	Body;Body;Body			X	4.39±2.09	5.65±2.29	1.25	0.00012207	0.00394545
cg01132150	5	C5orf56	Body			X	36.02±7.13	44.63±7.50	8.61	0.00012207	0.00394545
cg01141339	5			S_Shore	DMR		16.24±3.85	24.10±4.82	7.86	0.00012207	0.00394545
cg01149896	4	PGM2	TSS200	N_Shore			3.94±0.27	5.02±0.67	1.08	0.00012207	0.00394545
cg01152015	11	IGSF9B	Body		RDMR	X	46.19±19.35	37.12±19.79	-9.07	0.00012207	0.00394545
cg01153946	20	LOC388796;SNORA71D;LOC388796	Body;Body;Body	N_Shore			85.07±6.50	89.02±4.92	3.96	0.00012207	0.00394545
cg01154241	8	HGSNAT	Body	S_Shore			6.28±0.54	7.28±0.61	1.00	0.00012207	0.00394545
cg01158079	17	BAIAP2;BAIAP2;BAIAP2	3'UTR;Body;Body	Island			48.21±28.94	53.02±28.36	4.80	0.00012207	0.00394545
cg01158277	11	CRYAB;HSPB2	TSS1500;TSS200			X	9.91±0.64	11.60±0.89	1.69	0.00012207	0.00394545
cg01159623	7	WBSCR17	TSS1500	Island			10.59±0.75	12.47±1.40	1.88	0.00012207	0.00394545
cg01163597	6	SLC22A23	Body	N_Shore			6.31±1.52	8.11±2.42	1.79	0.00012207	0.00394545
cg01166892	16			S_Shore		X	4.74±0.90	7.41±1.59	2.67	0.00012207	0.00394545
cg01167502	6			N_Shore	RDMR		45.44±34.54	51.57±36.41	6.12	0.00012207	0.00394545
cg01169610	2	INPP4A;INPP4A;INPP4A;INPP4A	5'UTR;5'UTR;5'UTR;5'UTR				57.62±27.06	65.99±26.70	8.38	0.00012207	0.00394545
cg01169778	9	GBGT1	5'UTR	Island		X	4.17±1.63	5.52±1.99	1.35	0.00012207	0.00394545
cg01170099	14	SEL1L	TSS1500	Island			4.88±0.49	6.08±0.57	1.20	0.00012207	0.00394545
cg01171786	2	DYSF;DYSF;DYSF;DYSF;DYSF;DYSF;DYSF;DYSF;DYSF;DYSF;DYSF;DYSF;DYSF;DYSF	Body;Body;Body;Body;Body;Body;Body;Body;Body;Body;Body;Body;Body;Body	Island			62.48±17.09	77.23±12.43	14.75	0.00012207	0.00394545
cg01178040	6	TNXB	TSS1500				33.08±20.50	40.14±21.97	7.06	0.00012207	0.00394545
cg01178070	10	PLXDC2	Body			X	81.88±3.18	66.24±6.27	-15.64	0.00012207	0.00394545
cg01179052	16			S_Shelf			85.99±4.37	82.52±6.16	-3.47	0.00012207	0.00394545
cg01179696	3	ECE2;ECE2;ECE2;ECE2	Body;TSS1500;TSS1500;TSS1500	N_Shore		X	74.02±8.47	62.95±10.62	-11.08	0.00012207	0.00394545
cg01181485	4	FBXW7	5'UTR	N_Shelf			36.50±30.45	42.82±33.05	6.32	0.00012207	0.00394545
cg01182048	10	HKDC1	Body	N_Shelf			31.60±11.80	37.85±11.58	6.25	0.00012207	0.00394545
cg01182386	15	MPI	TSS200	Island			12.49±1.78	15.47±2.42	2.99	0.00012207	0.00394545
cg01182660	22	ZNF280B	TSS1500	S_Shore			89.97±6.04	84.11±8.46	-5.86	0.00012207	0.00394545
cg01185470	9			N_Shore			23.23±8.65	29.54±9.49	6.31	0.00012207	0.00394545
cg01185825	5			Island			5.69±0.49	6.99±0.49	1.31	0.00012207	0.00394545
cg01188574	19	ARID3A	TSS200	Island			4.78±0.30	5.97±0.73	1.19	0.00012207	0.00394545
cg01188722	6			Island			95.59±1.61	93.40±3.00	-2.19	0.00012207	0.00394545
cg01188914	22	PPM1F	5'UTR	N_Shore			36.61±34.01	42.25±36.13	5.64	0.00012207	0.00394545
cg01190171	6	CCHCR1;TCF19;CCHCR1;TCF19;TCF19;CCHCR1;TCF19	TSS1500;1stExon;TSS1500;5'UTR;5'UTR;TSS1500;1stExon	Island			9.49±0.76	11.17±0.93	1.68	0.00012207	0.00394545
cg01193554	1			N_Shore		X	8.41±2.61	11.42±3.87	3.01	0.00012207	0.00394545
cg01194371	5	THBS4	Body	Island			18.16±2.63	12.73±2.30	-5.43	0.00012207	0.00394545
cg01195214	16	UBE2I;UBE2I;UBE2I;UBE2I	5'UTR;5'UTR;5'UTR;5'UTR	N_Shore		X	22.04±5.92	26.17±6.41	4.13	0.00012207	0.00394545
cg01195246	16	FBXL16	Body	Island		X	6.84±2.57	8.88±3.00	2.04	0.00012207	0.00394545
cg01195276	11						21.53±17.62	29.46±19.89	7.94	0.00012207	0.00394545
cg01198491	12	SOX5	5'UTR			X	65.88±17.59	76.38±16.58	10.50	0.00012207	0.00394545
cg01199952	13			N_Shore			46.12±6.51	40.43±7.11	-5.69	0.00012207	0.00394545
cg01202521	16	UBE2I;UBE2I;UBE2I;UBE2I	5'UTR;5'UTR;5'UTR;5'UTR	Island			4.94±0.44	6.43±0.75	1.49	0.00012207	0.00394545
cg01205267	13	LRCH1;LRCH1;LRCH1	TSS1500;TSS1500;TSS1500	N_Shore	RDMR		35.51±19.83	47.64±18.53	12.13	0.00012207	0.00394545
cg01205338	14	MIR1185-2;MIR1185-1	TSS1500;TSS200				90.90±3.76	87.94±4.52	-2.96	0.00012207	0.00394545
cg01207734	5	MSH3;DHFR	Body;TSS200	S_Shore			7.09±0.62	8.57±0.82	1.48	0.00012207	0.00394545
cg01208855	16					X	76.10±30.46	70.39±32.63	-5.71	0.00012207	0.00394545
cg01210113	16			S_Shelf			39.54±14.26	48.30±12.58	8.76	0.00012207	0.00394545
cg01210550	4			Island			25.99±12.93	32.20±12.88	6.21	0.00012207	0.00394545
cg01213651	5					X	84.35±6.71	76.49±9.24	-7.87	0.00012207	0.00394545
cg01214240	16			Island			73.87±26.30	66.83±29.57	-7.04	0.00012207	0.00394545
cg01216308	19	CRB3;CRB3	5'UTR;5'UTR	Island			7.59±2.35	9.47±2.99	1.89	0.00012207	0.00394545
cg01216438	15						12.99±3.22	17.11±3.86	4.11	0.00012207	0.00394545
cg01219048	4	CASP6;CASP6	Body;Body	Island			5.88±0.45	7.14±0.53	1.26	0.00012207	0.00394545
cg01225095	12	YARS2	TSS1500	S_Shore			7.64±2.38	9.31±3.05	1.67	0.00012207	0.00394545
cg01228603	12	PRKAB1	1stExon	Island			13.15±2.25	9.79±1.15	-3.35	0.00012207	0.00394545
cg01229785	12	FBRSL1	Body	N_Shore			22.92±15.11	28.45±16.78	5.53	0.00012207	0.00394545
cg01231165	2	ADAM17	Body	N_Shore			5.17±0.52	6.93±0.80	1.76	0.00012207	0.00394545
cg01231183	17			S_Shelf			25.00±17.91	32.25±20.23	7.25	0.00012207	0.00394545
cg01233141	8	MYOM2	Body				53.14±19.72	65.11±15.97	11.97	0.00012207	0.00394545
cg01234133	17	COL1A1	TSS200	S_Shore			6.98±0.35	8.29±0.53	1.31	0.00012207	0.00394545
cg01234379	16			S_Shelf			32.10±33.98	38.31±35.99	6.20	0.00012207	0.00394545
cg01235387	4			N_Shore			73.15±3.39	61.63±5.06	-11.52	0.00012207	0.00394545
cg01235820	20	SCRT2	3'UTR	Island			12.03±10.91	16.52±14.93	4.49	0.00012207	0.00394545
cg01236751	7	AMPH;AMPH	Body;Body			X	25.37±20.09	31.55±23.13	6.18	0.00012207	0.00394545
cg01239870	16	GTF3C1	Body				73.94±11.57	81.83±8.96	7.89	0.00012207	0.00394545
cg01242348	14	CEBPE	Body				88.05±2.35	85.85±3.18	-2.20	0.00012207	0.00394545
cg01244346	2	TET3	TSS1500				50.88±25.83	65.66±24.54	14.77	0.00012207	0.00394545
cg01244421	6					X	84.92±4.20	77.72±7.02	-7.20	0.00012207	0.00394545
cg01245965	15	FMN1	Body			X	86.72±4.58	78.87±6.98	-7.85	0.00012207	0.00394545
cg01250138	16	KIAA0513	5'UTR	S_Shelf			58.80±27.66	71.13±23.67	12.33	0.00012207	0.00394545
cg01251150	5	PIK3R1	Body			X	13.37±12.97	18.40±14.75	5.03	0.00012207	0.00394545
cg01255021	16			N_Shelf			15.35±14.37	21.89±18.01	6.54	0.00012207	0.00394545
cg01258201	6	CPNE5	TSS1500	Island		X	5.69±0.74	7.83±1.00	2.14	0.00012207	0.00394545
cg01259126	22	GAS2L1;GAS2L1;GAS2L1	Body;Body;Body	N_Shore		X	14.62±7.59	21.33±9.59	6.71	0.00012207	0.00394545
cg01261351	10	GFRA1;GFRA1;GFRA1	Body;Body;Body	N_Shore			10.03±1.33	12.42±1.84	2.39	0.00012207	0.00394545
cg01262667	19	TM6SF2	TSS1500	S_Shore			35.59±34.30	42.34±36.18	6.75	0.00012207	0.00394545
cg01266287	16	RRAD;RRAD	TSS1500;TSS1500	S_Shore			27.90±9.81	35.64±11.95	7.74	0.00012207	0.00394545
cg01267076	12					X	17.97±22.14	22.71±25.30	4.73	0.00012207	0.00394545
cg01267262	2	IHH	TSS1500	Island			6.06±1.20	7.88±1.47	1.82	0.00012207	0.00394545
cg01269514	1	ARHGEF16	Body	N_Shore			12.11±10.71	16.02±12.02	3.91	0.00012207	0.00394545
cg01270451	12	ZCCHC8	1stExon	Island			2.22±0.24	3.00±0.40	0.78	0.00012207	0.00394545
cg01271695	2	PXDN	Body			X	45.99±18.92	55.84±19.94	9.85	0.00012207	0.00394545
cg01272058	19			Island			9.46±0.86	11.67±1.44	2.21	0.00012207	0.00394545
cg01274028	11	PC;PC;PC	Body;Body;Body	S_Shelf			36.39±14.81	42.05±14.27	5.66	0.00012207	0.00394545
cg01275038	4	SORCS2	Body				24.63±16.12	31.26±17.36	6.63	0.00012207	0.00394545
cg01275685	7	BMPER	Body			X	72.63±8.52	66.32±8.22	-6.31	0.00012207	0.00394545
cg01277072	10	ADARB2	Body			X	60.85±24.25	50.27±27.22	-10.57	0.00012207	0.00394545
cg01277844	1	PYGO2	TSS1500	Island			8.30±2.08	10.33±3.04	2.03	0.00012207	0.00394545
cg01282725	12					X	74.78±14.13	81.05±12.64	6.27	0.00012207	0.00394545
cg01283300	22	LIMK2;LIMK2;LIMK2	TSS200;TSS200;Body			X	5.74±0.81	6.85±0.82	1.11	0.00012207	0.00394545
cg01284193	9	TEK	TSS200				59.50±26.46	49.55±29.23	-9.95	0.00012207	0.00394545
cg01286133	21	APP;APP;APP;APP;APP	Body;Body;Body;Body;Body	N_Shore	RDMR		42.00±36.84	53.40±36.14	11.40	0.00012207	0.00394545
cg01286950	2	AFF3;AFF3	Body;Body				93.92±1.08	91.38±1.26	-2.54	0.00012207	0.00394545
cg01287850	4	FRAS1;FRAS1	Body;Body			X	94.06±2.09	91.61±2.65	-2.45	0.00012207	0.00394545
cg01290904	4	EVC2;EVC2	5'UTR;Body	N_Shore			48.95±22.14	59.60±20.92	10.65	0.00012207	0.00394545
cg01291474	15	LOC390595	Body	N_Shore			80.33±12.38	87.43±7.84	7.11	0.00012207	0.00394545
cg01292539	2						37.44±28.68	44.69±29.63	7.25	0.00012207	0.00394545
cg01292856	11			N_Shelf			87.19±8.60	91.12±7.22	3.92	0.00012207	0.00394545
cg01293250	6	VPS52;RPS18	TSS200;TSS200	Island			3.05±0.38	4.09±0.38	1.04	0.00012207	0.00394545
cg01293346	12	TAS2R20;TAS2R20;PRR4;PRH1	3'UTR;1stExon;Body;5'UTR				61.96±4.39	44.71±7.76	-17.25	0.00012207	0.00394545
cg01296360	8			Island			7.82±0.65	9.99±0.86	2.18	0.00012207	0.00394545
cg01296653	9	CDC37L1	TSS1500	N_Shore			14.66±3.55	21.73±5.81	7.06	0.00012207	0.00394545
cg01297357	12	ACCN2;ACCN2;ACCN2;ACCN2	5'UTR;1stExon;1stExon;5'UTR	Island			5.25±0.49	6.42±0.50	1.17	0.00012207	0.00394545
cg01299496	15	NOP10	TSS200				4.55±0.66	5.66±0.55	1.10	0.00012207	0.00394545
cg01301233	15	C15orf23;C15orf23;C15orf23	Body;Body;Body	Island			3.73±0.53	4.56±0.57	0.84	0.00012207	0.00394545
cg01301560	19			S_Shelf			59.96±3.11	65.28±2.99	5.32	0.00012207	0.00394545
cg01304710	4			N_Shore			43.01±20.92	52.08±21.98	9.06	0.00012207	0.00394545
cg01306597	1	FBXO28;FBXO28	Body;Body	Island			3.23±0.28	4.03±0.49	0.79	0.00012207	0.00394545
cg01308968	4			Island			87.66±10.37	83.39±12.52	-4.28	0.00012207	0.00394545
cg01309855	5			Island			7.13±0.79	10.14±0.65	3.01	0.00012207	0.00394545
cg01311285	4	SPATA4	1stExon	Island			4.62±0.31	5.86±0.45	1.24	0.00012207	0.00394545
cg01312394	2					X	2.36±0.22	3.18±0.32	0.81	0.00012207	0.00394545
cg01312546	8	ZC3H3	Body	Island			48.78±22.56	56.37±21.87	7.59	0.00012207	0.00394545
cg01312997	2	PROC	Body	Island		X	7.47±2.68	9.89±4.07	2.42	0.00012207	0.00394545
cg01313077	2	GPN1;CCDC121;GPN1;CCDC121;GPN1;GPN1;CCDC121;GPN1	5'UTR;TSS1500;Body;TSS1500;Body;5'UTR;TSS1500;Body				6.44±1.21	7.88±1.40	1.44	0.00012207	0.00394545
cg01314574	21	COL18A1	Body	N_Shore		X	15.11±11.58	20.55±13.76	5.44	0.00012207	0.00394545
cg01315407	4	TNIP3;TNIP3	5'UTR;TSS1500				91.12±5.12	86.84±7.60	-4.29	0.00012207	0.00394545
cg01319323	9	SH3GLB2	Body	N_Shore		X	30.20±30.59	36.05±32.23	5.85	0.00012207	0.00394545
cg01319892	10						29.18±28.21	35.50±29.70	6.32	0.00012207	0.00394545
cg01320048	10	VWA2	5'UTR	Island			33.17±6.21	37.58±6.47	4.41	0.00012207	0.00394545
cg01325271	5	SQSTM1;SQSTM1;SQSTM1	5'UTR;5'UTR;TSS1500	N_Shore			6.65±4.02	9.31±5.76	2.66	0.00012207	0.00394545
cg01328444	6					X	36.08±35.21	44.42±38.10	8.34	0.00012207	0.00394545
cg01328473	2	PXDN	Body			X	28.41±33.88	33.68±36.27	5.27	0.00012207	0.00394545
cg01329093	19	ZNF266;ZNF266;ZNF266;ZNF266	1stExon;5'UTR;5'UTR;1stExon	Island			7.27±0.92	8.63±0.97	1.36	0.00012207	0.00394545
cg01331461	21	AGPAT3;AGPAT3	TSS200;5'UTR				42.78±28.07	48.15±30.05	5.37	0.00012207	0.00394545
cg01335087	22	COMT;COMT;COMT;COMT;COMT	Body;1stExon;5'UTR;Body;Body			X	14.64±5.63	19.35±6.81	4.71	0.00012207	0.00394545
cg01340435	15	FRMD5	TSS200	Island			6.71±1.95	8.65±2.50	1.95	0.00012207	0.00394545
cg01340991	6	SYNGAP1	Body	S_Shore			30.82±4.92	44.38±5.46	13.56	0.00012207	0.00394545
cg01347596	19	DNMT1;DNMT1	Body;Body	Island			94.89±0.99	93.32±0.86	-1.58	0.00012207	0.00394545
cg01350686	1	MYOM3	TSS1500				5.86±1.39	7.62±1.90	1.76	0.00012207	0.00394545
cg01354046	5			Island		X	12.54±14.61	15.77±17.63	3.23	0.00012207	0.00394545
cg01356044	16	MTSS1L	TSS1500	S_Shore			34.74±26.11	41.22±25.18	6.47	0.00012207	0.00394545
cg01357897	17	STX8	Body			X	81.57±6.87	88.43±4.26	6.86	0.00012207	0.00394545
cg01358551	19	AP2S1;AP2S1	Body;Body	Island			4.16±0.31	5.58±0.76	1.42	0.00012207	0.00394545
cg01360119	7	LOC728743	TSS1500	N_Shore	RDMR		13.53±2.11	17.02±2.42	3.49	0.00012207	0.00394545
cg01362754	8	TSNARE1	Body	N_Shore			85.29±6.79	79.71±8.70	-5.58	0.00012207	0.00394545
cg01363734	12	TESC;TESC;TESC	Body;Body;Body	N_Shore			20.29±9.81	25.29±10.67	5.00	0.00012207	0.00394545
cg01366407	1	FLAD1;FLAD1;FLAD1	5'UTR;5'UTR;1stExon				4.84±0.26	5.62±0.42	0.77	0.00012207	0.00394545
cg01367097	1	RGS4;RGS4;RGS4	TSS1500;TSS1500;TSS1500				69.83±19.80	76.67±16.95	6.84	0.00012207	0.00394545
cg01369479	2					X	44.22±13.07	52.93±11.95	8.71	0.00012207	0.00394545
cg01369895	3					X	24.76±8.64	36.45±11.31	11.68	0.00012207	0.00394545
cg01372913	2	DPY30	TSS200	Island			4.97±0.98	5.99±0.85	1.02	0.00012207	0.00394545
cg01373189	13	N4BP2L1;N4BP2L1	TSS1500;TSS1500	S_Shore			16.19±1.90	22.89±3.76	6.70	0.00012207	0.00394545
cg01379207	11						83.75±4.62	77.15±6.12	-6.60	0.00012207	0.00394545
cg01379344	17					X	19.12±24.06	24.82±25.64	5.70	0.00012207	0.00394545
cg01380104	2	GPC1	Body	N_Shore			86.48±5.16	82.10±6.52	-4.38	0.00012207	0.00394545
cg01380285	3	C3orf71;ARIH2	1stExon;TSS200	Island			6.62±0.37	7.97±0.51	1.35	0.00012207	0.00394545
cg01381367	11	ARAP1;ARAP1;ARAP1	Body;TSS200;TSS200			X	10.67±8.16	13.18±9.82	2.51	0.00012207	0.00394545
cg01381374	7						60.12±6.86	49.31±8.07	-10.81	0.00012207	0.00394545
cg01383440	13	TMCO3	3'UTR	S_Shore			47.08±33.63	56.61±34.03	9.53	0.00012207	0.00394545
cg01384111	2	GREB1;GREB1	TSS1500;5'UTR				39.09±26.86	44.90±27.87	5.81	0.00012207	0.00394545
cg01389032	9	ENHO	5'UTR	N_Shore			90.06±4.92	87.57±5.16	-2.49	0.00012207	0.00394545
cg01390950	6			S_Shelf		X	33.02±19.09	38.83±20.88	5.81	0.00012207	0.00394545
cg01391650	1	KIAA1614	Body	Island		X	86.76±3.37	82.90±4.30	-3.85	0.00012207	0.00394545
cg01392097	7			Island		X	6.00±0.42	7.96±0.67	1.96	0.00012207	0.00394545
cg01392841	19			Island			6.23±0.95	7.87±1.61	1.64	0.00012207	0.00394545
cg01394167	4						38.24±21.28	32.51±19.98	-5.72	0.00012207	0.00394545
cg01395111	5	PPIC	Body	Island			5.98±0.32	7.59±1.05	1.61	0.00012207	0.00394545
cg01396587	7	FAM20C	1stExon	Island	DMR		6.30±2.92	7.94±3.20	1.64	0.00012207	0.00394545
cg01397521	2			S_Shore		X	5.59±1.47	8.38±3.12	2.79	0.00012207	0.00394545
cg01399255	7	GNB2	TSS200	Island			7.70±1.10	9.13±1.26	1.43	0.00012207	0.00394545
cg01401219	2	UBXN4	3'UTR				68.38±4.80	58.79±6.41	-9.59	0.00012207	0.00394545
cg01402569	20	BLCAP;BLCAP;BLCAP;BLCAP	TSS200;TSS1500;TSS200;TSS1500	Island			4.47±0.82	5.76±0.85	1.30	0.00012207	0.00394545
cg01404750	13	ATP11A;ATP11A	Body;Body	N_Shore			39.17±33.99	49.35±34.35	10.18	0.00012207	0.00394545
cg01405084	1			Island			93.60±2.17	91.52±2.90	-2.07	0.00012207	0.00394545
cg01406317	16	Magmas	Body	N_Shelf			71.85±19.10	79.83±16.13	7.98	0.00012207	0.00394545
cg01406456	2					X	19.91±5.76	24.71±6.48	4.80	0.00012207	0.00394545
cg01407254	2	DYSF;DYSF;DYSF;DYSF;DYSF;DYSF;DYSF;DYSF;DYSF;DYSF;DYSF;DYSF;DYSF;DYSF	Body;Body;Body;Body;Body;Body;Body;Body;Body;Body;Body;Body;Body;Body	Island			34.85±29.01	47.07±30.05	12.21	0.00012207	0.00394545
cg01407332	12	GPR133	Body			X	7.45±0.37	9.03±0.91	1.58	0.00012207	0.00394545
cg01408486	5	CXXC5	TSS1500	N_Shore	RDMR		38.95±17.86	48.44±18.52	9.49	0.00012207	0.00394545
cg01409460	7	BMPER	Body			X	33.97±34.15	42.13±36.21	8.16	0.00012207	0.00394545
cg01409659	19	SLC1A5;SLC1A5	1stExon;TSS1500	Island			7.80±0.57	9.22±0.97	1.42	0.00012207	0.00394545
cg01410615	2	ANO7	3'UTR			X	49.62±9.93	55.90±9.22	6.27	0.00012207	0.00394545
cg01410876	19	LMTK3	Body	Island			9.93±1.71	12.24±1.41	2.32	0.00012207	0.00394545
cg01411982	11	THYN1;THYN1;THYN1;ACAD8;THYN1;THYN1	TSS200;TSS200;TSS200;TSS200;TSS200;TSS200	Island			7.40±0.72	9.19±1.08	1.79	0.00012207	0.00394545
cg01416388	22			Island	DMR		11.06±1.22	13.28±1.24	2.22	0.00012207	0.00394545
cg01418291	8	KCNQ3	Body	N_Shore			7.90±1.21	9.06±1.46	1.16	0.00012207	0.00394545
cg01418662	6					X	10.95±1.25	8.75±0.83	-2.21	0.00012207	0.00394545
cg01419788	14	ITPK1;ITPK1;ITPK1	5'UTR;5'UTR;5'UTR	Island			3.59±0.74	4.60±0.94	1.01	0.00012207	0.00394545
cg01421342	11			Island	DMR	X	6.12±1.23	7.59±1.31	1.47	0.00012207	0.00394545
cg01422009	16	MPG	TSS1500	N_Shore	RDMR		20.14±16.80	28.24±20.71	8.11	0.00012207	0.00394545
cg01423201	7	HERPUD2	TSS1500	Island			5.65±0.64	6.73±0.57	1.08	0.00012207	0.00394545
cg01425188	8			N_Shore			31.77±20.97	36.67±23.14	4.90	0.00012207	0.00394545
cg01426251	X			N_Shore			45.89±30.26	53.31±29.74	7.42	0.00012207	0.00394545
cg01426921	9	RMRP;CCDC107	TSS1500;Body	Island			36.47±2.17	28.70±2.27	-7.78	0.00012207	0.00394545
cg01428115	11	MDK;MDK;MDK	TSS200;TSS1500;TSS1500	N_Shore			5.15±0.45	6.28±0.48	1.12	0.00012207	0.00394545
cg01429256	17	RAI1	5'UTR	S_Shore		X	9.46±2.03	13.48±3.21	4.02	0.00012207	0.00394545
cg01429635	16			Island			5.71±0.77	7.12±0.91	1.40	0.00012207	0.00394545
cg01430870	2	EIF5B	Body	Island			9.36±0.62	7.10±0.58	-2.26	0.00012207	0.00394545
cg01434611	17	AXIN2	Body	S_Shelf			94.07±0.92	95.78±1.05	1.71	0.00012207	0.00394545
cg01435220	17	FZD2	TSS1500	N_Shore			3.52±0.19	4.01±0.24	0.50	0.00012207	0.00394545
cg01435574	11	BARX2	TSS200	Island			7.53±1.81	10.31±3.21	2.79	0.00012207	0.00394545
cg01435791	19			S_Shore			35.73±35.91	42.87±38.24	7.14	0.00012207	0.00394545
cg01436586	11	HRAS;HRAS;HRAS	Body;Body;Body	N_Shore			94.43±0.95	91.89±1.67	-2.54	0.00012207	0.00394545
cg01438537	2			N_Shelf			26.25±10.60	35.82±10.49	9.56	0.00012207	0.00394545
cg01439876	1			Island		X	44.44±27.33	35.32±25.60	-9.12	0.00012207	0.00394545
cg01441018	17	TBCD	Body	N_Shore			40.15±29.39	49.00±30.57	8.85	0.00012207	0.00394545
cg01442200	13	STK24;STK24	Body;Body				69.51±4.47	81.92±4.30	12.41	0.00012207	0.00394545
cg01442843	1	RASSF5;RASSF5;RASSF5	Body;TSS1500;Body	N_Shore			41.55±25.80	51.39±26.70	9.84	0.00012207	0.00394545
cg01442959	6	HIST1H2AM;HIST1H2BO	TSS1500;1stExon	Island			12.91±1.61	9.15±1.58	-3.76	0.00012207	0.00394545
cg01454148	17	DVL2	3'UTR				90.53±7.06	85.95±10.43	-4.58	0.00012207	0.00394545
cg01454859	19	ZNF235;ZNF235	1stExon;5'UTR	Island			4.70±0.36	5.50±0.61	0.80	0.00012207	0.00394545
cg01457413	19	ZNF846	TSS200	Island			18.45±1.22	20.99±2.09	2.53	0.00012207	0.00394545
cg01458510	2	SH3RF3	Body			X	48.28±27.66	60.84±25.97	12.56	0.00012207	0.00394545
cg01461299	19	MCOLN1	TSS1500	N_Shore			5.60±1.28	7.92±2.12	2.31	0.00012207	0.00394545
cg01463153	16	ZNF629	TSS200	Island			6.20±0.31	5.16±0.50	-1.04	0.00012207	0.00394545
cg01464067	4					X	84.83±10.24	69.68±20.06	-15.15	0.00012207	0.00394545
cg01465620	3	LOC100128640;ACVR2B	Body;Body	Island			7.96±3.27	6.56±3.17	-1.41	0.00012207	0.00394545
cg01468220	16	HAGHL;HAGHL	Body;Body	Island			17.45±6.21	25.66±8.62	8.21	0.00012207	0.00394545
cg01471196	20	ZNF334;ZNF334;ZNF334;ZNF334	5'UTR;1stExon;5'UTR;1stExon	Island			16.94±2.94	19.97±2.72	3.04	0.00012207	0.00394545
cg01473472	12			Island			46.01±7.57	39.68±8.30	-6.33	0.00012207	0.00394545
cg01473507	4					X	47.62±38.08	57.74±37.31	10.12	0.00012207	0.00394545
cg01474140	4						84.62±2.26	81.34±2.49	-3.29	0.00012207	0.00394545
cg01475577	7	SMO	Body	S_Shore			5.06±1.13	7.51±1.80	2.46	0.00012207	0.00394545
cg01476138	2	BUB1	Body	N_Shore			85.32±3.67	75.71±6.35	-9.61	0.00012207	0.00394545
cg01476969	19	PALM;PALM	Body;Body	Island		X	32.01±29.73	38.56±32.69	6.55	0.00012207	0.00394545
cg01477255	2			Island			6.39±1.00	8.26±1.52	1.87	0.00012207	0.00394545
cg01482184	7	TMUB1;TMUB1	TSS1500;TSS1500	Island			9.72±1.51	12.12±1.66	2.40	0.00012207	0.00394545
cg01483063	10	ADRA2A	TSS1500	Island			4.23±0.70	5.44±1.04	1.21	0.00012207	0.00394545
cg01490733	1			Island			88.45±5.01	84.48±5.54	-3.97	0.00012207	0.00394545
cg01490821	2	UBR3	1stExon	Island			6.02±0.46	7.16±0.38	1.14	0.00012207	0.00394545
cg01492523	4	DCHS2;DCHS2	TSS1500;TSS1500	S_Shore	CDMR		55.40±27.21	62.50±26.70	7.10	0.00012207	0.00394545
cg01496185	2	TSN;TSN	5'UTR;1stExon	Island			10.85±0.55	13.43±0.76	2.58	0.00012207	0.00394545
cg01497154	20	ADAM33;ADAM33	Body;Body	N_Shore			8.74±1.21	11.74±1.36	3.00	0.00012207	0.00394545
cg01497487	22	TRIOBP;TRIOBP;TRIOBP	TSS1500;TSS1500;Body	Island			8.70±0.69	10.60±0.79	1.90	0.00012207	0.00394545
cg01498829	14	EVL	Body	N_Shore			50.70±5.78	56.90±5.24	6.20	0.00012207	0.00394545
cg01501540	11						74.63±5.20	69.59±6.55	-5.04	0.00012207	0.00394545
cg01501551	14			Island		X	8.31±3.20	13.96±4.92	5.65	0.00012207	0.00394545
cg01502244	17	SGSH	Body	Island			44.34±18.37	52.55±20.20	8.22	0.00012207	0.00394545
cg01505878	11					X	20.15±24.28	26.00±28.43	5.85	0.00012207	0.00394545
cg01506492	2	C2orf62	Body	Island			4.50±0.55	5.83±0.48	1.34	0.00012207	0.00394545
cg01509243	14			N_Shelf			21.67±14.89	28.05±15.44	6.38	0.00012207	0.00394545
cg01510218	22				RDMR	X	32.94±18.71	40.89±19.10	7.94	0.00012207	0.00394545
cg01511804	14	PTGR2;PTGR2;PTGR2	TSS200;TSS200;TSS200	Island			3.95±0.66	5.02±0.84	1.08	0.00012207	0.00394545
cg01518846	6	HIST1H4G	1stExon	Island			91.91±2.21	90.19±2.92	-1.72	0.00012207	0.00394545
cg01519238	8	HSF1;BOP1	Body;TSS1500	Island			3.76±0.36	4.72±0.57	0.95	0.00012207	0.00394545
cg01520297	10	INPP5A	Body	N_Shelf			94.46±0.81	93.87±0.96	-0.58	0.00012207	0.00394545
cg01524893	17	RICH2	Body	N_Shore		X	6.18±1.21	8.57±1.40	2.39	0.00012207	0.00394545
cg01526189	20	CDH4	Body	N_Shore			89.57±4.28	86.73±4.74	-2.84	0.00012207	0.00394545
cg01528321	10	TSPAN14;TSPAN14	5'UTR;5'UTR	Island			10.13±3.91	6.95±3.39	-3.18	0.00012207	0.00394545
cg01532103	19	BSG;BSG;BSG	TSS1500;TSS1500;TSS1500	N_Shore			8.81±4.14	11.46±5.31	2.65	0.00012207	0.00394545
cg01532230	4	PCDH7;PCDH7;PCDH7	TSS1500;TSS1500;TSS1500	N_Shore			7.44±1.61	6.13±1.37	-1.31	0.00012207	0.00394545
cg01534253	7	CREB5	5'UTR	N_Shore	CDMR	X	48.37±14.81	55.55±14.75	7.18	0.00012207	0.00394545
cg01538778	1	TMED5;TMED5;TMED5;CCDC18	TSS1500;TSS1500;TSS1500;Body	Island			3.88±0.71	5.23±0.58	1.34	0.00012207	0.00394545
cg01538982	3	CCDC51;CCDC51;CCDC72	5'UTR;1stExon;TSS200	Island			7.77±1.64	10.42±1.37	2.65	0.00012207	0.00394545
cg01539036	20	NTSR1	TSS200	Island		X	5.58±0.81	4.51±0.85	-1.07	0.00012207	0.00394545
cg01541645	14			Island			24.33±32.70	28.27±34.45	3.95	0.00012207	0.00394545
cg01546046	14	AP4S1;AP4S1;STRN3;STRN3;AP4S1;AP4S1	5'UTR;1stExon;Body;Body;1stExon;5'UTR	Island			25.36±2.37	19.98±2.12	-5.38	0.00012207	0.00394545
cg01552275	7				RDMR		20.92±26.08	29.56±30.00	8.64	0.00012207	0.00394545
cg01554656	6			S_Shelf			92.50±1.75	87.94±2.86	-4.56	0.00012207	0.00394545
cg01554963	17	NXN	Body			X	8.76±1.68	11.07±2.73	2.31	0.00012207	0.00394545
cg01555122	2	RTN4;RTN4;RTN4;RTN4	Body;Body;Body;TSS200	N_Shore			5.44±0.95	6.60±0.82	1.16	0.00012207	0.00394545
cg01559503	11	MUC2	Body	Island			91.27±6.77	87.57±9.80	-3.70	0.00012207	0.00394545
cg01560739	3	OSBPL10;OSBPL10;ZNF860	1stExon;5'UTR;TSS200	Island			5.67±1.19	7.50±1.15	1.83	0.00012207	0.00394545
cg01561259	17	RPTOR;RPTOR	Body;Body				94.89±1.50	93.17±1.92	-1.72	0.00012207	0.00394545
cg01563663	8	LONRF1	1stExon	Island			6.32±0.68	7.04±0.59	0.72	0.00012207	0.00394545
cg01564661	14	CRIP2	Body	N_Shore			6.74±2.08	9.34±2.81	2.60	0.00012207	0.00394545
cg01566527	16			Island			2.85±0.52	3.58±0.52	0.73	0.00012207	0.00394545
cg01566555	3			Island			14.16±12.08	19.79±16.33	5.63	0.00012207	0.00394545
cg01568319	6	SMOC2;SMOC2;SMOC2;SMOC2	5'UTR;1stExon;5'UTR;1stExon	Island			4.38±0.31	5.48±0.40	1.10	0.00012207	0.00394545
cg01569664	13	IRS2	Body	N_Shore			87.20±5.86	84.69±7.65	-2.50	0.00012207	0.00394545
cg01573321	8	PSD3	Body			X	12.69±1.35	19.85±2.63	7.15	0.00012207	0.00394545
cg01574481	14	REC8;REC8	Body;Body	Island		X	48.83±26.89	55.77±26.54	6.94	0.00012207	0.00394545
cg01575519	16						33.72±33.52	42.17±34.31	8.45	0.00012207	0.00394545
cg01579019	8	PBK	TSS200	S_Shore			13.25±1.39	15.74±1.35	2.50	0.00012207	0.00394545
cg01580574	2			Island			62.68±9.77	49.65±10.49	-13.03	0.00012207	0.00394545
cg01583099	8	LYN;LYN	TSS200;TSS200	Island			5.72±0.64	7.66±1.24	1.94	0.00012207	0.00394545
cg01583940	1	PAQR6;PAQR6	TSS1500;TSS200	S_Shelf			6.11±1.19	8.90±1.35	2.79	0.00012207	0.00394545
cg01585348	2						60.67±28.33	51.06±28.93	-9.60	0.00012207	0.00394545
cg01587049	14	MIR329-2;MIR329-1;MIR758	TSS1500;TSS1500;Body				52.27±7.62	60.16±8.55	7.89	0.00012207	0.00394545
cg01587630	7	FAM126A	TSS200	Island	DMR		11.06±0.91	8.13±1.01	-2.93	0.00012207	0.00394545
cg01588464	1	GLUL;GLUL;GLUL	5'UTR;5'UTR;5'UTR	Island			18.15±2.06	13.83±1.31	-4.32	0.00012207	0.00394545
cg01588475	12					X	49.41±13.97	40.14±13.91	-9.27	0.00012207	0.00394545
cg01589860	11	ARAP1;ARAP1;ARAP1	Body;TSS1500;TSS1500	N_Shelf			25.61±19.87	32.10±21.11	6.49	0.00012207	0.00394545
cg01590948	5	SYNPO;SYNPO	Body;Body	Island			22.16±6.22	27.69±6.28	5.54	0.00012207	0.00394545
cg01591579	2	INPP5D;INPP5D	Body;Body	N_Shore			87.02±9.40	83.57±11.57	-3.45	0.00012207	0.00394545
cg01593886	17	COL1A1	1stExon	Island			3.43±0.73	5.25±1.44	1.82	0.00012207	0.00394545
cg01594514	11	NDUFV1;NDUFV1	TSS200;TSS200	Island			7.93±0.86	9.89±1.12	1.96	0.00012207	0.00394545
cg01594538	16					X	11.91±3.10	17.51±4.81	5.60	0.00012207	0.00394545
cg01595366	14			Island			9.73±2.50	12.88±3.28	3.15	0.00012207	0.00394545
cg01598421	8	TG	Body			X	65.05±39.31	59.40±41.65	-5.65	0.00012207	0.00394545
cg01601155	17			Island			10.57±1.05	8.99±1.27	-1.58	0.00012207	0.00394545
cg01604468	5					X	73.96±25.77	61.19±31.15	-12.77	0.00012207	0.00394545
cg01605783	21	LOC284837	TSS200				32.62±8.10	40.38±8.21	7.76	0.00012207	0.00394545
cg01609420	15			Island	DMR		5.27±0.74	7.07±1.06	1.81	0.00012207	0.00394545
cg01612247	17	HSD17B1	Body	Island			37.17±31.44	44.91±33.46	7.74	0.00012207	0.00394545
cg01612285	21	BACE2;PLAC4;BACE2;PLAC4;BACE2	Body;3'UTR;Body;1stExon;Body				57.89±19.39	67.88±18.52	9.99	0.00012207	0.00394545
cg01612656	4	AFAP1;AFAP1;LOC84740	3'UTR;3'UTR;Body				51.29±8.67	61.83±7.64	10.55	0.00012207	0.00394545
cg01616394	12					X	24.40±26.30	33.02±29.30	8.62	0.00012207	0.00394545
cg01621943	17					X	56.16±9.53	63.72±7.33	7.57	0.00012207	0.00394545
cg01622006	6						23.12±30.45	31.36±33.37	8.24	0.00012207	0.00394545
cg01623264	17			S_Shelf			12.91±6.70	15.56±7.12	2.65	0.00012207	0.00394545
cg01623771	2	KLHL30	5'UTR	N_Shore			23.67±8.93	28.55±9.57	4.88	0.00012207	0.00394545
cg01624229	2	FMNL2	Body			X	29.04±32.89	34.99±35.15	5.95	0.00012207	0.00394545
cg01626681	19	CCDC151	Body	N_Shore	RDMR		20.77±15.63	29.93±19.70	9.16	0.00012207	0.00394545
cg01629007	2	PXDN	Body				28.99±36.45	34.18±39.22	5.19	0.00012207	0.00394545
cg01630199	7			Island			81.06±2.96	75.63±3.66	-5.43	0.00012207	0.00394545
cg01634388	4					X	85.99±6.67	75.28±14.67	-10.71	0.00012207	0.00394545
cg01636505	14	ASB2	Body	S_Shelf			37.46±35.70	45.79±37.17	8.33	0.00012207	0.00394545
cg01637551	12	CACNA1C;CACNA1C;CACNA1C;CACNA1C;CACNA1C;CACNA1C;CACNA1C;CACNA1C;CACNA1C;CACNA1C;CACNA1C;CACNA1C;CACNA1C;CACNA1C;CACNA1C;CACNA1C;CACNA1C;CACNA1C;CACNA1C;CACNA1C;CACNA1C;CACNA1C;CACNA1C	TSS1500;TSS1500;TSS1500;TSS1500;TSS1500;TSS1500;TSS1500;TSS1500;TSS1500;TSS1500;TSS1500;TSS1500;TSS1500;TSS1500;TSS1500;TSS1500;TSS1500;TSS1500;TSS1500;TSS1500;TSS1500;TSS1500;TSS1500	N_Shore			3.02±0.47	3.73±0.40	0.71	0.00012207	0.00394545
cg01638225	4	LOC100130872;LOC100130872-SPON2	TSS200;TSS1500	N_Shore			59.95±28.30	67.00±27.34	7.05	0.00012207	0.00394545
cg01644684	6	GPSM3;NOTCH4	TSS1500;Body	Island			3.50±0.42	4.49±0.31	0.99	0.00012207	0.00394545
cg01645753	15	CPEB1	TSS200	Island	DMR		6.50±0.66	8.24±0.92	1.74	0.00012207	0.00394545
cg01646268	11	RRAS2;RRAS2	Body;5'UTR			X	85.98±5.31	78.04±6.92	-7.95	0.00012207	0.00394545
cg01646323	13			Island			3.81±0.85	5.46±1.58	1.65	0.00012207	0.00394545
cg01647795	15	PATL2	TSS200				43.35±27.81	50.33±28.04	6.97	0.00012207	0.00394545
cg01654312	1	SLC41A1	5'UTR	Island			4.68±0.45	6.24±0.63	1.56	0.00012207	0.00394545
cg01655548	17	DNAH17	Body	Island			28.12±33.36	32.58±35.22	4.46	0.00012207	0.00394545
cg01657329	11	LRP5	Body	Island			86.25±14.79	83.45±17.25	-2.80	0.00012207	0.00394545
cg01660149	8	TATDN1;TATDN1;TATDN1;TATDN1;TATDN1;NDUFB9	5'UTR;1stExon;5'UTR;1stExon;Body;TSS200	Island			4.85±0.35	6.18±0.50	1.33	0.00012207	0.00394545
cg01663225	11	TBRG1;TBRG1;TBRG1	1stExon;5'UTR;Body	Island			7.02±0.53	8.41±0.76	1.39	0.00012207	0.00394545
cg01669732	19	RFX1	Body	Island			84.55±10.52	79.80±11.34	-4.74	0.00012207	0.00394545
cg01672008	13	CDC16;CDC16	3'UTR;3'UTR				82.28±3.14	75.62±2.37	-6.66	0.00012207	0.00394545
cg01674274	16	FAM195A	Body	Island			6.22±0.75	8.11±1.54	1.88	0.00012207	0.00394545
cg01677623	10	ARHGAP22	Body	Island			26.40±2.90	32.36±3.40	5.96	0.00012207	0.00394545
cg01677628	11						63.33±25.72	55.00±28.52	-8.32	0.00012207	0.00394545
cg01678913	16	ZFHX3;ZFHX3	Body;Body				95.77±0.40	94.45±0.70	-1.33	0.00012207	0.00394545
cg01684175	13	FOXO1	Body				66.93±13.38	78.34±12.03	11.41	0.00012207	0.00394545
cg01690687	2	ACVR1;ACVR1	TSS1500;5'UTR				9.40±1.08	7.01±1.03	-2.39	0.00012207	0.00394545
cg01691255	14	ACOT4	TSS1500	N_Shore			85.37±2.07	83.12±2.64	-2.25	0.00012207	0.00394545
cg01691710	8			N_Shore			8.98±1.58	11.70±2.89	2.73	0.00012207	0.00394545
cg01691856	15						42.68±29.96	48.67±30.87	5.98	0.00012207	0.00394545
cg01693090	17	ETV4;ETV4	TSS1500;TSS200	Island			6.00±1.21	6.98±1.37	0.98	0.00012207	0.00394545
cg01693193	11	KCNQ1;KCNQ1OT1;KCNQ1	Body;Body;Body		RDMR		52.21±3.14	59.24±2.75	7.03	0.00012207	0.00394545
cg01698392	17	TIMP2	Body			X	39.48±36.64	48.94±36.41	9.46	0.00012207	0.00394545
cg01698579	13			Island			48.81±16.25	42.78±13.47	-6.03	0.00012207	0.00394545
cg01698708	1	STX12	Body	Island			4.90±0.37	5.48±0.47	0.58	0.00012207	0.00394545
cg01699740	11	GRAMD1B	TSS200			X	35.56±34.09	42.87±35.57	7.31	0.00012207	0.00394545
cg01702312	13			S_Shore			86.62±4.45	82.90±5.30	-3.71	0.00012207	0.00394545
cg01703329	17	ATP2A3;ATP2A3;ATP2A3;ATP2A3;ATP2A3;ATP2A3;ATP2A3	Body;Body;Body;Body;Body;Body;Body			X	24.59±31.17	31.37±33.38	6.78	0.00012207	0.00394545
cg01705029	12	RASSF8;RASSF8;RASSF8	5'UTR;5'UTR;5'UTR			X	85.66±3.77	76.03±5.61	-9.63	0.00012207	0.00394545
cg01716252	21	ADARB1;ADARB1;ADARB1;ADARB1;ADARB1;ADARB1;ADARB1	5'UTR;5'UTR;5'UTR;Body;Body;5'UTR;Body	N_Shore			68.04±17.78	76.01±14.81	7.97	0.00012207	0.00394545
cg01719157	11	TRIM68	TSS200	S_Shore			7.07±4.21	4.87±2.79	-2.19	0.00012207	0.00394545
cg01719998	16	CPNE7;CPNE7	TSS200;TSS200	Island			5.52±0.75	6.65±0.96	1.13	0.00012207	0.00394545
cg01720033	17	LOC146880;LOC146880	Body;TSS200	Island			57.38±18.30	50.27±20.32	-7.11	0.00012207	0.00394545
cg01720920	14	ZFYVE21	Body	S_Shelf			36.55±23.68	43.44±24.90	6.89	0.00012207	0.00394545
cg01723464	4	MRFAP1	TSS1500	N_Shore			3.13±0.31	3.99±0.53	0.87	0.00012207	0.00394545
cg01725130	14	RIN3	Body				46.34±27.27	55.63±27.07	9.29	0.00012207	0.00394545
cg01726103	6	FAM65B	TSS1500	S_Shore	DMR		6.45±0.82	8.06±0.75	1.61	0.00012207	0.00394545
cg01726465	1	CDC14A;CDC14A;CDC14A	Body;Body;Body			X	65.45±27.88	70.83±26.05	5.38	0.00012207	0.00394545
cg01729491	7	HOXA11AS;HOXA11	Body;TSS1500	N_Shore			38.24±35.51	45.62±36.04	7.38	0.00012207	0.00394545
cg01732495	11	PRDM11	Body	Island			17.68±15.35	22.87±18.22	5.18	0.00012207	0.00394545
cg01734045	4	COL25A1;COL25A1	Body;Body			X	91.78±6.96	84.91±13.02	-6.86	0.00012207	0.00394545
cg01735101	19	ATP13A1	TSS200	Island			4.37±0.99	5.29±1.15	0.93	0.00012207	0.00394545
cg01736253	17	B3GNTL1	Body	S_Shore			85.33±2.46	81.39±4.75	-3.94	0.00012207	0.00394545
cg01738022	16	ADCY9	3'UTR	N_Shelf		X	33.44±31.36	40.17±33.48	6.73	0.00012207	0.00394545
cg01739354	6						41.18±37.03	43.99±37.66	2.81	0.00012207	0.00394545
cg01739725	14			S_Shelf			8.78±1.35	11.23±1.78	2.46	0.00012207	0.00394545
cg01741397	15	FANCI;FANCI	TSS1500;TSS1500	N_Shore			5.46±0.27	6.83±0.80	1.38	0.00012207	0.00394545
cg01741626	16			Island			18.47±1.91	22.88±2.09	4.41	0.00012207	0.00394545
cg01744331	11	KCNQ1OT1;KCNQ1;KCNQ1	TSS1500;Body;Body	S_Shore			41.67±25.05	47.92±25.47	6.25	0.00012207	0.00394545
cg01747263	3	TIPARP;LOC100287227	5'UTR;TSS1500	S_Shore			7.29±2.01	9.44±2.35	2.15	0.00012207	0.00394545
cg01748757	17	ANKFN1	Body				36.12±23.98	39.42±25.34	3.29	0.00012207	0.00394545
cg01749539	17	SEPT9;SEPT9;SEPT9;SEPT9;SEPT9;SEPT9;SEPT9	Body;5'UTR;Body;Body;Body;Body;Body			X	9.87±6.33	13.48±8.05	3.61	0.00012207	0.00394545
cg01752041	8			N_Shore			59.77±7.07	51.50±9.06	-8.27	0.00012207	0.00394545
cg01755924	8					X	12.50±5.92	17.49±8.01	4.99	0.00012207	0.00394545
cg01756421	16	NRN1L	TSS1500	N_Shore		X	28.66±3.08	36.17±3.20	7.50	0.00012207	0.00394545
cg01756700	8	RNF19A	5'UTR	N_Shore			92.04±1.98	84.82±4.85	-7.21	0.00012207	0.00394545
cg01758106	16	SNX29	Body			X	37.49±24.47	51.51±23.18	14.02	0.00012207	0.00394545
cg01761478	6	VARS;C6orf27	Body;TSS1500				52.56±12.73	59.21±10.32	6.66	0.00012207	0.00394545
cg01766534	2	MRPL44	1stExon	Island			5.48±0.89	6.30±0.72	0.82	0.00012207	0.00394545
cg01766943	2	SPTBN1;SPTBN1	Body;Body			X	39.66±26.21	52.50±28.09	12.83	0.00012207	0.00394545
cg01769243	17	GFAP;GFAP	TSS200;TSS200	S_Shelf			46.06±24.68	51.98±24.21	5.92	0.00012207	0.00394545
cg01769521	8	DENND3	Body	N_Shelf			42.76±31.34	51.11±32.54	8.34	0.00012207	0.00394545
cg01770109	2	RPS27A;C2orf63;RPS27A;C2orf63	5'UTR;5'UTR;TSS1500;5'UTR				15.76±2.91	21.70±4.73	5.94	0.00012207	0.00394545
cg01771885	20	ADRM1;ADRM1	Body;Body	Island			28.43±20.97	34.16±23.25	5.73	0.00012207	0.00394545
cg01775379	2	PKP4;PKP4	5'UTR;5'UTR	S_Shore			77.29±5.76	64.59±8.11	-12.69	0.00012207	0.00394545
cg01776592	10	KNDC1	Body	Island			7.55±1.82	9.37±1.71	1.82	0.00012207	0.00394545
cg01776877	11	FZD4;FZD4	1stExon;5'UTR	Island			8.38±1.34	10.34±1.62	1.96	0.00012207	0.00394545
cg01779559	16	ZFHX3;ZFHX3	Body;Body				24.61±25.39	31.08±29.16	6.47	0.00012207	0.00394545
cg01780943	1	TRAF5;TRAF5	TSS1500;TSS1500	N_Shore			25.80±12.82	31.86±13.03	6.07	0.00012207	0.00394545
cg01782097	1			S_Shore		X	28.05±13.76	32.63±14.29	4.58	0.00012207	0.00394545
cg01783650	1	PRDM16;PRDM16	Body;Body	Island			57.96±21.64	64.83±20.17	6.88	0.00012207	0.00394545
cg01784351	7	MEST;MEST;MESTIT1;MEST	5'UTR;5'UTR;TSS1500;Body	Island			44.72±5.38	40.23±4.63	-4.49	0.00012207	0.00394545
cg01787565	1	KIF26B	TSS200	Island			3.89±0.78	3.30±0.67	-0.59	0.00012207	0.00394545
cg01788448	6			S_Shore			5.46±1.35	4.14±0.73	-1.32	0.00012207	0.00394545
cg01790577	8	FAM66B	TSS1500	S_Shore			68.98±8.22	74.49±9.22	5.51	0.00012207	0.00394545
cg01796184	1	CAMSAP1L1	TSS1500	Island			12.75±1.35	9.83±1.45	-2.92	0.00012207	0.00394545
cg01796223	7	CPA4;CPA4;CPA4;CPA4	1stExon;1stExon;5'UTR;5'UTR			X	10.27±0.82	13.05±0.94	2.79	0.00012207	0.00394545
cg01798786	16			S_Shelf			58.94±25.59	63.25±24.97	4.31	0.00012207	0.00394545
cg01799338	1	EIF2C1;EIF2C1	1stExon;5'UTR	Island			16.97±1.21	19.04±1.67	2.07	0.00012207	0.00394545
cg01799681	6	ELOVL2	Body	N_Shore	CDMR		10.03±4.79	18.95±7.19	8.91	0.00012207	0.00394545
cg01801191	16	OSGIN1;OSGIN1;OSGIN1	Body;Body;Body				56.81±18.23	64.65±18.96	7.84	0.00012207	0.00394545
cg01801214	17	TNFSF13;TNFSF13;SENP3;TNFSF12-TNFSF13;TNFSF13	3'UTR;3'UTR;TSS1500;3'UTR;3'UTR	Island			5.44±0.82	7.60±0.84	2.16	0.00012207	0.00394545
cg01806741	6			S_Shelf		X	10.89±1.96	15.14±3.27	4.26	0.00012207	0.00394545
cg01807958	1					X	88.43±3.46	80.04±5.19	-8.39	0.00012207	0.00394545
cg01809170	4	WWC2	Body			X	28.66±29.42	36.84±33.49	8.17	0.00012207	0.00394545
cg01811674	6	IYD;IYD;IYD	Body;Body;Body				66.20±14.58	72.93±12.10	6.73	0.00012207	0.00394545
cg01812826	8	ZHX2	TSS200	Island			6.71±0.50	8.09±0.40	1.38	0.00012207	0.00394545
cg01815912	16	NTHL1	3'UTR	S_Shore		X	21.66±12.07	26.68±12.05	5.02	0.00012207	0.00394545
cg01815934	3	MRPL47;MRPL47	Body;Body				79.49±26.37	73.30±30.77	-6.19	0.00012207	0.00394545
cg01817009	16	SLC12A4;SLC12A4;SLC12A4;LCAT;SLC12A4;SLC12A4	3'UTR;3'UTR;3'UTR;TSS200;3'UTR;3'UTR			X	45.55±23.35	53.37±22.77	7.82	0.00012207	0.00394545
cg01817019	1			N_Shore	RDMR		72.16±15.92	78.09±13.49	5.94	0.00012207	0.00394545
cg01819568	4	KIT;KIT	Body;Body	S_Shelf			39.72±28.42	30.99±25.35	-8.74	0.00012207	0.00394545
cg01822600	1	KIF26B	Body	N_Shore			59.56±18.24	68.68±17.32	9.12	0.00012207	0.00394545
cg01824511	14	FOXA1;FOXA1	5'UTR;1stExon	Island			11.24±2.35	13.71±2.49	2.47	0.00012207	0.00394545
cg01825295	3	ZIC1	3'UTR	S_Shore			71.34±24.23	61.68±26.56	-9.66	0.00012207	0.00394545
cg01825872	X	OPHN1	TSS200	Island			24.95±22.93	22.33±20.85	-2.62	0.00012207	0.00394545
cg01825921	11	C11orf9;C11orf9;DKFZP434K028	Body;Body;TSS1500				90.38±1.63	87.59±1.79	-2.79	0.00012207	0.00394545
cg01826211	16	ATP2A1;ATP2A1	Body;Body	Island			8.45±0.87	10.98±1.33	2.53	0.00012207	0.00394545
cg01827726	7	TTYH3	Body	S_Shore	RDMR		5.62±4.36	8.42±6.83	2.80	0.00012207	0.00394545
cg01828911	8	TMEM65	1stExon	Island			4.02±0.71	4.82±0.62	0.80	0.00012207	0.00394545
cg01829632	5					X	49.09±24.54	53.09±24.74	4.00	0.00012207	0.00394545
cg01832586	16	ZNF423	Body				31.31±26.05	40.26±27.84	8.95	0.00012207	0.00394545
cg01832757	6			N_Shelf			11.49±3.28	17.69±4.87	6.19	0.00012207	0.00394545
cg01834566	2	CYP1B1	TSS200	Island			5.20±0.76	6.42±1.06	1.23	0.00012207	0.00394545
cg01840055	3					X	40.79±32.61	47.66±33.65	6.88	0.00012207	0.00394545
cg01843946	14			N_Shore		X	8.54±2.81	11.33±3.79	2.79	0.00012207	0.00394545
cg01845111	20	EFCAB8	5'UTR				19.74±9.47	26.59±10.40	6.85	0.00012207	0.00394545
cg01849903	3			N_Shelf			27.95±30.06	34.98±32.12	7.03	0.00012207	0.00394545
cg01850202	3	ACVR2B;LOC100128640	Body;TSS1500	S_Shore			45.97±23.29	54.22±23.65	8.25	0.00012207	0.00394545
cg01850954	11	CADM1;CADM1	Body;Body			X	62.00±11.63	52.36±9.58	-9.64	0.00012207	0.00394545
cg01855118	6			N_Shore			5.89±1.03	7.85±1.45	1.96	0.00012207	0.00394545
cg01856525	3			Island	CDMR		14.83±5.49	19.04±5.98	4.22	0.00012207	0.00394545
cg01861389	16	COQ9;CIAPIN1	TSS1500;5'UTR	Island			7.36±1.15	8.60±1.11	1.24	0.00012207	0.00394545
cg01862266	16	CMTM4;CMTM4	TSS1500;TSS1500	Island			7.93±0.86	9.51±0.87	1.58	0.00012207	0.00394545
cg01863964	14	STXBP6	5'UTR				50.31±22.53	59.99±20.92	9.68	0.00012207	0.00394545
cg01865825	16	GNG13	5'UTR	Island		X	14.82±1.09	17.94±1.35	3.12	0.00012207	0.00394545
cg01866359	10	C1QL3	TSS200	S_Shore			54.47±31.70	61.50±31.39	7.03	0.00012207	0.00394545
cg01867950	8	TMEM71;TMEM71	3'UTR;3'UTR				76.21±9.46	65.00±15.38	-11.21	0.00012207	0.00394545
cg01868838	2					X	85.80±6.79	80.31±9.61	-5.49	0.00012207	0.00394545
cg01870580	5	SGCD;SGCD;SGCD	Body;Body;Body			X	90.03±9.42	85.37±12.63	-4.67	0.00012207	0.00394545
cg01871428	19	ZNF69	Body	Island			5.79±1.06	4.28±0.88	-1.52	0.00012207	0.00394545
cg01877450	7	BRI3;BRI3	Body;Body			X	6.97±1.36	9.89±2.35	2.92	0.00012207	0.00394545
cg01878761	11	DSCAML1	Body			X	61.37±8.60	54.51±9.08	-6.86	0.00012207	0.00394545
cg01879893	7	PON1	3'UTR				87.50±4.75	81.47±6.16	-6.03	0.00012207	0.00394545
cg01880437	4	RBPJ;RBPJ;RBPJ;RBPJ	Body;5'UTR;TSS1500;TSS1500	Island			4.41±1.32	5.59±0.99	1.19	0.00012207	0.00394545
cg01880540	11	C2CD2L	TSS1500	Island			4.38±0.49	5.22±0.56	0.83	0.00012207	0.00394545
cg01881265	17	ABR;ABR;ABR	Body;Body;Body	Island			32.06±4.12	39.05±3.46	6.98	0.00012207	0.00394545
cg01883744	15	SNORD116-2;SNORD116-6	TSS1500;TSS1500				76.39±7.13	71.69±8.61	-4.70	0.00012207	0.00394545
cg01884537	3	RAD18	TSS1500	S_Shore			19.16±6.22	25.21±5.31	6.05	0.00012207	0.00394545
cg01887803	X	STS;STS	1stExon;5'UTR				64.94±17.52	76.66±11.71	11.72	0.00012207	0.00394545
cg01888395	9			N_Shore		X	35.63±23.76	49.70±26.20	14.07	0.00012207	0.00394545
cg01888561	17	SEC14L1;SEC14L1;SEC14L1;SEC14L1	TSS1500;TSS1500;TSS1500;TSS1500	Island			6.37±0.85	7.50±0.96	1.13	0.00012207	0.00394545
cg01890083	4						67.87±4.00	63.62±4.34	-4.25	0.00012207	0.00394545
cg01892980	1	MOSC1	1stExon	Island			5.68±0.63	7.22±1.10	1.54	0.00012207	0.00394545
cg01893681	5	CCNG1;CCNG1	TSS1500;TSS1500	N_Shore			9.56±1.14	10.88±1.39	1.31	0.00012207	0.00394545
cg01893695	14					X	25.90±31.80	32.53±35.63	6.63	0.00012207	0.00394545
cg01896517	7	FAM20C	Body	N_Shore			83.08±2.69	87.34±2.15	4.26	0.00012207	0.00394545
cg01896579	4	G3BP2;G3BP2;G3BP2	TSS1500;TSS1500;TSS1500	S_Shore			61.30±9.25	51.17±9.67	-10.13	0.00012207	0.00394545
cg01899001	3	IP6K2;IP6K2;IP6K2;IP6K2;IP6K2;IP6K2;IP6K2;IP6K2	TSS200;TSS200;TSS200;TSS200;TSS200;TSS200;TSS200;TSS200	Island			9.79±1.40	11.43±2.23	1.64	0.00012207	0.00394545
cg01900965	4	RNF4	5'UTR	Island			15.90±1.91	19.50±2.19	3.60	0.00012207	0.00394545
cg01902036	7			S_Shelf	CDMR		82.96±3.03	72.34±3.73	-10.62	0.00012207	0.00394545
cg01902845	1	PROX1	Body				50.06±19.59	58.70±18.45	8.64	0.00012207	0.00394545
cg01903799	4					X	57.72±34.00	50.14±36.13	-7.59	0.00012207	0.00394545
cg01905478	1					X	24.12±28.28	31.09±30.62	6.97	0.00012207	0.00394545
cg01905828	1	PLXNA2	TSS200	Island			4.66±0.32	6.21±0.69	1.55	0.00012207	0.00394545
cg01908272	16	ZNF598	Body	N_Shore			95.24±1.14	93.16±1.63	-2.08	0.00012207	0.00394545
cg01909242	12						11.74±1.57	14.64±1.89	2.90	0.00012207	0.00394545
cg01909856	9	NOTCH1	Body	N_Shore			48.23±18.58	57.92±16.63	9.68	0.00012207	0.00394545
cg01909993	16			N_Shore			49.38±30.18	56.78±30.31	7.40	0.00012207	0.00394545
cg01911077	11			N_Shore		X	37.12±8.34	45.67±8.63	8.56	0.00012207	0.00394545
cg01913568	1	RXRG;RXRG	TSS200;TSS200				5.84±1.32	8.60±2.00	2.77	0.00012207	0.00394545
cg01913764	12	NUP107	TSS200	Island			4.30±0.79	5.28±0.79	0.97	0.00012207	0.00394545
cg01914785	22	SELO	Body	S_Shelf			41.28±28.41	47.39±29.46	6.10	0.00012207	0.00394545
cg01917080	12			Island			49.69±15.45	54.98±16.66	5.29	0.00012207	0.00394545
cg01917209	3	MST1R	Body	N_Shore			94.85±1.49	92.77±1.88	-2.08	0.00012207	0.00394545
cg01917416	14	SIX1	TSS1500	S_Shore	DMR		12.84±1.72	15.23±1.67	2.39	0.00012207	0.00394545
cg01921898	1			S_Shelf			85.07±3.95	89.53±3.46	4.46	0.00012207	0.00394545
cg01923523	1	LRRC47	1stExon	Island			11.23±0.68	13.45±1.16	2.22	0.00012207	0.00394545
cg01923816	5	ARL15	Body			X	92.00±2.24	84.74±4.78	-7.25	0.00012207	0.00394545
cg01930745	1	KLHL17	Body	Island			91.17±1.68	87.02±1.87	-4.15	0.00012207	0.00394545
cg01932076	21			S_Shore			14.76±2.19	17.37±2.05	2.60	0.00012207	0.00394545
cg01935492	4	HPSE;HPSE;HPSE	TSS1500;TSS200;TSS200	Island		X	9.04±1.43	12.29±1.81	3.25	0.00012207	0.00394545
cg01943766	8			N_Shore			39.53±31.01	55.33±32.35	15.80	0.00012207	0.00394545
cg01947583	4			S_Shelf		X	11.38±8.94	15.62±11.14	4.24	0.00012207	0.00394545
cg01947732	5	RAI14;RAI14;RAI14;RAI14;RAI14;RAI14	Body;Body;Body;Body;Body;Body			X	85.25±3.01	78.60±5.88	-6.65	0.00012207	0.00394545
cg01947936	11	RAPSN;RAPSN;RAPSN;RAPSN	1stExon;5'UTR;1stExon;5'UTR				36.35±33.33	43.04±34.39	6.69	0.00012207	0.00394545
cg01948275	16	TMEM114	Body	S_Shore		X	53.76±24.80	60.57±24.52	6.80	0.00012207	0.00394545
cg01949455	9			Island			7.43±1.74	9.30±1.72	1.87	0.00012207	0.00394545
cg01949614	16	UBE2I;UBE2I;UBE2I;UBE2I;UBE2I	5'UTR;TSS1500;1stExon;5'UTR;TSS1500	Island			11.11±1.40	12.78±1.59	1.67	0.00012207	0.00394545
cg01949920	7	LMTK2	3'UTR	N_Shore			87.55±3.26	82.27±3.74	-5.28	0.00012207	0.00394545
cg01952724	19	CTU1	TSS200	Island			5.97±0.63	7.33±0.56	1.35	0.00012207	0.00394545
cg01953317	2	CCDC88A;CCDC88A	Body;Body	N_Shelf			93.13±2.41	86.62±4.00	-6.51	0.00012207	0.00394545
cg01955025	14	TTC7B	Body	S_Shelf		X	93.25±2.30	90.47±2.57	-2.78	0.00012207	0.00394545
cg01956614	15					X	34.79±29.28	43.18±30.99	8.39	0.00012207	0.00394545
cg01957189	1	NEGR1	TSS200	N_Shore			17.46±3.84	12.92±2.49	-4.54	0.00012207	0.00394545
cg01958723	20			N_Shore	DMR		16.20±2.24	18.66±2.49	2.47	0.00012207	0.00394545
cg01958916	1	SEMA6C	TSS1500	S_Shore			5.50±0.44	6.55±0.64	1.04	0.00012207	0.00394545
cg01959262	6	SLC22A23;SLC22A23	Body;Body				78.12±12.26	84.78±8.13	6.66	0.00012207	0.00394545
cg01965751	17	THRA;THRA	TSS1500;TSS1500	N_Shore			5.08±0.46	6.31±0.56	1.23	0.00012207	0.00394545
cg01965939	5	SH3TC2;SH3TC2	1stExon;5'UTR			X	14.16±14.86	17.84±17.08	3.68	0.00012207	0.00394545
cg01966233	12	PIP4K2C;PIP4K2C;PIP4K2C;PIP4K2C	TSS200;TSS200;TSS200;TSS200	Island			11.66±0.81	13.84±0.94	2.19	0.00012207	0.00394545
cg01966334	2	MYO7B	Body	N_Shelf			52.44±11.47	58.32±11.04	5.88	0.00012207	0.00394545
cg01966561	7						31.99±30.36	36.75±31.24	4.76	0.00012207	0.00394545
cg01969433	11	AMBRA1	Body				88.51±1.57	86.08±1.64	-2.43	0.00012207	0.00394545
cg01971085	8	ARHGEF10	Body				58.71±16.63	65.51±15.58	6.80	0.00012207	0.00394545
cg01971203	2						93.44±1.58	91.77±1.78	-1.66	0.00012207	0.00394545
cg01975453	1	KCNH1;KCNH1	Body;Body	N_Shelf			86.62±6.35	74.26±9.80	-12.36	0.00012207	0.00394545
cg01977486	11	H19	TSS1500	Island		X	65.69±7.41	60.49±7.79	-5.20	0.00012207	0.00394545
cg01977520	1	ECE1;ECE1;ECE1	TSS1500;TSS1500;Body	S_Shore		X	61.20±20.11	73.02±15.62	11.82	0.00012207	0.00394545
cg01978368	1	C1orf89	1stExon	N_Shore		X	8.82±4.02	11.19±4.30	2.37	0.00012207	0.00394545
cg01981187	19	LIPE	Body	Island			3.99±0.74	5.28±1.03	1.29	0.00012207	0.00394545
cg01988009	19	NR1H2	Body	Island			92.72±1.98	90.41±2.86	-2.31	0.00012207	0.00394545
cg01988500	16	PKMYT1;PKMYT1	TSS1500;TSS1500	Island			13.30±0.85	15.79±1.28	2.48	0.00012207	0.00394545
cg01988923	14	C14orf4	1stExon	Island			5.54±0.43	7.02±0.71	1.48	0.00012207	0.00394545
cg01990611	8	MFSD3	Body	S_Shore			4.90±0.65	6.48±1.18	1.59	0.00012207	0.00394545
cg01994308	8	PLAG1;CHCHD7;CHCHD7;CHCHD7;PLAG1;CHCHD7;PLAG1;CHCHD7;CHCHD7	5'UTR;TSS1500;TSS1500;TSS1500;5'UTR;TSS1500;5'UTR;TSS1500;TSS1500	N_Shore			57.59±8.07	67.22±6.13	9.63	0.00012207	0.00394545
cg01995468	5			Island		X	7.93±1.57	10.53±1.77	2.60	0.00012207	0.00394545
cg01997346	16			S_Shelf			83.05±3.00	88.75±2.81	5.71	0.00012207	0.00394545
cg01997813	2			Island		X	18.26±13.97	29.58±18.78	11.32	0.00012207	0.00394545
cg01998089	14	TTC7B	Body			X	30.73±21.56	37.29±21.94	6.55	0.00012207	0.00394545
cg01998806	11	CCDC88B	Body	S_Shelf			26.46±25.82	33.58±27.60	7.12	0.00012207	0.00394545
cg02002231	4	FGF5;FGF5;FGF5;FGF5	1stExon;5'UTR;5'UTR;1stExon	Island			4.68±0.78	5.75±0.75	1.07	0.00012207	0.00394545
cg02006203	7	UPP1;UPP1	TSS1500;TSS1500	Island			6.51±0.96	7.68±1.19	1.17	0.00012207	0.00394545
cg02009228	5	PLEKHG4B	Body	N_Shore		X	83.88±15.21	80.13±17.55	-3.74	0.00012207	0.00394545
cg02009585	3	PEX5L	TSS200	Island	DMR	X	11.74±1.40	13.96±1.66	2.22	0.00012207	0.00394545
cg02009766	15	TLE3;TLE3;TLE3	Body;Body;Body	N_Shelf			79.99±14.18	87.08±9.96	7.09	0.00012207	0.00394545
cg02011476	11	LRP5	Body				51.42±28.01	64.59±26.64	13.17	0.00012207	0.00394545
cg02013146	16	ANKRD11	5'UTR	N_Shelf			87.56±4.81	90.64±3.74	3.09	0.00012207	0.00394545
cg02014003	14	NOVA1;NOVA1;NOVA1	TSS1500;TSS1500;TSS1500	S_Shore	CDMR		3.52±0.60	4.47±1.08	0.96	0.00012207	0.00394545
cg02015348	2	HNRPLL;HNRPLL	TSS1500;TSS1500	S_Shore			88.44±3.09	80.90±4.87	-7.54	0.00012207	0.00394545
cg02015876	15	SYNM;SYNM	1stExon;1stExon	Island		X	6.30±1.00	7.91±1.70	1.61	0.00012207	0.00394545
cg02016987	15	HERC2	Body				66.48±23.05	69.99±21.95	3.52	0.00012207	0.00394545
cg02018176	4	KIAA1530	Body	N_Shore			54.82±13.11	63.20±11.40	8.39	0.00012207	0.00394545
cg02018798	16	BANP;BANP	Body;Body	S_Shore			89.00±5.69	93.39±3.18	4.39	0.00012207	0.00394545
cg02022224	17	SC65	Body	Island			11.55±2.56	13.78±2.66	2.22	0.00012207	0.00394545
cg02022733	5	PCDHGA4;PCDHGC3;PCDHGA12;PCDHGA11;PCDHGA11;PCDHGA9;PCDHGA1;PCDHGB1;PCDHGC4;PCDHGB6;PCDHGB3;PCDHGC4;PCDHGB7;PCDHGA6;PCDHGA8;PCDHGA10;PCDHGA5;PCDHGB4;PCDHGA3;PCDHGA2;PCDHGA7;PCDHGB2;PCDHGB5;PCDHGC3	Body;Body;Body;Body;Body;Body;Body;Body;TSS200;Body;Body;TSS200;Body;Body;Body;Body;Body;Body;Body;Body;Body;Body;Body;Body	Island	CDMR	X	38.11±27.94	50.31±30.60	12.21	0.00012207	0.00394545
cg02024661	17	PITPNM3;PITPNM3	Body;Body	S_Shelf			91.56±1.55	88.22±2.30	-3.34	0.00012207	0.00394545
cg02026306	19	PRMT1;PRMT1;PRMT1	Body;Body;Body	Island			11.48±1.23	17.49±2.16	6.01	0.00012207	0.00394545
cg02026498	19	GNG8	TSS1500	Island			40.23±30.39	47.16±31.48	6.92	0.00012207	0.00394545
cg02026608	5			Island			7.21±1.85	9.54±2.63	2.33	0.00012207	0.00394545
cg02026801	19			S_Shore			49.43±25.69	55.20±27.43	5.78	0.00012207	0.00394545
cg02028332	19	NCAN	Body	Island		X	7.01±0.67	8.62±0.92	1.61	0.00012207	0.00394545
cg02028540	16	TRADD;FBXL8	TSS200;TSS200	Island			11.49±0.82	13.38±1.68	1.89	0.00012207	0.00394545
cg02029665	22	LOC100271722	TSS1500	S_Shore			21.55±9.01	29.57±11.04	8.02	0.00012207	0.00394545
cg02030908	17	THRA;NR1D1	Body;Body	Island			35.77±23.92	43.09±26.03	7.32	0.00012207	0.00394545
cg02032221	2	LRRFIP1	Body				36.88±36.50	45.19±37.51	8.31	0.00012207	0.00394545
cg02032449	15	C15orf17	Body	N_Shore			79.45±8.04	83.66±6.34	4.20	0.00012207	0.00394545
cg02035751	1	RASSF5;RASSF5;RASSF5	Body;TSS1500;Body	N_Shore			26.15±23.79	32.72±26.86	6.58	0.00012207	0.00394545
cg02036494	9	C9orf117	TSS1500			X	28.97±12.28	37.61±13.63	8.64	0.00012207	0.00394545
cg02038273	10	BNIP3	Body	Island			13.72±3.47	17.13±5.50	3.41	0.00012207	0.00394545
cg02042605	17	SPHK1;SPHK1;SPHK1;SPHK1	Body;Body;Body;Body	Island			4.35±0.63	5.24±0.80	0.90	0.00012207	0.00394545
cg02044803	6	CUTA;CUTA;CUTA;CUTA;CUTA;CUTA;CUTA;CUTA;CUTA	1stExon;5'UTR;1stExon;5'UTR;5'UTR;1stExon;1stExon;1stExon;5'UTR	Island			5.02±0.46	6.25±0.97	1.23	0.00012207	0.00394545
cg02046995	22	EP300;MIR1281	TSS1500;TSS1500	Island			7.73±0.84	9.53±1.14	1.80	0.00012207	0.00394545
cg02047319	14	MIR654;MIR376C;MIR376A2	TSS1500;TSS1500;TSS1500				72.84±12.16	79.07±11.26	6.23	0.00012207	0.00394545
cg02049663	7	COPS6	TSS200	N_Shore			4.31±0.45	5.03±0.49	0.72	0.00012207	0.00394545
cg02050903	11	EXT2;EXT2;EXT2;EXT2	1stExon;5'UTR;1stExon;5'UTR	Island			5.84±0.92	7.06±0.94	1.22	0.00012207	0.00394545
cg02056794	3					X	41.79±21.50	50.72±21.43	8.93	0.00012207	0.00394545
cg02057644	2			N_Shelf			73.37±16.00	79.98±12.91	6.61	0.00012207	0.00394545
cg02057833	1	RHOU	Body	Island			7.36±0.85	9.67±1.32	2.32	0.00012207	0.00394545
cg02061431	1	TGFBR3	Body			X	17.94±22.47	24.20±25.49	6.26	0.00012207	0.00394545
cg02061967	2	C2orf48	Body			X	9.92±1.14	14.71±2.04	4.79	0.00012207	0.00394545
cg02062480	6	NR2E1;NR2E1	5'UTR;1stExon	Island	DMR	X	15.81±1.93	18.83±2.36	3.02	0.00012207	0.00394545
cg02064569	X	IL1RAPL2	TSS1500	N_Shore	RDMR		63.79±16.78	57.78±18.54	-6.02	0.00012207	0.00394545
cg02065717	1	SLC30A7;SLC30A7	Body;Body			X	89.56±2.85	80.07±4.20	-9.49	0.00012207	0.00394545
cg02066441	1					X	22.54±4.88	29.68±5.31	7.13	0.00012207	0.00394545
cg02066994	5	MTMR12	TSS1500	Island			6.91±0.78	8.13±0.68	1.21	0.00012207	0.00394545
cg02068169	1	CRABP2	TSS200	Island			4.50±0.75	5.46±0.72	0.96	0.00012207	0.00394545
cg02069721	16	CRISPLD2	5'UTR				3.60±1.47	6.58±3.63	2.98	0.00012207	0.00394545
cg02071670	15	HAPLN3	TSS200	S_Shore			10.69±2.92	13.99±4.18	3.31	0.00012207	0.00394545
cg02072446	2	HDAC4	5'UTR				87.26±1.87	82.37±3.53	-4.88	0.00012207	0.00394545
cg02072975	1	BEST4	3'UTR	N_Shore			37.90±24.34	47.64±26.10	9.74	0.00012207	0.00394545
cg02076598	22	KIAA1671	TSS200	N_Shore		X	45.81±27.82	54.42±27.27	8.61	0.00012207	0.00394545
cg02076939	11	SCN2B	Body				4.39±1.26	5.97±1.63	1.58	0.00012207	0.00394545
cg02077669	1	PDE4B;PDE4B;PDE4B	Body;Body;Body			X	76.66±9.47	82.95±6.86	6.29	0.00012207	0.00394545
cg02078525	16	CDH5	TSS200				29.74±32.21	36.90±34.60	7.16	0.00012207	0.00394545
cg02081722	7	C7orf61	1stExon				26.23±23.27	34.28±24.27	8.05	0.00012207	0.00394545
cg02082089	2					X	80.83±15.49	86.17±11.76	5.34	0.00012207	0.00394545
cg02083234	3	FEZF2	Body	Island			3.87±0.54	5.16±0.60	1.29	0.00012207	0.00394545
cg02086493	17	LOC404266;LOC404266;LOC404266;LOC404266;HOXB6;LOC404266	Body;Body;Body;Body;Body;Body	Island			9.94±2.62	12.83±3.31	2.89	0.00012207	0.00394545
cg02088996	7	LOC285954	Body			X	29.79±29.41	37.16±30.69	7.37	0.00012207	0.00394545
cg02091786	11	GANAB;GANAB;INTS5	TSS1500;TSS1500;Body	S_Shore			70.47±10.46	76.36±7.85	5.89	0.00012207	0.00394545
cg02092906	6	PGM3;RWDD2A	TSS1500;5'UTR	Island			10.99±1.30	13.15±1.70	2.16	0.00012207	0.00394545
cg02094827	10	ZFYVE27;ZFYVE27;ZFYVE27	TSS1500;TSS1500;TSS1500	N_Shore			37.73±28.92	43.04±31.35	5.31	0.00012207	0.00394545
cg02095456	2			N_Shore			77.68±16.36	69.62±20.88	-8.06	0.00012207	0.00394545
cg02096397	10	TLX1NB;TLX1;TLX1	TSS200;5'UTR;1stExon	Island	DMR	X	6.18±0.90	8.24±1.18	2.06	0.00012207	0.00394545
cg02097014	1	CHI3L1	TSS1500			X	16.74±18.31	24.38±21.85	7.63	0.00012207	0.00394545
cg02097616	17					X	17.74±3.42	21.76±3.37	4.02	0.00012207	0.00394545
cg02098619	1	RERE;RERE	Body;Body			X	60.60±4.44	69.85±5.77	9.25	0.00012207	0.00394545
cg02098786	14	ADCY4	Body	Island		X	37.99±34.09	43.08±34.99	5.09	0.00012207	0.00394545
cg02099410	16	ZNF276;ZNF276;FANCA	3'UTR;3'UTR;3'UTR				91.57±2.26	88.90±2.30	-2.67	0.00012207	0.00394545
cg02101808	14	C14orf174;TMED8	TSS200;TSS1500	Island			7.09±1.34	8.35±1.61	1.26	0.00012207	0.00394545
cg02101876	13					X	25.54±22.11	32.56±23.94	7.03	0.00012207	0.00394545
cg02102620	11	DPAGT1	1stExon	Island			4.43±0.40	5.44±0.64	1.01	0.00012207	0.00394545
cg02102889	4	SLC7A11	TSS1500			X	85.65±3.63	74.58±6.50	-11.07	0.00012207	0.00394545
cg02104952	1					X	13.92±4.62	18.65±5.34	4.74	0.00012207	0.00394545
cg02104962	6			N_Shore			38.66±14.64	45.71±15.49	7.04	0.00012207	0.00394545
cg02105423	11	ATM;NPAT	TSS1500;Body	N_Shore			4.59±0.31	5.72±0.39	1.13	0.00012207	0.00394545
cg02105641	1	ENAH;ENAH	Body;Body			X	79.40±13.95	66.34±20.53	-13.06	0.00012207	0.00394545
cg02106828	1	MTR	Body	S_Shore			4.71±0.36	5.49±0.42	0.78	0.00012207	0.00394545
cg02108130	8	CYHR1	Body	Island			4.35±0.54	5.58±1.07	1.22	0.00012207	0.00394545
cg02108796	11	HCCA2	Body	N_Shore			15.03±2.39	19.38±3.05	4.35	0.00012207	0.00394545
cg02109793	22	C22orf45;C22orf45;UPB1	Body;Body;TSS1500	Island	DMR	X	33.09±34.04	37.12±35.44	4.03	0.00012207	0.00394545
cg02110333	5	NDUFS6;MRPL36	TSS1500;TSS1500	Island			2.90±0.82	2.09±0.52	-0.81	0.00012207	0.00394545
cg02112893	17	RAB11FIP4	TSS1500	N_Shore			15.13±12.31	19.12±14.99	3.99	0.00012207	0.00394545
cg02113067	11	FERMT3;FERMT3	Body;Body	S_Shelf			34.04±14.70	38.77±14.62	4.74	0.00012207	0.00394545
cg02114696	17	ZNF232	TSS1500	Island			38.90±17.79	44.11±18.68	5.20	0.00012207	0.00394545
cg02116942	2					X	49.15±8.95	61.64±9.38	12.49	0.00012207	0.00394545
cg02118458	11	SHANK2	Body	S_Shelf			80.46±19.30	74.92±22.96	-5.54	0.00012207	0.00394545
cg02118840	14					X	75.02±3.86	68.91±5.01	-6.11	0.00012207	0.00394545
cg02121773	3	PTPRG	Body			X	54.25±9.36	68.90±9.56	14.65	0.00012207	0.00394545
cg02124499	20			N_Shore			33.85±14.68	42.31±18.63	8.46	0.00012207	0.00394545
cg02128112	16			Island			9.78±0.73	11.81±1.41	2.04	0.00012207	0.00394545
cg02128979	17	MXRA7;MXRA7;MXRA7	Body;Body;Body			X	69.86±7.54	77.77±5.46	7.91	0.00012207	0.00394545
cg02129737	3	PLCL2;PLCL2	3'UTR;3'UTR				17.06±1.72	22.18±2.07	5.12	0.00012207	0.00394545
cg02132051	14	RGS6	Body			X	42.21±32.58	51.06±32.37	8.84	0.00012207	0.00394545
cg02133224	7	SEC61G;SEC61G	TSS200;TSS200	Island			10.69±0.95	12.81±1.44	2.12	0.00012207	0.00394545
cg02134200	1	GATAD2B	TSS200	Island			4.19±0.31	5.31±0.53	1.12	0.00012207	0.00394545
cg02135395	5	STC2	1stExon	Island			5.49±1.65	7.13±2.50	1.64	0.00012207	0.00394545
cg02136452	16			Island			40.45±31.80	47.50±32.35	7.04	0.00012207	0.00394545
cg02140384	1			N_Shore		X	37.56±33.98	51.66±35.01	14.10	0.00012207	0.00394545
cg02141716	11	RNF169	Body	Island			18.31±2.36	15.12±2.29	-3.19	0.00012207	0.00394545
cg02142074	20	SRC;SRC	Body;Body	Island			22.44±18.36	29.06±22.12	6.61	0.00012207	0.00394545
cg02142483	16					X	14.30±9.24	18.42±11.48	4.12	0.00012207	0.00394545
cg02147126	19	AZU1	TSS200				76.08±7.89	80.71±5.00	4.63	0.00012207	0.00394545
cg02147208	6			N_Shore			86.34±4.72	77.72±6.01	-8.62	0.00012207	0.00394545
cg02147316	3	ACVR2B	Body	S_Shelf			72.52±13.40	80.46±10.62	7.95	0.00012207	0.00394545
cg02147695	13	EDNRB;EDNRB;EDNRB	TSS1500;5'UTR;TSS1500	S_Shore	CDMR	X	4.41±0.43	5.55±0.53	1.14	0.00012207	0.00394545
cg02148562	8					X	68.56±8.06	77.08±6.73	8.52	0.00012207	0.00394545
cg02149880	2	MREG	TSS200	S_Shore			13.74±1.58	16.73±2.31	2.99	0.00012207	0.00394545
cg02151120	11	NUMA1	Body				34.38±31.88	39.46±32.57	5.08	0.00012207	0.00394545
cg02151711	8	PGCP	Body			X	77.82±14.08	83.35±10.61	5.53	0.00012207	0.00394545
cg02155957	1			N_Shore			45.70±16.95	61.83±13.78	16.13	0.00012207	0.00394545
cg02156296	22			Island			39.95±21.14	45.66±21.78	5.71	0.00012207	0.00394545
cg02157633	22	DGCR2;DGCR11	Body;TSS200				92.05±1.29	93.52±0.84	1.47	0.00012207	0.00394545
cg02165670	13	GPC6	Body			X	33.13±36.00	41.23±38.39	8.10	0.00012207	0.00394545
cg02167865	10	FRAT1	TSS200	Island			3.80±0.44	4.91±0.60	1.11	0.00012207	0.00394545
cg02173486	15	ADAMTS17	TSS1500	S_Shore			3.58±0.42	4.65±0.39	1.06	0.00012207	0.00394545
cg02174252	16			Island			91.82±1.14	89.81±1.30	-2.01	0.00012207	0.00394545
cg02175952	7	RBM33	Body			X	86.31±2.95	77.82±3.99	-8.49	0.00012207	0.00394545
cg02176961	10	ACBD7;ACBD7	1stExon;5'UTR	Island			5.54±0.72	6.64±0.76	1.10	0.00012207	0.00394545
cg02177950	16	CLUAP1	Body	S_Shelf			77.80±7.33	65.47±7.48	-12.33	0.00012207	0.00394545
cg02179478	3	MIR128-2;ARPP-21	TSS1500;Body				89.80±4.88	87.32±5.27	-2.48	0.00012207	0.00394545
cg02179700	10					X	21.29±29.78	28.88±32.85	7.59	0.00012207	0.00394545
cg02181287	14	GSTZ1;POMT2;GSTZ1	TSS1500;Body;TSS1500	N_Shore			36.27±34.70	41.26±37.45	4.99	0.00012207	0.00394545
cg02181309	14	MRPL52;MRPL52;MRPL52;MRPL52;MRPL52;MRPL52;MRPL52;MRPL52	1stExon;Body;1stExon;Body;5'UTR;5'UTR;Body;5'UTR	Island			5.09±0.86	6.10±1.07	1.00	0.00012207	0.00394545
cg02181494	22	ARSA;ARSA;ARSA;ARSA;ARSA	TSS200;TSS200;TSS200;TSS200;TSS200	Island			4.29±0.32	5.56±0.62	1.27	0.00012207	0.00394545
cg02183491	13	FARP1	3'UTR				57.42±12.98	65.32±12.56	7.90	0.00012207	0.00394545
cg02183676	8	LOXL2	TSS200	S_Shore	RDMR		4.27±0.45	5.47±0.59	1.20	0.00012207	0.00394545
cg02184643	11	ZBED5;ZBED5	TSS200;TSS200	Island			4.08±0.54	5.20±0.96	1.12	0.00012207	0.00394545
cg02184673	11	ASAM	TSS1500	Island			13.72±3.69	17.90±6.29	4.19	0.00012207	0.00394545
cg02186769	6	VARS2;VARS2;VARS2;GTF2H4	TSS1500;TSS1500;TSS1500;Body	Island			4.03±1.55	5.05±1.52	1.02	0.00012207	0.00394545
cg02187214	16	FOXC2	TSS1500	Island	DMR		21.08±25.04	25.88±27.85	4.80	0.00012207	0.00394545
cg02187822	16	CBFA2T3;CBFA2T3	5'UTR;Body	N_Shelf			5.96±2.40	10.19±3.90	4.23	0.00012207	0.00394545
cg02189738	14	KIF26A	Body	Island			80.14±4.06	73.72±3.89	-6.42	0.00012207	0.00394545
cg02190350	11	PDE2A;PDE2A;PDE2A;PDE2A	Body;Body;Body;Body	Island	DMR	X	10.43±3.82	13.32±5.02	2.89	0.00012207	0.00394545
cg02192678	8	DLGAP2	5'UTR	Island			66.70±14.31	60.29±14.18	-6.41	0.00012207	0.00394545
cg02196734	15	CYP1A1	TSS200	N_Shore			19.16±3.93	14.19±2.38	-4.97	0.00012207	0.00394545
cg02197279	6	ZDHHC14;ZDHHC14	Body;Body			X	87.08±1.88	82.34±3.69	-4.75	0.00012207	0.00394545
cg02198513	4	TMEM156	Body			X	37.58±25.11	46.60±27.34	9.01	0.00012207	0.00394545
cg02198544	X	TREX2;TREX2	1stExon;5'UTR	S_Shore			94.42±2.38	92.48±3.34	-1.95	0.00012207	0.00394545
cg02201050	7					X	94.36±2.23	96.04±2.01	1.68	0.00012207	0.00394545
cg02202141	3			Island	DMR	X	4.60±1.49	6.02±2.06	1.42	0.00012207	0.00394545
cg02202193	6	LOC285780	Body	Island		X	5.06±2.06	6.68±2.83	1.61	0.00012207	0.00394545
cg02204205	7	GRB10	TSS1500	Island			13.46±2.96	18.48±4.02	5.02	0.00012207	0.00394545
cg02210222	10						15.48±13.85	18.36±14.53	2.88	0.00012207	0.00394545
cg02212934	16	DBNDD1;DBNDD1	3'UTR;3'UTR	S_Shore			84.48±12.30	81.88±13.43	-2.60	0.00012207	0.00394545
cg02213663	10	DLG5	Body			X	63.27±12.76	71.11±10.11	7.84	0.00012207	0.00394545
cg02215898	6			Island			5.66±0.38	7.19±0.70	1.53	0.00012207	0.00394545
cg02222170	16					X	88.91±3.11	91.24±1.32	2.33	0.00012207	0.00394545
cg02225137	17			N_Shore			40.55±25.79	46.09±25.78	5.55	0.00012207	0.00394545
cg02225305	11	CDC42BPG	Body	Island			30.87±28.01	38.74±29.71	7.88	0.00012207	0.00394545
cg02229433	7	MNX1;MNX1	TSS200;Body	Island		X	6.68±0.82	8.08±1.20	1.40	0.00012207	0.00394545
cg02231295	11	RAD9A	TSS200	Island			3.53±0.34	3.16±0.30	-0.37	0.00012207	0.00394545
cg02232284	6			Island			65.51±20.85	57.92±21.94	-7.59	0.00012207	0.00394545
cg02235066	14						85.74±1.04	81.38±1.18	-4.36	0.00012207	0.00394545
cg02235880	11	FANCF	1stExon	Island			4.80±0.65	6.06±0.79	1.27	0.00012207	0.00394545
cg02237208	1			S_Shore			17.02±5.52	22.29±6.47	5.27	0.00012207	0.00394545
cg02240066	2			Island	DMR		7.08±0.82	8.65±1.07	1.57	0.00012207	0.00394545
cg02241145	22	GAS2L1;GAS2L1;GAS2L1	Body;Body;Body	N_Shore			11.12±2.44	15.15±3.76	4.03	0.00012207	0.00394545
cg02242919	16	PGP	1stExon	Island			4.80±0.38	5.68±0.70	0.88	0.00012207	0.00394545
cg02243437	10	SLC16A9;SLC16A9	1stExon;5'UTR	Island		X	14.14±1.82	17.37±2.12	3.23	0.00012207	0.00394545
cg02245918	2					X	80.88±13.12	73.20±17.92	-7.69	0.00012207	0.00394545
cg02246055	16	ZFHX3;ZFHX3	Body;Body	Island		X	34.46±13.68	26.96±12.79	-7.49	0.00012207	0.00394545
cg02246190	13	PCDH20	TSS1500		DMR		12.16±4.83	16.01±7.02	3.85	0.00012207	0.00394545
cg02246683	8	NCOA2	5'UTR			X	71.47±8.93	58.75±11.56	-12.72	0.00012207	0.00394545
cg02249233	2					X	47.12±28.24	59.84±27.16	12.72	0.00012207	0.00394545
cg02250044	14	CGRRF1	TSS1500	N_Shore			5.92±0.52	4.83±0.41	-1.09	0.00012207	0.00394545
cg02250548	2			Island			9.25±1.30	12.75±2.12	3.50	0.00012207	0.00394545
cg02253499	3	MKRN2	Body	S_Shelf			58.54±13.17	66.41±12.13	7.88	0.00012207	0.00394545
cg02254461	3	CSRNP1	TSS1500	S_Shore			39.28±16.91	52.67±18.83	13.39	0.00012207	0.00394545
cg02255983	19	THOP1	Body	N_Shore			54.88±18.21	61.51±17.51	6.63	0.00012207	0.00394545
cg02257675	19	ZNF816A;ZNF816A	1stExon;5'UTR	Island			17.77±3.52	12.56±3.30	-5.21	0.00012207	0.00394545
cg02260482	12	TDG;TDG	1stExon;5'UTR	Island			11.13±0.85	13.81±1.08	2.68	0.00012207	0.00394545
cg02263539	3	ST6GAL1;ST6GAL1	5'UTR;5'UTR	S_Shore			12.58±2.82	16.95±4.23	4.37	0.00012207	0.00394545
cg02264238	3	MANF	Body	N_Shelf			83.54±4.48	86.88±2.59	3.34	0.00012207	0.00394545
cg02266236	5			S_Shelf			72.74±11.37	78.23±8.67	5.49	0.00012207	0.00394545
cg02272576	6	LOC100132354	Body			X	22.63±3.83	38.74±5.82	16.11	0.00012207	0.00394545
cg02272751	19	PEPD;PEPD;PEPD	Body;Body;Body	S_Shelf		X	39.12±30.21	47.14±30.21	8.03	0.00012207	0.00394545
cg02275084	1	CAMTA1	Body			X	81.47±13.84	77.01±16.32	-4.47	0.00012207	0.00394545
cg02276314	1	H6PD	5'UTR			X	49.43±20.16	59.12±21.27	9.70	0.00012207	0.00394545
cg02277868	5	MYOT;MYOT	Body;Body	N_Shelf			85.02±4.39	74.24±7.86	-10.78	0.00012207	0.00394545
cg02279719	16	HBZ	3'UTR	Island			6.08±0.89	7.17±0.87	1.10	0.00012207	0.00394545
cg02282237	14	PRKCH	1stExon	Island	DMR		6.06±0.84	7.74±1.10	1.67	0.00012207	0.00394545
cg02283042	16	CDH13	Body				87.64±6.38	83.35±7.76	-4.29	0.00012207	0.00394545
cg02283949	6	AIG1	Body			X	42.61±31.10	51.59±30.97	8.98	0.00012207	0.00394545
cg02287436	6	C6orf41	Body				34.96±3.33	29.07±2.79	-5.89	0.00012207	0.00394545
cg02287918	21	USP16;USP16;USP16;USP16;USP16;USP16	5'UTR;5'UTR;5'UTR;1stExon;1stExon;1stExon	Island			7.27±1.21	10.33±1.64	3.06	0.00012207	0.00394545
cg02288684	16			N_Shore			39.15±16.90	46.31±18.22	7.16	0.00012207	0.00394545
cg02288859	22	KREMEN1;KREMEN1	Body;Body	S_Shore			30.44±31.31	36.70±32.80	6.26	0.00012207	0.00394545
cg02288964	1	AGRN	Body	N_Shore			34.64±25.45	42.52±27.10	7.89	0.00012207	0.00394545
cg02290803	1	ZNF684;ZNF684	5'UTR;1stExon	Island			5.53±0.43	6.19±0.58	0.66	0.00012207	0.00394545
cg02291556	1	PDZK1IP1	TSS1500				11.04±6.81	16.39±9.43	5.35	0.00012207	0.00394545
cg02292024	11	TIMM10	TSS200				4.95±0.34	5.78±0.46	0.83	0.00012207	0.00394545
cg02296376	22	MIR1286;RTN4R	TSS200;Body				20.98±17.35	27.48±19.34	6.51	0.00012207	0.00394545
cg02297616	1	BMP8B	TSS1500	Island			19.41±6.08	22.97±6.33	3.56	0.00012207	0.00394545
cg02298881	14	PTGR2;PTGR2;PTGR2	TSS200;TSS200;TSS200	Island			4.30±0.68	5.40±0.78	1.10	0.00012207	0.00394545
cg02302097	10	PIPSL	TSS1500				61.10±16.35	71.22±13.94	10.12	0.00012207	0.00394545
cg02305242	14	FLRT2	TSS1500	N_Shore	CDMR		7.19±0.63	9.78±1.01	2.59	0.00012207	0.00394545
cg02305765	12			N_Shore	DMR	X	6.09±4.01	8.42±5.38	2.34	0.00012207	0.00394545
cg02306513	14	ESR2	5'UTR	N_Shelf			72.13±4.52	62.78±6.45	-9.35	0.00012207	0.00394545
cg02306936	6	VARS2;VARS2;VARS2;GTF2H4	TSS1500;TSS1500;TSS1500;Body	N_Shore			28.42±29.21	36.53±33.61	8.11	0.00012207	0.00394545
cg02310562	12	FBXW8;FBXW8	TSS200;TSS200	Island			12.87±1.13	15.74±1.96	2.87	0.00012207	0.00394545
cg02313922	3					X	68.35±14.10	77.58±10.64	9.23	0.00012207	0.00394545
cg02314348	15					X	3.95±1.59	6.38±2.50	2.43	0.00012207	0.00394545
cg02316596	11			Island	DMR		27.49±29.15	34.32±29.08	6.83	0.00012207	0.00394545
cg02319354	5			S_Shore	DMR		14.60±4.57	19.26±6.68	4.66	0.00012207	0.00394545
cg02319733	8	MSRA;MSRA;MSRA	Body;Body;Body			X	34.33±12.27	31.46±12.35	-2.87	0.00012207	0.00394545
cg02319818	19	PAK4;PAK4;PAK4;PAK4;PAK4	5'UTR;5'UTR;5'UTR;5'UTR;5'UTR	S_Shore		X	38.02±27.65	45.53±28.55	7.50	0.00012207	0.00394545
cg02322203	16	HSD11B2	TSS1500	Island			5.33±0.67	7.03±0.82	1.70	0.00012207	0.00394545
cg02322969	2						73.12±20.89	66.50±22.72	-6.62	0.00012207	0.00394545
cg02326858	1	ZNF687	TSS1500	Island			4.78±0.39	6.16±0.52	1.38	0.00012207	0.00394545
cg02327103	22			S_Shore	DMR		7.85±1.49	9.47±1.62	1.62	0.00012207	0.00394545
cg02329670	17	MIR497;MIR195	TSS200;TSS1500	N_Shelf			39.49±27.36	48.30±28.18	8.81	0.00012207	0.00394545
cg02330053	20	TP53INP2;TP53INP2	5'UTR;1stExon	Island			6.06±0.76	5.19±0.72	-0.87	0.00012207	0.00394545
cg02330169	6					X	48.93±9.38	55.44±9.83	6.51	0.00012207	0.00394545
cg02337436	10	EBF3	Body				33.05±36.91	39.26±39.28	6.21	0.00012207	0.00394545
cg02337960	19	C19orf62;C19orf62	5'UTR;5'UTR				4.62±0.70	5.38±0.65	0.76	0.00012207	0.00394545
cg02339078	5	LOC100129716;ARRDC3	Body;TSS1500	S_Shelf			8.24±4.68	11.02±5.26	2.78	0.00012207	0.00394545
cg02339793	17	SLC38A10;SLC38A10	Body;Body		CDMR		80.81±12.69	88.77±7.48	7.96	0.00012207	0.00394545
cg02341197	21	C21orf62;C21orf62;C21orf62;C21orf62;C21orf62;C21orf62	5'UTR;5'UTR;1stExon;1stExon;1stExon;5'UTR				34.92±24.49	45.76±24.55	10.84	0.00012207	0.00394545
cg02343604	1	ID3	3'UTR	N_Shore			5.10±0.48	6.57±0.84	1.46	0.00012207	0.00394545
cg02344477	3	PLCH1	TSS1500				32.49±32.59	39.95±33.24	7.47	0.00012207	0.00394545
cg02344895	2	NOTO	Body	Island			6.45±0.59	8.17±1.27	1.72	0.00012207	0.00394545
cg02344926	17	ALDOC	TSS200				5.39±1.37	6.82±1.39	1.43	0.00012207	0.00394545
cg02347652	12	PSMD9	Body				46.43±21.60	54.87±23.64	8.45	0.00012207	0.00394545
cg02350785	22	YPEL1	Body	Island			87.87±6.29	84.06±7.45	-3.81	0.00012207	0.00394545
cg02357637	15	LYSMD4	3'UTR	N_Shelf			43.11±14.99	51.92±13.59	8.81	0.00012207	0.00394545
cg02360199	14			Island			6.75±0.77	8.32±1.24	1.57	0.00012207	0.00394545
cg02360676	19	SHC2	3'UTR	N_Shore		X	62.60±6.92	56.92±6.46	-5.67	0.00012207	0.00394545
cg02361903	1	CSF1;CSF1;CSF1;CSF1	TSS1500;TSS1500;TSS1500;TSS1500	N_Shore			26.16±21.33	33.90±22.63	7.74	0.00012207	0.00394545
cg02363526	7	KCNH2;KCNH2	Body;Body	N_Shore		X	42.64±20.66	52.12±19.03	9.48	0.00012207	0.00394545
cg02365900	17	METRNL	Body	N_Shore			73.15±17.10	82.46±10.46	9.30	0.00012207	0.00394545
cg02366228	19			N_Shore	RDMR		7.62±1.20	9.62±1.41	2.00	0.00012207	0.00394545
cg02366320	16	CBFA2T3;CBFA2T3	Body;Body	S_Shore			50.91±14.36	59.57±12.11	8.66	0.00012207	0.00394545
cg02366988	17	AXIN2	TSS1500	S_Shore			6.80±1.19	7.68±1.34	0.88	0.00012207	0.00394545
cg02368583	6			Island			93.94±1.78	95.04±1.41	1.10	0.00012207	0.00394545
cg02369725	2	PDE11A;PDE11A	1stExon;Body	N_Shore			36.56±34.88	44.19±36.01	7.63	0.00012207	0.00394545
cg02370232	10	SORBS1;SORBS1;SORBS1;SORBS1;SORBS1;SORBS1;SORBS1	Body;Body;Body;Body;Body;Body;Body				10.38±3.10	16.36±4.21	5.97	0.00012207	0.00394545
cg02370395	11	FJX1;FJX1	1stExon;3'UTR	S_Shore	DMR		6.81±0.39	8.11±1.02	1.30	0.00012207	0.00394545
cg02372712	7	ZNF467	TSS200	Island			5.26±0.53	6.44±0.63	1.17	0.00012207	0.00394545
cg02376843	5	NEURL1B	Body				71.11±14.49	61.27±16.02	-9.84	0.00012207	0.00394545
cg02376887	12			Island			81.11±7.68	68.28±10.73	-12.82	0.00012207	0.00394545
cg02380813	9	GNAQ	Body	N_Shore			4.71±0.44	5.59±0.43	0.89	0.00012207	0.00394545
cg02382221	4	ARHGAP24	Body			X	97.04±0.86	97.91±0.77	0.87	0.00012207	0.00394545
cg02382400	20	SLC4A11	TSS200	N_Shore			40.20±30.95	46.61±32.21	6.40	0.00012207	0.00394545
cg02384530	12	USP5;USP5;CDCA3	Body;Body;TSS1500	Island			12.74±1.02	14.85±1.15	2.11	0.00012207	0.00394545
cg02386183	20	TASP1;TASP1	1stExon;5'UTR	Island			11.18±1.86	13.51±1.78	2.33	0.00012207	0.00394545
cg02387639	3	USP13	Body			X	25.96±15.14	38.86±17.48	12.90	0.00012207	0.00394545
cg02393107	1			N_Shore		X	35.31±26.68	41.47±28.98	6.16	0.00012207	0.00394545
cg02393449	10	DDX21	3'UTR				84.98±1.68	73.02±5.52	-11.95	0.00012207	0.00394545
cg02393640	7	LUZP6;MTPN	5'UTR;Body	N_Shore			82.81±12.46	73.42±17.51	-9.39	0.00012207	0.00394545
cg02395396	1	RAB3B	Body			X	35.20±11.58	26.38±12.22	-8.83	0.00012207	0.00394545
cg02396668	19	VRK3;ZNF473;ZNF473;VRK3	TSS200;TSS1500;TSS1500;TSS200	Island			4.92±0.58	6.28±0.59	1.36	0.00012207	0.00394545
cg02397720	2						17.72±21.98	24.64±23.52	6.92	0.00012207	0.00394545
cg02398612	3	MED12L	1stExon	Island	DMR		4.44±0.61	5.36±0.93	0.92	0.00012207	0.00394545
cg02400334	12	CLSTN3;RBP5	TSS1500;TSS1500				6.63±0.84	5.32±0.38	-1.31	0.00012207	0.00394545
cg02400538	3			S_Shore			48.65±31.01	57.66±30.61	9.01	0.00012207	0.00394545
cg02402882	5					X	10.86±7.24	15.78±9.89	4.92	0.00012207	0.00394545
cg02407493	16	NPW	TSS1500	N_Shore			89.55±4.39	85.93±5.50	-3.63	0.00012207	0.00394545
cg02411198	8					X	27.54±30.83	34.22±32.93	6.68	0.00012207	0.00394545
cg02412803	16			N_Shore			33.14±8.66	41.09±10.79	7.95	0.00012207	0.00394545
cg02412969	7			Island			4.54±0.48	5.67±0.46	1.13	0.00012207	0.00394545
cg02413187	19	MUM1;MUM1	TSS200;5'UTR	S_Shore	RDMR	X	11.17±3.28	17.51±5.66	6.35	0.00012207	0.00394545
cg02416510	8	RGS20	Body	N_Shore	CDMR		38.01±36.55	42.30±37.18	4.29	0.00012207	0.00394545
cg02418025	19			N_Shore			6.90±3.20	9.79±4.72	2.88	0.00012207	0.00394545
cg02421172	7	MAD1L1;MAD1L1;MAD1L1	Body;Body;Body	S_Shore		X	34.29±31.43	45.14±33.73	10.85	0.00012207	0.00394545
cg02424539	18			Island			86.63±6.10	82.01±6.32	-4.62	0.00012207	0.00394545
cg02425372	12	KRT1	1stExon				73.44±3.30	67.83±4.43	-5.61	0.00012207	0.00394545
cg02429398	16	AKTIP;AKTIP	5'UTR;5'UTR	Island			9.65±0.90	11.61±1.34	1.95	0.00012207	0.00394545
cg02431597	1	CACNA1E	TSS1500	N_Shore			11.20±7.57	15.03±9.61	3.83	0.00012207	0.00394545
cg02431672	1			Island			10.75±0.99	14.17±1.67	3.41	0.00012207	0.00394545
cg02433656	16	GNAO1;GNAO1	Body;Body			X	94.64±1.53	93.19±1.96	-1.45	0.00012207	0.00394545
cg02435252	7			Island			13.19±1.78	15.41±1.09	2.23	0.00012207	0.00394545
cg02436616	16						60.77±16.75	69.30±17.65	8.53	0.00012207	0.00394545
cg02440872	16	E2F4	TSS200				3.45±0.34	4.48±0.36	1.03	0.00012207	0.00394545
cg02441149	13	EFNB2	Body			X	89.89±4.81	83.97±6.97	-5.92	0.00012207	0.00394545
cg02444156	6	SMOC2;SMOC2	Body;Body	S_Shore			81.92±2.00	78.95±2.66	-2.97	0.00012207	0.00394545
cg02445229	19			N_Shelf		X	33.05±29.86	39.24±31.32	6.19	0.00012207	0.00394545
cg02446080	7	ZNHIT1;PLOD3;PLOD3	TSS1500;1stExon;5'UTR	Island			4.85±0.33	4.21±0.28	-0.65	0.00012207	0.00394545
cg02449461	11	ARRB1;ARRB1	Body;Body	N_Shore		X	38.82±6.94	45.89±7.29	7.07	0.00012207	0.00394545
cg02449698	1	EFCAB7;DLEU2L	Body;TSS200				44.30±5.20	35.51±3.79	-8.80	0.00012207	0.00394545
cg02457085	1	CSF1;CSF1;CSF1;CSF1	Body;Body;Body;Body	S_Shelf			40.71±25.94	49.89±27.38	9.19	0.00012207	0.00394545
cg02457346	16	EME2	Body	N_Shore			19.82±3.25	25.11±3.49	5.29	0.00012207	0.00394545
cg02463791	6	C6orf108;C6orf108	Body;Body	Island			7.57±1.23	9.80±1.94	2.23	0.00012207	0.00394545
cg02469909	22	C22orf45;C22orf45;UPB1	TSS200;TSS200;TSS1500	Island	DMR	X	32.13±37.35	35.86±38.49	3.73	0.00012207	0.00394545
cg02469971	13	TFDP1;TFDP1	Body;Body	Island			82.04±7.57	88.36±5.99	6.32	0.00012207	0.00394545
cg02472646	10	PWWP2B;PWWP2B	Body;Body	N_Shelf			59.97±10.90	66.60±10.67	6.63	0.00012207	0.00394545
cg02473680	21	ABCG1;ABCG1;ABCG1;ABCG1;ABCG1;ABCG1	TSS1500;TSS200;5'UTR;Body;Body;TSS200	Island			4.61±1.49	6.34±2.12	1.73	0.00012207	0.00394545
cg02473866	12			Island		X	8.95±1.73	7.73±1.46	-1.22	0.00012207	0.00394545
cg02474183	11	PDHX;APIP;PDHX;PDHX	TSS200;Body;TSS200;TSS200	Island			12.96±1.61	15.44±1.55	2.48	0.00012207	0.00394545
cg02474890	13						70.33±3.71	66.04±4.12	-4.29	0.00012207	0.00394545
cg02475695	16	NHLRC4	TSS1500	S_Shore		X	21.54±12.25	27.88±14.27	6.34	0.00012207	0.00394545
cg02477380	7	UBE3C;UBE3C	5'UTR;1stExon	Island			6.50±0.39	5.43±0.39	-1.08	0.00012207	0.00394545
cg02481714	22	TNRC6B	TSS1500	N_Shore	RDMR		8.08±4.47	11.11±5.93	3.03	0.00012207	0.00394545
cg02484111	11	ADAMTS15	TSS1500	Island			5.41±1.35	6.49±1.55	1.09	0.00012207	0.00394545
cg02486181	16			N_Shore			92.52±2.88	90.23±3.75	-2.29	0.00012207	0.00394545
cg02486259	9			Island	DMR		4.90±0.48	6.28±0.44	1.38	0.00012207	0.00394545
cg02486904	1			Island		X	4.84±0.64	6.86±0.77	2.02	0.00012207	0.00394545
cg02491003	3	ARF4	Body	N_Shore	RDMR		56.36±8.49	48.42±8.86	-7.94	0.00012207	0.00394545
cg02492708	16	RPL3L	TSS1500				32.86±22.96	42.30±24.04	9.44	0.00012207	0.00394545
cg02492770	1					X	83.36±7.10	74.04±11.89	-9.33	0.00012207	0.00394545
cg02493040	3	C3orf38	TSS200	Island			4.33±0.38	5.40±0.55	1.07	0.00012207	0.00394545
cg02493544	11	FEZ1;FEZ1	5'UTR;5'UTR	N_Shelf			56.58±14.86	62.67±15.01	6.09	0.00012207	0.00394545
cg02494703	11	MIR194-2;MIR192	TSS1500;TSS1500	N_Shelf			11.01±2.19	18.87±3.34	7.86	0.00012207	0.00394545
cg02495519	16	DCUN1D3;LYRM1;LYRM1;LYRM1;LYRM1	TSS200;TSS1500;1stExon;5'UTR;TSS1500	Island			5.56±0.72	7.29±1.08	1.73	0.00012207	0.00394545
cg02501127	17	SHPK	Body	S_Shelf			81.86±8.17	88.09±7.44	6.23	0.00012207	0.00394545
cg02507810	16	FAM57B	TSS200	Island			7.91±1.00	10.22±1.08	2.31	0.00012207	0.00394545
cg02511809	5	APC;APC;APC	TSS200;TSS200;5'UTR				13.53±1.54	16.49±2.45	2.95	0.00012207	0.00394545
cg02512860	7	CLDN15	1stExon			X	29.82±31.11	36.68±33.04	6.86	0.00012207	0.00394545
cg02513202	2						95.03±0.57	93.97±0.99	-1.06	0.00012207	0.00394545
cg02513673	9			Island			4.83±0.56	6.39±0.91	1.56	0.00012207	0.00394545
cg02519218	12	CHFR;CHFR;CHFR;CHFR;CHFR	Body;Body;Body;Body;Body			X	30.77±9.83	35.45±11.45	4.69	0.00012207	0.00394545
cg02521036	11	TAF6L;TMEM179B	3'UTR;TSS200	Island			10.26±0.70	7.91±0.76	-2.35	0.00012207	0.00394545
cg02521930	20	ZNF335	TSS200	Island			3.61±0.22	4.35±0.40	0.74	0.00012207	0.00394545
cg02522485	3	DAG1;DAG1	5'UTR;5'UTR			X	65.83±15.21	78.30±11.13	12.47	0.00012207	0.00394545
cg02522952	6	MAN1A1	TSS1500	Island			8.96±0.98	11.09±1.37	2.13	0.00012207	0.00394545
cg02523585	2	MYO1B;MYO1B;MYO1B	Body;Body;Body			X	84.40±4.29	72.33±6.10	-12.07	0.00012207	0.00394545
cg02528400	8	CSMD1	Body				94.22±1.48	90.80±2.89	-3.42	0.00012207	0.00394545
cg02529490	11	TPCN2	TSS200	N_Shore			19.76±3.97	15.09±4.14	-4.67	0.00012207	0.00394545
cg02530407	8	UBR5	Body			X	59.11±7.91	68.37±8.26	9.27	0.00012207	0.00394545
cg02531439	7	SMURF1;SMURF1	Body;Body			X	57.93±23.50	47.12±22.73	-10.81	0.00012207	0.00394545
cg02532096	11	LAYN;LAYN	5'UTR;1stExon	Island	DMR		7.95±2.42	9.41±2.70	1.46	0.00012207	0.00394545
cg02532538	17			Island			9.19±2.20	11.40±2.58	2.21	0.00012207	0.00394545
cg02533289	5			S_Shore		X	72.47±33.12	64.23±35.54	-8.25	0.00012207	0.00394545
cg02536045	12	LETMD1;LETMD1	TSS200;TSS200	Island			3.46±0.39	4.38±0.51	0.92	0.00012207	0.00394545
cg02537838	20	C20orf151	TSS200			X	91.30±2.14	89.26±2.18	-2.04	0.00012207	0.00394545
cg02538597	12	ARPC3;ARPC3	1stExon;5'UTR	Island			5.12±0.51	6.55±0.99	1.43	0.00012207	0.00394545
cg02539882	5	SEPT8;SEPT8;SEPT8;SEPT8	Body;5'UTR;Body;Body	N_Shelf			15.35±5.32	19.55±6.33	4.19	0.00012207	0.00394545
cg02540026	2			N_Shore			35.80±23.98	44.69±26.48	8.89	0.00012207	0.00394545
cg02543268	5	ATP10B	5'UTR			X	41.30±30.47	45.92±32.39	4.62	0.00012207	0.00394545
cg02543363	X			N_Shore	RDMR		22.15±11.90	28.83±9.75	6.68	0.00012207	0.00394545
cg02546607	16	WWOX	Body				60.32±23.05	53.53±24.57	-6.79	0.00012207	0.00394545
cg02550691	17	KCTD11;KCTD11	5'UTR;1stExon	Island			3.67±0.68	4.60±0.76	0.93	0.00012207	0.00394545
cg02552216	4	ING2	TSS200	Island			8.28±0.85	10.04±0.91	1.77	0.00012207	0.00394545
cg02556940	15	SERINC4;SERINC4;C15orf63	1stExon;5'UTR;TSS1500	N_Shore		X	53.48±29.31	60.76±28.24	7.27	0.00012207	0.00394545
cg02558677	5	TRIO	Body			X	75.03±14.85	80.29±13.33	5.26	0.00012207	0.00394545
cg02559264	11			N_Shore			14.49±1.14	17.43±1.46	2.94	0.00012207	0.00394545
cg02560273	X	FLJ44635	Body				93.13±3.10	94.52±2.41	1.39	0.00012207	0.00394545
cg02560380	3	C3orf26;C3orf26	Body;Body			X	33.88±12.70	45.99±14.86	12.11	0.00012207	0.00394545
cg02564259	16	SLC12A4;SLC12A4;SLC12A4;SLC12A4;SLC12A4;LCAT	3'UTR;3'UTR;3'UTR;3'UTR;3'UTR;TSS1500				21.79±23.48	27.55±25.38	5.76	0.00012207	0.00394545
cg02564299	3	ZBTB20;ZBTB20;ZBTB20;ZBTB20;ZBTB20;ZBTB20	5'UTR;5'UTR;5'UTR;5'UTR;5'UTR;5'UTR			X	36.26±23.96	45.27±25.34	9.01	0.00012207	0.00394545
cg02565672	1	UFC1	1stExon				3.61±0.28	4.38±0.26	0.77	0.00012207	0.00394545
cg02565842	3	EPHB3	TSS1500	N_Shore			90.63±6.34	92.88±5.12	2.25	0.00012207	0.00394545
cg02567879	1	C1orf187	5'UTR				30.66±32.97	36.58±34.53	5.92	0.00012207	0.00394545
cg02571907	3	ADPRH	TSS200	Island		X	4.58±0.43	5.96±0.60	1.38	0.00012207	0.00394545
cg02573234	11	CDC42EP2	5'UTR				40.92±7.12	46.64±7.46	5.72	0.00012207	0.00394545
cg02573551	3	EPHB3	3'UTR	N_Shore			28.06±17.02	33.68±17.63	5.62	0.00012207	0.00394545
cg02573743	15	NEDD4;NEDD4	3'UTR;3'UTR				89.00±3.83	82.48±5.96	-6.52	0.00012207	0.00394545
cg02574254	1	DAB1	Body			X	89.62±3.53	84.29±4.64	-5.32	0.00012207	0.00394545
cg02576092	1	SYTL1;SYTL1	1stExon;5'UTR			X	4.13±0.70	6.01±1.28	1.88	0.00012207	0.00394545
cg02577092	5					X	31.90±21.98	39.95±23.62	8.05	0.00012207	0.00394545
cg02577963	19	KDM4B	Body	N_Shore			48.04±27.21	55.34±27.06	7.30	0.00012207	0.00394545
cg02579389	21			N_Shore			33.53±31.56	41.36±31.88	7.82	0.00012207	0.00394545
cg02584756	1			N_Shore			11.96±3.53	14.78±3.65	2.82	0.00012207	0.00394545
cg02598338	15			S_Shelf			15.79±3.15	24.67±5.24	8.88	0.00012207	0.00394545
cg02598430	6					X	47.46±17.33	60.44±17.43	12.99	0.00012207	0.00394545
cg02599587	5					X	84.20±13.48	89.29±9.84	5.09	0.00012207	0.00394545
cg02601448	7			Island	RDMR	X	5.92±0.69	7.40±0.96	1.49	0.00012207	0.00394545
cg02602264	7	CYP2W1	Body	Island			30.85±34.61	35.42±36.13	4.57	0.00012207	0.00394545
cg02603518	20			Island			76.39±4.85	69.95±5.54	-6.44	0.00012207	0.00394545
cg02604225	3	DUSP7	Body	N_Shore		X	96.61±1.39	94.86±2.26	-1.75	0.00012207	0.00394545
cg02605370	19	RTBDN	TSS200	S_Shore			6.83±3.03	9.40±4.49	2.57	0.00012207	0.00394545
cg02605387	6	TNXB	Body	N_Shore		X	92.53±3.23	95.21±1.94	2.69	0.00012207	0.00394545
cg02606058	16	FBXL8	5'UTR	Island			46.13±28.25	54.59±27.07	8.47	0.00012207	0.00394545
cg02610723	16	FAM38A	Body	Island			13.54±13.69	18.64±16.95	5.10	0.00012207	0.00394545
cg02611031	22	CECR5;CECR4;CECR4;CECR5	Body;Body;Body;TSS1500	Island			10.55±2.52	11.74±3.06	1.19	0.00012207	0.00394545
cg02613418	15	ITGA11	Body	Island	DMR		10.05±1.34	12.60±1.84	2.55	0.00012207	0.00394545
cg02619661	12					X	25.67±33.99	30.97±36.38	5.30	0.00012207	0.00394545
cg02620054	10	JAKMIP3	Body	N_Shore			32.06±26.90	36.46±28.23	4.41	0.00012207	0.00394545
cg02626152	1	RAB3B	TSS200	S_Shore			7.20±0.69	8.57±0.84	1.37	0.00012207	0.00394545
cg02626657	11			Island	DMR		15.41±1.70	12.88±0.72	-2.53	0.00012207	0.00394545
cg02628401	6	EYS	Body				83.58±2.33	80.10±3.09	-3.47	0.00012207	0.00394545
cg02629138	11	NCAM1;NCAM1;NCAM1	TSS200;TSS200;TSS200	N_Shore	CDMR		16.45±1.21	20.94±1.26	4.50	0.00012207	0.00394545
cg02629157	9	KCNT1	Body	Island			93.85±1.25	90.49±3.62	-3.36	0.00012207	0.00394545
cg02630218	17			Island			40.07±28.15	48.21±29.19	8.15	0.00012207	0.00394545
cg02631462	19	LYPD5	TSS200	Island			9.94±1.80	11.54±2.11	1.60	0.00012207	0.00394545
cg02631680	6	TMEM63B;MRPL14	TSS1500;5'UTR	Island			6.91±0.84	8.15±1.08	1.25	0.00012207	0.00394545
cg02633690	1	B3GALNT2	TSS200	Island			8.03±0.99	6.72±0.83	-1.32	0.00012207	0.00394545
cg02634222	1	EDN2	3'UTR				8.74±3.22	12.31±5.05	3.57	0.00012207	0.00394545
cg02635449	17	RPH3AL	Body	N_Shelf		X	36.21±11.84	42.86±11.58	6.65	0.00012207	0.00394545
cg02639619	X	FAM47C	1stExon	Island			60.46±6.98	64.69±7.43	4.23	0.00012207	0.00394545
cg02639714	1	SMYD2	TSS1500	N_Shore			4.98±0.89	6.19±1.17	1.21	0.00012207	0.00394545
cg02640612	8	NPBWR1	1stExon	Island	DMR		26.48±1.06	28.89±0.79	2.41	0.00012207	0.00394545
cg02641941	12	SLC2A13	Body			X	67.84±16.46	56.46±17.97	-11.38	0.00012207	0.00394545
cg02642829	13	RASA3	Body	N_Shore			97.33±0.54	96.61±0.58	-0.72	0.00012207	0.00394545
cg02643218	5			Island	DMR		3.61±0.68	5.17±0.95	1.56	0.00012207	0.00394545
cg02643343	15	MESDC2	TSS1500	S_Shore			5.43±0.71	6.78±0.85	1.35	0.00012207	0.00394545
cg02644052	16						12.24±2.26	16.04±3.18	3.80	0.00012207	0.00394545
cg02646515	2			S_Shelf	DMR		14.03±1.98	19.89±3.02	5.87	0.00012207	0.00394545
cg02647408	11	GRM5;GRM5	3'UTR;3'UTR	N_Shore	RDMR		78.73±15.00	82.77±12.27	4.04	0.00012207	0.00394545
cg02648251	16	PARD6A;ACD;PARD6A;ACD;ACD	TSS200;TSS200;TSS200;TSS200;TSS200	Island			4.25±0.36	3.59±0.32	-0.66	0.00012207	0.00394545
cg02650667	4	APBB2;APBB2;APBB2	5'UTR;5'UTR;5'UTR			X	89.03±7.02	82.73±9.95	-6.30	0.00012207	0.00394545
cg02653728	5			Island			8.29±1.18	10.71±1.70	2.41	0.00012207	0.00394545
cg02659532	11			S_Shore			43.41±28.14	52.31±27.73	8.90	0.00012207	0.00394545
cg02659581	1	MEGF6	Body				30.27±18.78	34.34±20.13	4.07	0.00012207	0.00394545
cg02659920	11	EPS8L2	Body	Island			9.62±2.57	15.74±4.69	6.12	0.00012207	0.00394545
cg02669162	11			N_Shore			86.80±3.89	81.94±5.07	-4.86	0.00012207	0.00394545
cg02670686	16	CPNE2	TSS1500	N_Shore			5.89±1.87	10.22±2.73	4.33	0.00012207	0.00394545
cg02671806	15	CLPX	1stExon	Island			4.33±0.53	5.43±0.60	1.10	0.00012207	0.00394545
cg02673002	11	RNF169	TSS1500	N_Shore			21.98±3.03	32.58±7.59	10.61	0.00012207	0.00394545
cg02673323	6	EEF1E1;SCARNA27;EEF1E1	Body;TSS1500;Body				94.17±1.28	90.95±1.89	-3.23	0.00012207	0.00394545
cg02679012	17	NXN	Body			X	15.18±5.16	21.21±5.90	6.03	0.00012207	0.00394545
cg02683314	19	SIRT6;ANKRD24	TSS200;TSS1500	Island			6.51±0.66	7.58±0.80	1.07	0.00012207	0.00394545
cg02684603	4	PIGY;PIGY	TSS200;TSS200	Island			7.45±0.79	9.37±0.88	1.93	0.00012207	0.00394545
cg02687352	2	FAM178B;FAM178B	Body;Body			X	27.65±18.34	33.17±18.14	5.52	0.00012207	0.00394545
cg02688760	1	RGS16	TSS200	Island			5.27±1.28	7.33±1.43	2.05	0.00012207	0.00394545
cg02688903	5	SRP19	TSS1500	N_Shore			78.20±7.68	69.35±6.69	-8.85	0.00012207	0.00394545
cg02690159	10	ENKUR;THNSL1	TSS1500;TSS200	Island			19.76±4.66	25.18±6.33	5.42	0.00012207	0.00394545
cg02693328	20			N_Shelf			84.08±6.65	78.61±6.61	-5.47	0.00012207	0.00394545
cg02694489	17	CHRNB1	TSS200	Island			8.70±4.56	14.04±7.60	5.34	0.00012207	0.00394545
cg02694925	18	LOC100130522;LOC100130522	TSS1500;TSS1500	N_Shore			88.59±6.02	91.52±4.43	2.92	0.00012207	0.00394545
cg02695062	6	DDR1;DDR1	TSS1500;TSS1500	N_Shore			27.41±4.56	33.60±4.76	6.19	0.00012207	0.00394545
cg02695969	19	ARID3A	Body	Island			31.33±25.17	38.73±26.37	7.40	0.00012207	0.00394545
cg02696790	15	RPP25	TSS1500	N_Shore			3.40±0.74	5.27±1.62	1.87	0.00012207	0.00394545
cg02698600	1			N_Shore			12.97±1.44	15.27±1.89	2.31	0.00012207	0.00394545
cg02707576	5	PFDN1	TSS200				5.06±0.65	6.69±1.26	1.62	0.00012207	0.00394545
cg02708758	15	CCDC33	Body			X	26.05±30.96	32.04±32.77	5.99	0.00012207	0.00394545
cg02711872	7	KCNH2;KCNH2;KCNH2;KCNH2	5'UTR;Body;Body;1stExon	N_Shore		X	21.65±18.42	25.99±19.36	4.34	0.00012207	0.00394545
cg02712165	17	C17orf76;C17orf76	TSS1500;TSS1500	S_Shore			81.26±15.87	74.00±19.05	-7.26	0.00012207	0.00394545
cg02712545	15	IGF1R	Body	S_Shelf		X	67.65±18.68	74.98±17.48	7.33	0.00012207	0.00394545
cg02718654	19	SPTBN4;BLVRB	TSS1500;TSS200	Island			3.95±0.23	3.61±0.20	-0.34	0.00012207	0.00394545
cg02719634	11	SLC22A18AS;SLC22A18;SLC22A18AS;SLC22A18	1stExon;Body;5'UTR;Body	S_Shore		X	51.56±8.91	58.84±9.51	7.28	0.00012207	0.00394545
cg02722434	15			Island			54.48±17.47	60.95±17.46	6.47	0.00012207	0.00394545
cg02723688	6	RXRB	Body	S_Shelf			71.17±19.41	78.33±15.62	7.16	0.00012207	0.00394545
cg02724047	16	B3GNT9	TSS1500	S_Shore			7.79±0.71	9.52±0.93	1.73	0.00012207	0.00394545
cg02725065	15	CHSY1	Body				75.04±12.08	83.15±10.37	8.11	0.00012207	0.00394545
cg02726018	3	SEMA5B	5'UTR			X	26.43±34.09	32.07±36.42	5.63	0.00012207	0.00394545
cg02727423	14	EML1;EML1	TSS1500;TSS1500	N_Shore		X	28.65±12.59	34.94±14.80	6.29	0.00012207	0.00394545
cg02727484	10	KCNMA1;KCNMA1;KCNMA1;KCNMA1	Body;Body;Body;Body			X	36.62±9.26	24.80±6.00	-11.82	0.00012207	0.00394545
cg02728721	20			Island		X	24.41±8.26	31.19±9.99	6.78	0.00012207	0.00394545
cg02728748	3	MSL2;MSL2	TSS200;Body	N_Shore			2.07±0.45	2.85±0.80	0.78	0.00012207	0.00394545
cg02729011	16	WDR90	Body	Island			5.29±0.58	7.05±1.03	1.75	0.00012207	0.00394545
cg02729030	7	IMMP2L	Body			X	54.72±34.19	63.95±32.28	9.23	0.00012207	0.00394545
cg02732202	6			Island	DMR	X	5.30±1.06	6.70±1.37	1.40	0.00012207	0.00394545
cg02732509	12	CTDSP2	TSS1500	S_Shore			20.08±4.83	22.88±5.08	2.80	0.00012207	0.00394545
cg02736280	17	WDR81;WDR81;WDR81;WDR81	Body;Body;Body;Body	N_Shelf		X	13.20±8.65	19.22±11.63	6.03	0.00012207	0.00394545
cg02736969	21	OLIG1	1stExon	Island			5.37±0.98	7.15±1.03	1.77	0.00012207	0.00394545
cg02738255	20	PYGB	Body	S_Shelf			67.10±20.20	78.88±15.29	11.78	0.00012207	0.00394545
cg02742085	17	MIR152;COPZ2	TSS1500;TSS1500	S_Shore			13.03±1.80	15.55±2.00	2.53	0.00012207	0.00394545
cg02742281	16	PKMYT1;PKMYT1	Body;Body	N_Shelf			61.67±21.26	69.09±21.92	7.42	0.00012207	0.00394545
cg02745713	3	C3orf42	TSS1500				93.05±3.48	95.62±1.95	2.57	0.00012207	0.00394545
cg02746842	2			S_Shelf			72.30±3.11	63.97±2.90	-8.33	0.00012207	0.00394545
cg02752529	12	FBXL14	Body			X	82.26±18.58	77.39±23.25	-4.87	0.00012207	0.00394545
cg02754470	15			S_Shore		X	29.25±29.36	38.20±32.86	8.95	0.00012207	0.00394545
cg02756655	2			Island			28.85±3.09	21.21±4.17	-7.64	0.00012207	0.00394545
cg02756915	2			S_Shore	RDMR		13.31±3.19	15.72±3.95	2.42	0.00012207	0.00394545
cg02758674	11	FBXO3;FBXO3	Body;Body	N_Shore			5.45±0.54	6.47±0.77	1.02	0.00012207	0.00394545
cg02759765	5	MATR3;MATR3	TSS200;5'UTR	Island			5.24±0.19	5.83±0.18	0.59	0.00012207	0.00394545
cg02759888	15	RPS27L	TSS200	Island			5.82±0.42	6.91±0.62	1.09	0.00012207	0.00394545
cg02760007	6	SRF	1stExon	Island			9.64±0.91	8.42±0.76	-1.22	0.00012207	0.00394545
cg02767841	20	ZMYND8;ZMYND8;ZMYND8	TSS1500;TSS1500;TSS1500				16.45±6.41	21.63±6.12	5.18	0.00012207	0.00394545
cg02770751	19			Island			29.08±30.35	35.81±31.86	6.73	0.00012207	0.00394545
cg02770835	1						87.03±2.11	90.87±1.52	3.85	0.00012207	0.00394545
cg02771336	8	ASAP1	Body			X	28.49±12.50	35.57±11.91	7.08	0.00012207	0.00394545
cg02771673	13	PCCA;PCCA	Body;Body			X	52.26±19.28	61.69±16.30	9.43	0.00012207	0.00394545
cg02771890	1			Island		X	11.73±3.44	14.86±4.26	3.12	0.00012207	0.00394545
cg02772619	9			N_Shore			40.57±33.13	51.41±33.52	10.84	0.00012207	0.00394545
cg02772711	12					X	85.84±2.57	88.89±1.89	3.06	0.00012207	0.00394545
cg02773671	13					X	73.97±9.23	80.45±8.82	6.48	0.00012207	0.00394545
cg02779913	17	TTC25	Body	S_Shore			89.73±2.91	92.90±2.07	3.17	0.00012207	0.00394545
cg02780767	12	LOC653113	TSS1500	Island			8.52±1.68	6.47±0.95	-2.05	0.00012207	0.00394545
cg02780787	17			N_Shore		X	5.32±2.90	7.65±4.16	2.33	0.00012207	0.00394545
cg02787852	16	IL21R;IL21R;IL21R	1stExon;5'UTR;5'UTR				79.14±7.34	73.59±6.18	-5.55	0.00012207	0.00394545
cg02792829	15	CHST14	TSS1500	N_Shore			11.83±0.87	14.80±1.01	2.97	0.00012207	0.00394545
cg02794920	3	UBE2E2	TSS1500	N_Shore			68.30±14.94	76.24±12.92	7.94	0.00012207	0.00394545
cg02795691	20	BFSP1	Body	S_Shelf			19.59±8.30	27.53±10.37	7.93	0.00012207	0.00394545
cg02798621	6	FAM46A	TSS200	Island			6.97±0.97	5.62±0.74	-1.35	0.00012207	0.00394545
cg02798899	12			Island		X	32.78±7.13	40.72±7.84	7.94	0.00012207	0.00394545
cg02799448	6	OLIG3	TSS1500	Island			5.63±1.38	7.72±1.71	2.09	0.00012207	0.00394545
cg02804722	2	EMILIN1	TSS1500				14.96±7.46	18.79±8.57	3.83	0.00012207	0.00394545
cg02806733	2	ITM2C;ITM2C;ITM2C	Body;Body;Body	S_Shore	CDMR	X	49.17±6.52	60.72±5.69	11.56	0.00012207	0.00394545
cg02806739	17	CD7	Body	N_Shelf			80.47±21.00	74.15±26.15	-6.33	0.00012207	0.00394545
cg02815053	2	TSSC1	TSS200	Island			5.93±0.59	7.41±0.60	1.47	0.00012207	0.00394545
cg02818143	7	PTPRN2;PTPRN2;PTPRN2	3'UTR;3'UTR;3'UTR				87.99±5.04	91.93±3.52	3.94	0.00012207	0.00394545
cg02818409	7					X	44.74±31.04	52.68±31.60	7.94	0.00012207	0.00394545
cg02818520	14	SDR39U1	Body	Island			6.06±1.53	7.13±1.24	1.07	0.00012207	0.00394545
cg02822958	2	ATP6V1E2	TSS1500			X	49.84±20.01	62.54±16.68	12.70	0.00012207	0.00394545
cg02833379	3			N_Shore			75.09±5.57	65.96±5.43	-9.13	0.00012207	0.00394545
cg02833588	1	CTNNBIP1;CTNNBIP1	5'UTR;5'UTR	N_Shore			35.49±5.09	41.74±6.46	6.25	0.00012207	0.00394545
cg02833614	10	INPP5A	Body	Island		X	38.49±22.89	47.22±23.27	8.73	0.00012207	0.00394545
cg02835462	1	MAST2	Body			X	44.68±35.15	55.47±33.52	10.80	0.00012207	0.00394545
cg02835848	1	KIAA1026;KIAA1026;KIAA1026	Body;Body;TSS1500	Island			6.25±4.37	9.47±7.74	3.21	0.00012207	0.00394545
cg02836963	1	FAM163A	5'UTR	S_Shelf	RDMR		83.71±6.53	86.75±5.38	3.04	0.00012207	0.00394545
cg02838499	19	MPND;MPND	TSS1500;TSS1500	N_Shore			4.29±0.34	5.56±0.58	1.27	0.00012207	0.00394545
cg02839593	16					X	27.83±3.16	35.94±2.63	8.11	0.00012207	0.00394545
cg02843158	16	TK2	Body			X	42.15±29.15	50.04±31.08	7.89	0.00012207	0.00394545
cg02843503	7	C7orf28B	TSS200	Island			15.23±2.38	18.76±3.31	3.54	0.00012207	0.00394545
cg02851087	10			Island	DMR	X	6.95±0.98	9.60±1.31	2.64	0.00012207	0.00394545
cg02851873	10	ZMIZ1	5'UTR			X	32.49±18.68	45.68±20.97	13.19	0.00012207	0.00394545
cg02852529	11	NAV2;NAV2;NAV2;NAV2	Body;Body;Body;Body			X	8.03±2.29	6.01±1.48	-2.02	0.00012207	0.00394545
cg02854288	3	FHIT;FHIT	5'UTR;5'UTR	Island	RDMR		7.38±0.85	9.19±0.88	1.81	0.00012207	0.00394545
cg02854972	4					X	28.31±21.10	34.97±22.57	6.66	0.00012207	0.00394545
cg02859866	10	FRMD4A	Body			X	22.63±28.66	27.37±30.88	4.75	0.00012207	0.00394545
cg02864757	16	SALL1;SALL1	Body;TSS200	Island			3.78±0.44	4.65±0.86	0.86	0.00012207	0.00394545
cg02864875	20	KIAA0406;RPRD1B	TSS1500;1stExon	Island			4.95±0.62	5.83±0.73	0.88	0.00012207	0.00394545
cg02866454	10	SFMBT2	TSS200	Island	DMR		13.00±2.09	15.93±2.26	2.93	0.00012207	0.00394545
cg02867079	14	HHIPL1;HHIPL1	TSS1500;TSS1500	Island		X	13.64±4.93	17.43±5.40	3.78	0.00012207	0.00394545
cg02869459	2	SPEG	Body	Island			8.80±10.15	14.40±15.06	5.60	0.00012207	0.00394545
cg02869547	11	COPB1;COPB1;COPB1	5'UTR;5'UTR;5'UTR				5.66±0.81	7.20±1.05	1.54	0.00012207	0.00394545
cg02870234	7	HECW1	Body	N_Shore			31.83±32.01	38.46±33.34	6.63	0.00012207	0.00394545
cg02870741	19	CIB3	Body			X	51.91±14.23	59.80±13.26	7.88	0.00012207	0.00394545
cg02871707	11	LOC100133545	TSS1500	N_Shore			31.06±22.87	38.05±23.21	6.99	0.00012207	0.00394545
cg02872868	4	SORBS2;SORBS2;SORBS2;SORBS2;SORBS2;SORBS2;SORBS2;SORBS2	Body;Body;Body;Body;Body;Body;Body;Body			X	59.64±29.84	65.80±29.60	6.15	0.00012207	0.00394545
cg02876145	14	WARS;WARS;WDR25;WDR25;WDR25;WARS;WARS	TSS200;TSS1500;TSS200;1stExon;5'UTR;TSS200;TSS1500	Island			5.97±0.26	7.84±0.43	1.88	0.00012207	0.00394545
cg02878040	15	SNAP23;SNAP23	TSS200;TSS200				5.76±0.90	7.58±0.65	1.81	0.00012207	0.00394545
cg02878701	21	MCM3AP;C21orf57;C21orf57	TSS1500;TSS200;TSS200	Island			7.24±0.84	8.58±0.86	1.34	0.00012207	0.00394545
cg02879453	16	ADCY7	TSS200				68.80±15.14	76.60±11.04	7.80	0.00012207	0.00394545
cg02879784	3	ISY1	TSS1500	Island			4.68±0.45	5.78±0.92	1.10	0.00012207	0.00394545
cg02884239	17	SEPT9;SEPT9;SEPT9;SEPT9	TSS200;5'UTR;Body;Body	Island			4.77±0.51	6.00±0.59	1.23	0.00012207	0.00394545
cg02886589	2	TMEM178;TMEM178	TSS1500;TSS200	N_Shore			12.11±1.37	16.83±2.01	4.72	0.00012207	0.00394545
cg02888092	2			S_Shore			13.31±3.47	17.90±4.84	4.59	0.00012207	0.00394545
cg02888243	16	ITGAL;ITGAL	3'UTR;3'UTR	N_Shelf			33.03±25.01	38.96±25.81	5.93	0.00012207	0.00394545
cg02889869	10					X	76.31±16.87	83.68±12.39	7.38	0.00012207	0.00394545
cg02892423	17	SLC4A1	3'UTR				41.36±8.01	49.22±9.02	7.86	0.00012207	0.00394545
cg02892577	10	GRK5	Body			X	21.38±24.13	27.45±25.90	6.07	0.00012207	0.00394545
cg02895639	22	FAM19A5;FAM19A5	Body;TSS1500	Island	DMR		17.28±2.15	21.15±3.07	3.87	0.00012207	0.00394545
cg02895669	4			Island			5.19±0.66	6.12±0.80	0.93	0.00012207	0.00394545
cg02895724	18	MEX3C	Body	N_Shelf			57.35±9.49	68.61±8.49	11.26	0.00012207	0.00394545
cg02896191	4	FAT1	Body				95.33±0.97	93.28±1.48	-2.05	0.00012207	0.00394545
cg02896465	19	C19orf39	1stExon	Island			5.45±0.46	6.53±0.66	1.08	0.00012207	0.00394545
cg02898721	17	RARA;RARA;RARA	TSS1500;5'UTR;TSS1500	N_Shore		X	5.00±1.70	8.78±3.19	3.78	0.00012207	0.00394545
cg02900136	14	RPS29	Body	N_Shelf			85.46±9.35	73.11±11.73	-12.35	0.00012207	0.00394545
cg02900183	19	CIB3	TSS200				33.51±27.13	42.34±26.66	8.83	0.00012207	0.00394545
cg02900356	16	PYCARD;PYCARD	TSS1500;TSS1500	S_Shore			7.41±1.70	10.89±2.32	3.48	0.00012207	0.00394545
cg02902186	8					X	84.37±9.99	90.60±5.10	6.23	0.00012207	0.00394545
cg02907837	11	MS4A14;MS4A14;MS4A14;MS4A14	1stExon;5'UTR;5'UTR;1stExon				53.93±7.85	46.31±9.02	-7.62	0.00012207	0.00394545
cg02910194	3	NLGN1	Body			X	80.71±4.09	68.49±6.94	-12.22	0.00012207	0.00394545
cg02911509	22	PARVG;PARVG	TSS200;TSS200			X	37.27±31.43	45.48±32.12	8.21	0.00012207	0.00394545
cg02912007	16	EMP2	5'UTR	N_Shore		X	16.39±9.34	22.35±12.53	5.96	0.00012207	0.00394545
cg02914379	6	MDFI	TSS1500	Island			16.64±21.79	20.57±25.28	3.93	0.00012207	0.00394545
cg02914667	11	MACROD1	Body				70.18±19.29	77.66±16.08	7.48	0.00012207	0.00394545
cg02915221	12	PHB2;PHB2;EMG1;PHB2;PHB2	1stExon;5'UTR;TSS1500;1stExon;5'UTR	Island			7.23±0.79	9.10±1.54	1.87	0.00012207	0.00394545
cg02918295	1	EDEM3	3'UTR				94.02±0.93	91.35±2.32	-2.67	0.00012207	0.00394545
cg02918893	1	ATP13A2;ATP13A2;ATP13A2	TSS1500;TSS1500;TSS1500	S_Shore		X	4.66±0.54	6.17±0.57	1.51	0.00012207	0.00394545
cg02919090	15	DAPK2	Body			X	35.36±16.24	48.00±18.06	12.64	0.00012207	0.00394545
cg02919564	6	TNFRSF21	Body			X	26.06±32.26	34.17±36.51	8.11	0.00012207	0.00394545
cg02920851	1	PCSK9	3'UTR			X	10.73±4.47	15.33±6.20	4.60	0.00012207	0.00394545
cg02921904	3			N_Shelf			61.47±18.49	69.93±16.19	8.46	0.00012207	0.00394545
cg02923628	8					X	86.80±4.98	82.09±5.49	-4.70	0.00012207	0.00394545
cg02923831	8	C8orf86	TSS1500			X	27.43±21.17	34.35±23.66	6.93	0.00012207	0.00394545
cg02924110	1			Island			8.75±1.05	10.74±1.30	2.00	0.00012207	0.00394545
cg02924943	3			N_Shore	RDMR	X	6.12±0.90	7.80±0.76	1.68	0.00012207	0.00394545
cg02925229	3	RBP1;RBP1;RBP1	TSS1500;TSS1500;TSS1500	S_Shore			18.02±9.54	21.79±12.10	3.77	0.00012207	0.00394545
cg02925464	2	COMMD1	1stExon				3.78±0.49	4.58±0.40	0.79	0.00012207	0.00394545
cg02927682	1	SSBP3;SSBP3;SSBP3	Body;Body;Body			X	95.09±0.67	93.85±0.64	-1.25	0.00012207	0.00394545
cg02927981	6	TNXB	Body				91.29±2.80	88.59±4.26	-2.70	0.00012207	0.00394545
cg02929209	4			Island		X	13.08±1.58	15.56±1.67	2.48	0.00012207	0.00394545
cg02929855	12	CACNA2D4	Body			X	63.00±20.62	71.98±17.99	8.97	0.00012207	0.00394545
cg02930432	3	RASSF1;RASSF1;RASSF1;RASSF1	TSS1500;Body;Body;5'UTR	Island			17.84±5.47	23.11±5.16	5.27	0.00012207	0.00394545
cg02932364	1					X	14.17±16.04	18.62±20.43	4.45	0.00012207	0.00394545
cg02934500	4	IL15;IL15	TSS1500;TSS1500	Island			10.79±0.82	13.28±0.89	2.49	0.00012207	0.00394545
cg02935132	2	INPP5D;INPP5D	TSS1500;TSS1500	N_Shore			30.06±16.30	38.40±18.18	8.33	0.00012207	0.00394545
cg02936451	4			Island	DMR		12.22±1.82	14.63±2.54	2.41	0.00012207	0.00394545
cg02936679	2					X	51.16±21.89	47.17±21.07	-4.00	0.00012207	0.00394545
cg02939292	11	SLC15A3;SLC15A3	Body;Body	N_Shelf		X	73.10±6.18	79.97±5.59	6.86	0.00012207	0.00394545
cg02940562	16	TFAP4	Body	S_Shelf		X	7.24±2.11	10.30±3.04	3.05	0.00012207	0.00394545
cg02940714	6			Island			37.33±32.62	44.04±34.22	6.70	0.00012207	0.00394545
cg02941376	17	TLCD2	TSS1500	Island			6.33±0.39	7.54±0.60	1.22	0.00012207	0.00394545
cg02942287	7	BBS9;BBS9;BBS9;BBS9;BBS9;BBS9;BBS9;BBS9	5'UTR;1stExon;1stExon;1stExon;5'UTR;1stExon;5'UTR;5'UTR	S_Shore			4.47±0.64	5.10±0.73	0.63	0.00012207	0.00394545
cg02943188	16						7.94±3.84	10.82±4.89	2.88	0.00012207	0.00394545
cg02943433	10			Island	DMR		4.19±0.47	5.77±0.71	1.58	0.00012207	0.00394545
cg02944617	16	ZFPM1	Body	N_Shelf			24.77±13.88	31.99±14.86	7.22	0.00012207	0.00394545
cg02944934	17	TOP3A;TOP3A;SMCR8	1stExon;5'UTR;TSS1500	Island			2.73±0.38	2.23±0.26	-0.50	0.00012207	0.00394545
cg02949340	10	KAZALD1	TSS1500	Island			3.65±0.48	4.77±0.88	1.12	0.00012207	0.00394545
cg02950892	10	ANKRD2;ANKRD2	TSS1500;TSS1500	S_Shore			33.13±22.16	41.37±23.42	8.25	0.00012207	0.00394545
cg02953769	6	DST;DST;DST;DST	Body;Body;Body;Body			X	89.59±2.64	81.84±3.94	-7.76	0.00012207	0.00394545
cg02956093	14	AKT1;AKT1;AKT1	TSS1500;5'UTR;5'UTR	Island			7.16±0.61	8.77±0.94	1.61	0.00012207	0.00394545
cg02962521	18			N_Shore	DMR		42.28±32.03	46.97±32.56	4.69	0.00012207	0.00394545
cg02966813	19	ZNF615	3'UTR				87.14±3.14	81.03±3.63	-6.12	0.00012207	0.00394545
cg02969706	2	LOC150622	TSS1500				80.90±11.44	68.57±19.09	-12.32	0.00012207	0.00394545
cg02970861	11	TUT1	TSS200	Island			3.96±0.31	4.73±0.51	0.77	0.00012207	0.00394545
cg02971253	2	EMILIN1	Body	N_Shore			11.90±4.89	14.93±6.48	3.04	0.00012207	0.00394545
cg02971262	9	C9orf139;FUT7	5'UTR;Body	Island			36.92±29.40	44.50±32.07	7.59	0.00012207	0.00394545
cg02974655	11	TSKU	TSS1500	N_Shore			5.07±1.26	7.15±1.57	2.08	0.00012207	0.00394545
cg02974898	1	EPHB2;EPHB2	Body;Body			X	37.80±4.92	46.77±5.16	8.96	0.00012207	0.00394545
cg02976539	17	SLC9A3R1	Body				23.44±10.38	31.73±12.89	8.30	0.00012207	0.00394545
cg02977790	1					X	15.07±5.70	19.17±6.02	4.11	0.00012207	0.00394545
cg02978827	13	RB1	TSS200	Island			8.20±1.14	6.92±0.75	-1.28	0.00012207	0.00394545
cg02988763	7					X	52.81±22.11	64.78±21.56	11.97	0.00012207	0.00394545
cg02989715	11	AP2A2	Body	N_Shore			74.81±12.82	80.07±11.20	5.26	0.00012207	0.00394545
cg02990291	7	DLX6AS	Body		DMR		17.13±3.20	20.24±4.02	3.11	0.00012207	0.00394545
cg02990507	14	SNORD113-9	TSS1500				90.71±4.33	86.04±6.89	-4.68	0.00012207	0.00394545
cg02991558	11						6.32±2.52	8.25±3.30	1.93	0.00012207	0.00394545
cg02994923	2					X	25.71±31.72	29.59±33.63	3.88	0.00012207	0.00394545
cg02994956	22	NEFH	1stExon	Island			13.88±7.06	16.20±8.46	2.32	0.00012207	0.00394545
cg02996269	4	PPA2;PPA2;PPA2;PPA2;PPA2	Body;Body;Body;Body;Body	Island			15.28±0.95	17.62±1.18	2.35	0.00012207	0.00394545
cg02998992	17	B9D1	Body	Island			13.13±1.30	16.25±1.52	3.12	0.00012207	0.00394545
cg03000305	6	GNL1;PRR3;PRR3	Body;TSS1500;TSS1500	N_Shore			6.48±0.95	8.36±1.07	1.87	0.00012207	0.00394545
cg03001995	1	RSBN1	Body	N_Shore			3.80±0.51	4.85±0.47	1.05	0.00012207	0.00394545
cg03002688	4					X	42.46±30.49	51.12±31.95	8.67	0.00012207	0.00394545
cg03003036	X	RBM10;RBM10	Body;Body	N_Shore			52.96±22.65	61.52±21.35	8.56	0.00012207	0.00394545
cg03003689	1	CRABP2	Body	Island		X	6.04±0.58	7.24±0.75	1.20	0.00012207	0.00394545
cg03005121	22	CELSR1	TSS1500	Island			14.57±3.73	10.23±2.36	-4.34	0.00012207	0.00394545
cg03005293	1	RORC	TSS1500				14.30±9.05	21.77±11.59	7.47	0.00012207	0.00394545
cg03006172	8	DLGAP2	5'UTR				72.57±4.60	67.97±4.88	-4.60	0.00012207	0.00394545
cg03012876	2	PRKRA;PRKRA;PRKRA;MIR548N;PRKRA;DFNB59	Body;TSS200;1stExon;Body;5'UTR;TSS1500	Island			6.67±0.53	8.16±1.01	1.50	0.00012207	0.00394545
cg03015672	10	ARHGAP12	5'UTR	N_Shore			10.12±2.79	14.54±3.41	4.42	0.00012207	0.00394545
cg03022263	14						22.97±24.66	29.95±25.91	6.98	0.00012207	0.00394545
cg03022510	2					X	49.15±33.35	57.42±33.48	8.27	0.00012207	0.00394545
cg03022920	8					X	86.34±1.98	79.58±4.74	-6.76	0.00012207	0.00394545
cg03022926	14	TC2N;TC2N;TC2N	3'UTR;3'UTR;3'UTR				79.25±3.48	69.28±5.77	-9.97	0.00012207	0.00394545
cg03025632	16			Island		X	12.75±0.83	15.93±1.25	3.18	0.00012207	0.00394545
cg03031583	16	UQCRC2;UQCRC2	5'UTR;1stExon				4.04±0.35	4.97±0.48	0.93	0.00012207	0.00394545
cg03032264	14					X	89.65±7.64	91.99±5.83	2.34	0.00012207	0.00394545
cg03036510	19	ZNF529;ZNF529;ZNF529	3'UTR;3'UTR;3'UTR				83.84±4.23	73.27±7.26	-10.57	0.00012207	0.00394545
cg03037620	10					X	16.05±15.71	20.19±17.75	4.13	0.00012207	0.00394545
cg03037856	2			N_Shelf			33.69±11.06	43.01±10.58	9.31	0.00012207	0.00394545
cg03042692	13						84.68±12.85	80.98±14.89	-3.70	0.00012207	0.00394545
cg03043296	15	AP3B2	Body	Island	DMR		10.43±0.57	11.85±0.49	1.42	0.00012207	0.00394545
cg03043827	4	LARP1B;LARP1B;LARP1B	TSS1500;TSS1500;TSS1500	Island			10.30±2.41	12.58±2.22	2.28	0.00012207	0.00394545
cg03044514	11	DGKZ;DGKZ;DGKZ	Body;Body;Body	Island			3.84±0.58	4.93±0.84	1.09	0.00012207	0.00394545
cg03044694	4	ZNF827	TSS1500	S_Shore			10.83±3.07	14.17±3.00	3.33	0.00012207	0.00394545
cg03045764	14	TMEM229B	3'UTR	N_Shore			82.40±7.05	77.74±7.36	-4.67	0.00012207	0.00394545
cg03046560	7			N_Shore			4.13±1.24	5.23±1.60	1.10	0.00012207	0.00394545
cg03047554	14	THTPA;THTPA;THTPA;THTPA;THTPA	1stExon;5'UTR;5'UTR;Body;1stExon	Island			6.96±0.69	8.51±0.82	1.56	0.00012207	0.00394545
cg03053018	7					X	41.79±26.10	50.81±26.67	9.02	0.00012207	0.00394545
cg03053575	19	ZNF69;ZNF69	5'UTR;1stExon	N_Shore			4.10±0.59	5.47±0.81	1.37	0.00012207	0.00394545
cg03054576	11	SCN4B;SCN4B;SCN4B;SCN4B	TSS200;Body;Body;TSS200	Island		X	4.91±0.78	6.10±0.66	1.19	0.00012207	0.00394545
cg03055021	1	FHAD1	Body			X	16.02±5.35	20.06±6.07	4.05	0.00012207	0.00394545
cg03055158	1	ARHGEF2;ARHGEF2;ARHGEF2	3'UTR;3'UTR;3'UTR	N_Shelf			60.58±4.96	65.89±5.17	5.31	0.00012207	0.00394545
cg03057083	16	SHISA9;SHISA9	TSS200;TSS200	Island			10.75±0.92	8.37±0.72	-2.38	0.00012207	0.00394545
cg03057951	20	TAF4	Body	Island			69.52±1.99	63.76±2.72	-5.76	0.00012207	0.00394545
cg03058444	6	GMDS	Body			X	84.85±9.10	89.54±6.94	4.70	0.00012207	0.00394545
cg03059470	3	MIR548G;C3orf26	Body;TSS200	Island			5.52±0.52	7.50±1.13	1.99	0.00012207	0.00394545
cg03060764	7	SDK1;SDK1	Body;Body				82.24±10.55	78.01±11.14	-4.23	0.00012207	0.00394545
cg03065308	6	IFNGR1	Body	N_Shore			56.89±10.39	69.19±9.93	12.29	0.00012207	0.00394545
cg03065803	10	PSAP;PSAP;PSAP	3'UTR;3'UTR;3'UTR				64.58±15.50	74.36±13.59	9.78	0.00012207	0.00394545
cg03071245	13	SMAD9;SMAD9	5'UTR;5'UTR			X	80.46±11.75	87.98±8.44	7.53	0.00012207	0.00394545
cg03072003	10	PPP2R2D;PPP2R2D;PPP2R2D	Body;Body;Body				45.78±29.95	53.63±30.36	7.85	0.00012207	0.00394545
cg03074839	11	ALKBH8	TSS200				5.11±0.52	6.32±0.43	1.21	0.00012207	0.00394545
cg03074946	12	PXN;PXN;PXN;PXN	5'UTR;Body;1stExon;Body			X	21.66±5.61	27.26±6.70	5.60	0.00012207	0.00394545
cg03076824	19	ZNF527	5'UTR	Island			4.80±1.03	5.96±1.35	1.17	0.00012207	0.00394545
cg03077062	2	SFXN5	TSS200	Island			3.31±0.41	3.77±0.39	0.46	0.00012207	0.00394545
cg03082108	16	RUNDC2A	Body	S_Shore	RDMR		7.70±0.66	9.48±0.65	1.78	0.00012207	0.00394545
cg03082234	7	GTF2IRD1;GTF2IRD1	Body;Body			X	44.18±32.96	53.51±32.42	9.33	0.00012207	0.00394545
cg03082779	20	ZMYND8;LOC100131496;ZMYND8;ZMYND8	Body;TSS1500;Body;Body			X	10.69±9.07	15.21±12.30	4.52	0.00012207	0.00394545
cg03084704	16					X	58.83±27.55	66.50±27.87	7.67	0.00012207	0.00394545
cg03084824	6	TRIM26	5'UTR			X	33.14±29.13	40.65±31.23	7.51	0.00012207	0.00394545
cg03086236	16			Island			3.95±1.08	5.01±1.61	1.06	0.00012207	0.00394545
cg03089244	19	PSMD8	TSS200	N_Shore			3.74±0.75	4.76±0.85	1.01	0.00012207	0.00394545
cg03092607	2	FAHD2A;FAHD2A	5'UTR;1stExon	Island			9.90±2.15	11.94±2.10	2.03	0.00012207	0.00394545
cg03096401	17	PHOSPHO1;PHOSPHO1	TSS1500;TSS1500	S_Shore			6.77±0.84	8.17±1.32	1.40	0.00012207	0.00394545
cg03103218	11	MACROD1	Body			X	45.95±26.15	40.02±24.46	-5.93	0.00012207	0.00394545
cg03103549	20	CRNKL1	3'UTR				81.26±11.69	75.43±15.06	-5.83	0.00012207	0.00394545
cg03103850	1	TP73;TP73;TP73;TP73	Body;Body;Body;Body	N_Shelf			60.15±27.56	65.45±26.35	5.30	0.00012207	0.00394545
cg03109047	9	GRIN1;GRIN1;GRIN1	TSS1500;TSS1500;TSS1500	N_Shore		X	5.18±0.56	6.67±0.65	1.49	0.00012207	0.00394545
cg03110901	1	GNG12	5'UTR	N_Shore			10.47±3.30	14.02±3.81	3.55	0.00012207	0.00394545
cg03110993	16	MPG;MPG;MPG	TSS200;TSS1500;TSS1500	N_Shore		X	6.45±0.93	4.64±1.10	-1.80	0.00012207	0.00394545
cg03113038	16						45.91±29.78	56.17±30.48	10.26	0.00012207	0.00394545
cg03114711	12						71.39±21.92	79.48±17.20	8.10	0.00012207	0.00394545
cg03119088	6	KIF25;KIF25	Body;Body	N_Shelf			85.96±4.81	83.55±5.14	-2.41	0.00012207	0.00394545
cg03119126	1	ASH1L;LOC645676	TSS200;Body	Island			6.91±0.69	8.89±1.22	1.98	0.00012207	0.00394545
cg03121168	20	DIDO1;DIDO1;DIDO1;DIDO1	5'UTR;5'UTR;5'UTR;TSS1500	Island			16.09±1.20	18.63±1.81	2.54	0.00012207	0.00394545
cg03121793	7						22.58±19.60	30.21±21.36	7.63	0.00012207	0.00394545
cg03123979	16			Island			41.79±39.71	47.82±39.32	6.03	0.00012207	0.00394545
cg03125394	5			Island			4.17±0.47	5.31±0.58	1.15	0.00012207	0.00394545
cg03125400	2			Island			11.04±2.34	15.48±4.42	4.44	0.00012207	0.00394545
cg03125765	22	GATSL3	TSS1500	S_Shore			3.52±0.36	4.44±0.51	0.91	0.00012207	0.00394545
cg03126633	13					X	35.58±33.87	41.57±35.09	5.99	0.00012207	0.00394545
cg03127558	19	MAMSTR	TSS1500	Island		X	29.63±27.64	36.98±29.65	7.35	0.00012207	0.00394545
cg03128860	17	INCA1;INCA1;INCA1;INCA1	Body;Body;Body;Body	S_Shelf			91.34±2.15	93.49±1.74	2.15	0.00012207	0.00394545
cg03129774	16	CLUAP1	3'UTR				62.95±13.22	76.23±9.27	13.28	0.00012207	0.00394545
cg03131298	16	CSDAP1	TSS200	Island			5.22±0.44	5.89±0.47	0.67	0.00012207	0.00394545
cg03132729	1	RAP1GAP;RAP1GAP;RAP1GAP	Body;5'UTR;5'UTR	N_Shore			7.00±1.99	10.18±3.23	3.18	0.00012207	0.00394545
cg03133735	4			S_Shore	RDMR	X	77.86±21.89	69.98±23.57	-7.88	0.00012207	0.00394545
cg03136486	8						85.30±4.25	74.30±9.61	-11.00	0.00012207	0.00394545
cg03136563	19	HPN;HPN	5'UTR;5'UTR	S_Shore		X	7.87±2.26	12.49±3.88	4.61	0.00012207	0.00394545
cg03140487	X	BCOR;BCOR	5'UTR;5'UTR	Island			34.59±19.83	39.84±21.37	5.26	0.00012207	0.00394545
cg03141709	17	CACNA1G;CACNA1G;CACNA1G;CACNA1G;CACNA1G;CACNA1G;CACNA1G;CACNA1G;CACNA1G;CACNA1G;CACNA1G;CACNA1G;CACNA1G;CACNA1G;CACNA1G	TSS1500;TSS1500;TSS1500;TSS1500;TSS1500;TSS1500;TSS1500;TSS1500;TSS1500;TSS1500;TSS1500;TSS1500;TSS1500;TSS1500;TSS1500	Island			7.46±0.51	8.65±0.76	1.19	0.00012207	0.00394545
cg03144848	8	GPR20	TSS200			X	4.31±0.98	6.58±0.89	2.27	0.00012207	0.00394545
cg03147900	16	CDK10;CDK10;CDK10;CDK10;CDK10;CDK10	3'UTR;Body;3'UTR;Body;3'UTR;3'UTR	S_Shore			95.24±1.51	93.03±2.20	-2.21	0.00012207	0.00394545
cg03149093	19	ZNF700;ZNF700	5'UTR;1stExon	Island			10.97±1.28	13.68±2.14	2.71	0.00012207	0.00394545
cg03149245	12	GALNT9	Body				8.06±1.87	11.11±3.73	3.05	0.00012207	0.00394545
cg03154717	6			N_Shore			43.54±37.05	49.84±36.97	6.30	0.00012207	0.00394545
cg03156769	4	FBXL5;FBXL5	5'UTR;Body	N_Shore			10.16±1.04	13.33±2.21	3.17	0.00012207	0.00394545
cg03158063	2						28.30±29.15	39.54±31.51	11.24	0.00012207	0.00394545
cg03158581	5	HAND1	TSS1500	Island	DMR	X	7.64±1.32	9.53±1.45	1.89	0.00012207	0.00394545
cg03159329	2	STK39	Body	Island			7.31±0.82	8.78±0.81	1.47	0.00012207	0.00394545
cg03160135	6	VGLL2;VGLL2;VGLL2;VGLL2	1stExon;1stExon;5'UTR;5'UTR	Island	DMR		5.29±2.60	7.09±3.37	1.80	0.00012207	0.00394545
cg03162410	19	TECR	Body				18.26±5.25	23.53±5.57	5.27	0.00012207	0.00394545
cg03163767	16	FAM96B;CES2;FAM96B;CES2	TSS1500;1stExon;TSS1500;1stExon	Island			7.51±0.53	9.84±0.70	2.34	0.00012207	0.00394545
cg03164805	16			S_Shelf			10.47±7.86	14.61±9.54	4.14	0.00012207	0.00394545
cg03166286	9	NAA35	TSS1500	N_Shore			31.60±11.93	22.12±7.42	-9.47	0.00012207	0.00394545
cg03167648	11						59.77±4.37	52.10±8.16	-7.66	0.00012207	0.00394545
cg03167944	17	BCAS3;BCAS3	Body;Body			X	74.88±29.27	69.39±31.72	-5.49	0.00012207	0.00394545
cg03167954	22	GAS2L1;GAS2L1;GAS2L1	3'UTR;Body;Body	Island			29.20±22.32	38.88±24.52	9.68	0.00012207	0.00394545
cg03168293	4	CLGN;CLGN	5'UTR;5'UTR	Island			7.87±0.82	6.81±0.89	-1.06	0.00012207	0.00394545
cg03168749	11	OR8B12	TSS200				69.97±8.15	65.31±9.14	-4.66	0.00012207	0.00394545
cg03170343	17	C1QTNF1;C1QTNF1;C1QTNF1	TSS200;5'UTR;5'UTR				14.02±4.85	18.36±5.84	4.34	0.00012207	0.00394545
cg03175653	18	GALR1	TSS1500	Island		X	11.86±2.30	14.69±2.95	2.83	0.00012207	0.00394545
cg03175975	2	INHBB	Body	N_Shore	RDMR		28.59±11.54	33.71±11.80	5.13	0.00012207	0.00394545
cg03181166	7	CLIP2;CLIP2	Body;Body				91.48±0.84	89.12±1.34	-2.37	0.00012207	0.00394545
cg03181376	2	ZFP36L2;LOC100129726	TSS1500;Body	Island			9.65±1.51	11.83±1.82	2.18	0.00012207	0.00394545
cg03182044	4	CENPE;CENPE	5'UTR;1stExon	Island			4.17±0.16	5.04±0.38	0.88	0.00012207	0.00394545
cg03182584	7	KIAA0895;KIAA0895	3'UTR;3'UTR				50.02±9.50	58.60±6.80	8.58	0.00012207	0.00394545
cg03185622	8	DLGAP2	Body	N_Shore			23.33±24.81	29.81±27.86	6.48	0.00012207	0.00394545
cg03186004	1	HES2	TSS1500	Island		X	5.65±0.67	7.61±0.79	1.95	0.00012207	0.00394545
cg03186425	2			S_Shelf			92.60±0.70	88.18±2.18	-4.42	0.00012207	0.00394545
cg03187411	7	IMMP2L	Body			X	16.99±4.75	25.41±7.29	8.43	0.00012207	0.00394545
cg03196265	11	SPDYC	TSS200			X	20.63±7.55	26.65±10.03	6.02	0.00012207	0.00394545
cg03196689	11	C11orf67;RSF1	TSS1500;Body	Island			23.09±6.28	16.91±4.84	-6.18	0.00012207	0.00394545
cg03201044	20	TFAP2C	TSS1500	Island	CDMR		9.28±2.57	6.78±1.70	-2.50	0.00012207	0.00394545
cg03203239	2	PCGF1	TSS1500	S_Shore			14.91±2.44	17.76±2.80	2.86	0.00012207	0.00394545
cg03205007	2	SMEK2;SMEK2	TSS1500;TSS1500	S_Shore			19.99±2.96	29.47±2.99	9.48	0.00012207	0.00394545
cg03213216	19	RTN2;FLJ40125;RTN2	TSS1500;1stExon;TSS1500	N_Shore		X	31.90±30.00	36.77±30.68	4.86	0.00012207	0.00394545
cg03215050	11					X	22.84±27.74	27.45±29.03	4.61	0.00012207	0.00394545
cg03216085	11	FANCF	TSS1500	S_Shore			24.97±3.06	32.56±3.42	7.60	0.00012207	0.00394545
cg03216867	4	HTRA3	Body	S_Shelf			24.57±6.02	30.77±6.57	6.20	0.00012207	0.00394545
cg03218988	11	EEF1G	TSS200	Island			3.65±0.38	4.62±0.65	0.97	0.00012207	0.00394545
cg03219968	1	ESRRG	5'UTR	N_Shore	CDMR		69.46±33.43	61.77±36.45	-7.69	0.00012207	0.00394545
cg03220363	8	TG;SLA;SLA	Body;TSS1500;TSS1500				29.42±17.03	42.86±20.96	13.45	0.00012207	0.00394545
cg03221247	1	LYPLAL1	Body	Island			5.62±0.58	7.12±0.84	1.50	0.00012207	0.00394545
cg03221778	16	ZNF778;ZNF778	1stExon;5'UTR	Island			9.45±0.94	8.23±0.90	-1.22	0.00012207	0.00394545
cg03222374	4			Island			23.05±4.43	29.82±6.01	6.77	0.00012207	0.00394545
cg03222483	1	PGLYRP3	TSS1500				63.59±8.34	55.84±8.17	-7.75	0.00012207	0.00394545
cg03222971	2	IGFBP5	Body	N_Shore	DMR		13.00±1.50	15.40±1.98	2.41	0.00012207	0.00394545
cg03226054	6	DPCR1	TSS1500				27.59±9.44	32.55±9.46	4.96	0.00012207	0.00394545
cg03228945	9	FAM129B;FAM129B	Body;Body	N_Shore			45.47±31.25	59.02±29.46	13.55	0.00012207	0.00394545
cg03230769	7	INMT	TSS1500				3.85±0.39	4.65±0.52	0.80	0.00012207	0.00394545
cg03231024	1	EFNA1;EFNA1	1stExon;1stExon	S_Shore			4.74±0.57	6.44±0.67	1.70	0.00012207	0.00394545
cg03234732	5	ZNF454	TSS200	Island			7.72±0.63	9.73±0.81	2.01	0.00012207	0.00394545
cg03237648	10	SFMBT2	TSS1500	Island	DMR		8.56±3.62	12.22±5.03	3.67	0.00012207	0.00394545
cg03238298	18	DTNA;DTNA;DTNA	TSS200;TSS200;TSS200	N_Shore			16.21±4.37	20.79±3.91	4.58	0.00012207	0.00394545
cg03238359	11	GPR44	TSS200	S_Shelf		X	17.30±12.86	22.54±15.84	5.24	0.00012207	0.00394545
cg03240800	5	PCDHA6;PCDHA2;PCDHA1;PCDHA7;PCDHA1;PCDHA8;PCDHA6;PCDHA5;PCDHA8;PCDHA3;PCDHA4	Body;Body;Body;Body;Body;TSS1500;Body;Body;TSS1500;Body;Body	N_Shore	RDMR		67.70±12.74	58.18±14.15	-9.52	0.00012207	0.00394545
cg03242926	2					X	3.94±1.06	4.91±1.07	0.97	0.00012207	0.00394545
cg03251054	16	ATMIN	TSS200	N_Shore			3.01±0.37	2.18±0.31	-0.83	0.00012207	0.00394545
cg03253556	2	TRIM54;TRIM54	TSS1500;TSS1500			X	8.75±2.74	13.35±2.47	4.60	0.00012207	0.00394545
cg03256601	4	FAM53A	Body	Island			84.37±14.03	81.17±14.05	-3.19	0.00012207	0.00394545
cg03257293	1	ITPKB	TSS1500	S_Shore			74.49±13.18	61.85±15.89	-12.64	0.00012207	0.00394545
cg03260530	17	METRNL	Body	N_Shore			32.97±34.53	41.10±36.05	8.12	0.00012207	0.00394545
cg03260781	1	HSPB7	TSS1500				12.04±2.65	19.07±5.14	7.03	0.00012207	0.00394545
cg03260792	11	GLB1L2	Body	N_Shore			6.25±0.72	5.26±0.55	-0.99	0.00012207	0.00394545
cg03262077	1	CLCC1;CLCC1;CLCC1;CLCC1	1stExon;5'UTR;1stExon;5'UTR	Island			7.74±0.53	10.14±1.01	2.40	0.00012207	0.00394545
cg03263637	8	ZHX2	5'UTR			X	58.20±26.23	72.21±21.57	14.01	0.00012207	0.00394545
cg03263929	22	PVALB	Body	Island		X	4.97±0.35	4.24±0.29	-0.73	0.00012207	0.00394545
cg03267254	21	C21orf63	TSS1500	Island			4.03±0.41	4.86±0.46	0.83	0.00012207	0.00394545
cg03267697	2	GMPPA;GMPPA	TSS1500;TSS1500	Island		X	26.08±27.44	32.68±29.78	6.60	0.00012207	0.00394545
cg03270167	2	RAMP1	Body	S_Shore			16.21±8.90	25.21±11.86	9.00	0.00012207	0.00394545
cg03275758	11			N_Shore	CDMR		45.33±36.71	53.15±35.76	7.82	0.00012207	0.00394545
cg03276422	17	RAB40B	Body	Island			6.67±0.75	7.90±0.81	1.23	0.00012207	0.00394545
cg03277898	7						36.93±39.43	42.86±41.37	5.93	0.00012207	0.00394545
cg03281393	13	DOCK9;DOCK9	Body;Body			X	79.39±4.23	73.81±7.29	-5.58	0.00012207	0.00394545
cg03283429	16	CACNA1H;CACNA1H	Body;Body	N_Shore			29.96±17.01	36.85±19.68	6.89	0.00012207	0.00394545
cg03284640	10	CHST15	Body	Island			40.19±27.20	50.58±28.43	10.39	0.00012207	0.00394545
cg03286387	11	LSP1;LSP1;LSP1;LSP1	5'UTR;TSS1500;TSS1500;Body	N_Shore			21.57±30.32	25.90±32.67	4.33	0.00012207	0.00394545
cg03287940	3	THRB;THRB;THRB	TSS1500;TSS1500;TSS1500	Island			13.55±12.42	19.83±15.00	6.28	0.00012207	0.00394545
cg03294124	2	RNF25;STK36	TSS1500;5'UTR	S_Shore			3.69±0.34	4.73±0.57	1.04	0.00012207	0.00394545
cg03294833	16	NRN1L	1stExon	Island			8.47±1.59	12.13±2.23	3.65	0.00012207	0.00394545
cg03298167	2	IRS1	TSS1500	Island			20.81±2.50	15.05±2.68	-5.76	0.00012207	0.00394545
cg03299740	2	MSGN1	TSS200				56.65±24.09	66.89±23.69	10.24	0.00012207	0.00394545
cg03301848	6			Island		X	25.89±20.20	29.06±21.48	3.16	0.00012207	0.00394545
cg03304078	16	EDC4	TSS200	Island			6.26±0.37	5.39±0.30	-0.87	0.00012207	0.00394545
cg03310038	2	VWA3B	Body				77.87±3.91	66.10±7.15	-11.77	0.00012207	0.00394545
cg03310242	12	FKBP4	TSS1500	Island			13.62±3.06	15.97±3.00	2.35	0.00012207	0.00394545
cg03310937	3					X	34.07±29.89	41.38±31.50	7.31	0.00012207	0.00394545
cg03312572	7	SNX13;SNX13	5'UTR;1stExon	Island			15.38±1.86	18.65±2.32	3.28	0.00012207	0.00394545
cg03313895	4			S_Shore		X	24.15±6.04	29.65±7.54	5.49	0.00012207	0.00394545
cg03314080	2	NFE2L2;NFE2L2;NFE2L2	TSS1500;TSS1500;TSS200	S_Shore			3.43±0.48	4.34±0.57	0.92	0.00012207	0.00394545
cg03316359	7	HECW1	Body			X	10.34±2.58	18.97±4.83	8.62	0.00012207	0.00394545
cg03316570	6	LOC100132354	Body			X	9.02±1.66	14.92±2.70	5.91	0.00012207	0.00394545
cg03324123	1	C1orf198;C1orf198	5'UTR;TSS200	Island			8.87±1.07	10.40±1.30	1.53	0.00012207	0.00394545
cg03324138	1			S_Shore			23.77±7.64	28.94±8.65	5.17	0.00012207	0.00394545
cg03326762	1	LHX8	Body	S_Shore			15.49±2.50	19.11±2.34	3.62	0.00012207	0.00394545
cg03327649	1	NEXN;NEXN	5'UTR;1stExon	N_Shore	DMR		6.90±0.61	8.40±0.59	1.50	0.00012207	0.00394545
cg03328041	2	FAM168B	5'UTR	Island			8.35±0.75	10.06±0.75	1.72	0.00012207	0.00394545
cg03330867	16	TELO2	5'UTR	Island			5.23±0.79	6.85±0.99	1.62	0.00012207	0.00394545
cg03332271	3	MST1R;MST1R	1stExon;5'UTR	Island			55.90±30.76	49.23±30.58	-6.67	0.00012207	0.00394545
cg03333582	1	E2F2	TSS1500	Island			6.15±1.04	7.50±1.48	1.35	0.00012207	0.00394545
cg03334473	11				DMR		17.72±1.70	13.99±1.67	-3.73	0.00012207	0.00394545
cg03337918	8	PLEKHF2	5'UTR	S_Shore			92.54±1.92	90.01±1.88	-2.52	0.00012207	0.00394545
cg03339668	12	CIT	Body	Island		X	28.23±28.53	37.15±32.18	8.91	0.00012207	0.00394545
cg03340119	1	LOC149134	TSS1500	Island		X	10.19±5.12	12.45±5.42	2.26	0.00012207	0.00394545
cg03340244	5	SPATA9	Body			X	52.02±31.67	61.36±30.34	9.33	0.00012207	0.00394545
cg03340523	4	SGCB	TSS1500	Island			7.38±1.98	8.91±1.62	1.53	0.00012207	0.00394545
cg03341091	2	AP1S3	TSS200	Island			4.91±0.55	6.31±0.57	1.40	0.00012207	0.00394545
cg03342113	11	CPSF7;CPSF7;CPSF7;SDHAF2	TSS200;TSS200;TSS200;TSS200	Island			24.55±2.00	27.36±2.09	2.81	0.00012207	0.00394545
cg03342977	8			Island			82.88±5.96	78.78±6.57	-4.10	0.00012207	0.00394545
cg03345037	11	GPR83;GPR83	1stExon;5'UTR	Island		X	18.42±2.59	13.41±1.20	-5.01	0.00012207	0.00394545
cg03345232	14	RIN3	Body	Island			22.81±8.95	34.04±13.17	11.24	0.00012207	0.00394545
cg03347170	1	TMEM222	TSS200	Island			7.11±0.64	8.40±0.45	1.29	0.00012207	0.00394545
cg03347632	1	PGBD5	3'UTR				36.55±32.61	44.84±34.18	8.29	0.00012207	0.00394545
cg03351724	1	PEF1	Body	Island			4.80±0.47	6.10±0.89	1.31	0.00012207	0.00394545
cg03352409	22	LZTR1	TSS200	Island			4.48±0.32	5.29±0.56	0.81	0.00012207	0.00394545
cg03354810	12	SYT10	3'UTR				64.21±8.43	57.02±7.82	-7.20	0.00012207	0.00394545
cg03357650	19	KANK2;KANK2	Body;Body	S_Shore			65.18±13.77	74.63±9.88	9.45	0.00012207	0.00394545
cg03358216	9	TMEM2;TMEM2	TSS200;TSS200	Island			7.10±0.92	8.49±0.72	1.39	0.00012207	0.00394545
cg03361164	6			Island	RDMR		68.00±37.80	61.97±39.21	-6.03	0.00012207	0.00394545
cg03361557	19	ATP13A1;ATP13A1	1stExon;5'UTR	Island			8.20±2.08	9.79±2.60	1.60	0.00012207	0.00394545
cg03361585	20	PREX1	1stExon	Island	DMR		3.80±0.72	4.82±0.94	1.02	0.00012207	0.00394545
cg03361810	8	AP3M2;AP3M2	TSS1500;TSS1500	Island			9.58±2.08	11.86±1.72	2.28	0.00012207	0.00394545
cg03363161	3			Island		X	44.21±9.73	35.11±10.27	-9.10	0.00012207	0.00394545
cg03364381	21	NCRNA00111	TSS200			X	5.80±2.45	10.33±5.20	4.53	0.00012207	0.00394545
cg03365985	4	SHISA3	TSS1500	Island			4.09±0.50	5.26±0.67	1.17	0.00012207	0.00394545
cg03370261	3					X	43.79±5.34	49.70±5.62	5.91	0.00012207	0.00394545
cg03371205	1	LYPLA2	TSS200	Island			6.25±0.59	8.02±0.89	1.77	0.00012207	0.00394545
cg03371962	12			Island			42.31±25.34	49.13±25.02	6.82	0.00012207	0.00394545
cg03379631	16	ZFHX3;ZFHX3	Body;Body			X	74.01±17.07	83.30±13.40	9.29	0.00012207	0.00394545
cg03379706	16	TRAP1	Body			X	12.78±3.67	15.89±4.27	3.11	0.00012207	0.00394545
cg03381669	2	ELMOD3;ELMOD3;ELMOD3;RETSAT;ELMOD3	5'UTR;5'UTR;5'UTR;TSS1500;5'UTR	S_Shore			8.51±0.68	11.17±1.33	2.67	0.00012207	0.00394545
cg03383158	2						3.87±0.91	4.62±1.05	0.75	0.00012207	0.00394545
cg03383661	6	TBCC	TSS1500	N_Shore			4.76±0.56	5.81±0.73	1.05	0.00012207	0.00394545
cg03384000	17	NAGS;PYY	TSS200;TSS200	N_Shore			11.49±3.46	15.34±4.76	3.85	0.00012207	0.00394545
cg03385262	4	C4orf29	5'UTR	S_Shelf			80.29±9.44	88.43±5.93	8.14	0.00012207	0.00394545
cg03385846	16	NUDT7;NUDT7	Body;Body	Island			7.20±0.66	9.19±0.93	2.00	0.00012207	0.00394545
cg03386811	1	NADK	3'UTR	N_Shore			75.60±13.44	84.68±8.87	9.08	0.00012207	0.00394545
cg03388293	13	GSX1	TSS200	Island	DMR		4.20±0.67	5.87±1.43	1.67	0.00012207	0.00394545
cg03388575	7	ELFN1	5'UTR			X	3.42±0.26	4.13±0.56	0.71	0.00012207	0.00394545
cg03388679	20	BMP7	Body	N_Shore	RDMR		66.30±9.38	61.83±9.27	-4.47	0.00012207	0.00394545
cg03389164	14	ASB2	TSS200			X	80.65±5.46	89.24±3.49	8.59	0.00012207	0.00394545
cg03389653	16	CBLN1	TSS1500	Island		X	7.81±0.82	6.83±0.79	-0.98	0.00012207	0.00394545
cg03392679	3	EIF4E3;EIF4E3;EIF4E3;EIF4E3	Body;5'UTR;5'UTR;5'UTR	Island			3.76±0.30	4.89±0.54	1.13	0.00012207	0.00394545
[truncated: 111,952 more rows]

## Sheet: D. Only_sign_in_NGT
Sup data 6. DNA methylation of CpG sites significant in myoblasts versus myotubes from only controls and not type 2 diabetic individuals.
Data are presented as mean±SD
	Region in relation to						DNA methylation (%)
TargetID	Chromosome	Nearest gene	Gene region	CpG Island region	DMR	Enhancer	Myoblasts	Myotubes	Difference	p-value	q-value
cg00007324	19	ZBTB7A	Body	Island			97.19±0.35	96.61±0.60	-0.58	0.00012207	0.0143909
cg00013451	8	STC1	Body				14.19±6.77	18.08±8.25	3.89	0.00012207	0.0143909
cg00027745	7			Island			4.91±0.57	6.00±1.21	1.09	0.00012207	0.0143909
cg00034650	17			N_Shelf			97.25±0.50	96.59±0.70	-0.66	0.00012207	0.0143909
cg00057722	18			N_Shore	RDMR		34.93±8.11	44.79±7.77	9.87	0.00012207	0.0143909
cg00071887	15	LOXL1	TSS1500	N_Shore			12.24±4.11	10.34±3.61	-1.91	0.00012207	0.0143909
cg00076353	20	TBC1D20	Body	Island			3.96±0.41	5.03±0.43	1.07	0.00012207	0.0143909
cg00089353	3	PPM1L	TSS1500	Island			6.09±0.83	7.34±1.06	1.25	0.00012207	0.0143909
cg00113369	1	FLJ42875	Body	N_Shore			22.68±6.85	29.20±6.97	6.52	0.00012207	0.0143909
cg00156230	7	CCM2;CCM2;CCM2;CCM2;CCM2	Body;Body;Body;Body;Body			X	20.68±6.86	26.24±6.75	5.56	0.00012207	0.0143909
cg00161556	11	ZDHHC13;ZDHHC13	TSS1500;TSS1500	N_Shore			45.84±15.26	51.54±17.05	5.70	0.00012207	0.0143909
cg00168835	1	BATF3	TSS1500	S_Shore	DMR		3.45±0.64	4.62±0.74	1.17	0.00012207	0.0143909
cg00170037	17						71.82±8.50	75.10±7.73	3.28	0.00012207	0.0143909
cg00183569	20	TMC2	Body	S_Shore			50.92±3.57	54.78±3.13	3.86	0.00012207	0.0143909
cg00204159	17	FAM83G;SLC5A10;SLC5A10	5'UTR;Body;Body	Island			5.95±1.55	7.92±1.75	1.96	0.00012207	0.0143909
cg00220661	18	LOC284276	Body		RDMR		6.43±1.78	8.64±2.16	2.21	0.00012207	0.0143909
cg00253248	17			S_Shelf			79.50±3.15	85.59±1.89	6.10	0.00012207	0.0143909
cg00317626	1	SLC1A7	Body			X	27.23±7.10	36.25±9.40	9.02	0.00012207	0.0143909
cg00328711	2					X	95.18±0.78	92.63±1.40	-2.55	0.00012207	0.0143909
cg00353923	7	LRRC4;SND1	TSS200;Body	N_Shore			18.27±6.04	23.40±8.91	5.13	0.00012207	0.0143909
cg00367281	8	CHRNB3	TSS200				39.94±8.54	48.12±9.21	8.19	0.00012207	0.0143909
cg00369126	16	MGRN1;MGRN1;MGRN1;MGRN1	TSS200;TSS200;TSS200;TSS200	N_Shore			3.31±0.41	4.01±0.46	0.70	0.00012207	0.0143909
cg00379467	4	EDNRA;EDNRA;EDNRA	TSS200;TSS200;TSS200	N_Shore			18.44±6.80	23.98±7.02	5.54	0.00012207	0.0143909
cg00425918	8	NKX2-6	Body	Island			14.13±3.76	17.12±4.08	2.99	0.00012207	0.0143909
cg00428179	10	ZNF438;ZNF438;ZNF438;ZNF438;ZNF438;ZNF438;ZNF438	TSS1500;TSS1500;TSS1500;TSS1500;TSS1500;TSS1500;TSS1500	S_Shore			49.70±6.76	64.01±13.35	14.31	0.00012207	0.0143909
cg00443981	17	C17orf64	TSS200	S_Shore		X	88.87±10.01	91.29±7.21	2.43	0.00012207	0.0143909
cg00473597	19	RFX2;RFX2	5'UTR;5'UTR	N_Shore			22.61±5.21	28.27±7.61	5.66	0.00012207	0.0143909
cg00483562	5			Island	DMR		4.23±0.71	5.63±0.88	1.40	0.00012207	0.0143909
cg00486011	4					X	87.39±5.27	91.53±3.49	4.14	0.00012207	0.0143909
cg00496272	16	CENPT;THAP11	5'UTR;1stExon	S_Shore			10.51±3.96	13.05±4.42	2.54	0.00012207	0.0143909
cg00546666	20	ZNF335	Body	N_Shore			6.84±0.84	8.88±1.49	2.04	0.00012207	0.0143909
cg00558224	5			N_Shore		X	7.75±1.58	9.63±2.64	1.87	0.00012207	0.0143909
cg00569982	6	COX7A2;COX7A2	3'UTR;Body				88.77±2.71	81.75±4.60	-7.02	0.00012207	0.0143909
cg00573835	16			Island	RDMR		21.95±2.88	26.40±1.73	4.45	0.00012207	0.0143909
cg00614413	19	PTPRS;PTPRS;PTPRS;PTPRS	5'UTR;5'UTR;5'UTR;5'UTR	N_Shelf			67.80±2.40	72.52±3.02	4.72	0.00012207	0.0143909
cg00615941	3					X	77.26±10.39	81.75±9.09	4.49	0.00012207	0.0143909
cg00642615	15	PAQR5	TSS1500	N_Shore			15.29±4.20	19.52±5.52	4.23	0.00012207	0.0143909
cg00732815	20	MMP9	TSS1500	N_Shelf			7.91±1.36	10.39±1.64	2.48	0.00012207	0.0143909
cg00732845	7			N_Shore			32.80±4.64	24.75±3.02	-8.05	0.00012207	0.0143909
cg00740020	19	KCNC3	TSS200	N_Shore	CDMR		10.73±0.82	12.95±0.81	2.22	0.00012207	0.0143909
cg00752099	4	ATOH1	TSS1500	N_Shore			8.47±1.27	10.40±1.66	1.93	0.00012207	0.0143909
cg00837218	14	CHD8;SNORD8;CHD8	Body;TSS1500;Body				88.07±1.50	83.96±3.25	-4.11	0.00012207	0.0143909
cg00853733	12	SETD1B	Body	S_Shore	RDMR		9.42±1.18	12.38±1.59	2.95	0.00012207	0.0143909
cg00868652	15	ATP8B4	TSS200			X	40.75±10.02	50.21±9.87	9.46	0.00012207	0.0143909
cg00885682	16	HS3ST2	TSS200	Island			3.42±0.61	4.14±0.79	0.73	0.00012207	0.0143909
cg00890145	1	PDE4DIP	Body			X	38.05±6.21	43.99±4.74	5.94	0.00012207	0.0143909
cg00895528	20	BIRC7;BIRC7;BIRC7;BIRC7	1stExon;5'UTR;5'UTR;1stExon	N_Shelf		X	27.52±13.16	32.74±14.79	5.21	0.00012207	0.0143909
cg00935351	16	CDH1	TSS1500	N_Shore			75.95±4.88	79.24±4.04	3.29	0.00012207	0.0143909
cg00940891	4	FGFRL1;FGFRL1;FGFRL1	5'UTR;TSS1500;5'UTR	Island			4.05±0.62	3.13±0.29	-0.92	0.00012207	0.0143909
cg00941912	4	KIAA1530	Body	N_Shore			63.82±3.33	69.07±2.07	5.25	0.00012207	0.0143909
cg00956423	6	ZNRD1;NCRNA00171;ZNRD1	Body;TSS1500;Body	S_Shore			15.67±2.92	18.69±3.70	3.02	0.00012207	0.0143909
cg00963305	16	MMP15;MMP15	5'UTR;1stExon	Island		X	3.45±0.27	3.06±0.28	-0.39	0.00012207	0.0143909
cg01022678	5	ITGA1;PELO	Body;5'UTR	N_Shore			4.86±0.65	5.96±0.71	1.09	0.00012207	0.0143909
cg01024458	1	RERE;RERE	Body;Body				74.98±17.59	81.29±16.92	6.31	0.00012207	0.0143909
cg01026196	9	FIBCD1;FIBCD1	Body;Body	N_Shore		X	85.88±4.52	81.99±4.93	-3.90	0.00012207	0.0143909
cg01026233	2					X	47.68±3.94	51.65±3.90	3.97	0.00012207	0.0143909
cg01027405	5	IL7R	Body			X	43.51±14.62	52.17±16.14	8.66	0.00012207	0.0143909
cg01031251	1	RPS6KA1	TSS1500	N_Shore			63.54±7.05	68.29±6.17	4.75	0.00012207	0.0143909
cg01045986	18	RNF138;RNF138	TSS1500;TSS200	Island			11.06±1.39	13.86±2.37	2.79	0.00012207	0.0143909
cg01066357	14	ZBTB25;ZBTB1;ZBTB1	TSS1500;TSS1500;TSS1500	Island			4.20±0.31	3.58±0.23	-0.61	0.00012207	0.0143909
cg01087195	13	RASL11A	TSS1500	N_Shore			75.75±4.89	79.24±5.04	3.49	0.00012207	0.0143909
cg01087419	12	C12orf69;C12orf60	Body;5'UTR	S_Shelf			93.42±1.87	95.12±1.47	1.70	0.00012207	0.0143909
cg01098785	12	MDM2;MDM2;MDM2;MDM2;MDM2;MDM2;MDM2;MDM2	TSS1500;Body;Body;Body;Body;Body;Body;TSS1500	Island			7.22±0.79	5.75±0.87	-1.47	0.00012207	0.0143909
cg01101380	1	TFAP2E;TFAP2E	5'UTR;1stExon	Island		X	8.36±3.22	12.99±3.71	4.63	0.00012207	0.0143909
cg01101647	4	EPHA5;EPHA5	TSS200;TSS200	N_Shore	DMR		20.44±2.53	24.01±2.05	3.57	0.00012207	0.0143909
cg01103601	2	TRAF3IP1;TRAF3IP1	Body;Body			X	92.48±3.00	94.96±2.00	2.47	0.00012207	0.0143909
cg01128161	4	QRFPR	TSS1500	S_Shore			81.63±9.27	87.38±6.26	5.75	0.00012207	0.0143909
cg01136848	3	VPRBP	TSS1500	S_Shore			89.96±4.47	91.98±4.48	2.02	0.00012207	0.0143909
cg01149683	3					X	41.81±5.68	47.93±3.47	6.12	0.00012207	0.0143909
cg01159194	16			Island			85.28±0.93	87.04±0.88	1.76	0.00012207	0.0143909
cg01196322	5	PRDM6	Body	Island		X	19.76±2.11	24.02±3.21	4.26	0.00012207	0.0143909
cg01251360	16	CDH1	Body	Island			5.59±1.01	7.33±1.31	1.74	0.00012207	0.0143909
cg01254505	19	BST2	TSS200			X	28.83±9.57	37.44±13.06	8.61	0.00012207	0.0143909
cg01265597	7	CAV1	TSS1500	N_Shore			2.73±0.43	3.50±0.95	0.76	0.00012207	0.0143909
cg01266375	4					X	32.42±4.13	39.68±4.19	7.26	0.00012207	0.0143909
cg01285862	5	FAM114A2	Body	N_Shelf			66.32±5.06	74.25±5.16	7.93	0.00012207	0.0143909
cg01295646	8	MYOM2	Body	Island			21.40±6.81	26.62±6.92	5.22	0.00012207	0.0143909
cg01301664	5	FST;FST	TSS1500;TSS1500	Island			4.69±0.84	5.75±0.89	1.06	0.00012207	0.0143909
cg01322400	4			S_Shore			57.47±4.58	50.85±5.62	-6.63	0.00012207	0.0143909
cg01364766	12	RASSF8;RASSF8;RASSF8;RASSF8	5'UTR;5'UTR;5'UTR;1stExon				87.01±1.09	90.06±0.99	3.05	0.00012207	0.0143909
cg01401465	12	TMTC1	5'UTR			X	76.98±7.18	83.09±6.09	6.11	0.00012207	0.0143909
cg01410163	6	NRN1	Body	Island			11.32±3.54	14.78±3.79	3.46	0.00012207	0.0143909
cg01412469	7	INHBA;LOC285954;LOC285954	Body;TSS1500;TSS1500				52.92±7.46	59.06±6.88	6.14	0.00012207	0.0143909
cg01413809	1	MCOLN2	1stExon	N_Shore			8.95±1.74	11.32±2.21	2.37	0.00012207	0.0143909
cg01464969	4			Island			6.07±0.62	7.50±1.32	1.43	0.00012207	0.0143909
cg01470551	13			Island			4.33±0.47	5.47±0.87	1.14	0.00012207	0.0143909
cg01484266	3	DHX30;DHX30	Body;Body	Island		X	92.17±1.19	89.97±1.66	-2.19	0.00012207	0.0143909
cg01520586	3	GNAI2	Body			X	27.00±5.32	31.32±4.12	4.32	0.00012207	0.0143909
cg01532206	16	CA7;CA7	TSS200;Body	Island		X	3.24±0.43	4.19±0.46	0.96	0.00012207	0.0143909
cg01546857	14					X	83.80±4.36	88.75±3.33	4.95	0.00012207	0.0143909
cg01554096	16	GTF3C1;KIAA0556	TSS200;TSS200	Island			5.92±0.51	5.12±0.20	-0.80	0.00012207	0.0143909
cg01566260	1			Island		X	5.45±0.38	6.41±0.56	0.96	0.00012207	0.0143909
cg01574912	7			N_Shelf			90.56±1.24	88.01±2.38	-2.55	0.00012207	0.0143909
cg01575590	20	KCNQ2;KCNQ2;KCNQ2;KCNQ2;KCNQ2	Body;Body;Body;Body;Body	Island			2.89±0.48	3.79±0.65	0.90	0.00012207	0.0143909
cg01597891	10	INA	1stExon	Island		X	6.78±1.76	9.71±3.40	2.93	0.00012207	0.0143909
cg01598222	5	ERBB2IP;ERBB2IP	TSS1500;TSS1500	Island			10.98±0.89	9.66±0.79	-1.32	0.00012207	0.0143909
cg01624068	13			N_Shelf			49.49±2.58	54.05±2.95	4.56	0.00012207	0.0143909
cg01641136	3	CISH;CISH	Body;Body	N_Shelf			93.17±1.31	94.76±1.00	1.59	0.00012207	0.0143909
cg01644481	6			Island			4.15±0.67	5.60±0.90	1.45	0.00012207	0.0143909
cg01655341	19	BCKDHA;BCKDHA;BCKDHA;BCKDHA;EXOSC5	1stExon;1stExon;5'UTR;5'UTR;TSS1500	S_Shore			4.71±0.57	3.83±0.59	-0.88	0.00012207	0.0143909
cg01657744	10	LDB3;LDB3;LDB3	Body;Body;Body	Island			3.61±0.48	5.12±0.69	1.51	0.00012207	0.0143909
cg01687558	7			Island		X	42.40±3.93	49.85±4.00	7.45	0.00012207	0.0143909
cg01692088	1			N_Shore			27.37±9.66	35.61±8.20	8.24	0.00012207	0.0143909
cg01720186	3	MCF2L2;B3GNT5	Body;TSS200	N_Shore			8.03±3.34	10.59±4.66	2.56	0.00012207	0.0143909
cg01720616	7					X	10.55±2.32	13.75±2.67	3.20	0.00012207	0.0143909
cg01727105	2	ELMOD3;ELMOD3;ELMOD3;ELMOD3	Body;Body;Body;Body			X	50.82±9.79	55.48±10.32	4.65	0.00012207	0.0143909
cg01779732	15	RHCG	3'UTR				62.50±8.29	69.42±7.23	6.92	0.00012207	0.0143909
cg01788994	4	UNC5C	Body	N_Shore	DMR		6.91±0.73	5.67±0.84	-1.24	0.00012207	0.0143909
cg01811064	11	DPAGT1	TSS200	S_Shore			4.67±0.47	5.74±0.75	1.07	0.00012207	0.0143909
cg01840591	16	SYT17;SYT17	1stExon;5'UTR	Island		X	9.96±0.81	8.47±0.78	-1.49	0.00012207	0.0143909
cg01850505	1	RGL1	Body	Island			6.17±0.90	7.36±1.21	1.19	0.00012207	0.0143909
cg01856450	7	C7orf49;C7orf49;C7orf49;C7orf49	1stExon;Body;Body;5'UTR	Island			5.35±1.07	6.26±1.34	0.90	0.00012207	0.0143909
cg01866606	2			Island		X	7.40±3.10	9.64±3.92	2.24	0.00012207	0.0143909
cg01881939	17	ACTG1	TSS1500	Island			3.60±0.37	3.08±0.27	-0.52	0.00012207	0.0143909
cg01885559	2	KIDINS220	5'UTR	N_Shore			17.39±4.96	22.62±5.60	5.23	0.00012207	0.0143909
cg01891711	22	RAC2	TSS1500			X	8.73±3.65	11.18±4.25	2.46	0.00012207	0.0143909
cg01895740	19	CLEC4GP1	Body	N_Shore			25.62±15.89	30.51±16.27	4.89	0.00012207	0.0143909
cg01944288	9	NTNG2	TSS1500	N_Shore			11.09±3.30	14.91±4.19	3.82	0.00012207	0.0143909
cg01945816	4			S_Shore			8.55±1.18	10.57±1.79	2.02	0.00012207	0.0143909
cg01985852	16	CTU2;RNF166;CTU2	1stExon;TSS200;1stExon	Island			6.38±0.37	5.50±0.37	-0.88	0.00012207	0.0143909
cg02020350	19	FPR1	TSS1500				79.88±9.05	84.08±8.59	4.21	0.00012207	0.0143909
cg02034222	2	DQX1;DQX1	1stExon;5'UTR	N_Shelf			59.69±8.60	65.42±8.12	5.73	0.00012207	0.0143909
cg02052377	11	MRVI1;MRVI1;MRVI1;MRVI1	5'UTR;TSS1500;5'UTR;5'UTR				72.91±2.96	76.84±2.53	3.93	0.00012207	0.0143909
cg02059176	2					X	13.92±2.47	17.90±3.19	3.97	0.00012207	0.0143909
cg02070289	5			Island			3.79±0.55	4.59±0.71	0.80	0.00012207	0.0143909
cg02074591	16			Island	DMR		8.82±1.34	6.96±1.30	-1.86	0.00012207	0.0143909
cg02086690	1					X	79.85±4.15	85.92±4.38	6.07	0.00012207	0.0143909
cg02092014	6						62.41±1.29	58.59±1.93	-3.82	0.00012207	0.0143909
cg02092880	10			Island			3.89±0.53	3.37±0.58	-0.52	0.00012207	0.0143909
cg02100543	11	TM7SF2	Body	Island			7.48±0.78	9.32±1.32	1.85	0.00012207	0.0143909
cg02105843	11			S_Shelf			86.01±1.15	88.42±1.16	2.41	0.00012207	0.0143909
cg02110529	17	TEX14;RAD51C;TEX14;RAD51C	TSS1500;TSS1500;TSS1500;TSS1500	N_Shore		X	38.62±13.22	45.89±14.00	7.28	0.00012207	0.0143909
cg02110830	14	PROX2	TSS1500				92.48±1.18	94.46±0.89	1.98	0.00012207	0.0143909
cg02144266	20	C20orf135	1stExon	Island			97.59±0.18	97.84±0.23	0.25	0.00012207	0.0143909
cg02147905	14	CINP	3'UTR				78.64±12.26	85.57±9.39	6.93	0.00012207	0.0143909
cg02149446	19	C5AR1	TSS1500				6.09±0.75	8.34±1.51	2.25	0.00012207	0.0143909
cg02154074	2	HTRA2;HTRA2;AUP1	TSS1500;TSS1500;Body	Island			4.48±0.43	5.71±0.72	1.24	0.00012207	0.0143909
cg02157667	16	GINS2	TSS200	Island			2.94±0.31	3.56±0.46	0.62	0.00012207	0.0143909
cg02183564	7	CCDC146	Body			X	8.56±3.62	11.11±3.02	2.55	0.00012207	0.0143909
cg02184280	19	PIH1D1	Body	N_Shore			6.49±1.04	5.09±1.05	-1.40	0.00012207	0.0143909
cg02184697	16	KREMEN2;KREMEN2	TSS1500;TSS1500	Island			13.27±1.59	17.96±2.14	4.68	0.00012207	0.0143909
cg02247591	19	PHLDB3	3'UTR	Island		X	8.65±0.57	10.57±0.90	1.92	0.00012207	0.0143909
cg02291403	12	FZD10	TSS1500	Island	DMR		2.76±0.21	3.33±0.32	0.58	0.00012207	0.0143909
cg02312175	15	OCA2	5'UTR	Island			13.56±3.58	17.11±4.03	3.55	0.00012207	0.0143909
cg02315971	7	AASS;AASS	1stExon;5'UTR	Island	DMR		6.52±0.31	7.48±0.66	0.95	0.00012207	0.0143909
cg02328221	19	GIPR	Body	N_Shore			51.12±12.69	57.23±13.22	6.11	0.00012207	0.0143909
cg02360002	6			S_Shore			9.76±2.02	13.39±2.43	3.63	0.00012207	0.0143909
cg02368765	17	THRA;THRA;THRA	TSS200;1stExon;5'UTR	Island			5.58±0.53	4.95±0.43	-0.63	0.00012207	0.0143909
cg02375503	15	PAQR5	TSS200	N_Shore			11.37±2.58	15.52±3.90	4.14	0.00012207	0.0143909
cg02385840	12			N_Shore			16.99±3.06	21.14±3.88	4.15	0.00012207	0.0143909
cg02388253	9	PHF19;PHF19	TSS1500;TSS1500	S_Shore			73.34±9.56	79.31±7.67	5.97	0.00012207	0.0143909
cg02400942	15	CSPG4	TSS1500			X	36.39±6.78	46.05±7.64	9.65	0.00012207	0.0143909
cg02436004	3	GATA2	5'UTR	Island	DMR		26.92±16.30	31.75±15.95	4.83	0.00012207	0.0143909
cg02439789	1	SAMD11	Body	Island			41.84±9.01	49.98±9.27	8.14	0.00012207	0.0143909
cg02452586	1	KIAA1804	Body	Island			38.75±14.86	44.81±15.55	6.06	0.00012207	0.0143909
cg02476744	12	HMGA2;HMGA2;RPSAP52;HMGA2;HMGA2	1stExon;5'UTR;Body;1stExon;5'UTR	Island			13.33±1.35	16.45±2.34	3.12	0.00012207	0.0143909
cg02477603	10					X	21.37±8.82	27.89±10.84	6.52	0.00012207	0.0143909
cg02507167	3	BFSP2	Body		CDMR		55.55±9.97	64.21±10.16	8.65	0.00012207	0.0143909
cg02542872	11	CTTN;CTTN	Body;Body			X	95.01±2.14	96.02±1.41	1.01	0.00012207	0.0143909
cg02550896	4					X	67.54±18.21	73.96±17.75	6.42	0.00012207	0.0143909
cg02553070	17	ZNF830;CCT6B	1stExon;TSS1500	S_Shore			4.67±1.61	3.66±1.21	-1.01	0.00012207	0.0143909
cg02556718	16	SEZ6L2;SEZ6L2;SEZ6L2;SEZ6L2	TSS200;TSS200;TSS200;TSS200	N_Shore			3.99±0.46	3.39±0.35	-0.60	0.00012207	0.0143909
cg02573966	16			N_Shore			82.71±2.34	84.70±2.06	1.99	0.00012207	0.0143909
cg02686681	2			N_Shore		X	3.90±0.32	4.88±0.58	0.98	0.00012207	0.0143909
cg02687288	5					X	52.89±21.16	61.88±21.88	8.98	0.00012207	0.0143909
cg02718200	6	HLA-B	Body	Island			10.61±1.42	12.64±2.26	2.02	0.00012207	0.0143909
cg02758274	6	EHMT2;EHMT2	Body;Body	S_Shelf			89.28±3.59	86.25±4.35	-3.04	0.00012207	0.0143909
cg02774862	10	TET1	5'UTR	S_Shore			19.28±1.43	25.78±1.58	6.50	0.00012207	0.0143909
cg02785745	2	DNAH6	Body	S_Shelf			84.85±3.57	80.83±5.22	-4.03	0.00012207	0.0143909
cg02793262	17	RNF213;LOC100294362	Body;Body				97.67±0.22	97.02±0.46	-0.65	0.00012207	0.0143909
cg02897537	10			N_Shore		X	10.29±3.33	13.03±4.20	2.74	0.00012207	0.0143909
cg02898239	6					X	64.16±6.26	71.84±5.57	7.68	0.00012207	0.0143909
cg02898293	20	VSX1;VSX1	Body;Body	Island			17.95±5.97	22.28±7.77	4.33	0.00012207	0.0143909
cg02902770	7	RARRES2	TSS1500	S_Shore			77.87±8.92	80.56±7.86	2.69	0.00012207	0.0143909
cg02905871	2	MYCN;MYCNOS	5'UTR;Body	Island			5.08±0.45	6.71±0.70	1.63	0.00012207	0.0143909
cg02910873	1	AKR7A3	TSS1500	Island			15.71±6.68	21.24±9.14	5.53	0.00012207	0.0143909
cg02911696	6			Island		X	3.71±0.58	4.80±0.84	1.10	0.00012207	0.0143909
cg02914790	3	LOC100129550	TSS200				94.53±1.86	95.67±1.39	1.14	0.00012207	0.0143909
cg02920396	11	MRGPRF;MRGPRF	TSS1500;TSS1500	S_Shelf		X	37.08±4.13	46.16±4.01	9.07	0.00012207	0.0143909
cg02935052	7	CLIP2;CLIP2	Body;Body	N_Shore			88.73±5.13	91.78±3.24	3.05	0.00012207	0.0143909
cg02940164	11	PGAP2;PGAP2;PGAP2;PGAP2;PGAP2;PGAP2;PGAP2;PGAP2	Body;Body;5'UTR;Body;Body;Body;Body;Body	Island			11.36±2.33	13.03±2.42	1.67	0.00012207	0.0143909
cg02943665	19	GRAMD1A;GRAMD1A	Body;Body	S_Shore			92.88±2.41	94.90±1.94	2.03	0.00012207	0.0143909
cg02950362	19	ZNF428	TSS200	Island			3.37±0.54	4.15±0.65	0.78	0.00012207	0.0143909
cg02957057	1	NID1	TSS200	Island	DMR		4.35±0.23	3.84±0.23	-0.51	0.00012207	0.0143909
cg02958634	2			S_Shore	RDMR		43.50±15.40	51.47±16.08	7.98	0.00012207	0.0143909
cg02964724	11	ASCL2	TSS200	Island			7.13±0.88	8.97±1.13	1.84	0.00012207	0.0143909
cg02991513	14	TTC7B	Body			X	89.84±5.83	91.66±5.43	1.83	0.00012207	0.0143909
cg02997574	17	NFE2L1;NFE2L1	5'UTR;1stExon	Island			4.10±0.31	3.45±0.31	-0.64	0.00012207	0.0143909
cg03079497	17	MYO1C;MYO1C	5'UTR;Body	Island			18.24±5.35	23.35±6.67	5.12	0.00012207	0.0143909
cg03092550	15	LACTB;LACTB	Body;Body	S_Shelf			82.40±1.29	84.43±1.43	2.03	0.00012207	0.0143909
cg03093944	17	RAP1GAP2;RAP1GAP2	Body;Body			X	30.26±11.61	35.43±13.31	5.17	0.00012207	0.0143909
cg03095118	19	CCDC61	Body	Island	DMR	X	30.40±10.49	35.14±9.14	4.74	0.00012207	0.0143909
cg03097582	16	SBK1	3'UTR	Island			92.34±1.76	94.07±1.20	1.73	0.00012207	0.0143909
cg03098589	10	VTI1A	Body				94.58±0.58	93.43±0.87	-1.16	0.00012207	0.0143909
cg03134871	17	UNK	Body	Island			9.01±1.21	6.96±0.76	-2.05	0.00012207	0.0143909
cg03189075	6	TRIM10;TRIM10	Body;Body				66.21±8.81	71.60±8.29	5.39	0.00012207	0.0143909
cg03193847	4	PALLD;PALLD;PALLD	Body;Body;Body			X	20.38±6.59	25.69±7.08	5.31	0.00012207	0.0143909
cg03196666	1			Island			44.72±9.96	48.31±10.28	3.60	0.00012207	0.0143909
cg03206847	19	MED25	1stExon	Island			2.74±0.30	3.20±0.28	0.46	0.00012207	0.0143909
cg03213259	16	TRADD	Body	S_Shore			33.08±10.08	36.84±10.65	3.76	0.00012207	0.0143909
cg03221054	7	CALCR;MIR653;CALCR;MIR489;CALCR	Body;TSS1500;Body;TSS200;Body				76.64±5.68	82.19±4.75	5.55	0.00012207	0.0143909
cg03305840	8	TSNARE1	5'UTR	N_Shore			80.51±3.49	84.15±3.10	3.64	0.00012207	0.0143909
cg03312366	2			Island		X	20.42±1.96	23.55±2.09	3.13	0.00012207	0.0143909
cg03341697	11	FUT4;FUT4	5'UTR;1stExon	Island			6.13±0.36	7.74±0.70	1.61	0.00012207	0.0143909
cg03346667	5	NPM1;NPM1;NPM1	Body;Body;Body		RDMR		82.72±3.30	86.67±3.83	3.95	0.00012207	0.0143909
cg03348299	11	PRDX5;PRDX5;PRDX5;TRMT112	TSS200;TSS200;TSS200;TSS1500	Island			4.70±0.58	3.77±0.24	-0.93	0.00012207	0.0143909
cg03348466	15	CRTC3;CRTC3	Body;Body			X	79.95±9.18	85.63±6.93	5.68	0.00012207	0.0143909
cg03348902	1						16.24±1.34	18.46±1.97	2.22	0.00012207	0.0143909
cg03358636	3	KIAA0226	5'UTR	N_Shelf			39.56±10.19	49.71±11.24	10.14	0.00012207	0.0143909
cg03404566	17	ALOX12	TSS200	Island		X	22.92±3.49	29.55±4.02	6.62	0.00012207	0.0143909
cg03415001	4					X	80.80±4.95	84.46±4.00	3.67	0.00012207	0.0143909
cg03420144	1	KCNN3;KCNN3	Body;Body			X	38.80±5.59	45.09±4.67	6.29	0.00012207	0.0143909
cg03442912	6	ULBP2	Body	Island			7.03±0.93	8.50±1.05	1.46	0.00012207	0.0143909
cg03506660	14	PPIL5;PPIL5	Body;Body	S_Shelf			89.11±2.35	85.09±4.00	-4.01	0.00012207	0.0143909
cg03510444	2	RAB10	Body	S_Shelf			92.84±2.48	89.57±3.51	-3.28	0.00012207	0.0143909
cg03518493	14			S_Shelf			84.32±2.33	88.23±2.56	3.90	0.00012207	0.0143909
cg03556313	11			S_Shore			15.29±1.19	18.42±1.51	3.13	0.00012207	0.0143909
cg03572664	14					X	83.93±5.06	75.33±6.87	-8.59	0.00012207	0.0143909
cg03575974	19	ACTN4	Body	N_Shelf			87.43±8.16	90.28±5.18	2.86	0.00012207	0.0143909
cg03604892	2	C2orf89	Body	N_Shore			9.55±3.70	12.27±4.97	2.72	0.00012207	0.0143909
cg03623111	16	ZDHHC1	Body	S_Shore		X	24.40±6.70	29.54±7.49	5.14	0.00012207	0.0143909
cg03629351	19	ONECUT3	Body	S_Shore		X	3.64±0.35	3.13±0.36	-0.51	0.00012207	0.0143909
cg03632278	11					X	15.64±7.88	19.90±8.64	4.26	0.00012207	0.0143909
cg03639429	7			N_Shore			84.09±5.15	87.35±4.84	3.26	0.00012207	0.0143909
cg03661570	6	KCNQ5;KCNQ5;KCNQ5;KCNQ5;KCNQ5	Body;Body;Body;Body;Body			X	95.17±2.53	96.55±1.89	1.38	0.00012207	0.0143909
cg03762994	17	ALOX12	TSS200	Island		X	27.79±8.74	33.25±9.79	5.46	0.00012207	0.0143909
cg03797687	12	SH2B3	TSS200	Island			3.81±0.28	3.41±0.29	-0.40	0.00012207	0.0143909
cg03814686	5	JMY	1stExon	Island			4.21±0.82	5.44±1.45	1.23	0.00012207	0.0143909
cg03815657	17	ARSG	Body			X	89.03±6.37	93.19±4.71	4.16	0.00012207	0.0143909
cg03839554	3	ACTL6A;ACTL6A;ACTL6A	TSS1500;TSS1500;TSS1500	N_Shore			19.49±2.47	27.25±2.44	7.76	0.00012207	0.0143909
cg03870329	7			N_Shelf			72.25±11.75	78.22±11.17	5.97	0.00012207	0.0143909
cg03878802	11	FRMD8	Body				91.24±4.06	88.84±5.11	-2.40	0.00012207	0.0143909
cg03890167	1			Island		X	7.59±1.43	9.43±0.98	1.84	0.00012207	0.0143909
cg03892543	16	COTL1	Body	N_Shore			29.14±14.68	36.21±16.02	7.07	0.00012207	0.0143909
cg03943826	15	BRUNOL6	TSS200	Island		X	7.25±0.71	9.42±1.00	2.17	0.00012207	0.0143909
cg03950246	15	NEO1	TSS1500	N_Shore			18.85±4.12	22.04±4.01	3.19	0.00012207	0.0143909
cg03992259	2	NCKAP5;NCKAP5	Body;Body	Island			4.29±1.05	5.49±1.76	1.19	0.00012207	0.0143909
cg04003327	2	ESPNL;SCLY	TSS1500;3'UTR	N_Shore		X	83.83±5.61	86.97±4.79	3.14	0.00012207	0.0143909
cg04023162	9	PHPT1;PHPT1	Body;Body	Island			8.66±0.67	6.86±0.52	-1.80	0.00012207	0.0143909
cg04068111	13			S_Shore			4.55±1.52	5.54±1.91	0.99	0.00012207	0.0143909
cg04073204	5	CANX;MAML1;CANX	3'UTR;TSS1500;3'UTR	N_Shore			88.02±1.11	83.69±2.68	-4.33	0.00012207	0.0143909
cg04083753	1			Island		X	3.93±0.31	4.67±0.40	0.74	0.00012207	0.0143909
cg04095810	15	CGNL1	TSS1500	N_Shore			90.52±2.20	93.11±1.17	2.58	0.00012207	0.0143909
cg04101194	4	SLC34A2	TSS1500	N_Shore		X	23.53±11.85	28.24±12.81	4.71	0.00012207	0.0143909
cg04113200	12	STX2;STX2	Body;Body	Island		X	20.09±3.49	25.04±4.66	4.95	0.00012207	0.0143909
cg04131898	11	WIT1	Body	Island		X	13.87±0.97	16.64±1.34	2.77	0.00012207	0.0143909
cg04169021	17			Island			7.18±1.15	8.69±1.78	1.51	0.00012207	0.0143909
cg04194494	10	ALOX5	Body	Island			5.34±0.66	6.34±1.01	1.00	0.00012207	0.0143909
cg04207385	6	CNR1;CNR1;CNR1;CNR1	TSS1500;TSS1500;TSS1500;TSS1500	Island			5.91±2.08	7.80±3.28	1.89	0.00012207	0.0143909
cg04237429	22	C22orf34	Body				64.82±5.69	70.11±4.01	5.29	0.00012207	0.0143909
cg04254690	4	LGI2	Body	N_Shore		X	7.05±1.29	8.62±2.02	1.57	0.00012207	0.0143909
cg04255070	11	SVIP	TSS1500	S_Shore			8.48±2.63	11.20±3.36	2.72	0.00012207	0.0143909
cg04343927	4	LOC100130872-SPON2;SPON2;SPON2	Body;TSS1500;TSS1500	S_Shore		X	36.88±5.57	45.19±5.87	8.31	0.00012207	0.0143909
cg04361126	2	SLC40A1	TSS1500	S_Shore	RDMR		77.50±5.03	83.81±2.95	6.31	0.00012207	0.0143909
cg04363470	11	PPFIBP2	Body				28.93±10.48	35.33±11.55	6.39	0.00012207	0.0143909
cg04366628	4					X	91.08±5.25	86.03±5.90	-5.04	0.00012207	0.0143909
cg04378107	22	MIR301B	TSS1500	N_Shore			2.55±0.24	2.18±0.33	-0.37	0.00012207	0.0143909
cg04391064	7	BLVRA	TSS1500	Island	RDMR		18.26±4.65	22.74±5.79	4.48	0.00012207	0.0143909
cg04395739	1	HCN3	TSS200	Island			5.60±0.20	5.07±0.32	-0.53	0.00012207	0.0143909
cg04398070	17	SHISA6	TSS1500	N_Shore	DMR		4.66±0.83	5.67±0.78	1.01	0.00012207	0.0143909
cg04399632	16	TXNDC11	TSS1500	S_Shore			62.10±10.06	69.01±9.20	6.91	0.00012207	0.0143909
cg04408790	14	TECPR2	Body				96.32±0.85	97.31±0.80	0.99	0.00012207	0.0143909
cg04425094	3	HEG1	Body				93.38±1.39	88.04±2.43	-5.33	0.00012207	0.0143909
cg04427490	19	PALM;PALM	TSS1500;TSS1500	N_Shore			32.14±17.96	36.57±18.31	4.43	0.00012207	0.0143909
cg04441667	8	BLK	5'UTR			X	71.02±6.59	77.61±7.23	6.59	0.00012207	0.0143909
cg04447362	2					X	11.17±5.13	15.40±5.61	4.24	0.00012207	0.0143909
cg04467334	11	CCKBR	Body	N_Shore		X	63.54±10.98	69.38±9.73	5.84	0.00012207	0.0143909
cg04502407	1	PHC2;PHC2	5'UTR;Body			X	65.57±9.35	73.11±10.43	7.55	0.00012207	0.0143909
cg04552480	16	SNX29	Body	N_Shore			75.18±17.88	79.69±15.86	4.51	0.00012207	0.0143909
cg04560534	1	PPT1;PPT1	Body;Body			X	78.89±11.59	85.16±7.61	6.27	0.00012207	0.0143909
cg04590184	17	RNF135;RNF135	TSS1500;TSS1500	N_Shore			5.28±0.77	6.46±1.27	1.18	0.00012207	0.0143909
cg04603355	19	ZNF599	TSS1500	S_Shore			55.92±23.78	65.11±22.04	9.19	0.00012207	0.0143909
cg04633409	12	TWF1	Body	N_Shelf			91.86±3.44	88.61±3.56	-3.25	0.00012207	0.0143909
cg04633600	5	SLCO4C1	TSS200	Island	DMR		11.18±1.24	13.36±1.35	2.18	0.00012207	0.0143909
cg04646944	16	SEC14L5;SEC14L5	1stExon;5'UTR				6.94±0.83	8.10±1.04	1.16	0.00012207	0.0143909
cg04654118	5	NEURL1B	3'UTR	S_Shore		X	66.81±14.44	71.53±12.12	4.73	0.00012207	0.0143909
cg04664968	2			N_Shore		X	18.44±5.21	25.26±6.58	6.82	0.00012207	0.0143909
cg04697119	1	IGSF8	1stExon	Island			6.39±0.75	8.05±0.98	1.66	0.00012207	0.0143909
cg04697624	12			N_Shelf			63.46±12.38	70.31±10.87	6.84	0.00012207	0.0143909
cg04726821	3	MLH1;MLH1;MLH1;EPM2AIP1;MLH1	TSS1500;TSS1500;TSS1500;1stExon;TSS1500	N_Shore	RDMR		7.08±0.46	9.56±0.91	2.48	0.00012207	0.0143909
cg04729768	6	BAT2	Body	N_Shelf			95.38±0.85	94.37±1.31	-1.01	0.00012207	0.0143909
cg04749197	11	NUMA1	5'UTR			X	66.69±6.26	62.41±6.79	-4.28	0.00012207	0.0143909
cg04797294	2					X	95.09±0.76	96.29±0.63	1.21	0.00012207	0.0143909
cg04819081	2	ATAD2B	Body			X	81.96±8.87	71.03±11.89	-10.93	0.00012207	0.0143909
cg04874113	1			Island			5.84±1.10	7.22±1.16	1.38	0.00012207	0.0143909
cg04882394	1	MIB2;MIB2;MIB2;MIB2;MIB2;MIB2	3'UTR;3'UTR;3'UTR;Body;3'UTR;3'UTR	Island	DMR		15.67±2.13	21.69±3.48	6.03	0.00012207	0.0143909
cg04890406	3	UQCRC1	TSS1500	Island			3.65±0.99	4.78±1.30	1.14	0.00012207	0.0143909
cg04892170	10	ADAM12;ADAM12;ADAM12;ADAM12	1stExon;5'UTR;5'UTR;1stExon	Island	DMR		6.75±0.81	7.99±1.19	1.25	0.00012207	0.0143909
cg04895205	16	SOLH	5'UTR	N_Shore			93.87±1.01	95.41±0.79	1.53	0.00012207	0.0143909
cg04903962	12	RARG;RARG	Body;TSS1500	S_Shore			8.67±1.13	10.70±1.74	2.03	0.00012207	0.0143909
cg04914982	13	CAB39L;SETDB2	TSS200;TSS200	Island			7.71±1.07	9.70±1.53	2.00	0.00012207	0.0143909
cg04918175	1	PODN	TSS1500	N_Shore	DMR	X	7.45±1.58	10.31±2.09	2.86	0.00012207	0.0143909
cg04932464	4	KIAA0232;KIAA0232	5'UTR;5'UTR	S_Shelf			83.84±1.93	80.06±2.24	-3.79	0.00012207	0.0143909
cg04934519	1						77.59±8.58	83.06±9.18	5.47	0.00012207	0.0143909
cg04943636	7						12.41±10.23	15.25±12.60	2.84	0.00012207	0.0143909
cg04966789	14	PPP2R3C;KIAA0391;KIAA0391	TSS1500;1stExon;5'UTR	Island			3.96±0.36	4.62±0.33	0.66	0.00012207	0.0143909
cg04982401	8	DLC1;DLC1	Body;Body	Island			3.10±0.53	3.94±0.64	0.84	0.00012207	0.0143909
cg04987053	16	SEC14L5	Body	Island	DMR	X	8.95±3.85	11.61±3.64	2.66	0.00012207	0.0143909
cg04990056	1	STX12	1stExon	Island			4.79±0.53	5.88±0.66	1.08	0.00012207	0.0143909
cg05005367	10	RBM20	Body	S_Shelf			93.06±2.84	91.57±3.15	-1.50	0.00012207	0.0143909
cg05005999	5	MARCH6	Body				48.69±5.83	54.71±5.07	6.03	0.00012207	0.0143909
cg05043461	5	PCDHGA2;PCDHGA4;PCDHGA1;PCDHGB1;PCDHGA3;PCDHGA4	Body;1stExon;Body;Body;Body;1stExon	Island			13.33±4.86	16.86±5.75	3.53	0.00012207	0.0143909
cg05048402	6	TRERF1	5'UTR			X	22.57±6.95	29.28±9.74	6.71	0.00012207	0.0143909
cg05049329	1	ITPKB	Body	Island			15.13±2.95	21.90±7.40	6.77	0.00012207	0.0143909
cg05050944	4			S_Shelf	RDMR		12.34±1.49	15.89±1.86	3.55	0.00012207	0.0143909
cg05075268	22			Island			14.77±2.67	17.98±2.83	3.21	0.00012207	0.0143909
cg05080777	6	RTN4IP1	3'UTR				82.48±3.88	85.86±5.23	3.37	0.00012207	0.0143909
cg05090725	11	RAB39;RAB39	5'UTR;1stExon	Island	DMR	X	5.87±1.08	6.97±1.05	1.10	0.00012207	0.0143909
cg05107228	2	HDAC4	Body				96.83±0.20	97.28±0.29	0.45	0.00012207	0.0143909
cg05127456	1	SYT2;SYT2	1stExon;5'UTR	Island	DMR	X	4.40±0.42	3.62±0.52	-0.77	0.00012207	0.0143909
cg05170205	2					X	38.62±11.63	44.65±12.14	6.03	0.00012207	0.0143909
cg05185504	X	FAM70A;FAM70A;FAM70A	Body;Body;Body	N_Shore	DMR		21.28±13.46	18.72±12.53	-2.56	0.00012207	0.0143909
cg05198969	5	FGF1;FGF1;FGF1;FGF1;FGF1;FGF1	5'UTR;5'UTR;TSS1500;Body;Body;TSS200				62.07±5.07	73.81±2.48	11.74	0.00012207	0.0143909
cg05202574	19	CCDC61	Body	N_Shelf			88.38±4.23	91.63±3.25	3.24	0.00012207	0.0143909
cg05215272	17	ALOX12	TSS1500	Island		X	23.50±8.67	27.03±9.36	3.53	0.00012207	0.0143909
cg05239158	15			S_Shelf		X	64.04±16.36	71.38±16.62	7.34	0.00012207	0.0143909
cg05242526	4	ARHGAP24	TSS200				6.36±3.12	7.66±3.44	1.30	0.00012207	0.0143909
cg05246530	16	ST3GAL2	5'UTR			X	50.24±11.00	56.64±9.29	6.41	0.00012207	0.0143909
cg05303057	17				DMR	X	10.83±1.88	13.96±2.92	3.13	0.00012207	0.0143909
cg05360577	11			Island		X	12.38±3.90	16.28±4.94	3.90	0.00012207	0.0143909
cg05364567	17	ZNF232	5'UTR	Island			20.74±9.09	26.34±11.45	5.61	0.00012207	0.0143909
cg05369166	1	NFASC;NFASC;NFASC;NFASC;NFASC	TSS1500;TSS1500;TSS1500;TSS1500;TSS1500	N_Shore			8.67±4.12	12.28±6.69	3.60	0.00012207	0.0143909
cg05380916	3	USP13	Body			X	96.46±0.95	97.49±0.78	1.03	0.00012207	0.0143909
cg05389247	13						85.04±1.67	86.49±1.49	1.45	0.00012207	0.0143909
cg05462819	11	CDON	TSS200	S_Shore			14.97±1.18	18.94±2.12	3.97	0.00012207	0.0143909
cg05487635	10	ARMC4	TSS200	Island	DMR		21.11±4.84	26.40±4.80	5.29	0.00012207	0.0143909
cg05499499	2					X	61.08±19.41	67.53±16.92	6.45	0.00012207	0.0143909
cg05546784	22	MOV10L1;MOV10L1;MOV10L1;MOV10L1	TSS200;Body;Body;Body				10.91±4.95	13.84±6.66	2.93	0.00012207	0.0143909
cg05555111	14			Island		X	12.01±4.58	14.18±4.67	2.17	0.00012207	0.0143909
cg05569909	10	FLJ41350;LBX1	Body;TSS1500	Island		X	5.87±1.09	6.68±1.23	0.81	0.00012207	0.0143909
cg05596621	10			S_Shelf			34.50±4.63	42.83±5.04	8.34	0.00012207	0.0143909
cg05613829	2	CDC42EP3	Body				89.82±1.25	87.23±1.63	-2.59	0.00012207	0.0143909
cg05640992	16	CA5A	TSS1500				86.12±1.98	88.30±2.30	2.18	0.00012207	0.0143909
cg05642190	5	STK10	Body	Island			87.56±3.75	89.68±3.08	2.12	0.00012207	0.0143909
cg05677041	12	SRRM4	TSS1500	Island			5.95±0.60	7.32±0.82	1.37	0.00012207	0.0143909
cg05695925	2					X	91.14±2.88	94.20±2.28	3.05	0.00012207	0.0143909
cg05740739	2	OR6B3	TSS1500				63.77±12.31	58.47±12.11	-5.30	0.00012207	0.0143909
cg05752578	2	CNGA3;CNGA3	3'UTR;3'UTR				90.41±0.98	93.09±1.42	2.68	0.00012207	0.0143909
cg05754688	15	ARID3B	TSS200	Island			5.12±0.45	4.47±0.33	-0.65	0.00012207	0.0143909
cg05759090	6	MRAP2	TSS1500	N_Shore			5.66±3.30	7.09±4.29	1.43	0.00012207	0.0143909
cg05779786	2	AGAP1;AGAP1	Body;Body	Island			39.56±7.85	44.98±6.83	5.42	0.00012207	0.0143909
cg05794044	1	PPPDE1	TSS1500	N_Shore			6.19±0.65	7.15±1.02	0.97	0.00012207	0.0143909
cg05797418	22	TRIOBP;TRIOBP;TRIOBP	TSS1500;TSS1500;Body	Island			6.32±0.96	4.90±0.59	-1.42	0.00012207	0.0143909
cg05834191	14	MTA1	Body	S_Shelf			95.92±1.45	94.21±1.91	-1.71	0.00012207	0.0143909
cg05834477	10	C10orf53;C10orf53	TSS1500;TSS1500	N_Shore		X	23.69±2.32	28.86±2.83	5.17	0.00012207	0.0143909
cg05901357	2	TRIM54;TRIM54	Body;Body	Island			18.78±8.95	26.15±10.06	7.36	0.00012207	0.0143909
cg05915281	5	IRF1	TSS200	Island			5.61±0.76	7.21±1.14	1.60	0.00012207	0.0143909
cg05931345	1	LASS2;LASS2	5'UTR;5'UTR	Island			5.51±0.53	4.47±0.37	-1.04	0.00012207	0.0143909
cg05935374	11	RAB30	TSS200				6.88±0.81	7.88±0.99	1.00	0.00012207	0.0143909
cg05950923	10	BTAF1	Body				93.22±1.26	88.31±2.86	-4.91	0.00012207	0.0143909
cg05954825	6	OR12D3;OR12D3	1stExon;3'UTR				82.38±5.68	73.24±6.81	-9.14	0.00012207	0.0143909
cg05979400	2	LOC100128731	TSS1500	S_Shore			15.37±8.24	19.77±8.14	4.41	0.00012207	0.0143909
cg05998089	6	HLA-J;NCRNA00171	Body;Body	Island	DMR	X	7.35±0.69	9.23±1.03	1.88	0.00012207	0.0143909
cg06000610	7	PTPRN2;PTPRN2;PTPRN2	Body;Body;Body	S_Shelf			28.73±6.41	33.31±7.23	4.58	0.00012207	0.0143909
cg06008378	5	PDLIM7;PDLIM7;PDLIM7	TSS1500;TSS1500;TSS1500	S_Shore			27.89±6.17	34.63±5.16	6.74	0.00012207	0.0143909
cg06034238	1	IKBKE	TSS1500				78.26±1.67	82.82±2.29	4.56	0.00012207	0.0143909
cg06054593	16	RPGRIP1L;FTO;RPGRIP1L	TSS200;TSS200;TSS200	Island			2.94±0.43	3.54±0.53	0.60	0.00012207	0.0143909
cg06063856	13	DHRS12;DHRS12	TSS1500;TSS1500	Island			2.61±0.27	3.34±0.49	0.73	0.00012207	0.0143909
cg06087564	3					X	88.51±1.76	84.82±2.04	-3.69	0.00012207	0.0143909
cg06108459	6	PTK7;PTK7;PTK7;PTK7	Body;Body;Body;Body			X	7.07±5.78	5.28±3.50	-1.79	0.00012207	0.0143909
cg06126060	6	TRIM27	Body	N_Shelf			95.02±0.92	96.28±0.77	1.27	0.00012207	0.0143909
cg06132433	5	MTMR12	TSS200	Island			4.96±0.52	4.13±0.37	-0.83	0.00012207	0.0143909
cg06161738	7	GALNT11	5'UTR	Island			4.91±0.46	6.04±0.70	1.13	0.00012207	0.0143909
cg06180519	10	CCDC7;CCDC7	Body;Body				94.82±1.37	96.14±0.86	1.32	0.00012207	0.0143909
cg06187770	6			S_Shore			39.04±17.00	44.54±17.89	5.50	0.00012207	0.0143909
cg06201247	13	CLN5	Body	S_Shelf			73.37±7.54	81.92±5.06	8.55	0.00012207	0.0143909
cg06217072	3	ATP2B2;ATP2B2	Body;Body	S_Shelf			82.90±4.20	86.73±4.13	3.84	0.00012207	0.0143909
cg06263341	17			Island		X	9.29±3.79	11.85±4.01	2.56	0.00012207	0.0143909
cg06263495	11	ASCL2;ASCL2	1stExon;5'UTR	Island			7.68±1.68	9.87±2.11	2.19	0.00012207	0.0143909
cg06288351	20	KCNS1	TSS200	S_Shore	DMR		17.24±5.12	24.24±5.90	7.00	0.00012207	0.0143909
cg06307943	17	BAIAP2;BAIAP2;BAIAP2;BAIAP2	Body;Body;Body;Body				85.71±3.34	83.42±4.19	-2.29	0.00012207	0.0143909
cg06321376	5	STARD4	5'UTR	N_Shore			5.82±2.50	7.15±2.93	1.33	0.00012207	0.0143909
cg06334495	16	LMF1	Body	N_Shore			19.29±9.61	22.29±9.72	3.00	0.00012207	0.0143909
cg06343149	8			N_Shore			6.19±1.73	8.09±2.06	1.91	0.00012207	0.0143909
cg06372249	4	PIGG;PIGG	Body;Body				91.45±6.21	94.76±3.28	3.31	0.00012207	0.0143909
cg06383048	11	TMEM25;TMEM25;TMEM25;TMEM25;TMEM25;TMEM25;TMEM25;TMEM25;TMEM25;TMEM25;TMEM25;TMEM25	5'UTR;5'UTR;5'UTR;5'UTR;1stExon;5'UTR;1stExon;1stExon;1stExon;1stExon;1stExon;5'UTR	Island			4.38±0.38	5.16±0.36	0.78	0.00012207	0.0143909
cg06418475	19	CPAMD8	Body	Island			18.21±8.00	21.23±9.78	3.02	0.00012207	0.0143909
cg06425881	7	HECW1	Body			X	78.91±9.84	84.52±9.37	5.61	0.00012207	0.0143909
cg06444294	19	IRF3	Body	N_Shelf			55.09±11.57	58.74±12.31	3.65	0.00012207	0.0143909
cg06445348	1	ILDR2	Body	Island	DMR		5.08±0.71	5.68±1.00	0.60	0.00012207	0.0143909
cg06447232	5	CYFIP2;CYFIP2	TSS200;TSS200	Island			3.87±0.19	3.38±0.17	-0.49	0.00012207	0.0143909
cg06468454	17	P2RX5;P2RX5	Body;Body				13.18±2.99	16.47±3.29	3.29	0.00012207	0.0143909
cg06492496	3	MGLL;MGLL;MGLL	5'UTR;TSS1500;1stExon	Island			3.77±0.21	3.44±0.16	-0.33	0.00012207	0.0143909
cg06498232	3					X	28.04±5.35	33.39±3.93	5.36	0.00012207	0.0143909
cg06501295	6			N_Shelf			40.19±4.67	51.01±5.36	10.82	0.00012207	0.0143909
cg06513149	13	N4BP2L1;N4BP2L1	TSS200;TSS200	S_Shore			26.21±1.41	28.57±1.76	2.36	0.00012207	0.0143909
cg06524165	13	LOC100188949	TSS200				81.70±3.89	86.40±4.35	4.70	0.00012207	0.0143909
cg06544693	16			N_Shelf		X	86.09±3.00	89.75±3.00	3.66	0.00012207	0.0143909
cg06564523	12			Island			5.66±2.71	7.41±3.13	1.76	0.00012207	0.0143909
cg06583518	19	ZNF540;ZNF571	5'UTR;5'UTR	Island			5.45±1.00	6.92±1.23	1.48	0.00012207	0.0143909
cg06610484	6	MCHR2;MCHR2;MCHR2	TSS200;5'UTR;1stExon	Island		X	10.36±2.31	14.12±2.65	3.76	0.00012207	0.0143909
cg06610849	19			Island	DMR		13.81±2.11	16.27±2.76	2.46	0.00012207	0.0143909
cg06635202	2			N_Shelf			65.34±13.98	72.27±11.19	6.92	0.00012207	0.0143909
cg06636678	11					X	72.19±16.45	76.93±13.68	4.74	0.00012207	0.0143909
cg06644553	5	LVRN	TSS1500	Island		X	17.50±6.19	21.40±7.38	3.91	0.00012207	0.0143909
cg06678982	22	CCDC117	TSS200	Island			3.80±0.16	4.25±0.37	0.45	0.00012207	0.0143909
cg06698828	8	GOT1L1	TSS1500				66.14±3.96	71.51±4.28	5.37	0.00012207	0.0143909
cg06705017	18			Island			71.73±5.36	79.18±3.74	7.46	0.00012207	0.0143909
cg06712181	16	DCTPP1;DCTPP1	5'UTR;1stExon	Island			2.70±0.38	3.53±0.38	0.83	0.00012207	0.0143909
cg06745957	11	LIPT2	TSS200	Island			7.04±1.25	8.32±1.46	1.29	0.00012207	0.0143909
cg06765389	10					X	93.74±1.55	95.19±1.01	1.45	0.00012207	0.0143909
cg06769918	6	PHACTR1	Body	Island		X	7.48±1.63	9.94±2.41	2.47	0.00012207	0.0143909
cg06793691	5	ZNF131	TSS200	Island			2.73±0.28	3.55±0.49	0.82	0.00012207	0.0143909
cg06799321	16	CES3;CES3	1stExon;5'UTR			X	17.38±5.68	22.33±5.29	4.95	0.00012207	0.0143909
cg06829266	16	NME4	TSS1500	N_Shore			7.56±0.41	6.77±0.70	-0.79	0.00012207	0.0143909
cg06868486	3	IFRD2	Body	N_Shore			85.54±7.31	81.20±9.27	-4.34	0.00012207	0.0143909
cg06885583	11	MRVI1;MRVI1;MRVI1;MRVI1;MRVI1	TSS1500;1stExon;5'UTR;1stExon;5'UTR				29.48±8.86	34.42±7.15	4.94	0.00012207	0.0143909
cg06887283	1	LYST	Body			X	88.85±3.05	80.72±4.90	-8.13	0.00012207	0.0143909
cg06894204	19	HCN2	Body	N_Shelf			23.59±7.84	30.07±6.94	6.47	0.00012207	0.0143909
cg06899186	7	CUL1	TSS1500	N_Shore	CDMR		17.29±1.66	21.73±2.26	4.44	0.00012207	0.0143909
cg06922731	6	BMP6	Body			X	71.03±4.93	67.01±4.94	-4.02	0.00012207	0.0143909
cg06926300	10					X	8.52±2.35	10.36±3.02	1.85	0.00012207	0.0143909
cg06956125	13	LHFP	3'UTR				88.34±6.19	84.24±7.70	-4.10	0.00012207	0.0143909
cg06963192	1	C1orf9;C1orf9	Body;Body			X	75.43±4.79	65.38±6.83	-10.05	0.00012207	0.0143909
cg06970461	2	ADRA2B	TSS200	Island			9.99±3.60	12.13±3.48	2.14	0.00012207	0.0143909
cg06993307	16			N_Shore			56.79±11.84	66.41±9.05	9.62	0.00012207	0.0143909
cg06994787	16	TXNDC11	Body	N_Shore	RDMR		70.11±12.83	75.06±10.41	4.95	0.00012207	0.0143909
cg07011357	1	GFI1;GFI1;GFI1	5'UTR;5'UTR;TSS1500	Island		X	3.47±0.68	4.13±0.67	0.66	0.00012207	0.0143909
cg07023327	7	MRPS17	TSS1500	Island			4.40±0.41	5.56±0.50	1.16	0.00012207	0.0143909
cg07027119	1	CD160	TSS1500	S_Shelf			68.72±2.80	73.21±2.13	4.49	0.00012207	0.0143909
cg07042725	17			N_Shelf			5.41±0.68	7.09±1.08	1.68	0.00012207	0.0143909
cg07067773	8	ABRA	TSS1500				75.58±2.01	77.75±2.12	2.17	0.00012207	0.0143909
cg07080049	9	FAM120A;FAM120AOS;FAM120A	1stExon;Body;5'UTR	Island			4.78±0.38	5.76±0.46	0.98	0.00012207	0.0143909
cg07112260	16	CES8	Body	Island	DMR	X	9.99±1.27	12.56±1.26	2.57	0.00012207	0.0143909
cg07121199	1	MFSD4	TSS1500	Island			24.29±3.52	26.49±3.80	2.20	0.00012207	0.0143909
cg07145284	11	CD248	TSS200	S_Shore		X	17.23±3.93	22.04±4.92	4.81	0.00012207	0.0143909
cg07150445	14	FOXG1	TSS1500	Island	DMR	X	6.09±1.10	7.55±1.30	1.46	0.00012207	0.0143909
cg07190602	13	FAM155A	Body				90.57±0.94	87.98±1.83	-2.59	0.00012207	0.0143909
cg07209244	5	NEURL1B	3'UTR	S_Shelf			49.47±11.59	56.75±10.70	7.28	0.00012207	0.0143909
cg07215504	16	ZNF469	1stExon	Island	DMR		10.54±2.91	14.51±4.54	3.97	0.00012207	0.0143909
cg07221967	1	PAX7;PAX7;PAX7	Body;Body;Body	Island	DMR		8.00±0.64	7.15±0.58	-0.84	0.00012207	0.0143909
cg07301242	12	BICD1;BICD1	Body;Body			X	72.97±19.63	79.85±17.35	6.88	0.00012207	0.0143909
cg07302848	2	CDCA7;CDCA7	TSS200;TSS200	N_Shore			3.82±0.77	4.69±1.08	0.87	0.00012207	0.0143909
cg07344086	10	FGFR2;FGFR2;FGFR2;FGFR2;FGFR2;FGFR2;FGFR2;FGFR2;FGFR2	Body;Body;Body;Body;Body;Body;Body;Body;Body				62.88±17.71	66.84±15.07	3.96	0.00012207	0.0143909
cg07346343	3	MED12L;MED12L	1stExon;5'UTR	Island	DMR		5.61±0.72	7.13±0.94	1.52	0.00012207	0.0143909
cg07357081	6	SLC44A4;SLC44A4	5'UTR;1stExon				38.54±11.07	45.38±9.48	6.83	0.00012207	0.0143909
cg07359633	15	LTK;LTK;LTK	Body;Body;Body	Island		X	17.79±11.00	22.43±13.37	4.64	0.00012207	0.0143909
cg07388347	12			N_Shelf	DMR		10.02±2.99	13.02±3.62	3.00	0.00012207	0.0143909
cg07402261	13	CARS2	Body				86.97±5.23	90.21±3.85	3.23	0.00012207	0.0143909
cg07411754	2						75.38±4.04	80.74±3.99	5.35	0.00012207	0.0143909
cg07424592	7			Island			21.69±1.58	18.83±1.14	-2.86	0.00012207	0.0143909
cg07469402	12	DBX2;DBX2	1stExon;5'UTR	Island		X	9.77±1.38	11.92±1.55	2.16	0.00012207	0.0143909
cg07478397	4	SRP72	TSS200	Island			2.49±0.24	2.89±0.22	0.41	0.00012207	0.0143909
cg07488381	2					X	37.99±17.27	43.84±16.99	5.85	0.00012207	0.0143909
cg07492251	5	DDX46	TSS200	Island			2.86±0.31	3.61±0.50	0.75	0.00012207	0.0143909
cg07494420	14	AK7	TSS1500	Island			3.59±0.39	4.53±0.53	0.94	0.00012207	0.0143909
cg07527324	14	C14orf159;C14orf159;C14orf159;SNORA11B;C14orf159;C14orf159	5'UTR;5'UTR;5'UTR;TSS1500;5'UTR;5'UTR				93.18±1.05	94.95±0.86	1.77	0.00012207	0.0143909
cg07627119	15			S_Shore	DMR		6.42±1.87	7.96±2.95	1.54	0.00012207	0.0143909
cg07638650	10	RASGEF1A	Body	Island	DMR	X	5.49±0.58	4.67±0.82	-0.82	0.00012207	0.0143909
cg07687043	9	ZMYND19	TSS200	Island			5.10±0.41	4.36±0.37	-0.74	0.00012207	0.0143909
cg07706844	10	PAX2;PAX2;PAX2;PAX2;PAX2	Body;Body;Body;Body;Body	Island			3.35±0.47	4.27±0.61	0.92	0.00012207	0.0143909
cg07709627	19	PLEKHF1	5'UTR	Island			6.04±0.65	4.84±0.46	-1.20	0.00012207	0.0143909
cg07725206	1					X	46.12±6.50	53.85±6.38	7.73	0.00012207	0.0143909
cg07739727	11	TMEM126B;DLG2;TMEM126B	1stExon;TSS1500;5'UTR	S_Shore			9.59±0.94	11.86±1.22	2.27	0.00012207	0.0143909
[truncated: 21,121 more rows]

## Sheet: E. Only_sign_in_T2D
Sup data 6. DNA methylation of CpG sites significant in myoblasts versus myotubes from only type 2 diabetic individuals and not controls.
[truncated: 85,552 more rows]
