# Supplementary material for: VPS39-deficiency observed in type 2 diabetes impairs muscle stem cell differentiation via altered autophagy and epigenetics
Source: Nat Commun. 2021 Apr 23;12:2431. doi: 10.1038/s41467-021-22068-5 (PMC8065135; doi:10.1038/s41467-021-22068-5)
Supplement: Supplementary file 11 — Source Data [file 41467_2021_22068_MOESM11_ESM.xlsx]

## Sheet: Figure 1c
Figure 1c - mRNA expression (microarray) in myoblasts (n=13 per group)
	VPS39			TDP1			MAEA
	NGT	T2D		NGT	T2D		NGT	T2D
	87.0343	49.5351		2438.63	2068.36		287.112	226.094
	67.9951	44.7987		1799.36	1514.88		226.473	165.532
	78.9417	59.9237		2508.43	1703.37		233.33	192.064
	87.5896	82.5018		2160.76	1804.04		323.03	317.317
	73.9694	68.3046		2871.3	1632.43		246.259	194.268
	75.2307	83.603		2590.3	1785.41		256.508	237.046
	78.7082	72.1899		2503.3	2301.78		246.966	225.165
	80.6576	56.8667		1655.51	2283.28		224.359	245.32
	70.2876	49.3323		1500.56	1834.04		237.179	190.174
	97.5871	59.3536		1598.53	1989.06		227.5	154.291
	92.2142	64.9789		2690.62	1926.9		214.457	249.049
	94.6061	86.4773		2476.46	1754.56		269.459	217.435
	68.4801	49.7202		2239.78	1505.52		253.953	167.834

## Sheet: Figure 1d
Figure 1d - mRNA expression (microarray) in myoblasts (n=13 per group)
	AGPAT1			ANXA4			C1QTNF6			DDX5			FKRP			NEU1			SMURF1			SOCS4			STAT3			C21orf66			COL4A2			FBN2			ILK			MDK			PITRM1			TEAD4			ZFP106
	NGT	T2D		NGT	T2D		NGT	T2D		NGT	T2D		NGT	T2D		NGT	T2D		NGT	T2D		NGT	T2D		NGT	T2D		NGT	T2D		NGT	T2D		NGT	T2D		NGT	T2D		NGT	T2D		NGT	T2D		NGT	T2D		NGT
	251.049	170.555		192.408	79.1983		41.5358	31.3633		79.478	150.426		80.0347	59.3819		198.655	142.67		53.9878	43.2971		45.1217	72.378		90.11	88.5827		243.935	399.123		779.799	468.631		864.875	95.4102		723.401	314.285		506.72	640.767		537.101	458.867		657.992	863.032		536.408
	242.155	155.968		176.106	97.1166		52.8062	40.129		102.603	148.839		60.9827	53.504		142.973	128.167		55.9821	44.5235		46.1185	54.8302		84.3511	55.6894		299.58	467.744		874.392	328.05		53.1898	25.6536		755.789	434.297		743.598	952.955		589.719	533.234		577.052	844.876		519.43
	237.29	186.199		143.661	108.216		64.8069	31.8614		79.1443	166.812		94.3083	42.1146		200.435	106.669		49.0571	28.5474		53.7703	68.6718		77.2514	79.1588		305.003	374.587		635.351	313.656		341.678	30.928		764.885	433.596		389.904	1217.19		520.468	457.091		590.797	911.587		598.278
	243.389	157.295		136.602	117.071		40.0683	39.4832		82.7632	123.588		95.5519	60.3311		181.373	183.65		59.6626	49.0882		36.2154	68.8131		82.1538	54.1428		261.755	303.258		571.634	496.231		343.458	75.7942		713.618	559.211		319.587	904.555		706.938	340.991		573.918	911.403		327.42
	223.817	223.964		117.239	112.489		61.5994	28.029		83.9351	113.666		94.161	77.9368		172.921	171.469		58.4912	57.173		37.8918	66.4875		120.929	75.3559		280.341	390.358		708.336	657.198		180.148	139.46		546.565	571.138		347.67	629.96		667.713	590.903		661.194	725.319		460.459
	229.543	175.335		150.587	76.6544		48.0303	35.712		93.761	121.335		97.8155	67.943		267.491	163.842		76.5312	46.7106		41.1083	66.2247		123.716	63.715		250.062	401.784		473.294	252.044		603.826	146.239		799.038	357.846		223.761	524.72		919.402	502.416		709.579	894.448		403.398
	238.948	208.427		149.746	93.368		46.9931	30.3293		92.1478	98.8736		76.9934	75.0364		196.925	192.822		51.9448	47.2066		50.3711	62.3973		107.887	120.038		256.817	313.67		776.282	626.605		110.915	309.815		542.794	487.752		555.195	354.366		530.928	642.386		724.807	802.344		618.78
	170.73	203.548		114.104	139.177		34.8911	43.3303		127.316	96.8869		60.4063	60.5837		142.606	173.871		56.1695	52.1992		48.9846	56.1576		74.2878	64.8264		409.18	274.015		774.254	262.278		64.7353	97.3279		531.149	427.103		797.726	660.034		640.991	557.574		841.814	885.86		650.443
	185.941	189.966		112.199	120.034		35.8723	41.3634		118.861	108.855		70.7358	49.7274		148.551	146.936		52.7901	58.5637		57.038	65.2316		77.0903	67.6765		339.998	345.978		541.883	394.607		177.808	59.0207		449.06	427.141		852.589	1032.15		634.935	416.584		788.507	822.418		675.247
	214.6	184.009		183.964	113.57		32.8364	29.2781		91.1847	120.968		69.4918	73.4806		169.086	140.628		56.4562	36.9592		40.333	64.6474		97.0254	60.5418		349.475	358.917		770.346	144.557		631.98	30.0618		483.343	437.514		384.297	392.171		639.188	377.682		833.492	709.207		552.019
	183.322	190.849		142.432	99.4482		44.5014	37.2302		83.0132	123.445		85.7751	54.9293		162.806	158.698		73.6664	46.1573		59.1764	58.7781		70.1712	55.2934		338.915	301.027		553.021	500.807		588.622	39.2617		525.499	545.308		823.236	1089.7		522.782	519.581		613.819	697.007		454.217
	262.779	208.792		159.793	120.237		64.9403	33.3465		72.8468	116.899		82.3643	64.485		204.23	168.341		52.8397	45.9218		30.8892	63.4458		112.606	80.9791		275.864	339.614		600.529	246.12		191.246	98.7246		497.654	441.009		259.494	810.942		763.257	478.69		577.069	688.623		352.714
	223.939	160.583		146.658	111.763		39.7093	30.2902		96.6289	131.786		84.0871	60.93		172.744	139.701		56.0398	62.209		51.6982	49.2653		73.0179	58.9108		276.633	414.309		491.833	638.525		508.576	51.2378		585.841	494.444		636.549	599.31		498.541	570.011		760.824	750.847		529.971
[truncated: 9 more columns]

## Sheet: Figure 1f
Figure 1f - Reporter gene transcription (luciferase activity) in C2C12 myoblasts (n=5-6)
	VPS39			FBN2
	Control	M. SssI		Control	M. SssI
	0.571271	0		0.315582	0.00186115
	0.12124	0.0149085		0.58053	0.10255
	1.29223	0.00541384		2.13119	0.609635
	2.21414	0		1.36705	0.00178039
	0.801128	0		0.651847	0.000168047
				0.953805	0.000730487

## Sheet: Figure 1g
Figure 1g - VPS39 mRNA expression (microarray) in human muscle cells (n=13 per group)
	VPS39
	Myoblasts		Myotubes
	NGT	T2D	NGT	T2D
	87.0343	49.5351	108.938	57.936
	67.9951	44.7987	81.1485	62.6935
	78.9417	59.9237	90.5342	31.7025
	87.5896	82.5018	103.679	61.2164
	73.9694	68.3046	69.0433	78.5251
	75.2307	83.603	124.181	67.4519
	78.7082	72.1899	61.7561	99.8477
	80.6576	56.8667	84.6408	66.698
	70.2876	49.3323	71.4047	81.6218
	97.5871	59.3536	67.0426	54.2346
	92.2142	64.9789	79.8384	56.8773
	94.6061	86.4773	72.4177	63.9204
	68.4801	49.7202	95.4215	65.1749

## Sheet: Figure 1h
Figure 1h - Knockdown efficiency of VPS39 mRNA (n=4-6) and protein (n=3-4) throughout human muscle cell differentiation
	VPS39 mRNA					VPS39 protein					VPS39 (Day 3)																			VPS39 (Day 7)
	Day 3		Day 7			Day 3		Day 7
	NC	siVPS39	NC	siVPS39		NC	siVPS39	NC	siVPS39
	1.99294	0.102434	1.32909	0.038235		0.810799	0.356539	1.25091	0.411498
	0.437223	0.223964	1.36657	0.025338		0.739883	0.216638	1.13076	0.319425
	1.75256	0.0883942	1.05324	0.119155		1.16198	0.428646	0.618332	0.210436
	1.15929	0.122636	0.251101	0.055604		1.28734	0.521862
	0.344587	0.012308
	0.313399	0.015697
																														VPS39 (Day 7)
											Day 3
												Lane	Sample	Norm. Factor
											Blot 1	2	NC	1
												3	siVPS39	1.116267
												5	NC	0.912709
												6	siVPS39	0.912192
											Blot 2	2	NC	1
												3	siVPS39	1.32555
												5	NC	0.671763
												6	siVPS39	0.594605
																														VPS39 (Day 7)
																														Day 7
																															Lane	Sample	Norm. Factor
																														Blot 1	5	NC	1
																															6	siVPS39	1.598485
																														Blot 2	7	NC	1
																															8	siVPS39	0.960832
																														Blot 3	1	NC	1
																															2	siVPS39	1.042095

## Sheet: Figure 1i
Figure 1i - Myotube formation (fusion index) at day 7 of human muscle cell differentiation (n=4)
	NC	siVPS39
	27.87	7.37
	40.85	1.28
	44.53	12.73
	38.13	27.25

## Sheet: Figure 2c
Figure 2c - mRNA expression (microarray) at day 3 of human muscle cell differentiation (n=6)
	PAX7			MYOD1			MYOG			MEF2A			MEF2C			MEF2D			MYH1			MYH2			MYH3			MYH8			MYL1			MYL4			TNNC1			TNNI1			TNNT1			TNNT2			TNNT3
	NC	siVPS39		NC	siVPS39		NC	siVPS39		NC	siVPS39		NC	siVPS39		NC	siVPS39		NC	siVPS39		NC	siVPS39		NC	siVPS39		NC	siVPS39		NC	siVPS39		NC	siVPS39		NC	siVPS39		NC	siVPS39		NC	siVPS39		NC	siVPS39		NC
	363.388	425.89		797.857	380.409		731.018	127.3		415.181	225.873		186.791	35.5463		758.86	410.923		46.0413	18.8643		58.697	16.5176		227.562	80.9858		68.0486	19.7841		376.966	97.6483		115.664	36.1061		147.002	73.4767		160.101	54.9598		323.782	136.923		610.154	116.244		86.3375
	261.537	364.077		588.876	445.257		825.129	202.048		307.176	200.611		177.995	47.7134		662.044	427.487		60.4592	21.3552		89.975	29.0278		259.848	95.8089		149.392	23.2073		560.444	137.347		160.629	83.8774		160.469	66.897		187.341	74.3707		257.763	127.885		393.431	144.584		114.448
	342.296	437.965		830.989	424.884		739.863	190.354		414.873	206.366		203.952	54.168		838.018	410.193		60.18	33.9733		69.7095	18.7421		331.236	129.029		97.0926	29.0746		577.542	125.268		127.312	57.1795		169.781	80.7292		219.716	80.9872		348.802	174.437		579.839	128.606		122.615
	317.206	342.227		594.557	549.288		2041.1	801.501		420.382	263.682		254.015	150.494		999.936	586.943		167.433	76.1196		262.388	68.5863		1326.83	520.531		768.493	124.428		1711.4	591.93		406.27	216.42		424.806	163.224		480.271	235.57		735.979	301.858		601.326	317.792		282.716
	283.14	325.326		641.251	443.952		1243.59	252.9		411.401	240.413		224.919	60.4097		1020.97	456.221		122.667	32.8022		148.309	44.5748		637.764	152.601		463.608	47.1804		1008.19	241.48		224.255	92.5857		265.336	84.3753		303.596	101.794		365.619	158.598		531.115	157.263		244.159
	235.368	307.535		580.075	484.848		1318.43	497.696		408.197	251.236		207.072	72.19		823.331	505.643		116.462	39.3667		170.431	48.3289		838.128	228.209		542.115	87.8825		1216.86	351.429		226.75	116.31		314.438	120.178		330.464	136.666		482.16	221.415		511.194	225.938		215.817
[truncated: 7 more columns]

## Sheet: Figure 2e
Figure 2e - mRNA expression (microarray) at day 3 of human muscle cell differentiation (n=6)
	DNMT1			EHMT2			EZH1			EZH2			KMT2A			KMT2D			KMT2E			SETD7			SETDB1			SUV39H1			SUZ12			KDM1A			KDM3A			KDM4A			KDM6A			KDM6B			HAT1
	NC	siVPS39		NC	siVPS39		NC	siVPS39		NC	siVPS39		NC	siVPS39		NC	siVPS39		NC	siVPS39		NC	siVPS39		NC	siVPS39		NC	siVPS39		NC	siVPS39		NC	siVPS39		NC	siVPS39		NC	siVPS39		NC	siVPS39		NC	siVPS39		NC
	452.899	551.748		138.076	158.531		332.515	463.755		217.216	263.342		391.881	457.054		240.439	153.688		627.676	723.535		169.614	147.763		115.18	137.222		71.0311	96.2399		437.959	607.311		567.288	583.101		107.364	164.221		251.838	220.114		63.714	84.4008		145.082	123.82		185.6
	543.528	774.893		136.001	150.202		280.411	357.44		293.144	375.065		380.009	440.166		181.434	149.981		577.228	666.44		179.106	137.721		105.375	134.877		79.3169	119.908		585.437	641.358		589.174	602.269		133.138	194.336		229.183	194.416		107.183	126.641		115.187	101.425		239.409
	512.012	792.318		122.269	142.638		292.492	376.675		296.31	310.598		397.16	458.607		218.298	149.514		599.828	616.181		180.461	129.822		114.253	140.509		61.2732	100.744		545.646	601.22		611.196	642.522		121.822	143.945		256.875	243.581		78.3798	77.1666		146.283	115.656		224.549
	455.441	740.207		126.459	135.814		265.057	335.839		181.649	367.098		353.329	420.156		240.945	171.059		569.371	655.913		304.843	191.84		105.655	126.321		61.3066	99.9304		439.198	589.789		636.133	716.254		144.716	181.687		298.85	270.751		108.65	125.451		167.137	122.555		205.652
	577.86	848.986		113.269	135.604		268.799	332.319		270.19	467.349		436.231	459.716		292.84	181.786		598.225	695.977		220.795	152.169		103.12	139.278		61.978	102.699		481.017	799.828		600.708	635.938		121.93	171.451		234.941	217.348		114.52	128.741		196.343	120.154		223.525
	566.405	816.774		107.11	129.561		272.921	319.521		269.891	408.981		366.811	451.098		235.668	188.365		584.877	665.482		238.595	152.109		105.146	122.882		61.3066	107.865		587.727	690.911		557.089	604.204		131.679	161.401		250.65	231.213		104.934	119.829		155.198	138.286		221.407
[truncated: 19 more columns]

## Sheet: Figure 2h
Figure 2h - mRNA expression (qPCR) during early stages of human muscle cell differentiation (n=4)
	VPS39							MYOD1							MYOG
	Day 1		Day 2		Day 3			Day 1		Day 2		Day 3			Day 1		Day 2		Day 3
	NC	siVPS39	NC	siVPS39	NC	siVPS39		NC	siVPS39	NC	siVPS39	NC	siVPS39		NC	siVPS39	NC	siVPS39	NC	siVPS39
	1.35497	0.187767	1.7814	0.0836	1.87835	0.186792		1.91	0.9	2.88	0.65	1.46	0.82		0.99	0.49	16.96	1.89	44.51	9.63
	0.923864	0.234762	1.57666	0.130917	1.44728	0.163463		0.83	1.74	3.4	1.21	2.57	2.37		0.16	0.33	4.36	0.78	54.58	6.91
	0.64552	0.15395	1.02432	0.085448	1.46268	0.170553		0.44	1.04	1.97	0.89	2.87	2.21		0.12	0.18	2.26	0.4	46.33	7.68
	1.07564	0.124049	1.44496	0.088136	1.10794	0.061744		0.82	0.43	0.98	0.99	1.39	0.6		2.73	1.93	9.73	3.02	40.92	5.11

## Sheet: Figure 3a
Figure 3a - Spot number (high content screening) at day 3 of human muscle cell differentiation (n=4-8)
	LC3B			p62			LAMP1			LAMP2
	NC	siVPS39		NC	siVPS39		NC	siVPS39		NC	siVPS39
	0.926074	1.2067		0.400523	0.774352		0.706437	0.48215		0.56143	0.632019
	1.358	1.7591		1.36605	2.54041		0.798911	0.615239		0.84833	1.42029
	0.900398	1.63712		1.11958	2.48931		1.91638	1.90755		1.2273	1.2083
	0.815526	1.7133		1.11384	2.11211		0.578269	1.03605		1.36294	1.46396
				0.477704	0.624759		0.632583	1.34309		0.630387	1.22015
				1.65973	2.10662		1.23069	2.98832		1.39745	2.22739
				1.10697	1.46383		0.970231	1.63961		1.20745	1.77348
				0.755596	1.31246		1.1665	2.56794		0.764716	1.02877

[truncated: 62 more sheets: Figure 3b, Figure 3d, Figure 3e, Figure 3f, Figure 3g, Figure 3h, Figure 3i, Figure 3k, Figure 3l, Figure 3n, Figure 3o, Figure 4a, Figure 4b, Figure 4c, FIgure 4d, Figure 4e, Figure 4h, Figure 4i, Figure 4j, Figure 4k …]
